# Supplementary material for: Diet-dependent gene expression highlights the importance of Cytochrome P450 in detoxification of algal secondary metabolites in a marine isopod
Source: Sci Rep. 2018 Nov 14;8:16824. doi: 10.1038/s41598-018-34937-z (PMC6235865; doi:10.1038/s41598-018-34937-z)
Supplement: Supplementary file 2 — Supplementary Table 1. [file 41598_2018_34937_MOESM2_ESM.xlsx]

## Sheet: Summary
Supplementary Table 1. Assembly annotation.
Contig	nr annotation (1= YES, 0 = NO)	PANNZER annotation (1= YES, 0 = NO)
TRINITY_DN100000_c0_g1_i1	0	0
TRINITY_DN100002_c0_g1_i1	0	0
TRINITY_DN100003_c0_g1_i1	0	0
TRINITY_DN100004_c0_g1_i1	0	0
TRINITY_DN100005_c0_g1_i1	0	0
TRINITY_DN100008_c0_g1_i1	0	0
TRINITY_DN100009_c0_g2_i1	0	0
TRINITY_DN10001_c0_g1_i2	0	0
TRINITY_DN100010_c0_g1_i1	0	0
TRINITY_DN100011_c0_g1_i1	0	0
TRINITY_DN100012_c0_g1_i1	0	0
TRINITY_DN100013_c0_g1_i1	0	0
TRINITY_DN100014_c0_g1_i1	0	0
TRINITY_DN100016_c0_g1_i1	0	0
TRINITY_DN100017_c0_g1_i1	0	0
TRINITY_DN100018_c0_g1_i1	0	0
TRINITY_DN100019_c0_g1_i1	0	0
TRINITY_DN100022_c0_g1_i1	0	0
TRINITY_DN100023_c0_g1_i1	0	0
TRINITY_DN100025_c0_g1_i1	0	0
TRINITY_DN100026_c0_g1_i1	0	0
TRINITY_DN100027_c0_g1_i1	0	0
TRINITY_DN100028_c0_g1_i1	0	0
TRINITY_DN100030_c0_g1_i1	0	0
TRINITY_DN100031_c0_g1_i1	0	0
TRINITY_DN100033_c0_g1_i1	0	0
TRINITY_DN100034_c0_g1_i1	0	0
TRINITY_DN100036_c0_g1_i1	0	0
TRINITY_DN100038_c0_g1_i1	0	0
TRINITY_DN100039_c0_g1_i1	0	0
TRINITY_DN100043_c0_g1_i1	0	0
TRINITY_DN100044_c0_g1_i1	0	0
TRINITY_DN100045_c0_g1_i1	0	0
TRINITY_DN100046_c0_g1_i1	0	0
TRINITY_DN100048_c0_g1_i1	0	0
TRINITY_DN100049_c0_g1_i1	0	0
TRINITY_DN100050_c0_g1_i1	0	0
TRINITY_DN100052_c0_g1_i1	0	0
TRINITY_DN100053_c0_g1_i1	0	0
TRINITY_DN100054_c0_g1_i1	0	0
TRINITY_DN100055_c0_g1_i1	0	0
TRINITY_DN100057_c0_g1_i1	0	0
TRINITY_DN100059_c0_g1_i1	0	0
TRINITY_DN100063_c0_g1_i1	0	0
TRINITY_DN100065_c0_g1_i1	0	0
TRINITY_DN100066_c0_g1_i1	1	0
TRINITY_DN100068_c0_g1_i1	0	0
TRINITY_DN100069_c0_g1_i1	0	0
TRINITY_DN100073_c0_g1_i1	0	0
TRINITY_DN100074_c0_g1_i1	0	0
TRINITY_DN100076_c0_g1_i1	0	0
TRINITY_DN100077_c0_g1_i1	0	0
TRINITY_DN100080_c0_g1_i1	0	0
TRINITY_DN100081_c0_g1_i1	0	0
TRINITY_DN100083_c0_g1_i1	0	0
TRINITY_DN100084_c0_g1_i1	0	0
TRINITY_DN100085_c0_g1_i1	0	0
TRINITY_DN100087_c0_g1_i1	0	0
TRINITY_DN100088_c0_g1_i1	0	0
TRINITY_DN100089_c0_g1_i1	0	0
TRINITY_DN100091_c0_g1_i1	0	0
TRINITY_DN100092_c0_g1_i1	0	0
TRINITY_DN100093_c0_g1_i1	0	0
TRINITY_DN100094_c0_g1_i1	0	0
TRINITY_DN100095_c0_g1_i1	0	0
TRINITY_DN100099_c0_g1_i1	0	0
TRINITY_DN1001_c0_g1_i1	0	0
TRINITY_DN100100_c0_g1_i1	0	0
TRINITY_DN100101_c0_g1_i1	0	0
TRINITY_DN100102_c0_g1_i1	0	1
TRINITY_DN100103_c0_g1_i1	0	0
TRINITY_DN100108_c0_g1_i1	0	0
TRINITY_DN100111_c0_g1_i1	0	0
TRINITY_DN100116_c0_g1_i1	0	0
TRINITY_DN100117_c0_g1_i1	0	0
TRINITY_DN100121_c0_g1_i1	0	0
TRINITY_DN100122_c0_g1_i1	0	0
TRINITY_DN100123_c0_g1_i1	0	0
TRINITY_DN100124_c0_g1_i1	0	0
TRINITY_DN100126_c0_g1_i1	1	0
TRINITY_DN100127_c0_g1_i1	0	0
TRINITY_DN100131_c0_g1_i1	0	0
TRINITY_DN100133_c0_g1_i1	0	0
TRINITY_DN100134_c0_g1_i1	0	0
TRINITY_DN100135_c0_g1_i1	0	0
TRINITY_DN100137_c0_g1_i1	0	0
TRINITY_DN100138_c0_g1_i1	0	1
TRINITY_DN100139_c0_g1_i1	0	0
TRINITY_DN100140_c0_g1_i1	0	0
TRINITY_DN100141_c0_g1_i1	0	0
TRINITY_DN100142_c0_g1_i1	0	0
TRINITY_DN100146_c0_g1_i1	0	0
TRINITY_DN100148_c0_g1_i1	0	0
TRINITY_DN100149_c0_g1_i1	0	1
TRINITY_DN100153_c0_g1_i1	0	0
TRINITY_DN100155_c0_g1_i1	0	0
TRINITY_DN100156_c0_g1_i1	0	0
TRINITY_DN100157_c0_g1_i1	0	0
TRINITY_DN100158_c0_g1_i1	0	0
TRINITY_DN100159_c0_g1_i1	0	0
TRINITY_DN100162_c0_g1_i1	0	0
TRINITY_DN100163_c0_g1_i1	0	0
TRINITY_DN100164_c0_g1_i1	0	0
TRINITY_DN100165_c0_g1_i1	0	0
TRINITY_DN100166_c0_g1_i1	0	0
TRINITY_DN100167_c0_g1_i1	0	0
TRINITY_DN100168_c0_g1_i1	0	0
TRINITY_DN100170_c0_g1_i1	0	0
TRINITY_DN100171_c0_g1_i1	0	0
TRINITY_DN100172_c0_g1_i1	0	0
TRINITY_DN100173_c0_g1_i1	0	0
TRINITY_DN100175_c0_g1_i1	0	0
TRINITY_DN100176_c0_g1_i1	0	0
TRINITY_DN100177_c0_g1_i1	1	0
TRINITY_DN100178_c0_g1_i1	0	0
TRINITY_DN100180_c0_g1_i1	0	0
TRINITY_DN100181_c0_g1_i1	0	0
TRINITY_DN100182_c0_g1_i1	0	0
TRINITY_DN100183_c0_g1_i1	0	0
TRINITY_DN100184_c0_g1_i1	0	0
TRINITY_DN100186_c0_g1_i1	0	0
TRINITY_DN100187_c0_g1_i1	0	0
TRINITY_DN100188_c0_g1_i1	0	0
TRINITY_DN100189_c0_g1_i1	0	0
TRINITY_DN100190_c0_g1_i1	0	0
TRINITY_DN100192_c0_g1_i1	0	0
TRINITY_DN100193_c0_g1_i1	0	0		Shared	3606
TRINITY_DN100194_c0_g1_i1	0	0
TRINITY_DN100195_c0_g1_i1	0	0
TRINITY_DN100197_c0_g1_i1	0	0
TRINITY_DN100198_c0_g1_i1	0	0
TRINITY_DN100201_c0_g1_i1	0	0
TRINITY_DN100202_c0_g1_i1	0	0
TRINITY_DN100204_c0_g1_i1	0	0
TRINITY_DN100206_c0_g1_i1	0	0
TRINITY_DN100208_c0_g1_i1	0	0
TRINITY_DN100209_c0_g1_i1	0	0
TRINITY_DN100210_c0_g1_i1	1	0
TRINITY_DN100213_c0_g1_i1	0	0
TRINITY_DN100215_c0_g1_i1	0	0
TRINITY_DN100219_c0_g1_i1	0	0
TRINITY_DN100222_c0_g1_i1	0	0
TRINITY_DN100223_c0_g1_i1	0	0
TRINITY_DN100224_c0_g1_i1	0	0
TRINITY_DN100226_c0_g1_i1	0	0
TRINITY_DN100227_c0_g1_i1	0	0
TRINITY_DN100228_c0_g1_i1	0	0
TRINITY_DN100232_c0_g1_i1	0	0
TRINITY_DN100234_c0_g1_i1	0	0
TRINITY_DN100235_c0_g1_i1	0	0
TRINITY_DN100237_c0_g1_i1	0	0
TRINITY_DN100242_c0_g1_i1	0	0
TRINITY_DN100243_c0_g1_i1	1	0
TRINITY_DN100244_c0_g1_i1	0	0
TRINITY_DN100246_c0_g1_i1	0	0
TRINITY_DN100247_c0_g1_i1	0	0
TRINITY_DN100250_c0_g1_i1	0	0
TRINITY_DN100251_c0_g1_i1	0	0
TRINITY_DN100252_c0_g1_i1	0	0
TRINITY_DN100253_c0_g1_i1	0	0
TRINITY_DN100255_c0_g1_i1	0	0
TRINITY_DN100256_c0_g1_i1	0	0
TRINITY_DN100257_c0_g1_i1	0	0
TRINITY_DN100259_c0_g1_i1	0	0
TRINITY_DN100260_c0_g1_i1	0	0
TRINITY_DN100262_c0_g1_i1	0	0
TRINITY_DN100263_c0_g1_i1	0	0
TRINITY_DN100264_c0_g1_i1	0	0
TRINITY_DN100265_c0_g1_i1	0	0
TRINITY_DN100266_c0_g1_i1	0	0
TRINITY_DN100267_c0_g1_i1	0	0
TRINITY_DN100268_c0_g1_i1	1	0
TRINITY_DN100271_c0_g1_i1	0	0
TRINITY_DN100272_c0_g1_i1	0	0
TRINITY_DN100274_c0_g1_i1	0	0
TRINITY_DN100275_c0_g1_i1	0	0
TRINITY_DN100276_c0_g1_i1	0	0
TRINITY_DN100281_c0_g1_i1	0	0
TRINITY_DN100282_c0_g1_i1	1	0
TRINITY_DN100283_c0_g1_i1	0	0
TRINITY_DN100285_c0_g1_i1	0	0
TRINITY_DN100287_c0_g1_i1	0	0
TRINITY_DN100288_c0_g1_i1	0	0
TRINITY_DN100291_c0_g1_i1	0	0
TRINITY_DN100293_c0_g1_i1	0	0
TRINITY_DN100297_c0_g1_i1	0	0
TRINITY_DN100306_c0_g1_i1	0	0
TRINITY_DN100307_c0_g1_i1	0	0
TRINITY_DN100308_c0_g1_i1	0	0
TRINITY_DN100309_c0_g1_i1	0	0
TRINITY_DN100312_c0_g1_i1	0	0
TRINITY_DN100314_c0_g1_i1	0	0
TRINITY_DN100315_c0_g1_i1	0	0
TRINITY_DN100316_c0_g1_i1	0	0
TRINITY_DN100317_c0_g1_i1	0	0
TRINITY_DN100320_c0_g1_i1	0	0
TRINITY_DN100321_c0_g1_i1	0	0
TRINITY_DN100322_c0_g1_i1	0	0
TRINITY_DN100324_c0_g1_i1	0	0
TRINITY_DN100325_c0_g1_i1	0	0
TRINITY_DN100327_c0_g1_i1	0	0
TRINITY_DN100328_c0_g1_i1	0	0
TRINITY_DN100329_c0_g1_i1	0	0
TRINITY_DN10033_c0_g1_i1	0	0
TRINITY_DN100330_c0_g1_i1	0	0
TRINITY_DN100332_c0_g1_i1	0	0
TRINITY_DN100333_c0_g1_i1	0	0
TRINITY_DN100335_c0_g1_i1	0	0
TRINITY_DN100338_c0_g1_i1	0	0
TRINITY_DN100343_c0_g1_i1	0	0
TRINITY_DN100345_c0_g1_i1	0	0
TRINITY_DN100346_c0_g1_i1	1	0
TRINITY_DN100349_c0_g1_i1	0	0
TRINITY_DN100351_c0_g1_i1	0	0
TRINITY_DN100352_c0_g1_i1	0	0
TRINITY_DN100354_c0_g1_i1	0	0
TRINITY_DN100355_c0_g1_i1	0	0
TRINITY_DN100356_c0_g1_i1	0	0
TRINITY_DN100357_c0_g1_i1	0	0
TRINITY_DN100358_c0_g1_i1	0	0
TRINITY_DN100359_c0_g1_i1	0	0
TRINITY_DN100361_c0_g1_i1	0	0
TRINITY_DN100364_c0_g1_i1	0	0
TRINITY_DN100371_c0_g1_i1	0	0
TRINITY_DN100372_c0_g1_i1	0	0
TRINITY_DN100374_c0_g1_i1	0	0
TRINITY_DN100375_c0_g1_i1	0	0
TRINITY_DN100376_c0_g1_i1	0	0
TRINITY_DN100377_c0_g1_i1	0	0
TRINITY_DN100378_c0_g1_i1	0	0
TRINITY_DN100381_c0_g1_i1	0	0
TRINITY_DN100382_c0_g1_i1	0	0
TRINITY_DN100383_c0_g1_i1	0	0
TRINITY_DN100384_c0_g1_i1	0	0
TRINITY_DN100385_c0_g1_i1	0	0
TRINITY_DN100388_c0_g1_i1	0	0
TRINITY_DN100389_c0_g1_i1	0	0
TRINITY_DN100391_c0_g1_i1	1	0
TRINITY_DN100393_c0_g1_i1	0	0
TRINITY_DN100394_c0_g1_i1	0	0
TRINITY_DN100395_c0_g1_i1	0	0
TRINITY_DN100396_c0_g1_i1	0	0
TRINITY_DN100397_c0_g1_i1	0	0
TRINITY_DN100398_c0_g1_i1	0	0
TRINITY_DN100399_c0_g1_i1	0	0
TRINITY_DN100400_c0_g1_i1	0	0
TRINITY_DN100401_c0_g1_i1	1	0
TRINITY_DN100403_c0_g1_i1	0	0
TRINITY_DN100407_c0_g1_i1	0	0
TRINITY_DN100408_c0_g1_i1	0	0
TRINITY_DN100409_c0_g1_i1	0	0
TRINITY_DN100410_c0_g1_i1	0	0
TRINITY_DN100412_c0_g1_i1	0	0
TRINITY_DN100414_c0_g1_i1	0	0
TRINITY_DN100416_c0_g1_i1	0	0
TRINITY_DN100419_c0_g1_i1	0	0
TRINITY_DN100420_c0_g1_i1	0	0
TRINITY_DN100421_c0_g1_i1	0	0
TRINITY_DN100423_c0_g1_i1	0	0
TRINITY_DN100424_c0_g1_i1	0	0
TRINITY_DN100425_c0_g1_i1	0	0
TRINITY_DN100428_c0_g1_i1	0	0
TRINITY_DN100430_c0_g1_i1	0	0
TRINITY_DN100432_c0_g1_i1	0	0
TRINITY_DN100433_c0_g1_i1	0	0
TRINITY_DN100435_c0_g1_i1	0	0
TRINITY_DN100436_c0_g1_i1	0	0
TRINITY_DN100439_c0_g1_i1	0	0
TRINITY_DN100442_c0_g1_i1	0	0
TRINITY_DN100443_c0_g1_i1	0	0
TRINITY_DN100447_c0_g1_i1	0	0
TRINITY_DN100448_c0_g1_i1	0	0
TRINITY_DN100450_c0_g1_i1	0	0
TRINITY_DN100451_c0_g1_i1	0	0
TRINITY_DN100452_c0_g1_i1	0	0
TRINITY_DN100453_c0_g1_i1	0	0
TRINITY_DN100454_c0_g1_i1	0	0
TRINITY_DN100455_c0_g1_i1	0	0
TRINITY_DN100457_c0_g1_i1	0	0
TRINITY_DN100459_c0_g1_i1	0	0
TRINITY_DN100460_c0_g1_i1	0	0
TRINITY_DN100461_c0_g1_i1	0	0
TRINITY_DN100463_c0_g1_i1	0	0
TRINITY_DN100465_c0_g1_i1	0	0
TRINITY_DN100467_c0_g1_i1	0	0
TRINITY_DN100470_c0_g1_i1	0	0
TRINITY_DN100472_c0_g1_i1	0	0
TRINITY_DN100476_c0_g1_i1	0	0
TRINITY_DN100477_c0_g1_i1	0	0
TRINITY_DN100478_c0_g1_i1	0	0
TRINITY_DN100479_c0_g1_i1	0	0
TRINITY_DN100482_c0_g1_i1	0	0
TRINITY_DN100483_c0_g1_i1	0	0
TRINITY_DN100486_c0_g1_i1	0	0
TRINITY_DN100489_c0_g1_i1	0	0
TRINITY_DN100492_c0_g1_i1	1	0
TRINITY_DN100493_c0_g2_i1	0	0
TRINITY_DN100494_c0_g1_i1	0	0
TRINITY_DN100496_c0_g1_i1	0	0
TRINITY_DN100497_c0_g1_i1	0	0
TRINITY_DN100498_c0_g1_i1	0	0
TRINITY_DN100499_c0_g1_i1	0	0
TRINITY_DN100500_c0_g1_i1	0	0
TRINITY_DN100501_c0_g1_i1	0	0
TRINITY_DN100505_c0_g1_i1	0	0
TRINITY_DN100506_c0_g1_i1	0	0
TRINITY_DN100508_c0_g1_i1	1	0
TRINITY_DN100509_c0_g1_i1	0	0
TRINITY_DN100510_c0_g1_i1	0	0
TRINITY_DN100512_c0_g1_i1	0	0
TRINITY_DN100513_c0_g1_i1	0	0
TRINITY_DN100514_c0_g1_i1	0	0
TRINITY_DN100516_c0_g1_i1	0	0
TRINITY_DN100518_c0_g1_i1	0	0
TRINITY_DN100520_c0_g1_i1	0	0
TRINITY_DN100522_c0_g1_i1	0	0
TRINITY_DN100524_c0_g1_i1	0	0
TRINITY_DN100525_c0_g1_i1	0	0
TRINITY_DN100526_c0_g1_i1	0	0
TRINITY_DN100527_c0_g1_i1	0	0
TRINITY_DN100528_c0_g1_i1	0	0
TRINITY_DN100529_c0_g1_i1	0	0
TRINITY_DN100530_c0_g1_i1	0	0
TRINITY_DN100534_c0_g1_i1	0	0
TRINITY_DN100535_c0_g1_i1	0	0
TRINITY_DN100537_c0_g1_i1	0	0
TRINITY_DN100539_c0_g1_i1	1	0
TRINITY_DN100540_c0_g1_i1	1	0
TRINITY_DN100541_c0_g1_i1	0	0
TRINITY_DN100542_c0_g1_i1	0	0
TRINITY_DN100543_c0_g1_i1	0	0
TRINITY_DN100545_c0_g1_i1	0	0
TRINITY_DN100546_c0_g1_i1	0	0
TRINITY_DN100549_c0_g1_i1	0	0
TRINITY_DN100551_c0_g1_i1	0	0
TRINITY_DN100553_c0_g1_i1	0	0
TRINITY_DN100555_c0_g1_i1	0	0
TRINITY_DN100560_c0_g1_i1	0	0
TRINITY_DN100563_c0_g1_i1	0	0
TRINITY_DN100565_c0_g1_i1	0	0
TRINITY_DN100566_c0_g1_i1	0	0
TRINITY_DN100568_c0_g1_i1	0	0
TRINITY_DN100569_c0_g1_i1	0	0
TRINITY_DN100572_c0_g1_i1	0	0
TRINITY_DN100573_c0_g1_i1	0	0
TRINITY_DN100574_c0_g1_i1	0	0
TRINITY_DN100576_c0_g1_i1	0	0
TRINITY_DN100582_c0_g1_i1	0	0
TRINITY_DN100585_c0_g1_i1	0	0
TRINITY_DN100587_c0_g1_i1	0	0
TRINITY_DN100592_c0_g1_i1	0	0
TRINITY_DN100595_c0_g1_i1	0	0
TRINITY_DN100596_c0_g1_i1	0	0
TRINITY_DN100597_c0_g1_i1	0	0
TRINITY_DN100599_c0_g1_i1	0	0
TRINITY_DN100600_c0_g1_i1	0	0
TRINITY_DN100602_c0_g1_i1	0	0
TRINITY_DN100604_c0_g1_i1	0	0
TRINITY_DN100605_c0_g1_i1	0	0
TRINITY_DN100606_c0_g1_i1	0	0
TRINITY_DN100607_c0_g1_i1	0	0
TRINITY_DN100609_c0_g1_i1	0	0
TRINITY_DN100610_c0_g1_i1	0	0
TRINITY_DN100612_c0_g1_i1	0	0
TRINITY_DN100613_c0_g1_i1	0	0
TRINITY_DN100618_c0_g1_i1	0	0
TRINITY_DN100619_c0_g1_i1	0	0
TRINITY_DN100620_c0_g1_i1	0	0
TRINITY_DN100622_c0_g1_i1	0	0
TRINITY_DN100624_c0_g1_i1	0	0
TRINITY_DN100626_c0_g1_i1	0	0
TRINITY_DN100628_c0_g1_i1	0	0
TRINITY_DN100631_c0_g1_i1	0	0
TRINITY_DN100632_c0_g1_i1	1	0
TRINITY_DN100633_c0_g1_i1	0	0
TRINITY_DN100634_c0_g1_i1	0	0
TRINITY_DN100635_c0_g1_i1	0	0
TRINITY_DN100637_c0_g1_i1	0	0
TRINITY_DN100638_c0_g1_i1	0	0
TRINITY_DN100639_c0_g1_i1	0	0
TRINITY_DN100641_c0_g1_i1	0	0
TRINITY_DN100642_c0_g1_i1	0	0
TRINITY_DN100643_c0_g1_i1	0	0
TRINITY_DN100644_c0_g1_i1	0	0
TRINITY_DN100646_c0_g1_i1	0	0
TRINITY_DN100652_c0_g1_i1	0	0
TRINITY_DN100655_c0_g1_i1	0	0
TRINITY_DN100658_c0_g1_i1	0	0
TRINITY_DN100659_c0_g1_i1	0	0
TRINITY_DN100660_c0_g1_i1	0	0
TRINITY_DN100664_c0_g1_i1	0	0
TRINITY_DN100667_c0_g1_i1	0	0
TRINITY_DN100668_c0_g1_i1	0	0
TRINITY_DN100669_c0_g1_i1	0	0
TRINITY_DN100670_c0_g1_i1	0	0
TRINITY_DN100671_c0_g1_i1	0	0
TRINITY_DN100676_c0_g1_i1	0	0
TRINITY_DN100677_c0_g1_i1	0	0
TRINITY_DN100678_c0_g1_i1	0	0
TRINITY_DN100680_c0_g1_i1	0	0
TRINITY_DN100682_c0_g1_i1	0	0
TRINITY_DN100684_c0_g1_i1	0	0
TRINITY_DN100686_c0_g1_i1	0	0
TRINITY_DN100690_c0_g1_i1	0	0
TRINITY_DN100693_c0_g1_i1	0	0
TRINITY_DN100694_c0_g1_i1	0	0
TRINITY_DN100695_c0_g1_i1	0	0
TRINITY_DN100697_c0_g1_i1	0	0
TRINITY_DN100702_c0_g1_i1	0	0
TRINITY_DN100704_c0_g1_i1	0	0
TRINITY_DN100705_c0_g1_i1	0	0
TRINITY_DN100706_c0_g1_i1	0	0
TRINITY_DN100708_c0_g1_i1	0	0
TRINITY_DN100714_c0_g1_i1	0	0
TRINITY_DN100715_c0_g1_i1	0	0
TRINITY_DN100721_c0_g1_i1	0	0
TRINITY_DN100724_c0_g1_i1	0	0
TRINITY_DN100725_c0_g1_i1	0	0
TRINITY_DN100727_c0_g1_i1	0	0
TRINITY_DN100730_c0_g1_i1	0	0
TRINITY_DN10114_c0_g1_i1	0	0
TRINITY_DN10170_c0_g1_i1	0	0
TRINITY_DN10233_c0_g1_i1	0	0
TRINITY_DN1025_c0_g1_i1	0	0
TRINITY_DN10250_c0_g1_i1	0	0
TRINITY_DN10277_c0_g1_i1	0	0
TRINITY_DN10278_c0_g1_i1	0	0
TRINITY_DN1028_c0_g1_i1	0	0
TRINITY_DN1032_c0_g1_i1	0	0
TRINITY_DN10331_c0_g1_i1	0	0
TRINITY_DN104_c0_g1_i1	0	0
TRINITY_DN10462_c0_g1_i1	0	0
TRINITY_DN10468_c0_g1_i1	0	0
TRINITY_DN10514_c0_g1_i1	0	0
TRINITY_DN10516_c0_g1_i1	0	0
TRINITY_DN10590_c0_g1_i1	0	0
TRINITY_DN1061_c0_g1_i1	0	0
TRINITY_DN1062_c0_g1_i1	0	0
TRINITY_DN10633_c0_g1_i1	0	0
TRINITY_DN10700_c0_g1_i1	0	0
TRINITY_DN10723_c0_g1_i1	0	0
TRINITY_DN10735_c0_g1_i1	0	0
TRINITY_DN1076_c0_g1_i1	0	0
TRINITY_DN10809_c0_g1_i1	0	0
TRINITY_DN1091_c0_g1_i1	0	0
TRINITY_DN10910_c0_g1_i1	0	0
TRINITY_DN1093_c0_g1_i1	0	0
TRINITY_DN10972_c0_g1_i1	0	0
TRINITY_DN11059_c0_g1_i1	0	0
TRINITY_DN11084_c0_g1_i1	1	0
TRINITY_DN1110_c0_g1_i1	0	0
TRINITY_DN1111_c0_g1_i1	0	0
TRINITY_DN11140_c0_g1_i1	0	0
TRINITY_DN11220_c0_g1_i1	0	0
TRINITY_DN11314_c0_g2_i1	0	0
TRINITY_DN11453_c0_g1_i1	1	0
TRINITY_DN11478_c1_g1_i1	0	0
TRINITY_DN11519_c0_g1_i1	1	0
TRINITY_DN11571_c0_g1_i1	0	0
TRINITY_DN11578_c0_g1_i1	0	0
TRINITY_DN1158_c0_g1_i1	0	0
TRINITY_DN11598_c0_g1_i1	0	0
TRINITY_DN11669_c0_g1_i1	0	0
TRINITY_DN11698_c0_g1_i1	0	0
TRINITY_DN11800_c0_g1_i1	0	0
TRINITY_DN11831_c0_g1_i1	0	0
TRINITY_DN11866_c1_g1_i1	0	0
TRINITY_DN11879_c0_g1_i1	0	0
TRINITY_DN11897_c1_g1_i1	0	0
TRINITY_DN11906_c0_g1_i1	0	0
TRINITY_DN11944_c1_g1_i1	0	0
TRINITY_DN11945_c0_g1_i1	0	0
TRINITY_DN11967_c0_g1_i1	0	0
TRINITY_DN11983_c0_g1_i1	0	0
TRINITY_DN11996_c0_g1_i1	0	0
TRINITY_DN1202_c0_g1_i1	0	0
TRINITY_DN12027_c0_g1_i1	0	0
TRINITY_DN12041_c0_g1_i1	0	0
TRINITY_DN12055_c0_g1_i1	0	0
TRINITY_DN1206_c0_g1_i1	0	0
TRINITY_DN12088_c0_g1_i1	0	0
TRINITY_DN12090_c0_g1_i1	0	0
TRINITY_DN12095_c0_g1_i1	0	0
TRINITY_DN12099_c0_g1_i1	0	0
TRINITY_DN12119_c0_g1_i1	0	0
TRINITY_DN12132_c0_g1_i1	0	0
TRINITY_DN12148_c0_g1_i1	0	0
TRINITY_DN12153_c0_g1_i1	0	0
TRINITY_DN12153_c0_g2_i1	0	0
TRINITY_DN12167_c0_g1_i1	0	0
TRINITY_DN12170_c0_g1_i1	0	0
TRINITY_DN12175_c0_g1_i1	0	0
TRINITY_DN12185_c0_g1_i1	0	0
TRINITY_DN12236_c0_g1_i1	0	0
TRINITY_DN12243_c0_g1_i1	0	0
TRINITY_DN12262_c0_g1_i1	0	0
TRINITY_DN12308_c0_g1_i1	0	0
TRINITY_DN12317_c0_g1_i1	0	0
TRINITY_DN12388_c0_g1_i1	0	0
TRINITY_DN12389_c0_g1_i1	0	0
TRINITY_DN12393_c0_g1_i1	0	0
TRINITY_DN12395_c0_g1_i1	0	0
TRINITY_DN12408_c0_g1_i1	0	0
TRINITY_DN12417_c0_g1_i1	0	0
TRINITY_DN1242_c0_g1_i1	0	0
TRINITY_DN12424_c0_g1_i1	0	0
TRINITY_DN12428_c0_g1_i1	0	0
TRINITY_DN12429_c0_g1_i1	0	0
TRINITY_DN12440_c0_g1_i1	0	0
TRINITY_DN12462_c0_g1_i1	1	0
TRINITY_DN12471_c0_g1_i1	0	0
TRINITY_DN12481_c0_g1_i1	0	0
TRINITY_DN12509_c0_g1_i1	0	0
TRINITY_DN12517_c0_g1_i1	0	0
TRINITY_DN12526_c0_g1_i1	0	0
TRINITY_DN12532_c0_g1_i1	0	0
TRINITY_DN12535_c0_g1_i1	0	0
TRINITY_DN12535_c1_g1_i1	0	0
TRINITY_DN12540_c0_g1_i1	0	0
TRINITY_DN12573_c0_g1_i1	0	0
TRINITY_DN1259_c0_g1_i1	1	0
TRINITY_DN1263_c0_g1_i1	0	1
TRINITY_DN12632_c0_g1_i1	0	0
TRINITY_DN12667_c0_g1_i1	0	0
TRINITY_DN12668_c0_g1_i1	0	0
TRINITY_DN1267_c0_g1_i1	0	0
TRINITY_DN1268_c0_g1_i1	0	0
TRINITY_DN12681_c0_g2_i1	0	0
TRINITY_DN12687_c0_g1_i1	0	0
TRINITY_DN12687_c0_g2_i1	0	0
TRINITY_DN12690_c0_g1_i1	0	0
TRINITY_DN12711_c0_g1_i1	0	0
TRINITY_DN12713_c0_g1_i1	0	0
TRINITY_DN12721_c0_g1_i1	0	0
TRINITY_DN12728_c0_g1_i1	0	0
TRINITY_DN12745_c0_g1_i1	0	0
TRINITY_DN12746_c0_g1_i1	0	0
TRINITY_DN12746_c0_g2_i1	0	0
TRINITY_DN12758_c0_g1_i1	0	0
TRINITY_DN12762_c0_g1_i1	0	0
TRINITY_DN12768_c0_g1_i1	0	0
TRINITY_DN1277_c0_g1_i1	0	0
TRINITY_DN12784_c0_g1_i1	0	0
TRINITY_DN12790_c0_g1_i1	0	0
TRINITY_DN12802_c0_g1_i1	0	0
TRINITY_DN12807_c0_g1_i1	0	0
TRINITY_DN1284_c0_g2_i1	0	1
TRINITY_DN12848_c0_g1_i1	0	0
TRINITY_DN12851_c0_g1_i1	0	0
TRINITY_DN12866_c0_g1_i1	0	0
TRINITY_DN1287_c0_g1_i1	0	0
TRINITY_DN12921_c0_g1_i1	0	0
TRINITY_DN12952_c0_g1_i1	0	0
TRINITY_DN12968_c0_g1_i1	1	0
TRINITY_DN12993_c0_g1_i1	0	0
TRINITY_DN13010_c0_g1_i1	0	0
TRINITY_DN13017_c0_g1_i1	0	0
TRINITY_DN13022_c1_g1_i1	0	0
TRINITY_DN1303_c0_g1_i1	0	0
TRINITY_DN13059_c0_g1_i1	0	0
TRINITY_DN13068_c0_g1_i1	0	0
TRINITY_DN13076_c0_g1_i1	0	0
TRINITY_DN13083_c0_g2_i1	0	0
TRINITY_DN13114_c0_g1_i1	0	0
TRINITY_DN13170_c0_g1_i1	0	0
TRINITY_DN13191_c1_g1_i1	0	0
TRINITY_DN13216_c0_g1_i1	0	0
TRINITY_DN13234_c0_g1_i1	0	0
TRINITY_DN13271_c0_g1_i1	0	0
TRINITY_DN13279_c0_g1_i1	0	0
TRINITY_DN13283_c0_g1_i1	0	0
TRINITY_DN1331_c0_g1_i1	0	0
TRINITY_DN13312_c0_g1_i1	0	0
TRINITY_DN13345_c0_g1_i1	0	0
TRINITY_DN13397_c0_g1_i1	0	0
TRINITY_DN13421_c0_g1_i1	0	0
TRINITY_DN13463_c0_g1_i1	1	0
TRINITY_DN13486_c0_g1_i1	0	0
TRINITY_DN13486_c1_g1_i1	0	0
TRINITY_DN1349_c0_g1_i1	0	0
TRINITY_DN13517_c0_g1_i1	0	0
TRINITY_DN13526_c0_g1_i1	0	0
TRINITY_DN13542_c0_g1_i1	0	0
TRINITY_DN13616_c0_g1_i1	0	0
TRINITY_DN13627_c0_g1_i1	0	0
TRINITY_DN13633_c0_g1_i1	0	0
TRINITY_DN13642_c0_g1_i1	0	0
TRINITY_DN13662_c0_g1_i1	0	0
TRINITY_DN1367_c0_g1_i1	0	0
TRINITY_DN13676_c0_g1_i1	0	0
TRINITY_DN13700_c0_g1_i1	0	0
TRINITY_DN13701_c0_g1_i1	0	0
TRINITY_DN13712_c0_g1_i1	1	0
TRINITY_DN13724_c0_g1_i1	0	0
TRINITY_DN13753_c0_g1_i1	0	0
TRINITY_DN13773_c0_g1_i1	0	1
TRINITY_DN13775_c0_g1_i1	0	0
TRINITY_DN13777_c0_g1_i1	0	0
TRINITY_DN13779_c0_g1_i1	0	0
TRINITY_DN13782_c0_g1_i1	0	1
TRINITY_DN13838_c1_g1_i1	0	0
TRINITY_DN13851_c0_g1_i1	0	0
TRINITY_DN13875_c0_g1_i1	0	0
TRINITY_DN1388_c0_g1_i1	0	0
TRINITY_DN13903_c0_g1_i1	0	0
TRINITY_DN13903_c0_g2_i1	0	0
TRINITY_DN13946_c0_g1_i1	0	0
TRINITY_DN13955_c0_g1_i1	0	0
TRINITY_DN13955_c1_g1_i1	0	0
TRINITY_DN13975_c0_g1_i1	0	0
TRINITY_DN13984_c0_g1_i1	1	0
TRINITY_DN14003_c0_g1_i1	0	0
TRINITY_DN14022_c0_g1_i1	0	0
TRINITY_DN1405_c0_g1_i1	0	0
TRINITY_DN14050_c0_g1_i1	1	1
TRINITY_DN14062_c0_g1_i1	0	0
TRINITY_DN14070_c1_g1_i1	0	0
TRINITY_DN14088_c0_g1_i1	0	0
TRINITY_DN1409_c0_g1_i1	0	0
TRINITY_DN14172_c0_g1_i1	0	0
TRINITY_DN14184_c0_g1_i1	0	0
TRINITY_DN14226_c0_g1_i1	0	0
TRINITY_DN14232_c0_g1_i1	0	0
TRINITY_DN14237_c0_g1_i1	0	0
TRINITY_DN14280_c0_g1_i1	0	0
TRINITY_DN14338_c0_g1_i1	1	0
TRINITY_DN14370_c1_g1_i1	0	0
TRINITY_DN14388_c0_g1_i1	0	0
TRINITY_DN14411_c0_g1_i1	0	0
TRINITY_DN1446_c0_g1_i1	0	0
TRINITY_DN14480_c0_g1_i1	0	0
TRINITY_DN14512_c0_g1_i1	0	0
TRINITY_DN14523_c0_g1_i1	0	0
TRINITY_DN14565_c0_g1_i1	0	0
TRINITY_DN14578_c0_g1_i1	0	1
TRINITY_DN14610_c0_g1_i1	0	0
TRINITY_DN1469_c0_g2_i1	0	0
TRINITY_DN14696_c0_g1_i1	1	0
TRINITY_DN147_c0_g1_i1	0	0
TRINITY_DN14720_c0_g1_i1	0	0
TRINITY_DN14758_c0_g1_i1	0	0
TRINITY_DN14768_c0_g1_i1	0	0
TRINITY_DN14783_c0_g1_i1	0	0
TRINITY_DN14792_c0_g1_i1	0	0
TRINITY_DN14793_c0_g2_i1	0	0
TRINITY_DN14796_c0_g1_i1	0	0
TRINITY_DN14799_c0_g1_i1	0	0
TRINITY_DN14813_c0_g1_i1	0	0
TRINITY_DN1482_c0_g1_i1	0	0
TRINITY_DN14824_c0_g2_i1	0	0
TRINITY_DN14835_c0_g1_i1	0	0
TRINITY_DN14844_c0_g1_i1	0	1
TRINITY_DN14849_c0_g1_i1	1	1
TRINITY_DN14852_c0_g1_i1	0	0
TRINITY_DN14862_c0_g1_i1	0	0
TRINITY_DN14903_c0_g1_i1	0	0
TRINITY_DN14923_c0_g1_i1	0	0
TRINITY_DN14929_c0_g1_i1	0	0
TRINITY_DN14987_c0_g1_i1	0	0
TRINITY_DN15005_c0_g1_i1	0	0
TRINITY_DN15021_c0_g1_i1	0	0
TRINITY_DN15025_c0_g1_i1	0	0
TRINITY_DN15027_c0_g1_i1	0	0
TRINITY_DN15029_c0_g1_i1	0	0
TRINITY_DN15038_c0_g1_i1	0	0
TRINITY_DN15041_c0_g1_i1	0	0
TRINITY_DN15056_c0_g1_i1	1	1
TRINITY_DN15064_c0_g1_i1	1	0
TRINITY_DN15085_c0_g1_i1	0	0
TRINITY_DN15090_c0_g1_i1	0	0
TRINITY_DN15093_c1_g1_i2	0	0
TRINITY_DN151_c0_g1_i1	0	0
TRINITY_DN15137_c0_g1_i1	1	0
TRINITY_DN15141_c0_g1_i1	1	1
TRINITY_DN15141_c0_g2_i1	1	1
TRINITY_DN15151_c0_g2_i1	0	0
TRINITY_DN15161_c0_g1_i1	0	0
TRINITY_DN15165_c0_g1_i1	0	0
TRINITY_DN15181_c0_g1_i1	1	0
TRINITY_DN15187_c0_g1_i1	0	0
TRINITY_DN15224_c0_g1_i1	0	0
TRINITY_DN15231_c1_g1_i1	0	1
TRINITY_DN15254_c0_g1_i1	0	0
TRINITY_DN15258_c1_g1_i1	0	0
TRINITY_DN1529_c0_g1_i1	0	0
TRINITY_DN15308_c0_g1_i1	0	0
TRINITY_DN15328_c0_g1_i1	0	0
TRINITY_DN15354_c0_g1_i1	0	0
TRINITY_DN1536_c0_g1_i1	1	1
TRINITY_DN15376_c0_g1_i1	0	0
TRINITY_DN15381_c0_g1_i1	0	0
TRINITY_DN15386_c0_g1_i1	0	0
TRINITY_DN1541_c0_g1_i1	0	0
TRINITY_DN15420_c0_g1_i1	0	0
TRINITY_DN15441_c0_g1_i1	0	0
TRINITY_DN15457_c0_g1_i1	0	0
TRINITY_DN15476_c0_g1_i1	0	0
TRINITY_DN15479_c0_g1_i1	0	0
TRINITY_DN15494_c0_g1_i1	0	0
TRINITY_DN15506_c0_g1_i1	0	0
TRINITY_DN15519_c0_g1_i1	0	0
TRINITY_DN15553_c0_g1_i1	0	0
TRINITY_DN15555_c0_g1_i1	0	0
TRINITY_DN15561_c0_g1_i1	0	0
TRINITY_DN15569_c1_g1_i1	0	0
TRINITY_DN15583_c0_g1_i1	0	0
TRINITY_DN15585_c0_g1_i1	0	0
TRINITY_DN15628_c0_g1_i1	0	0
TRINITY_DN15641_c0_g2_i1	0	0
TRINITY_DN15664_c1_g1_i1	0	0
TRINITY_DN15665_c1_g1_i1	0	0
TRINITY_DN15669_c0_g1_i1	0	0
TRINITY_DN15714_c0_g1_i1	0	0
TRINITY_DN15737_c0_g1_i1	0	0
TRINITY_DN15744_c0_g1_i1	0	0
TRINITY_DN15750_c0_g2_i1	0	0
TRINITY_DN15780_c0_g1_i1	0	0
TRINITY_DN15784_c0_g1_i1	0	0
TRINITY_DN15785_c0_g1_i1	0	0
TRINITY_DN15813_c0_g1_i1	1	1
TRINITY_DN15820_c0_g1_i1	0	0
TRINITY_DN15820_c0_g2_i1	0	0
TRINITY_DN15832_c0_g1_i1	0	0
TRINITY_DN15843_c0_g1_i1	0	0
TRINITY_DN15845_c0_g1_i1	0	0
TRINITY_DN15848_c0_g1_i1	0	0
TRINITY_DN15855_c0_g1_i1	0	1
TRINITY_DN15857_c0_g1_i1	0	0
TRINITY_DN15864_c0_g1_i1	0	0
TRINITY_DN15866_c0_g1_i1	0	0
TRINITY_DN15877_c0_g1_i1	0	0
TRINITY_DN15888_c0_g1_i1	0	0
TRINITY_DN15913_c0_g1_i1	0	1
TRINITY_DN15921_c0_g1_i1	0	1
TRINITY_DN15963_c0_g1_i1	0	0
TRINITY_DN15968_c0_g1_i1	0	0
TRINITY_DN15989_c0_g1_i1	0	0
TRINITY_DN15994_c0_g1_i1	0	0
TRINITY_DN16007_c0_g1_i1	0	0
TRINITY_DN16014_c0_g1_i1	0	0
TRINITY_DN16041_c0_g1_i1	0	0
TRINITY_DN16042_c0_g1_i1	0	0
TRINITY_DN16052_c0_g1_i1	0	0
TRINITY_DN16084_c0_g1_i1	0	0
TRINITY_DN16084_c0_g2_i1	0	0
TRINITY_DN16084_c1_g1_i1	0	0
TRINITY_DN16099_c0_g1_i1	0	0
TRINITY_DN16113_c0_g1_i1	0	0
TRINITY_DN16115_c0_g1_i1	0	0
TRINITY_DN16131_c0_g2_i1	0	0
TRINITY_DN16141_c0_g1_i1	0	0
TRINITY_DN16146_c0_g1_i1	0	0
TRINITY_DN16154_c0_g1_i1	0	0
TRINITY_DN16154_c0_g2_i1	0	1
TRINITY_DN16175_c0_g1_i1	0	0
TRINITY_DN16186_c0_g1_i1	0	0
TRINITY_DN16205_c0_g1_i1	0	0
TRINITY_DN16210_c0_g1_i1	0	0
TRINITY_DN16224_c0_g1_i1	0	0
TRINITY_DN16230_c0_g1_i1	0	0
TRINITY_DN16230_c1_g1_i1	0	0
TRINITY_DN16282_c0_g1_i1	0	0
TRINITY_DN16286_c0_g1_i1	0	0
TRINITY_DN16291_c0_g1_i1	0	0
TRINITY_DN16305_c0_g1_i1	0	0
TRINITY_DN16309_c0_g1_i1	0	0
TRINITY_DN16322_c0_g1_i1	0	0
TRINITY_DN16326_c0_g1_i1	0	0
TRINITY_DN16336_c0_g1_i1	0	0
TRINITY_DN16363_c0_g1_i1	0	0
TRINITY_DN16365_c0_g1_i1	1	0
TRINITY_DN16368_c0_g1_i1	1	1
TRINITY_DN16368_c0_g2_i1	1	1
TRINITY_DN1638_c0_g1_i1	0	0
TRINITY_DN1640_c0_g1_i1	0	0
TRINITY_DN16407_c0_g1_i1	0	0
TRINITY_DN16408_c0_g1_i1	0	0
TRINITY_DN16411_c0_g1_i1	0	0
TRINITY_DN16420_c0_g1_i1	0	0
TRINITY_DN16450_c0_g1_i1	0	0
TRINITY_DN16476_c0_g1_i1	0	0
TRINITY_DN16486_c0_g1_i1	0	0
TRINITY_DN16546_c0_g1_i1	0	0
TRINITY_DN16556_c0_g1_i1	0	0
TRINITY_DN16581_c0_g1_i1	0	0
TRINITY_DN16601_c0_g1_i1	0	0
TRINITY_DN16628_c0_g1_i1	0	0
TRINITY_DN16651_c0_g1_i1	0	0
TRINITY_DN16658_c0_g1_i1	0	0
TRINITY_DN16670_c0_g2_i1	0	0
TRINITY_DN16671_c0_g1_i1	0	0
TRINITY_DN16673_c0_g1_i1	0	0
TRINITY_DN16677_c0_g1_i1	0	0
TRINITY_DN16709_c0_g1_i1	0	0
TRINITY_DN16730_c0_g2_i1	0	0
TRINITY_DN16741_c0_g1_i1	0	0
TRINITY_DN16744_c0_g1_i1	0	0
TRINITY_DN16757_c0_g1_i1	0	0
TRINITY_DN16791_c0_g1_i1	0	0
TRINITY_DN16836_c0_g1_i1	0	0
TRINITY_DN16852_c0_g1_i1	0	0
TRINITY_DN16914_c0_g1_i1	0	0
TRINITY_DN16915_c0_g1_i2	0	0
TRINITY_DN16916_c0_g1_i1	0	0
TRINITY_DN16923_c0_g1_i1	0	0
TRINITY_DN16925_c0_g1_i1	0	0
TRINITY_DN16931_c0_g1_i1	0	0
TRINITY_DN16931_c0_g2_i1	0	0
TRINITY_DN16941_c1_g1_i1	0	0
TRINITY_DN1696_c0_g1_i1	0	0
TRINITY_DN16961_c0_g1_i1	0	0
TRINITY_DN16978_c0_g1_i1	0	1
TRINITY_DN16978_c0_g2_i1	0	1
TRINITY_DN16993_c0_g1_i1	0	0
TRINITY_DN17004_c0_g1_i1	0	0
TRINITY_DN17005_c0_g2_i1	0	0
TRINITY_DN17047_c0_g1_i1	0	0
TRINITY_DN17061_c0_g1_i1	0	0
TRINITY_DN17092_c0_g1_i1	0	0
TRINITY_DN17109_c0_g1_i1	0	0
TRINITY_DN17129_c0_g1_i1	0	0
TRINITY_DN17147_c0_g1_i1	0	0
TRINITY_DN17159_c0_g1_i1	0	0
TRINITY_DN17162_c1_g1_i1	0	0
TRINITY_DN17167_c0_g1_i1	0	0
TRINITY_DN17169_c0_g2_i1	1	0
TRINITY_DN17235_c0_g1_i1	0	0
TRINITY_DN17241_c1_g1_i1	0	0
TRINITY_DN17247_c0_g1_i1	1	0
TRINITY_DN17283_c0_g1_i1	0	0
TRINITY_DN17312_c0_g1_i1	0	0
TRINITY_DN17318_c0_g1_i1	0	0
TRINITY_DN17324_c0_g1_i1	0	0
TRINITY_DN17371_c0_g1_i1	0	0
TRINITY_DN17389_c0_g1_i1	0	0
TRINITY_DN17402_c0_g1_i1	0	0
TRINITY_DN17424_c0_g1_i1	0	0
TRINITY_DN17430_c0_g1_i1	0	0
TRINITY_DN17440_c0_g1_i1	0	0
TRINITY_DN17441_c0_g1_i1	0	0
TRINITY_DN17447_c0_g1_i1	1	0
TRINITY_DN17447_c1_g1_i1	0	0
TRINITY_DN17482_c0_g2_i1	0	0
TRINITY_DN17493_c0_g1_i1	0	1
TRINITY_DN17494_c0_g1_i1	0	0
TRINITY_DN17495_c0_g1_i1	0	0
TRINITY_DN17506_c0_g1_i1	0	0
TRINITY_DN1751_c0_g1_i1	0	0
TRINITY_DN17571_c0_g1_i1	0	0
TRINITY_DN17575_c1_g1_i1	0	0
TRINITY_DN17585_c0_g1_i1	0	0
TRINITY_DN17617_c1_g1_i1	0	0
TRINITY_DN17620_c0_g1_i1	0	0
TRINITY_DN17624_c0_g1_i1	0	0
TRINITY_DN17628_c0_g1_i1	0	0
TRINITY_DN17678_c0_g1_i1	0	0
TRINITY_DN17681_c0_g1_i1	0	0
TRINITY_DN17701_c0_g1_i1	0	0
TRINITY_DN17720_c0_g1_i1	0	0
TRINITY_DN17764_c0_g1_i1	1	0
TRINITY_DN17775_c0_g1_i1	0	0
TRINITY_DN17812_c0_g1_i1	0	0
TRINITY_DN17862_c1_g1_i1	0	0
TRINITY_DN17870_c0_g1_i1	0	0
TRINITY_DN17872_c1_g1_i1	0	0
TRINITY_DN17873_c0_g1_i1	0	0
TRINITY_DN17892_c0_g1_i1	1	1
TRINITY_DN17895_c0_g1_i1	0	0
TRINITY_DN17902_c0_g1_i1	0	0
TRINITY_DN17912_c0_g1_i1	0	0
TRINITY_DN17916_c1_g1_i1	0	0
TRINITY_DN17919_c0_g1_i1	0	0
TRINITY_DN1792_c0_g1_i1	0	0
TRINITY_DN17936_c0_g1_i1	0	0
TRINITY_DN17937_c0_g1_i1	0	0
TRINITY_DN1797_c0_g1_i1	0	0
TRINITY_DN17987_c0_g1_i1	0	0
TRINITY_DN17990_c1_g1_i1	0	0
TRINITY_DN18006_c0_g1_i1	0	0
TRINITY_DN18086_c0_g1_i1	0	0
TRINITY_DN1809_c0_g1_i1	0	0
TRINITY_DN18098_c0_g1_i1	1	1
TRINITY_DN1810_c0_g1_i1	0	0
TRINITY_DN18100_c0_g1_i1	0	0
TRINITY_DN18117_c0_g1_i1	0	0
TRINITY_DN18122_c0_g1_i1	1	1
TRINITY_DN18133_c0_g1_i1	0	0
TRINITY_DN18145_c0_g1_i1	0	0
TRINITY_DN18149_c0_g1_i1	0	0
TRINITY_DN1816_c0_g1_i1	0	0
TRINITY_DN18226_c0_g1_i1	0	0
TRINITY_DN18286_c0_g1_i1	1	1
TRINITY_DN18329_c0_g1_i1	0	0
TRINITY_DN18331_c0_g1_i1	0	0
TRINITY_DN18332_c0_g1_i1	0	0
TRINITY_DN18346_c0_g1_i1	0	0
TRINITY_DN18354_c0_g1_i1	0	0
TRINITY_DN18355_c0_g1_i1	0	0
TRINITY_DN18362_c0_g1_i1	1	1
TRINITY_DN18368_c0_g1_i1	0	1
TRINITY_DN18368_c0_g2_i1	0	1
TRINITY_DN18377_c0_g1_i1	0	0
TRINITY_DN18385_c0_g2_i1	0	0
TRINITY_DN18386_c0_g1_i1	0	0
TRINITY_DN18393_c0_g1_i1	0	0
TRINITY_DN18396_c0_g1_i1	0	0
TRINITY_DN18396_c0_g2_i1	0	0
TRINITY_DN18401_c0_g1_i1	0	0
TRINITY_DN18401_c0_g2_i1	0	0
TRINITY_DN18406_c0_g1_i1	0	0
TRINITY_DN1842_c0_g1_i1	0	0
TRINITY_DN18434_c0_g1_i1	0	0
TRINITY_DN18453_c0_g1_i1	0	0
TRINITY_DN18482_c0_g1_i1	0	0
TRINITY_DN18513_c0_g1_i1	0	0
TRINITY_DN18560_c0_g1_i1	0	0
TRINITY_DN18666_c0_g1_i1	0	0
TRINITY_DN1871_c0_g1_i1	0	0
TRINITY_DN18722_c0_g1_i1	0	0
TRINITY_DN18732_c0_g1_i1	0	0
TRINITY_DN18762_c0_g1_i1	0	0
TRINITY_DN18762_c0_g2_i1	0	0
TRINITY_DN18859_c0_g1_i1	0	0
TRINITY_DN18860_c0_g1_i1	0	0
TRINITY_DN18899_c0_g1_i1	0	0
TRINITY_DN18899_c1_g1_i1	0	0
TRINITY_DN18969_c0_g1_i1	0	0
TRINITY_DN18975_c0_g1_i1	0	0
TRINITY_DN19018_c0_g1_i1	0	0
TRINITY_DN1910_c0_g1_i1	0	0
TRINITY_DN19118_c0_g1_i1	0	0
TRINITY_DN19223_c0_g1_i1	0	0
TRINITY_DN1928_c0_g1_i1	0	0
TRINITY_DN19308_c0_g1_i1	0	0
TRINITY_DN19359_c0_g1_i1	0	0
TRINITY_DN19433_c0_g1_i1	1	0
TRINITY_DN19450_c0_g1_i1	0	0
TRINITY_DN19451_c0_g1_i1	0	0
TRINITY_DN195_c0_g1_i1	0	0
TRINITY_DN19575_c0_g1_i1	0	0
TRINITY_DN19578_c1_g1_i1	0	0
TRINITY_DN19622_c0_g1_i1	0	0
TRINITY_DN19707_c0_g2_i1	0	0
TRINITY_DN19715_c0_g1_i1	0	0
TRINITY_DN19723_c0_g1_i1	0	0
TRINITY_DN19956_c0_g1_i1	0	0
TRINITY_DN19968_c0_g1_i1	0	0
TRINITY_DN20012_c0_g1_i1	0	0
TRINITY_DN20024_c0_g1_i1	0	0
TRINITY_DN20055_c0_g1_i1	0	0
TRINITY_DN20097_c0_g1_i1	0	0
TRINITY_DN20115_c0_g1_i1	0	0
TRINITY_DN2025_c0_g1_i1	0	0
TRINITY_DN20256_c1_g1_i1	0	0
TRINITY_DN20354_c0_g1_i1	0	0
TRINITY_DN20383_c0_g1_i1	1	1
TRINITY_DN20506_c0_g1_i1	0	0
TRINITY_DN20509_c1_g1_i1	0	0
TRINITY_DN20525_c0_g1_i1	0	0
TRINITY_DN20544_c0_g1_i1	0	0
TRINITY_DN2058_c0_g1_i1	0	0
TRINITY_DN20585_c0_g1_i1	0	0
TRINITY_DN20642_c0_g1_i1	0	0
TRINITY_DN20650_c0_g1_i1	0	0
TRINITY_DN20667_c0_g1_i1	0	0
TRINITY_DN20727_c0_g1_i1	0	0
TRINITY_DN20750_c1_g1_i1	0	0
TRINITY_DN208_c0_g1_i1	0	0
TRINITY_DN20823_c0_g1_i1	0	0
TRINITY_DN20838_c0_g1_i1	0	0
TRINITY_DN20856_c0_g1_i1	0	0
TRINITY_DN20880_c0_g1_i1	0	0
TRINITY_DN20968_c0_g1_i1	0	0
TRINITY_DN21005_c0_g1_i1	0	0
TRINITY_DN21015_c0_g1_i1	0	0
TRINITY_DN21069_c0_g1_i1	0	0
TRINITY_DN2107_c0_g1_i1	0	0
TRINITY_DN21071_c0_g1_i1	0	0
TRINITY_DN21159_c0_g1_i1	0	0
TRINITY_DN21167_c0_g1_i1	0	0
TRINITY_DN21190_c0_g1_i1	0	0
TRINITY_DN21270_c0_g1_i1	0	0
TRINITY_DN21275_c0_g1_i1	0	0
TRINITY_DN21310_c0_g1_i1	0	0
TRINITY_DN21310_c1_g1_i1	0	0
TRINITY_DN21329_c0_g1_i1	0	0
TRINITY_DN21332_c0_g1_i1	0	0
TRINITY_DN21400_c0_g1_i1	0	0
TRINITY_DN21417_c0_g1_i1	0	0
TRINITY_DN21431_c0_g1_i1	0	0
TRINITY_DN21459_c0_g1_i1	0	0
TRINITY_DN2150_c0_g1_i1	0	0
TRINITY_DN21530_c0_g1_i1	0	0
TRINITY_DN21570_c0_g1_i1	0	0
TRINITY_DN21581_c0_g1_i1	0	0
TRINITY_DN21584_c0_g1_i1	0	0
TRINITY_DN21682_c0_g1_i1	0	0
TRINITY_DN21716_c0_g1_i1	0	0
TRINITY_DN21735_c0_g1_i1	0	1
TRINITY_DN21752_c0_g1_i1	0	0
TRINITY_DN21772_c0_g1_i1	0	1
TRINITY_DN21844_c0_g1_i1	0	0
TRINITY_DN21877_c0_g1_i1	0	0
TRINITY_DN21907_c0_g1_i1	0	0
TRINITY_DN21956_c0_g1_i1	0	0
TRINITY_DN21967_c0_g1_i1	0	0
TRINITY_DN21987_c0_g1_i1	0	0
TRINITY_DN22024_c0_g1_i1	0	0
TRINITY_DN22038_c0_g1_i1	0	0
TRINITY_DN22045_c0_g1_i1	0	0
TRINITY_DN22085_c0_g1_i1	0	0
TRINITY_DN22086_c1_g1_i1	0	0
TRINITY_DN22112_c0_g1_i1	0	0
TRINITY_DN22122_c1_g1_i1	0	0
TRINITY_DN22196_c0_g1_i1	0	0
TRINITY_DN22221_c0_g1_i1	0	0
TRINITY_DN22244_c0_g1_i1	0	0
TRINITY_DN22276_c0_g1_i1	0	0
TRINITY_DN22279_c0_g1_i1	0	0
TRINITY_DN22304_c0_g1_i1	0	0
TRINITY_DN22338_c0_g1_i1	0	0
TRINITY_DN22407_c0_g1_i1	0	0
TRINITY_DN22473_c0_g1_i1	0	0
TRINITY_DN22539_c0_g1_i1	0	0
TRINITY_DN22562_c0_g1_i1	0	0
TRINITY_DN22571_c0_g1_i1	0	0
TRINITY_DN22631_c0_g1_i1	0	0
TRINITY_DN22694_c0_g1_i1	0	0
TRINITY_DN22707_c0_g1_i1	0	0
TRINITY_DN22752_c0_g1_i1	0	0
TRINITY_DN22756_c0_g1_i1	0	0
TRINITY_DN22771_c0_g1_i1	0	0
TRINITY_DN22792_c0_g1_i1	0	0
TRINITY_DN22809_c0_g1_i1	0	0
TRINITY_DN22837_c0_g1_i1	0	0
TRINITY_DN2289_c0_g1_i1	0	0
TRINITY_DN229_c0_g1_i1	0	0
TRINITY_DN22906_c0_g1_i1	0	0
TRINITY_DN22980_c1_g1_i1	0	0
TRINITY_DN22982_c0_g1_i1	1	0
TRINITY_DN23101_c0_g1_i1	1	0
TRINITY_DN23159_c0_g1_i1	1	1
TRINITY_DN23230_c0_g1_i1	0	0
TRINITY_DN23236_c0_g1_i1	0	0
TRINITY_DN23238_c0_g1_i1	0	0
TRINITY_DN23244_c0_g1_i1	0	0
TRINITY_DN23256_c0_g1_i1	0	0
TRINITY_DN23364_c0_g1_i1	1	0
TRINITY_DN23386_c0_g1_i1	0	0
TRINITY_DN23421_c0_g1_i1	0	0
TRINITY_DN23516_c0_g1_i1	0	0
TRINITY_DN23522_c0_g1_i1	0	0
TRINITY_DN23532_c0_g1_i1	0	0
TRINITY_DN23536_c0_g1_i1	0	0
TRINITY_DN23544_c0_g1_i1	0	0
TRINITY_DN23562_c0_g1_i1	0	0
TRINITY_DN23592_c0_g1_i1	0	0
TRINITY_DN2361_c0_g1_i1	0	0
TRINITY_DN23626_c0_g1_i1	0	0
TRINITY_DN23630_c0_g1_i1	0	0
TRINITY_DN23775_c0_g2_i1	0	0
TRINITY_DN23814_c0_g1_i1	0	0
TRINITY_DN23858_c0_g1_i1	1	1
TRINITY_DN23858_c1_g1_i1	0	0
TRINITY_DN2387_c0_g1_i1	0	0
TRINITY_DN23882_c0_g1_i1	0	0
TRINITY_DN23948_c0_g1_i1	0	0
TRINITY_DN23949_c0_g1_i1	0	0
TRINITY_DN23962_c0_g1_i1	0	0
TRINITY_DN23969_c0_g1_i1	0	0
TRINITY_DN2398_c0_g1_i1	0	0
TRINITY_DN2399_c0_g1_i1	0	0
TRINITY_DN240_c0_g1_i1	0	0
TRINITY_DN24016_c0_g1_i1	0	0
TRINITY_DN24027_c0_g1_i1	0	0
TRINITY_DN24028_c0_g1_i1	1	0
TRINITY_DN2403_c0_g1_i1	0	0
TRINITY_DN24124_c0_g1_i1	0	0
TRINITY_DN24128_c0_g1_i1	0	0
TRINITY_DN24189_c0_g1_i1	0	0
TRINITY_DN24239_c0_g1_i1	0	0
TRINITY_DN24255_c0_g1_i1	0	0
TRINITY_DN24272_c1_g1_i1	0	0
TRINITY_DN24285_c0_g1_i1	0	0
TRINITY_DN24321_c0_g1_i1	0	0
TRINITY_DN24350_c0_g1_i1	1	0
TRINITY_DN24409_c0_g1_i1	0	0
TRINITY_DN24440_c0_g1_i1	0	0
TRINITY_DN24471_c0_g1_i1	0	0
TRINITY_DN24495_c0_g1_i1	0	0
TRINITY_DN24514_c0_g1_i1	0	0
TRINITY_DN24526_c0_g1_i1	0	0
TRINITY_DN2453_c0_g1_i1	0	0
TRINITY_DN24541_c0_g1_i1	0	0
TRINITY_DN24551_c0_g1_i1	0	0
TRINITY_DN24554_c0_g1_i1	0	0
TRINITY_DN24571_c0_g1_i1	0	0
TRINITY_DN2462_c1_g1_i1	0	0
TRINITY_DN24653_c1_g1_i1	0	0
TRINITY_DN24703_c0_g1_i1	0	0
TRINITY_DN24705_c0_g1_i1	0	0
TRINITY_DN24707_c0_g1_i1	0	0
TRINITY_DN24719_c0_g1_i1	0	0
TRINITY_DN24721_c0_g1_i1	0	0
TRINITY_DN24757_c0_g1_i1	0	0
TRINITY_DN24787_c0_g1_i1	0	0
TRINITY_DN24817_c0_g1_i1	0	0
TRINITY_DN24830_c0_g1_i1	0	0
TRINITY_DN24844_c0_g1_i1	0	0
TRINITY_DN24865_c0_g1_i1	0	0
TRINITY_DN24872_c0_g1_i1	0	0
TRINITY_DN24899_c0_g1_i1	0	0
TRINITY_DN24902_c0_g1_i1	0	0
TRINITY_DN24919_c1_g1_i1	0	0
TRINITY_DN24930_c0_g1_i1	0	0
TRINITY_DN24994_c0_g1_i1	0	0
TRINITY_DN25034_c0_g1_i1	0	0
TRINITY_DN25037_c0_g1_i1	1	0
TRINITY_DN25057_c0_g1_i1	0	0
TRINITY_DN25061_c0_g1_i1	0	0
TRINITY_DN25065_c0_g1_i1	0	0
TRINITY_DN2509_c0_g1_i1	0	0
TRINITY_DN25096_c0_g1_i1	0	0
TRINITY_DN25100_c0_g1_i1	0	0
TRINITY_DN25195_c0_g1_i1	0	0
TRINITY_DN25209_c0_g1_i1	0	0
TRINITY_DN25236_c0_g1_i1	0	0
TRINITY_DN25269_c0_g1_i1	0	0
TRINITY_DN25270_c0_g1_i1	0	0
TRINITY_DN25311_c0_g1_i1	0	0
TRINITY_DN25323_c0_g1_i1	0	0
TRINITY_DN254_c0_g1_i1	0	0
TRINITY_DN2541_c0_g1_i1	0	0
TRINITY_DN25413_c0_g1_i1	0	0
TRINITY_DN25414_c0_g2_i1	0	0
TRINITY_DN25434_c0_g1_i1	0	0
TRINITY_DN25473_c0_g2_i1	0	0
TRINITY_DN25482_c0_g1_i1	0	0
TRINITY_DN25488_c0_g1_i1	0	0
TRINITY_DN2549_c0_g1_i1	0	0
TRINITY_DN25492_c0_g1_i1	0	0
TRINITY_DN25507_c0_g1_i1	0	0
TRINITY_DN25605_c0_g1_i1	0	0
TRINITY_DN25613_c1_g1_i1	0	0
TRINITY_DN25669_c0_g1_i1	0	0
TRINITY_DN25715_c0_g1_i1	0	0
TRINITY_DN25742_c0_g1_i1	0	0
TRINITY_DN25742_c0_g2_i1	0	0
TRINITY_DN25831_c0_g1_i1	0	0
TRINITY_DN25927_c0_g1_i1	0	0
TRINITY_DN25968_c0_g1_i1	0	0
TRINITY_DN26027_c0_g1_i1	0	0
TRINITY_DN26114_c0_g1_i1	0	0
TRINITY_DN26129_c0_g1_i1	0	0
TRINITY_DN26131_c0_g1_i1	0	0
TRINITY_DN26163_c0_g1_i1	0	0
TRINITY_DN26241_c0_g1_i1	0	0
TRINITY_DN26277_c0_g1_i1	0	0
TRINITY_DN26342_c0_g1_i1	0	0
TRINITY_DN26374_c0_g2_i1	0	1
TRINITY_DN26391_c0_g1_i1	0	0
TRINITY_DN26407_c0_g1_i1	0	0
TRINITY_DN26467_c0_g1_i1	0	0
TRINITY_DN26485_c0_g1_i1	0	0
TRINITY_DN26488_c0_g1_i1	0	0
TRINITY_DN26552_c0_g1_i1	0	1
TRINITY_DN26568_c0_g1_i1	0	0
TRINITY_DN2661_c0_g1_i1	0	0
TRINITY_DN26670_c0_g1_i1	0	0
TRINITY_DN26670_c1_g1_i1	0	0
TRINITY_DN26779_c0_g1_i1	0	0
TRINITY_DN26805_c0_g1_i1	0	0
TRINITY_DN26819_c0_g1_i1	0	0
TRINITY_DN2683_c0_g1_i1	0	0
TRINITY_DN26851_c0_g1_i1	0	0
TRINITY_DN26852_c0_g1_i1	0	0
TRINITY_DN26870_c0_g1_i1	0	0
TRINITY_DN2690_c0_g1_i1	0	0
TRINITY_DN26912_c0_g1_i1	0	0
TRINITY_DN26917_c0_g1_i1	0	0
TRINITY_DN26945_c0_g1_i1	0	0
TRINITY_DN26946_c0_g1_i1	0	0
TRINITY_DN27002_c0_g1_i1	0	0
TRINITY_DN27008_c1_g1_i1	1	0
TRINITY_DN27021_c0_g1_i1	0	0
TRINITY_DN27055_c0_g1_i1	0	0
TRINITY_DN27070_c0_g1_i1	0	0
TRINITY_DN27091_c0_g1_i1	0	0
TRINITY_DN27094_c0_g1_i1	0	0
TRINITY_DN27114_c0_g1_i1	0	0
TRINITY_DN27118_c0_g1_i1	0	0
TRINITY_DN27171_c0_g1_i1	0	0
TRINITY_DN27242_c0_g1_i1	0	0
TRINITY_DN27250_c0_g1_i1	0	0
TRINITY_DN27272_c0_g1_i1	0	0
TRINITY_DN27313_c0_g1_i1	0	0
TRINITY_DN27404_c0_g1_i1	0	0
TRINITY_DN27471_c0_g1_i1	0	1
TRINITY_DN27545_c0_g1_i1	0	0
TRINITY_DN27644_c0_g1_i1	0	0
TRINITY_DN27648_c0_g1_i1	0	0
TRINITY_DN27667_c0_g1_i1	0	1
TRINITY_DN27693_c0_g1_i1	0	0
TRINITY_DN27710_c0_g1_i1	0	0
TRINITY_DN27733_c0_g1_i1	0	0
TRINITY_DN27773_c0_g1_i1	0	0
TRINITY_DN27775_c0_g2_i1	1	0
TRINITY_DN27791_c0_g1_i1	0	0
TRINITY_DN27809_c0_g1_i1	0	0
TRINITY_DN2782_c0_g1_i1	1	0
TRINITY_DN27874_c0_g1_i1	0	0
TRINITY_DN2789_c0_g1_i1	0	0
TRINITY_DN27916_c0_g1_i1	0	0
TRINITY_DN27919_c0_g1_i1	0	0
TRINITY_DN27933_c0_g1_i1	0	0
TRINITY_DN27942_c0_g2_i1	0	0
TRINITY_DN27946_c1_g1_i1	0	0
TRINITY_DN27971_c0_g1_i1	0	0
TRINITY_DN27988_c0_g1_i1	0	0
TRINITY_DN2801_c0_g1_i1	0	0
TRINITY_DN2801_c1_g1_i1	0	0
TRINITY_DN28018_c1_g1_i1	0	0
TRINITY_DN28060_c0_g1_i1	0	0
TRINITY_DN28141_c0_g1_i1	0	0
TRINITY_DN28146_c0_g2_i1	0	0
TRINITY_DN28175_c0_g1_i1	1	0
TRINITY_DN28225_c0_g1_i1	0	0
TRINITY_DN28243_c0_g1_i1	1	0
TRINITY_DN28258_c0_g1_i1	0	0
TRINITY_DN28266_c0_g1_i1	0	0
TRINITY_DN28270_c0_g1_i1	0	0
TRINITY_DN28288_c0_g1_i1	0	0
TRINITY_DN28309_c0_g1_i1	0	0
TRINITY_DN28311_c0_g1_i1	0	0
TRINITY_DN28325_c0_g1_i1	1	0
TRINITY_DN28326_c0_g1_i1	0	0
TRINITY_DN2833_c1_g1_i1	0	1
TRINITY_DN28361_c0_g1_i1	0	0
TRINITY_DN28376_c0_g1_i1	0	0
TRINITY_DN28382_c0_g1_i1	0	0
TRINITY_DN28391_c0_g1_i1	0	0
TRINITY_DN28411_c1_g1_i1	0	0
TRINITY_DN2858_c0_g1_i2	1	0
TRINITY_DN28591_c0_g1_i1	0	0
TRINITY_DN28628_c0_g1_i1	0	0
TRINITY_DN28635_c0_g1_i1	0	0
TRINITY_DN28651_c0_g1_i1	0	0
TRINITY_DN28662_c0_g1_i1	1	0
TRINITY_DN28662_c1_g1_i1	1	0
TRINITY_DN28669_c0_g1_i1	0	1
TRINITY_DN28720_c0_g2_i1	0	0
TRINITY_DN28736_c0_g1_i1	0	0
TRINITY_DN2874_c0_g1_i1	0	0
TRINITY_DN2874_c0_g3_i1	0	0
TRINITY_DN28792_c0_g1_i1	0	0
TRINITY_DN28793_c0_g1_i1	0	0
TRINITY_DN2880_c0_g1_i1	0	0
TRINITY_DN28805_c0_g1_i1	0	0
TRINITY_DN28832_c0_g1_i1	0	0
TRINITY_DN28836_c0_g1_i1	0	0
TRINITY_DN28838_c0_g1_i1	0	0
TRINITY_DN28883_c1_g1_i1	0	0
TRINITY_DN28891_c0_g1_i1	0	0
TRINITY_DN28894_c0_g1_i1	0	0
TRINITY_DN28900_c0_g1_i1	0	1
TRINITY_DN28900_c0_g2_i1	0	1
TRINITY_DN28912_c0_g1_i1	0	0
TRINITY_DN28918_c0_g1_i1	0	0
TRINITY_DN28937_c0_g1_i1	0	0
TRINITY_DN28941_c0_g1_i1	0	0
TRINITY_DN28946_c1_g1_i1	0	1
TRINITY_DN28957_c1_g1_i1	0	0
TRINITY_DN28966_c0_g1_i1	0	0
TRINITY_DN28989_c0_g1_i1	0	0
TRINITY_DN29018_c1_g1_i1	0	1
TRINITY_DN29027_c0_g1_i1	1	1
TRINITY_DN29041_c0_g1_i1	0	0
TRINITY_DN29065_c0_g1_i1	0	0
TRINITY_DN29073_c0_g1_i1	0	0
TRINITY_DN29086_c0_g1_i1	0	0
TRINITY_DN29086_c0_g2_i1	0	0
TRINITY_DN29095_c0_g1_i1	0	0
TRINITY_DN29097_c0_g1_i1	0	0
TRINITY_DN29114_c0_g1_i1	0	0
TRINITY_DN29154_c0_g1_i1	0	0
TRINITY_DN29168_c0_g1_i1	0	0
TRINITY_DN29171_c0_g1_i1	0	0
TRINITY_DN29187_c0_g1_i1	0	0
TRINITY_DN29187_c1_g1_i1	0	0
TRINITY_DN29189_c0_g1_i1	0	0
TRINITY_DN29190_c0_g1_i1	0	0
TRINITY_DN29190_c1_g1_i1	0	0
TRINITY_DN29220_c0_g1_i1	0	0
TRINITY_DN29249_c0_g1_i1	0	0
TRINITY_DN29259_c0_g1_i1	0	0
TRINITY_DN29267_c0_g1_i1	0	0
TRINITY_DN29277_c0_g1_i1	0	0
TRINITY_DN29282_c0_g1_i1	0	0
TRINITY_DN29284_c0_g1_i1	1	0
TRINITY_DN29303_c0_g1_i1	0	0
TRINITY_DN29303_c0_g2_i1	0	0
TRINITY_DN29316_c0_g2_i2	0	1
TRINITY_DN29321_c0_g1_i1	0	0
TRINITY_DN29324_c0_g1_i1	0	0
TRINITY_DN29329_c0_g1_i1	1	0
TRINITY_DN29339_c0_g1_i1	0	0
TRINITY_DN29339_c0_g2_i1	0	0
TRINITY_DN29354_c0_g1_i1	0	0
TRINITY_DN29354_c0_g2_i1	0	0
TRINITY_DN29354_c0_g3_i1	0	0
TRINITY_DN29363_c0_g1_i1	0	1
TRINITY_DN2937_c0_g1_i1	0	0
TRINITY_DN29370_c0_g2_i1	0	0
TRINITY_DN29372_c0_g1_i1	0	0
TRINITY_DN29375_c0_g1_i1	1	0
TRINITY_DN29376_c0_g1_i1	0	0
TRINITY_DN29397_c0_g1_i1	0	0
TRINITY_DN29398_c0_g1_i1	0	0
TRINITY_DN29405_c1_g1_i1	0	0
TRINITY_DN29408_c0_g1_i1	1	0
TRINITY_DN29450_c0_g1_i1	0	0
TRINITY_DN29462_c0_g1_i1	0	1
TRINITY_DN29479_c0_g1_i1	0	0
TRINITY_DN29514_c0_g2_i1	0	0
TRINITY_DN29518_c0_g1_i1	0	0
TRINITY_DN29530_c0_g1_i1	0	0
TRINITY_DN29535_c0_g1_i1	0	0
TRINITY_DN29574_c0_g1_i1	0	0
TRINITY_DN29618_c0_g1_i1	0	0
TRINITY_DN29631_c0_g1_i1	0	0
TRINITY_DN29635_c0_g1_i1	0	0
TRINITY_DN29639_c0_g1_i1	0	0
TRINITY_DN29644_c0_g1_i1	0	0
TRINITY_DN29649_c0_g1_i1	0	0
TRINITY_DN29665_c0_g1_i1	1	1
TRINITY_DN29720_c0_g1_i1	0	0
TRINITY_DN29720_c0_g2_i1	0	0
TRINITY_DN29728_c0_g1_i1	0	0
TRINITY_DN29729_c0_g1_i1	0	0
TRINITY_DN29738_c0_g1_i1	0	0
TRINITY_DN2975_c0_g1_i1	0	0
TRINITY_DN29761_c0_g1_i1	0	0
TRINITY_DN29781_c0_g1_i1	0	0
TRINITY_DN29787_c0_g1_i1	0	0
TRINITY_DN29788_c0_g1_i1	0	0
TRINITY_DN29797_c0_g1_i1	0	0
TRINITY_DN29799_c0_g1_i1	0	0
TRINITY_DN29812_c0_g1_i1	0	0
TRINITY_DN29818_c0_g1_i1	1	0
TRINITY_DN29819_c0_g1_i1	0	0
TRINITY_DN2982_c0_g1_i1	0	0
TRINITY_DN29829_c0_g1_i1	0	0
TRINITY_DN2983_c0_g1_i1	0	0
TRINITY_DN29846_c0_g1_i1	0	0
TRINITY_DN29855_c0_g1_i1	0	0
TRINITY_DN29865_c0_g1_i1	0	0
TRINITY_DN29867_c0_g1_i1	1	0
TRINITY_DN2988_c0_g1_i1	0	0
TRINITY_DN29885_c0_g1_i1	0	0
TRINITY_DN29885_c0_g2_i1	0	0
TRINITY_DN29958_c0_g1_i1	0	0
TRINITY_DN29966_c0_g1_i1	0	0
TRINITY_DN29974_c0_g2_i1	0	1
TRINITY_DN29982_c1_g1_i1	0	0
TRINITY_DN29994_c0_g1_i1	0	0
TRINITY_DN30034_c0_g1_i1	0	0
TRINITY_DN30034_c1_g1_i1	0	0
TRINITY_DN30036_c0_g1_i1	1	1
TRINITY_DN30044_c0_g1_i1	0	0
TRINITY_DN30060_c0_g1_i1	0	0
TRINITY_DN30063_c0_g1_i1	1	0
TRINITY_DN30083_c0_g1_i1	0	0
TRINITY_DN30083_c1_g1_i1	0	0
TRINITY_DN30089_c0_g1_i1	0	0
TRINITY_DN30092_c0_g1_i1	0	0
TRINITY_DN30108_c0_g1_i1	0	1
TRINITY_DN30110_c0_g1_i1	0	0
TRINITY_DN30116_c0_g1_i1	0	0
TRINITY_DN30116_c1_g1_i1	0	0
TRINITY_DN30120_c0_g1_i1	0	1
TRINITY_DN30138_c0_g1_i1	0	0
TRINITY_DN30140_c0_g1_i1	0	0
TRINITY_DN30141_c0_g1_i1	0	0
TRINITY_DN30144_c0_g1_i1	0	0
TRINITY_DN30173_c0_g1_i1	0	0
TRINITY_DN30215_c0_g1_i1	0	0
TRINITY_DN30240_c0_g1_i1	0	0
TRINITY_DN30242_c0_g1_i1	0	0
TRINITY_DN30249_c0_g1_i1	0	0
TRINITY_DN30262_c0_g1_i1	0	0
TRINITY_DN3029_c0_g1_i1	0	0
TRINITY_DN30313_c0_g1_i1	0	0
TRINITY_DN30330_c0_g2_i1	0	1
TRINITY_DN30335_c0_g1_i1	0	0
TRINITY_DN30339_c0_g1_i1	0	0
TRINITY_DN30339_c0_g2_i1	0	0
TRINITY_DN30365_c0_g1_i1	0	0
TRINITY_DN304_c0_g1_i1	0	0
TRINITY_DN30403_c0_g1_i1	0	0
TRINITY_DN30415_c0_g1_i1	0	0
TRINITY_DN3044_c0_g1_i1	0	1
TRINITY_DN30440_c0_g1_i1	0	0
TRINITY_DN30442_c0_g1_i1	0	0
TRINITY_DN3045_c0_g1_i1	1	1
TRINITY_DN30452_c0_g1_i1	0	0
TRINITY_DN30470_c0_g1_i1	0	0
TRINITY_DN30472_c0_g1_i1	1	1
TRINITY_DN30487_c0_g1_i1	0	0
TRINITY_DN30494_c0_g1_i1	0	0
TRINITY_DN30507_c0_g1_i1	0	0
TRINITY_DN3054_c0_g2_i1	1	0
TRINITY_DN3054_c1_g1_i1	0	0
TRINITY_DN30543_c0_g1_i1	0	0
TRINITY_DN30560_c0_g1_i1	0	0
TRINITY_DN30576_c0_g1_i1	0	0
TRINITY_DN30606_c0_g1_i1	0	0
TRINITY_DN30623_c0_g1_i1	0	0
TRINITY_DN30637_c0_g1_i1	0	0
TRINITY_DN30674_c0_g1_i1	0	0
TRINITY_DN30674_c1_g1_i1	0	0
TRINITY_DN30680_c0_g1_i1	0	0
TRINITY_DN30683_c0_g1_i1	0	0
TRINITY_DN30699_c0_g1_i1	0	0
TRINITY_DN30705_c0_g1_i1	0	0
TRINITY_DN30707_c0_g1_i1	0	0
TRINITY_DN30711_c0_g1_i1	0	0
TRINITY_DN3072_c0_g1_i1	0	0
TRINITY_DN30792_c0_g1_i1	0	0
TRINITY_DN30797_c0_g1_i1	0	0
TRINITY_DN30799_c0_g1_i1	0	0
TRINITY_DN3080_c0_g1_i1	0	0
TRINITY_DN3081_c1_g1_i1	0	0
TRINITY_DN30826_c1_g1_i1	0	0
TRINITY_DN30835_c0_g1_i1	0	0
TRINITY_DN30840_c0_g1_i1	1	0
TRINITY_DN30847_c0_g1_i1	0	0
TRINITY_DN30891_c0_g1_i1	0	0
TRINITY_DN30899_c0_g1_i1	0	0
TRINITY_DN3090_c0_g1_i1	0	0
TRINITY_DN30900_c1_g1_i1	0	0
TRINITY_DN30908_c1_g1_i1	0	0
TRINITY_DN30912_c0_g1_i1	0	0
TRINITY_DN30925_c0_g1_i1	0	0
TRINITY_DN30984_c0_g1_i1	0	0
TRINITY_DN30992_c0_g1_i1	0	0
TRINITY_DN3102_c0_g1_i1	0	0
TRINITY_DN31054_c0_g1_i1	0	0
TRINITY_DN31070_c1_g1_i1	0	0
TRINITY_DN3108_c0_g1_i1	0	0
TRINITY_DN31087_c0_g1_i1	0	0
TRINITY_DN31094_c0_g1_i1	0	0
TRINITY_DN31099_c0_g1_i1	0	0
TRINITY_DN31104_c0_g1_i1	0	0
TRINITY_DN31142_c0_g1_i1	0	0
TRINITY_DN31144_c0_g1_i1	0	0
TRINITY_DN31154_c0_g1_i1	0	0
TRINITY_DN31166_c0_g1_i1	0	0
TRINITY_DN31174_c0_g1_i1	0	0
TRINITY_DN31177_c0_g2_i1	0	0
TRINITY_DN3118_c0_g1_i1	0	0
TRINITY_DN31183_c0_g1_i1	0	0
TRINITY_DN31197_c0_g1_i1	0	0
TRINITY_DN31198_c0_g1_i1	0	0
TRINITY_DN31217_c0_g1_i1	0	0
TRINITY_DN31273_c0_g2_i1	0	0
TRINITY_DN31279_c0_g1_i1	0	0
TRINITY_DN3130_c0_g1_i1	1	0
TRINITY_DN31313_c0_g1_i1	0	0
TRINITY_DN31326_c0_g1_i1	0	1
TRINITY_DN31355_c0_g1_i1	0	0
TRINITY_DN31361_c0_g1_i1	0	0
TRINITY_DN31398_c0_g1_i1	1	0
TRINITY_DN314_c0_g1_i1	0	0
TRINITY_DN3140_c0_g1_i1	0	0
TRINITY_DN31422_c0_g1_i1	0	0
TRINITY_DN31430_c0_g1_i1	0	1
TRINITY_DN31469_c0_g1_i1	0	0
TRINITY_DN31494_c0_g1_i1	0	0
TRINITY_DN31500_c0_g1_i1	0	0
TRINITY_DN3151_c0_g1_i1	0	0
TRINITY_DN31529_c0_g1_i1	0	0
TRINITY_DN3154_c0_g1_i1	0	0
TRINITY_DN3154_c1_g1_i1	0	0
TRINITY_DN31548_c0_g1_i1	0	0
TRINITY_DN31558_c0_g1_i1	0	0
TRINITY_DN31581_c0_g1_i1	0	0
TRINITY_DN31588_c0_g1_i1	0	0
TRINITY_DN31598_c0_g1_i1	1	0
TRINITY_DN31612_c0_g1_i1	0	0
TRINITY_DN31631_c0_g1_i1	0	0
TRINITY_DN31677_c0_g1_i1	0	0
TRINITY_DN31699_c0_g1_i1	0	0
TRINITY_DN31751_c0_g1_i1	0	0
TRINITY_DN31772_c0_g1_i1	0	0
TRINITY_DN31776_c0_g1_i1	0	0
TRINITY_DN31791_c0_g1_i1	0	0
TRINITY_DN31821_c0_g1_i1	0	0
TRINITY_DN31834_c0_g1_i1	0	0
TRINITY_DN31858_c0_g1_i1	0	0
TRINITY_DN31869_c0_g1_i1	0	0
TRINITY_DN31884_c0_g1_i1	0	0
TRINITY_DN31898_c1_g1_i1	0	0
TRINITY_DN31905_c0_g1_i1	0	0
TRINITY_DN31916_c0_g1_i1	0	0
TRINITY_DN31932_c0_g1_i1	0	0
TRINITY_DN3197_c1_g1_i1	0	0
TRINITY_DN31974_c0_g1_i1	0	0
TRINITY_DN31986_c0_g1_i1	1	1
TRINITY_DN31987_c0_g1_i1	0	0
TRINITY_DN3200_c0_g1_i1	0	0
TRINITY_DN32039_c0_g1_i1	0	0
TRINITY_DN32081_c0_g1_i1	0	0
TRINITY_DN3209_c0_g1_i1	0	0
TRINITY_DN3212_c0_g1_i1	0	0
TRINITY_DN32183_c0_g1_i1	0	0
TRINITY_DN32202_c1_g1_i1	0	0
TRINITY_DN32210_c0_g1_i1	1	0
TRINITY_DN3224_c0_g1_i1	0	0
TRINITY_DN3225_c0_g1_i1	0	0
TRINITY_DN32308_c0_g1_i1	0	0
TRINITY_DN32315_c0_g1_i1	0	0
TRINITY_DN32315_c1_g1_i1	0	0
TRINITY_DN32355_c1_g1_i1	0	0
TRINITY_DN3241_c0_g1_i1	0	0
TRINITY_DN32411_c0_g1_i1	0	0
TRINITY_DN32433_c0_g1_i1	0	0
TRINITY_DN32448_c0_g1_i1	0	1
TRINITY_DN32448_c0_g2_i1	1	1
TRINITY_DN32484_c0_g1_i1	0	0
TRINITY_DN32516_c0_g1_i1	0	0
TRINITY_DN32564_c0_g1_i1	0	0
TRINITY_DN32610_c0_g1_i1	0	0
TRINITY_DN32633_c0_g1_i1	0	0
TRINITY_DN3265_c0_g1_i1	0	0
TRINITY_DN32701_c0_g1_i1	0	0
TRINITY_DN32704_c0_g1_i1	0	0
TRINITY_DN32717_c0_g1_i1	0	0
TRINITY_DN32772_c0_g1_i1	0	1
TRINITY_DN32806_c0_g1_i1	0	0
TRINITY_DN3281_c1_g1_i1	0	0
TRINITY_DN32817_c0_g1_i1	1	1
TRINITY_DN3282_c0_g1_i1	0	0
TRINITY_DN32822_c0_g1_i1	0	0
TRINITY_DN32833_c0_g1_i1	0	0
TRINITY_DN3284_c0_g1_i1	0	0
TRINITY_DN32873_c0_g1_i1	0	0
TRINITY_DN32882_c0_g1_i1	0	0
TRINITY_DN32921_c0_g1_i1	0	0
TRINITY_DN32945_c0_g1_i1	0	0
TRINITY_DN32952_c0_g1_i1	0	0
TRINITY_DN32954_c0_g1_i1	0	0
TRINITY_DN3297_c1_g1_i1	0	0
TRINITY_DN32990_c0_g1_i1	0	0
TRINITY_DN33017_c0_g1_i1	0	0
TRINITY_DN33052_c0_g1_i1	0	0
TRINITY_DN33067_c0_g1_i1	0	0
TRINITY_DN33083_c0_g1_i1	0	0
TRINITY_DN33106_c0_g1_i1	0	0
TRINITY_DN33214_c0_g1_i1	1	0
TRINITY_DN33266_c0_g1_i1	0	1
TRINITY_DN33336_c0_g1_i1	0	0
TRINITY_DN33376_c0_g2_i1	0	0
TRINITY_DN33385_c0_g1_i1	0	0
TRINITY_DN33388_c0_g1_i1	0	0
TRINITY_DN33416_c0_g1_i1	0	0
TRINITY_DN33445_c0_g1_i1	0	0
TRINITY_DN3346_c1_g1_i1	0	0
TRINITY_DN3347_c0_g2_i1	0	0
TRINITY_DN3355_c0_g1_i1	0	0
TRINITY_DN33562_c0_g1_i1	0	0
TRINITY_DN33569_c0_g1_i1	0	0
TRINITY_DN33583_c0_g1_i1	0	0
TRINITY_DN33591_c0_g1_i1	0	0
TRINITY_DN33594_c0_g1_i1	0	1
TRINITY_DN33643_c0_g2_i1	0	0
TRINITY_DN33692_c0_g1_i1	0	0
TRINITY_DN33713_c0_g1_i1	0	0
TRINITY_DN33758_c0_g1_i1	0	0
TRINITY_DN33783_c0_g1_i1	0	0
TRINITY_DN33887_c0_g2_i1	0	0
TRINITY_DN33937_c1_g1_i1	0	0
TRINITY_DN33940_c0_g1_i1	0	0
TRINITY_DN33983_c0_g1_i1	0	0
TRINITY_DN3399_c0_g1_i1	0	0
TRINITY_DN34016_c0_g1_i1	0	0
TRINITY_DN34032_c0_g1_i1	0	0
TRINITY_DN3406_c0_g1_i1	0	0
TRINITY_DN34073_c0_g1_i1	0	0
TRINITY_DN34082_c0_g1_i1	0	1
TRINITY_DN34109_c0_g1_i1	0	0
TRINITY_DN34142_c0_g1_i1	0	0
TRINITY_DN34164_c0_g1_i1	0	0
TRINITY_DN34193_c0_g1_i1	0	0
TRINITY_DN34241_c0_g1_i1	0	0
TRINITY_DN34386_c0_g1_i1	0	1
TRINITY_DN3441_c0_g1_i1	0	0
TRINITY_DN3448_c0_g1_i1	0	0
TRINITY_DN34500_c1_g1_i1	0	0
TRINITY_DN34565_c0_g1_i1	0	0
TRINITY_DN34583_c0_g1_i1	0	0
TRINITY_DN34585_c0_g1_i1	0	0
TRINITY_DN3459_c0_g1_i1	0	0
TRINITY_DN34632_c0_g1_i1	0	0
TRINITY_DN3469_c0_g1_i1	0	0
TRINITY_DN34717_c0_g1_i1	0	0
TRINITY_DN34774_c0_g1_i1	0	0
TRINITY_DN34778_c0_g1_i1	0	0
TRINITY_DN34849_c0_g1_i1	0	0
TRINITY_DN34916_c0_g1_i1	0	0
TRINITY_DN34919_c0_g1_i1	0	0
TRINITY_DN34967_c0_g1_i1	0	0
TRINITY_DN34974_c0_g1_i1	0	0
TRINITY_DN35014_c0_g1_i1	0	0
TRINITY_DN35025_c0_g1_i1	0	0
TRINITY_DN35060_c0_g1_i1	0	0
TRINITY_DN35070_c0_g1_i1	0	0
TRINITY_DN35096_c0_g1_i1	1	0
TRINITY_DN35105_c0_g1_i1	0	0
TRINITY_DN35157_c0_g1_i1	0	0
TRINITY_DN35165_c0_g1_i1	0	0
TRINITY_DN35200_c0_g1_i1	0	0
TRINITY_DN35221_c0_g1_i1	0	0
TRINITY_DN35247_c0_g2_i1	0	0
TRINITY_DN35261_c0_g1_i1	0	1
TRINITY_DN3528_c0_g1_i1	0	0
TRINITY_DN35284_c0_g1_i1	0	0
TRINITY_DN35329_c0_g1_i1	0	0
TRINITY_DN3536_c0_g1_i1	0	0
TRINITY_DN35362_c0_g1_i1	0	0
TRINITY_DN35378_c0_g1_i1	0	0
TRINITY_DN3538_c0_g1_i1	0	0
TRINITY_DN35492_c0_g1_i1	0	0
TRINITY_DN3563_c0_g1_i1	0	0
TRINITY_DN35664_c0_g2_i1	0	0
TRINITY_DN35669_c1_g1_i1	0	0
TRINITY_DN35678_c0_g1_i1	0	0
TRINITY_DN35682_c0_g1_i1	0	0
TRINITY_DN35757_c0_g1_i1	0	0
TRINITY_DN35890_c0_g1_i1	1	0
TRINITY_DN35970_c0_g1_i1	0	0
TRINITY_DN35983_c0_g2_i1	0	0
TRINITY_DN3599_c0_g1_i1	0	0
TRINITY_DN36044_c0_g1_i1	0	0
TRINITY_DN36088_c0_g1_i1	0	0
TRINITY_DN3617_c0_g1_i1	0	0
TRINITY_DN36214_c0_g1_i1	0	0
TRINITY_DN36254_c0_g1_i1	0	0
TRINITY_DN36257_c0_g1_i1	0	0
TRINITY_DN36286_c0_g1_i1	0	0
TRINITY_DN36371_c0_g1_i1	0	0
TRINITY_DN36443_c0_g1_i1	0	0
TRINITY_DN36469_c0_g1_i1	0	0
TRINITY_DN36516_c0_g1_i1	0	0
TRINITY_DN36560_c0_g1_i1	0	0
TRINITY_DN36596_c0_g1_i1	1	0
TRINITY_DN36599_c0_g1_i1	0	0
TRINITY_DN36629_c0_g1_i1	0	0
TRINITY_DN36648_c0_g1_i1	0	0
TRINITY_DN36761_c0_g1_i1	0	0
TRINITY_DN36783_c0_g1_i1	0	0
TRINITY_DN36786_c0_g1_i1	0	0
TRINITY_DN36821_c0_g1_i1	0	0
TRINITY_DN3683_c0_g1_i1	0	0
TRINITY_DN36892_c0_g1_i1	0	1
TRINITY_DN37008_c0_g1_i1	0	0
TRINITY_DN37016_c0_g1_i1	0	0
TRINITY_DN37043_c0_g1_i1	0	0
TRINITY_DN3712_c0_g1_i1	0	0
TRINITY_DN3717_c0_g1_i1	0	0
TRINITY_DN37208_c0_g1_i1	0	0
TRINITY_DN37278_c1_g1_i1	0	0
TRINITY_DN373_c0_g1_i1	0	0
TRINITY_DN37309_c0_g1_i1	0	0
TRINITY_DN37310_c0_g1_i1	0	0
TRINITY_DN37342_c0_g1_i1	0	0
TRINITY_DN3747_c0_g1_i1	1	0
TRINITY_DN37470_c0_g1_i1	0	0
TRINITY_DN3753_c0_g1_i1	0	1
TRINITY_DN3755_c0_g1_i1	0	0
TRINITY_DN37567_c0_g1_i1	0	0
TRINITY_DN37573_c0_g1_i1	0	0
TRINITY_DN37583_c0_g1_i1	0	0
TRINITY_DN3760_c0_g1_i1	0	0
TRINITY_DN37619_c0_g1_i1	1	0
TRINITY_DN37639_c0_g1_i1	0	0
TRINITY_DN37644_c0_g1_i1	0	0
TRINITY_DN3766_c0_g1_i1	0	0
TRINITY_DN37693_c0_g2_i1	0	0
TRINITY_DN37726_c0_g1_i1	0	0
TRINITY_DN37729_c0_g1_i1	0	0
TRINITY_DN37746_c0_g1_i1	0	0
TRINITY_DN37746_c1_g1_i1	0	0
TRINITY_DN37758_c0_g1_i1	0	0
TRINITY_DN37759_c0_g1_i1	0	0
TRINITY_DN37764_c0_g1_i1	0	0
TRINITY_DN37764_c0_g2_i1	0	0
TRINITY_DN37804_c0_g1_i1	0	0
TRINITY_DN37817_c0_g1_i1	0	0
TRINITY_DN37871_c0_g2_i1	0	0
TRINITY_DN37887_c0_g1_i1	0	0
TRINITY_DN37920_c0_g1_i1	0	0
TRINITY_DN37942_c0_g1_i1	0	0
TRINITY_DN37946_c0_g1_i1	0	0
TRINITY_DN37959_c0_g1_i1	0	0
TRINITY_DN37973_c0_g1_i1	0	0
TRINITY_DN3804_c0_g1_i1	0	0
TRINITY_DN38048_c0_g1_i1	0	0
TRINITY_DN38053_c0_g1_i1	0	0
TRINITY_DN3811_c0_g1_i1	0	0
TRINITY_DN38129_c0_g1_i1	0	0
TRINITY_DN38141_c0_g1_i1	1	0
TRINITY_DN38148_c0_g1_i1	0	0
TRINITY_DN38148_c1_g1_i1	0	0
TRINITY_DN38174_c1_g1_i1	0	0
TRINITY_DN38189_c0_g1_i1	0	0
TRINITY_DN3819_c0_g1_i1	0	0
TRINITY_DN38197_c1_g1_i1	0	0
TRINITY_DN38228_c0_g1_i1	0	0
TRINITY_DN38241_c0_g1_i1	0	0
TRINITY_DN38300_c0_g1_i1	0	0
TRINITY_DN3834_c0_g1_i1	0	0
TRINITY_DN38346_c0_g1_i1	0	0
TRINITY_DN38370_c0_g1_i1	0	0
TRINITY_DN3839_c0_g1_i1	0	0
TRINITY_DN38398_c0_g1_i1	0	0
TRINITY_DN38399_c0_g1_i1	0	0
TRINITY_DN38399_c0_g2_i1	0	0
TRINITY_DN38416_c0_g1_i1	0	0
TRINITY_DN38422_c0_g1_i1	0	0
TRINITY_DN38467_c0_g1_i1	1	0
TRINITY_DN38537_c0_g1_i1	0	0
TRINITY_DN38601_c0_g1_i1	0	0
TRINITY_DN38628_c0_g1_i1	0	1
TRINITY_DN38660_c0_g1_i1	0	0
TRINITY_DN38688_c0_g1_i1	1	0
TRINITY_DN38688_c0_g2_i1	0	0
TRINITY_DN3870_c0_g1_i1	0	0
TRINITY_DN38703_c1_g1_i1	0	0
TRINITY_DN38705_c0_g1_i1	0	0
TRINITY_DN38714_c0_g1_i1	0	0
TRINITY_DN38721_c0_g1_i1	0	0
TRINITY_DN38730_c0_g1_i1	0	0
TRINITY_DN38790_c0_g1_i1	0	0
TRINITY_DN38849_c0_g1_i1	1	0
TRINITY_DN38874_c0_g1_i1	0	0
TRINITY_DN38888_c0_g1_i1	1	0
TRINITY_DN38924_c0_g1_i1	0	0
TRINITY_DN38927_c0_g1_i1	0	0
TRINITY_DN38957_c0_g1_i1	0	0
TRINITY_DN39005_c0_g2_i1	0	1
TRINITY_DN39014_c0_g1_i1	0	0
TRINITY_DN39022_c0_g1_i1	0	0
TRINITY_DN39037_c0_g2_i1	0	0
TRINITY_DN39072_c0_g1_i1	0	1
TRINITY_DN39105_c0_g1_i1	0	0
TRINITY_DN39116_c0_g1_i1	0	0
TRINITY_DN39135_c0_g1_i1	0	0
TRINITY_DN39152_c0_g1_i1	0	0
TRINITY_DN39152_c1_g1_i1	0	0
TRINITY_DN39187_c0_g1_i1	0	0
TRINITY_DN39218_c0_g1_i1	0	0
TRINITY_DN39224_c0_g1_i1	0	0
TRINITY_DN39251_c0_g1_i1	0	0
TRINITY_DN3930_c0_g1_i1	0	0
TRINITY_DN39318_c1_g1_i1	0	0
TRINITY_DN39352_c0_g1_i1	0	0
TRINITY_DN39363_c0_g1_i1	0	0
TRINITY_DN39403_c0_g1_i1	0	0
TRINITY_DN39437_c0_g1_i1	0	0
TRINITY_DN39482_c0_g1_i1	0	0
TRINITY_DN39490_c0_g1_i1	0	0
TRINITY_DN39538_c1_g1_i1	0	0
TRINITY_DN39547_c0_g1_i1	0	0
TRINITY_DN39560_c0_g1_i1	0	0
TRINITY_DN39566_c0_g1_i1	0	0
TRINITY_DN39632_c0_g1_i1	0	0
TRINITY_DN3965_c0_g1_i1	0	0
TRINITY_DN39709_c0_g1_i1	0	0
TRINITY_DN3973_c0_g1_i1	0	0
TRINITY_DN39779_c0_g1_i1	0	0
TRINITY_DN39783_c0_g1_i1	0	0
TRINITY_DN39819_c0_g1_i1	0	0
TRINITY_DN39836_c0_g1_i1	0	0
TRINITY_DN39862_c0_g1_i1	0	0
TRINITY_DN39898_c0_g1_i1	0	0
TRINITY_DN39909_c0_g1_i1	0	0
TRINITY_DN39931_c0_g1_i1	0	0
TRINITY_DN39938_c0_g1_i1	0	0
TRINITY_DN39939_c0_g2_i1	0	0
TRINITY_DN39954_c0_g1_i1	0	0
TRINITY_DN3996_c0_g1_i1	0	0
TRINITY_DN39979_c0_g1_i1	0	0
TRINITY_DN39982_c0_g1_i1	0	0
TRINITY_DN4003_c0_g1_i1	0	0
TRINITY_DN4014_c0_g1_i1	0	0
TRINITY_DN40141_c0_g1_i1	0	0
TRINITY_DN40146_c0_g1_i1	0	0
TRINITY_DN4017_c0_g1_i1	0	0
TRINITY_DN40178_c0_g1_i1	0	0
TRINITY_DN40215_c0_g1_i1	0	0
TRINITY_DN40314_c0_g1_i1	0	0
TRINITY_DN40354_c0_g1_i1	0	0
TRINITY_DN40403_c0_g1_i1	0	0
TRINITY_DN40449_c0_g1_i1	0	0
TRINITY_DN40463_c0_g1_i1	0	0
TRINITY_DN40522_c0_g1_i1	0	0
TRINITY_DN40530_c0_g1_i1	0	0
TRINITY_DN40541_c0_g1_i1	0	0
TRINITY_DN40543_c0_g1_i1	0	0
TRINITY_DN40563_c0_g1_i1	0	0
TRINITY_DN40575_c0_g1_i1	0	0
TRINITY_DN40639_c0_g1_i1	0	0
TRINITY_DN40642_c0_g1_i1	0	0
TRINITY_DN40654_c0_g1_i1	0	0
TRINITY_DN40664_c0_g1_i1	0	0
TRINITY_DN40715_c0_g1_i1	0	0
TRINITY_DN40720_c0_g1_i1	0	0
TRINITY_DN40725_c0_g1_i1	0	0
TRINITY_DN40742_c0_g1_i1	0	0
TRINITY_DN40759_c0_g1_i1	1	0
TRINITY_DN40838_c0_g1_i1	0	0
TRINITY_DN4089_c0_g1_i1	0	0
TRINITY_DN40922_c0_g1_i1	0	0
TRINITY_DN40922_c1_g1_i1	0	0
TRINITY_DN40934_c0_g1_i1	0	0
TRINITY_DN40945_c0_g1_i1	0	0
TRINITY_DN4095_c1_g1_i1	0	0
TRINITY_DN40983_c0_g1_i1	0	0
TRINITY_DN40987_c0_g1_i1	0	0
TRINITY_DN41000_c0_g1_i1	0	0
TRINITY_DN41001_c1_g1_i1	0	0
TRINITY_DN41045_c0_g1_i1	0	0
TRINITY_DN41090_c0_g1_i1	0	0
TRINITY_DN41158_c0_g1_i1	0	0
TRINITY_DN41193_c0_g1_i1	0	0
TRINITY_DN41206_c0_g1_i1	0	0
TRINITY_DN41206_c1_g1_i1	0	0
TRINITY_DN41221_c0_g1_i1	0	0
TRINITY_DN41263_c0_g1_i1	0	0
TRINITY_DN41272_c1_g1_i1	0	0
TRINITY_DN4128_c0_g1_i1	0	0
TRINITY_DN41281_c0_g1_i1	0	0
TRINITY_DN41290_c0_g1_i1	0	0
TRINITY_DN41311_c0_g1_i1	0	0
TRINITY_DN41316_c0_g1_i1	0	0
TRINITY_DN41316_c1_g1_i1	1	0
TRINITY_DN41348_c0_g1_i1	0	0
TRINITY_DN41362_c0_g1_i1	0	0
TRINITY_DN41375_c1_g1_i1	0	0
TRINITY_DN41432_c0_g1_i1	0	0
TRINITY_DN41519_c1_g1_i1	0	0
TRINITY_DN41563_c0_g1_i1	0	0
TRINITY_DN41625_c0_g1_i1	0	0
TRINITY_DN41708_c0_g1_i1	0	0
TRINITY_DN41710_c0_g2_i1	0	0
TRINITY_DN41763_c0_g1_i1	0	0
TRINITY_DN41766_c0_g1_i1	0	0
TRINITY_DN41787_c0_g2_i1	0	0
TRINITY_DN41789_c0_g1_i1	0	0
TRINITY_DN41796_c0_g1_i1	0	0
TRINITY_DN41796_c0_g1_i2	0	0
TRINITY_DN41799_c0_g1_i1	0	0
TRINITY_DN41831_c1_g1_i1	1	0
TRINITY_DN41842_c0_g1_i1	1	0
TRINITY_DN41850_c0_g1_i1	0	0
TRINITY_DN41855_c0_g1_i1	0	0
TRINITY_DN41858_c0_g1_i1	0	1
TRINITY_DN41871_c0_g1_i1	0	0
TRINITY_DN41893_c0_g1_i1	0	0
TRINITY_DN41916_c0_g1_i1	0	0
TRINITY_DN41926_c0_g1_i1	0	0
TRINITY_DN41952_c0_g1_i1	0	0
TRINITY_DN41956_c0_g1_i1	0	1
TRINITY_DN41965_c0_g1_i1	0	0
TRINITY_DN41974_c0_g1_i1	0	0
TRINITY_DN41975_c0_g1_i1	0	0
TRINITY_DN4198_c0_g1_i1	0	0
TRINITY_DN42024_c0_g1_i1	0	1
TRINITY_DN42028_c0_g1_i1	0	0
TRINITY_DN42033_c0_g1_i1	0	0
TRINITY_DN42039_c0_g1_i1	0	0
TRINITY_DN42045_c0_g1_i1	0	0
TRINITY_DN42059_c0_g1_i1	0	0
TRINITY_DN42090_c0_g1_i1	0	0
TRINITY_DN42093_c0_g1_i1	0	0
TRINITY_DN42094_c1_g1_i1	0	0
TRINITY_DN421_c0_g1_i1	0	0
TRINITY_DN42102_c0_g1_i1	0	0
TRINITY_DN42111_c0_g1_i1	0	0
TRINITY_DN42114_c0_g1_i1	0	0
TRINITY_DN42124_c0_g1_i1	0	0
TRINITY_DN42125_c0_g1_i1	0	0
TRINITY_DN42126_c0_g1_i1	0	0
TRINITY_DN42133_c0_g1_i1	0	0
TRINITY_DN42150_c0_g1_i1	0	0
TRINITY_DN42163_c0_g1_i1	0	0
TRINITY_DN42171_c0_g1_i1	0	0
TRINITY_DN42192_c0_g1_i1	0	0
TRINITY_DN42195_c0_g1_i1	0	0
TRINITY_DN42213_c0_g1_i1	0	0
TRINITY_DN42219_c0_g1_i1	0	0
TRINITY_DN42226_c1_g1_i1	0	0
TRINITY_DN42230_c0_g1_i1	0	0
TRINITY_DN42238_c0_g1_i1	0	0
TRINITY_DN42270_c0_g1_i1	0	0
TRINITY_DN4228_c0_g1_i1	0	0
TRINITY_DN42293_c0_g1_i1	0	1
TRINITY_DN42293_c0_g2_i1	0	1
TRINITY_DN42298_c1_g1_i1	0	0
TRINITY_DN42302_c0_g1_i1	0	0
TRINITY_DN42308_c1_g1_i1	0	0
TRINITY_DN42314_c0_g1_i1	0	0
TRINITY_DN42314_c1_g1_i1	0	0
TRINITY_DN42336_c0_g1_i1	0	0
TRINITY_DN42336_c1_g1_i1	0	0
TRINITY_DN42339_c0_g1_i1	0	0
TRINITY_DN42359_c0_g1_i1	0	0
TRINITY_DN42361_c0_g1_i1	0	0
TRINITY_DN42415_c0_g1_i1	0	0
TRINITY_DN42432_c0_g1_i1	0	0
TRINITY_DN42463_c0_g2_i1	0	0
TRINITY_DN42482_c0_g1_i1	0	0
TRINITY_DN42494_c0_g1_i1	0	0
TRINITY_DN42500_c0_g1_i1	0	0
TRINITY_DN42522_c0_g1_i1	0	0
TRINITY_DN42526_c0_g1_i1	0	0
TRINITY_DN42530_c0_g1_i1	0	0
TRINITY_DN42534_c0_g1_i1	0	0
TRINITY_DN42540_c0_g1_i1	1	0
TRINITY_DN42546_c0_g1_i1	0	0
TRINITY_DN42567_c0_g1_i1	0	0
TRINITY_DN4257_c0_g1_i1	0	0
TRINITY_DN42576_c0_g1_i1	0	0
TRINITY_DN42580_c0_g1_i1	0	0
TRINITY_DN42580_c1_g1_i1	0	0
TRINITY_DN426_c0_g1_i1	0	0
TRINITY_DN42609_c0_g1_i1	0	0
TRINITY_DN42614_c0_g1_i1	0	0
TRINITY_DN42630_c0_g2_i1	0	0
TRINITY_DN42632_c0_g1_i1	0	0
TRINITY_DN42634_c1_g1_i1	0	0
TRINITY_DN42679_c1_g1_i1	0	0
TRINITY_DN42684_c0_g1_i1	0	0
TRINITY_DN42685_c0_g2_i1	0	0
TRINITY_DN42695_c0_g2_i1	0	1
TRINITY_DN42715_c0_g1_i1	0	0
TRINITY_DN42734_c0_g1_i1	0	0
TRINITY_DN42756_c0_g1_i1	0	0
TRINITY_DN42759_c0_g1_i1	0	0
TRINITY_DN42760_c0_g1_i1	0	0
TRINITY_DN42761_c0_g1_i1	0	0
TRINITY_DN42762_c0_g1_i1	0	0
TRINITY_DN42771_c0_g2_i1	0	0
TRINITY_DN42779_c0_g1_i1	0	0
TRINITY_DN42784_c0_g1_i1	0	0
TRINITY_DN42791_c0_g1_i1	0	0
TRINITY_DN42792_c0_g1_i1	0	0
TRINITY_DN42807_c0_g1_i1	0	0
TRINITY_DN42868_c0_g1_i1	0	0
TRINITY_DN42868_c0_g2_i1	0	0
TRINITY_DN42879_c0_g1_i1	0	0
TRINITY_DN42881_c1_g1_i1	0	0
TRINITY_DN42911_c0_g1_i1	0	0
TRINITY_DN4293_c0_g1_i1	0	0
TRINITY_DN42964_c0_g1_i1	0	0
TRINITY_DN42967_c1_g1_i1	0	0
TRINITY_DN4297_c0_g1_i1	0	0
TRINITY_DN42996_c0_g1_i1	0	0
TRINITY_DN43036_c0_g1_i1	0	0
TRINITY_DN43041_c0_g1_i1	0	0
TRINITY_DN43044_c1_g1_i1	0	0
TRINITY_DN43070_c0_g1_i1	0	0
TRINITY_DN4308_c0_g1_i1	0	0
TRINITY_DN43103_c0_g1_i1	0	0
TRINITY_DN43127_c0_g1_i1	0	0
TRINITY_DN43142_c0_g1_i1	0	0
TRINITY_DN43142_c1_g1_i1	0	0
TRINITY_DN43151_c0_g1_i1	0	0
TRINITY_DN43157_c0_g1_i1	0	0
TRINITY_DN43174_c0_g1_i1	0	0
TRINITY_DN43206_c0_g1_i1	0	0
TRINITY_DN43212_c1_g1_i1	0	0
TRINITY_DN43225_c0_g1_i1	0	0
TRINITY_DN43259_c0_g1_i1	0	0
TRINITY_DN43274_c0_g1_i1	0	0
TRINITY_DN43279_c0_g1_i1	0	1
TRINITY_DN43291_c0_g1_i1	0	0
TRINITY_DN43292_c0_g1_i1	1	0
TRINITY_DN4331_c0_g1_i1	0	0
TRINITY_DN43364_c0_g1_i1	0	0
TRINITY_DN43371_c0_g1_i1	0	0
TRINITY_DN43373_c0_g1_i1	0	0
TRINITY_DN43375_c0_g1_i1	0	0
TRINITY_DN43394_c0_g1_i1	0	0
TRINITY_DN43427_c0_g1_i1	0	0
TRINITY_DN43466_c0_g1_i1	0	0
TRINITY_DN43468_c0_g1_i1	0	0
TRINITY_DN43482_c0_g1_i1	1	1
[truncated: 38,124 more rows]

## Sheet: nr_annotation
Contig	Term-filtered (1= YES, 0 = NO)	Taxon-filtered (1= YES, 0 = NO)	nr top hit
TRINITY_DN100066_c0_g1_i1	1	1	gi|915666273|gb|KOC68178.1| Prolyl 3-hydroxylase 2, partial [Habropoda laboriosa]
TRINITY_DN100126_c0_g1_i1	1	1	gi|225714598|gb|ACO13145.1| Serine/threonine-protein phosphatase 4 catalytic subunit [Lepeophtheirus salmonis]
TRINITY_DN100177_c0_g1_i1	1	1	gi|522048092|ref|WP_020559301.1| glutamate synthase [Thiothrix flexilis]
TRINITY_DN100210_c0_g1_i1	1	1	gi|646702401|gb|KDR11613.1| Mothers against decapentaplegic-like protein 4 [Zootermopsis nevadensis]
TRINITY_DN100243_c0_g1_i1	1	1	gi|646710835|gb|KDR16253.1| Formin-like protein 1 [Zootermopsis nevadensis]
TRINITY_DN100268_c0_g1_i1	1	1	gi|405955620|gb|EKC22669.1| S phase cyclin A-associated protein in the endoplasmic reticulum [Crassostrea gigas]
TRINITY_DN100282_c0_g1_i1	1	1	gi|937546078|gb|ALI56846.1| translation initiation factor 1 [Celeribacter marinus]
TRINITY_DN100346_c0_g1_i1	1	1	gi|673035698|ref|XP_008871810.1| histone H2B [Aphanomyces invadans] >gi|574472249|gb|ETV99254.1| histone H2B [Aphanomyces invadans]
TRINITY_DN100391_c0_g1_i1	1	1	gi|551331081|ref|WP_022950518.1| cell envelope biogenesis protein OmpA [Leucothrix mucor]
TRINITY_DN100401_c0_g1_i1	1	1	gi|835900568|gb|KLU91856.1| 60S ribosomal protein L37 [Magnaporthiopsis poae ATCC 64411]
TRINITY_DN100492_c0_g1_i1	1	1	gi|568254903|gb|ETN63794.1| plasma membrane calcium-transporting ATPase 2 [Anopheles darlingi]
TRINITY_DN100508_c0_g1_i1	1	1	gi|642126869|emb|CDQ60578.1| unnamed protein product [Oncorhynchus mykiss]
TRINITY_DN100539_c0_g1_i1	1	1	gi|677426307|gb|KFQ28312.1| Ubiquitin carboxyl-terminal hydrolase 30, partial [Merops nubicus]
TRINITY_DN100540_c0_g1_i1	1	1	gi|70797637|gb|AAZ08616.1| high-affinity serotonin transporter protein, partial [Orconectes immunis]
TRINITY_DN100632_c0_g1_i1	1	1	gi|646721967|gb|KDR23111.1| Breakpoint cluster region protein [Zootermopsis nevadensis]
TRINITY_DN11084_c0_g1_i1	1	1	gi|646717409|gb|KDR20284.1| Ankyrin repeat and IBR domain-containing protein 1 [Zootermopsis nevadensis]
TRINITY_DN11453_c0_g1_i1	1	1	gi|754529963|ref|WP_041932712.1| tRNA-specific adenosine deaminase [Cytophaga hutchinsonii]
TRINITY_DN11519_c0_g1_i1	1	1	gi|334860204|gb|AEH10678.1| ABC-type transporter, integral membrane subunit [Frankia symbiont of Datisca glomerata]
TRINITY_DN12462_c0_g1_i1	1	1	gi|170053486|ref|XP_001862696.1| Histone H3c [Culex quinquefasciatus] >gi|167874005|gb|EDS37388.1| Histone H3c [Culex quinquefasciatus]
TRINITY_DN1259_c0_g1_i1	1	1	gi|646700533|gb|KDR10643.1| Cleavage and polyadenylation specificity factor subunit 1 [Zootermopsis nevadensis]
TRINITY_DN12968_c0_g1_i1	1	1	gi|675378979|gb|KFM71881.1| RNA-directed DNA polymerase from mobile element jockey, partial [Stegodyphus mimosarum]
TRINITY_DN13463_c0_g1_i1	1	1	gi|297605008|ref|NP_001056509.2| Os05g0594800, partial [Oryza sativa Japonica Group] >gi|255676627|dbj|BAF18423.2| Os05g0594800, partial [Oryza sativa Japonica Group]
TRINITY_DN13712_c0_g1_i1	1	1	gi|157132354|ref|XP_001656014.1| AAEL002839-PA, partial [Aedes aegypti] >gi|108881709|gb|EAT45934.1| AAEL002839-PA, partial [Aedes aegypti]
TRINITY_DN13984_c0_g1_i1	1	1	gi|655040287|ref|WP_028489031.1| D-arabinitol 4-dehydrogenase [Thiothrix lacustris]
TRINITY_DN14050_c0_g1_i1	1	1	gi|675385589|gb|KFM78486.1| Succinate dehydrogenase cytochrome b560 subunit, mitochondrial, partial [Stegodyphus mimosarum]
TRINITY_DN14338_c0_g1_i1	1	1	gi|906468424|gb|KNC29439.1| Glucose dehydrogenase [FAD, quinone] [Lucilia cuprina]
TRINITY_DN14696_c0_g1_i1	1	1	gi|642115191|emb|CDQ68298.1| unnamed protein product [Oncorhynchus mykiss]
TRINITY_DN14849_c0_g1_i1	1	1	gi|675367036|gb|KFM59938.1| CUE domain-containing protein 1, partial [Stegodyphus mimosarum]
TRINITY_DN15056_c0_g1_i1	1	1	gi|758375858|gb|AJO70181.1| GPI-linked carbonic anhydrase [Cherax cainii]
TRINITY_DN15064_c0_g1_i1	1	1	gi|675386962|gb|KFM79859.1| F-box/LRR-repeat protein 7, partial [Stegodyphus mimosarum]
TRINITY_DN15137_c0_g1_i1	1	1	gi|675377377|gb|KFM70279.1| Methyltransferase-like protein 17, mitochondrial, partial [Stegodyphus mimosarum]
TRINITY_DN15141_c0_g1_i1	1	1	gi|675371954|gb|KFM64856.1| Slit-like protein, partial [Stegodyphus mimosarum]
TRINITY_DN15141_c0_g2_i1	1	1	gi|675371954|gb|KFM64856.1| Slit-like protein, partial [Stegodyphus mimosarum]
TRINITY_DN15181_c0_g1_i1	1	1	gi|170040416|ref|XP_001847996.1| internalin A [Culex quinquefasciatus] >gi|167863954|gb|EDS27337.1| internalin A [Culex quinquefasciatus]
TRINITY_DN1536_c0_g1_i1	1	1	gi|294860856|gb|ADF45324.1| ubiquitin/ribosomal S30 fusion protein [Eriocheir sinensis]
TRINITY_DN15813_c0_g1_i1	1	1	gi|646699499|gb|KDR10079.1| Translation initiation factor eIF-2B subunit epsilon [Zootermopsis nevadensis]
TRINITY_DN16365_c0_g1_i1	1	1	gi|664806460|gb|AIF72920.1| chitin binding protein [Pinctada martensii]
TRINITY_DN16368_c0_g1_i1	1	1	gi|861619004|gb|KMQ86923.1| mariner transposase [Lasius niger]
TRINITY_DN16368_c0_g2_i1	1	1	gi|861619004|gb|KMQ86923.1| mariner transposase [Lasius niger]
TRINITY_DN17169_c0_g2_i1	1	1	gi|290461989|gb|ADD24042.1| Purine nucleoside phosphorylase [Lepeophtheirus salmonis]
TRINITY_DN17247_c0_g1_i1	1	1	gi|652625537|ref|WP_026998322.1| SDR family oxidoreductase [Flexibacter elegans]
TRINITY_DN17447_c0_g1_i1	1	1	gi|646708405|gb|KDR14730.1| G1/S-specific cyclin-D2 [Zootermopsis nevadensis]
TRINITY_DN17764_c0_g1_i1	1	1	gi|675386878|gb|KFM79775.1| Ubiquitin carboxyl-terminal hydrolase CYLD, partial [Stegodyphus mimosarum]
TRINITY_DN17892_c0_g1_i1	1	1	gi|646720197|gb|KDR22025.1| TRS85-like protein [Zootermopsis nevadensis]
TRINITY_DN18098_c0_g1_i1	1	1	gi|166014131|gb|ABY77968.1| tetraspanin-like protein CD9 [Fenneropenaeus chinensis]
TRINITY_DN18122_c0_g1_i1	1	1	gi|195450658|ref|XP_002072577.1| GK13668 [Drosophila willistoni] >gi|194168662|gb|EDW83563.1| uncharacterized protein Dwil_GK13668 [Drosophila willistoni]
TRINITY_DN18286_c0_g1_i1	1	1	gi|675380149|gb|KFM73051.1| Hemicentin-1, partial [Stegodyphus mimosarum]
TRINITY_DN18362_c0_g1_i1	1	1	gi|18043793|gb|AAH19874.1| GPD2 protein [Homo sapiens] >gi|649135922|gb|AIC58986.1| GPD2, partial [synthetic construct]
TRINITY_DN19433_c0_g1_i1	1	1	gi|924561630|gb|ALC46288.1| CG5873 [Drosophila busckii]
TRINITY_DN20383_c0_g1_i1	1	1	gi|906542663|gb|AKS48285.1| gamma-interferon induced thiol reductase GILT3 [Scylla paramamosain] >gi|906542674|gb|AKS48286.1| gamma-interferon induced thiol reductase GILT3 [Scylla paramamosain]
TRINITY_DN22982_c0_g1_i1	1	1	gi|290993216|ref|XP_002679229.1| hydrolase [Naegleria gruberi] >gi|284092845|gb|EFC46485.1| hydrolase [Naegleria gruberi]
TRINITY_DN23101_c0_g1_i1	1	1	gi|223995233|ref|XP_002287300.1| vacuolar membrane proton pump, inorganic pyrophosphatase [Thalassiosira pseudonana CCMP1335] >gi|220976416|gb|EED94743.1| vacuolar membrane proton pump, inorganic pyrophosphatase [Thalassiosira pseudonana CCMP1335]
TRINITY_DN23159_c0_g1_i1	1	1	gi|646718424|gb|KDR20894.1| Abhydrolase domain-containing protein 3, partial [Zootermopsis nevadensis]
TRINITY_DN23364_c0_g1_i1	1	1	gi|157128501|ref|XP_001661458.1| AAEL011147-PA [Aedes aegypti] >gi|108872570|gb|EAT36795.1| AAEL011147-PA [Aedes aegypti]
TRINITY_DN23858_c0_g1_i1	1	1	gi|924565316|gb|ALC49941.1| CoRest, partial [Drosophila busckii]
TRINITY_DN24028_c0_g1_i1	1	1	gi|765333681|ref|XP_001658957.2| AAEL008126-PA [Aedes aegypti] >gi|403182934|gb|EAT40118.2| AAEL008126-PA [Aedes aegypti]
TRINITY_DN24350_c0_g1_i1	1	1	gi|646709725|gb|KDR15446.1| Syntaxin-1A [Zootermopsis nevadensis]
TRINITY_DN25037_c0_g1_i1	1	1	gi|341650460|gb|AEK86519.1| IKKepsilon2 [Litopenaeus vannamei]
TRINITY_DN27008_c1_g1_i1	1	1	gi|646715449|gb|KDR19061.1| RING finger protein unkempt-like protein [Zootermopsis nevadensis]
TRINITY_DN27775_c0_g2_i1	1	1	gi|646706670|gb|KDR13777.1| Arrestin domain-containing protein 2 [Zootermopsis nevadensis]
TRINITY_DN2782_c0_g1_i1	1	1	gi|15278150|gb|AAK94059.1|AF401481_1 pi-tubulin [Helianthus annuus]
TRINITY_DN28175_c0_g1_i1	1	1	gi|646707075|gb|KDR13995.1| Protein bric-a-brac 1 [Zootermopsis nevadensis]
TRINITY_DN28243_c0_g1_i1	1	1	gi|528258357|gb|EPY37515.1| Rab family, other [Angomonas deanei] >gi|528264936|gb|EPY39706.1| Rab family, other [Angomonas deanei] >gi|528267966|gb|EPY40674.1| Rab family, other [Angomonas deanei] >gi|528275562|gb|EPY43432.1| Rab family, other [Angomonas deanei]
TRINITY_DN28325_c0_g1_i1	1	1	gi|671496441|ref|WP_031485700.1| acetate kinase [Streptomyces bicolor]
TRINITY_DN2858_c0_g1_i2	1	1	gi|646703302|gb|KDR12063.1| SH3 domain-binding protein 5-like [Zootermopsis nevadensis]
TRINITY_DN28662_c0_g1_i1	1	1	gi|496382015|ref|WP_009091005.1| agmatine deiminase [Elizabethkingia anophelis] >gi|365754490|gb|EHM96434.1| agmatine deiminase [Elizabethkingia anophelis Ag1] >gi|442561063|gb|ELR78290.1| acetyltransferase, GNAT [Elizabethkingia anophelis R26]
TRINITY_DN28662_c1_g1_i1	1	1	gi|941474054|ref|WP_055131629.1| agmatine deiminase [Pedobacter sp. Hv1] >gi|941352761|gb|KQC00828.1| agmatine deiminase [Pedobacter sp. Hv1]
TRINITY_DN29027_c0_g1_i1	1	1	gi|646712119|gb|KDR17024.1| Splicing factor 3A subunit 2 [Zootermopsis nevadensis]
TRINITY_DN29284_c0_g1_i1	1	1	gi|125901787|gb|ABN58714.1| pol-like protein [Biomphalaria glabrata]
TRINITY_DN29329_c0_g1_i1	1	1	gi|595597712|gb|AHM88206.1| pancreatic lipase [Litopenaeus vannamei]
TRINITY_DN29375_c0_g1_i1	1	1	gi|646714144|gb|KDR18237.1| Ig-like and fibronectin type-III domain-containing protein C25G4.10 [Zootermopsis nevadensis]
TRINITY_DN29408_c0_g1_i1	1	1	gi|446012920|ref|WP_000090775.1| MULTISPECIES: 30S ribosomal protein S13 [Proteobacteria] >gi|15833417|ref|NP_312190.1| 30S ribosomal protein S13 [Escherichia coli O157:H7 str. Sakai] >gi|16131177|ref|NP_417757.1| 30S ribosomal subunit protein S13 [Escherichia coli str. K-12 substr. MG1655] >gi|24114576|ref|NP_709086.1| 30S ribosomal protein S13 [Shigella flexneri 2a str. 301] 118
TRINITY_DN29665_c0_g1_i1	1	1	gi|545701012|ref|XP_005702843.1| ubiquitin-conjugating enzyme E2 [Galdieria sulphuraria] >gi|452819259|gb|EME26323.1| ubiquitin-conjugating enzyme E2 [Galdieria sulphuraria]
TRINITY_DN29818_c0_g1_i1	1	1	gi|482660336|gb|AGK25052.1| transposase [Chilo suppressalis]
TRINITY_DN29867_c0_g1_i1	1	1	gi|728678699|gb|AIY69122.1| allatostatin C, partial [Neocaridina denticulata]
TRINITY_DN30036_c0_g1_i1	1	1	gi|539195903|gb|AGU99868.1| gag-pro-pol polyprotein, partial [PreXMRV-1/PreXMRV-2 recombinant] >gi|539195905|gb|AGU99869.1| gag-pro-pol polyprotein, partial [PreXMRV-1/PreXMRV-2 recombinant] >gi|539195907|gb|AGU99870.1| gag-pro-pol polyprotein, partial [PreXMRV-1/PreXMRV-2 recombinant] >gi|539195909|gb|AGU99871.1| gag-pro-pol polyprotein, partial [PreXMRV-1/PreXMRV-2 recombinant] >gi|539195911|gb…
TRINITY_DN30063_c0_g1_i1	1	1	gi|668449428|gb|KFB38806.1| AGAP000893-PA-like protein [Anopheles sinensis]
TRINITY_DN3045_c0_g1_i1	1	1	gi|20159759|gb|AAM12032.1| RNA polymerase III subunit RPC155-D [Homo sapiens]
TRINITY_DN30472_c0_g1_i1	1	1	gi|82795523|gb|ABB91675.1| calcified cuticle protein CP19.0 isoform B [Callinectes sapidus]
TRINITY_DN3054_c0_g2_i1	1	1	gi|256539088|gb|ACU82846.1| acyl-CoA-binding protein [Fenneropenaeus chinensis]
TRINITY_DN30840_c0_g1_i1	1	1	gi|675388592|gb|KFM81489.1| Serine/threonine-protein phosphatase 4 regulatory subunit 4, partial [Stegodyphus mimosarum]
TRINITY_DN3130_c0_g1_i1	1	1	gi|684650586|gb|AIN75603.1| disintegrin and metalloproteinase domain-containing protein 10 [Eriocheir sinensis]
TRINITY_DN31398_c0_g1_i1	1	1	gi|675384739|gb|KFM77636.1| Protein disulfide-isomerase A5, partial [Stegodyphus mimosarum]
TRINITY_DN31598_c0_g1_i1	1	1	gi|240848905|ref|NP_001155505.1| uncharacterized protein LOC100161850 [Acyrthosiphon pisum] >gi|641656163|ref|XP_008179870.1| PREDICTED: uncharacterized protein LOC100161850 isoform X1 [Acyrthosiphon pisum] >gi|239790783|dbj|BAH71929.1| ACYPI003043 [Acyrthosiphon pisum]
TRINITY_DN31986_c0_g1_i1	1	1	gi|675379042|gb|KFM71944.1| Trifunctional nucleotide phosphoesterase protein YfkN, partial [Stegodyphus mimosarum]
TRINITY_DN32210_c0_g1_i1	1	1	gi|313234796|emb|CBY24741.1| unnamed protein product [Oikopleura dioica]
TRINITY_DN32448_c0_g2_i1	1	1	gi|677200051|gb|KFP47224.1| Aspartate--tRNA ligase, cytoplasmic, partial [Cathartes aura]
TRINITY_DN32817_c0_g1_i1	1	1	gi|675368770|gb|KFM61672.1| Laminin subunit gamma-1, partial [Stegodyphus mimosarum]
TRINITY_DN33214_c0_g1_i1	1	1	gi|347963269|ref|XP_310987.5| AGAP000153-PA [Anopheles gambiae str. PEST] >gi|333467280|gb|EAA06514.5| AGAP000153-PA [Anopheles gambiae str. PEST]
TRINITY_DN35096_c0_g1_i1	1	1	gi|675383804|gb|KFM76701.1| RNA-directed DNA polymerase from mobile element jockey, partial [Stegodyphus mimosarum]
TRINITY_DN35890_c0_g1_i1	1	1	gi|225709398|gb|ACO10545.1| tRNA-specific adenosine deaminase-like protein 3 [Caligus rogercresseyi]
TRINITY_DN36596_c0_g1_i1	1	1	gi|646722967|gb|KDR23761.1| Eye-specific diacylglycerol kinase [Zootermopsis nevadensis]
TRINITY_DN3747_c0_g1_i1	1	1	gi|612398555|ref|XP_007514797.1| nucleolar protein 10 [Bathycoccus prasinos] >gi|412986611|emb|CCO15037.1| nucleolar protein 10 [Bathycoccus prasinos]
TRINITY_DN37619_c0_g1_i1	1	1	gi|283827860|gb|ADB44075.1| dicer-1 [Marsupenaeus japonicus]
TRINITY_DN38141_c0_g1_i1	1	1	gi|195582146|ref|XP_002080889.1| GD25997 [Drosophila simulans] >gi|194192898|gb|EDX06474.1| GD25997 [Drosophila simulans]
TRINITY_DN38467_c0_g1_i1	1	1	gi|307214122|gb|EFN89286.1| PHD finger protein rhinoceros [Harpegnathos saltator]
TRINITY_DN38688_c0_g1_i1	1	1	gi|915655040|gb|KOC58908.1| Mediator of RNA polymerase II transcription subunit 13-like [Habropoda laboriosa]
TRINITY_DN38849_c0_g1_i1	1	1	gi|195134280|ref|XP_002011565.1| GI11099 [Drosophila mojavensis] >gi|193906688|gb|EDW05555.1| uncharacterized protein Dmoj_GI11099 [Drosophila mojavensis]
TRINITY_DN38888_c0_g1_i1	1	1	gi|6175630|gb|AAF05109.1|AF157046_1 G protein-coupled receptor kinase type 2 [Homarus americanus]
TRINITY_DN40759_c0_g1_i1	1	1	gi|922857670|gb|KOO25888.1| endoplasmin-like protein [Chrysochromulina sp. CCMP291]
TRINITY_DN41316_c1_g1_i1	1	1	gi|71726731|gb|AAZ39529.1| cytidine deaminase [Biomphalaria glabrata]
TRINITY_DN41831_c1_g1_i1	1	1	gi|338172707|gb|AEI83216.1| partner of drosha-like protein [Litopenaeus vannamei]
TRINITY_DN41842_c0_g1_i1	1	1	gi|952539978|gb|KRT85472.1| Pleckstrin homology domain containing protein [Oryctes borbonicus]
TRINITY_DN42540_c0_g1_i1	1	1	gi|915663964|gb|KOC66166.1| N-acetyltransferase 10 [Habropoda laboriosa]
TRINITY_DN43292_c0_g1_i1	1	1	gi|364505958|pdb|3PG0|A Chain A, Crystal Structure Of Designed 3-Fold Symmetric Protein, Threefoil
TRINITY_DN43482_c0_g1_i1	1	1	gi|323134763|gb|ADX31293.1| thioredoxin [Ruditapes philippinarum]
TRINITY_DN43550_c0_g1_i1	1	1	gi|514690205|ref|XP_004992677.1| rhesus-associated glycoprotein [Salpingoeca rosetta] >gi|326429463|gb|EGD75033.1| rhesus-associated glycoprotein [Salpingoeca rosetta]
TRINITY_DN43915_c0_g1_i1	1	1	gi|646707281|gb|KDR14124.1| PHD finger protein 14 [Zootermopsis nevadensis]
TRINITY_DN44163_c0_g1_i1	1	1	gi|405951157|gb|EKC19094.1| PR domain zinc finger protein 10 [Crassostrea gigas]
TRINITY_DN44434_c0_g1_i1	1	1	gi|827353787|gb|AKJ77890.1| elongation of very long chain fatty acids protein 6, partial [Litopenaeus vannamei]
TRINITY_DN44839_c0_g1_i1	1	1	gi|930679965|gb|KPJ19736.1| Sister chromatid cohesion protein PDS5-like B [Papilio machaon]
TRINITY_DN45009_c0_g1_i1	1	1	gi|646715969|gb|KDR19396.1| G-protein coupled receptor Mth2 [Zootermopsis nevadensis]
TRINITY_DN45123_c0_g2_i1	1	1	gi|386376735|gb|AFJ11391.1| cytosolic phospholipase A2 [Penaeus monodon]
TRINITY_DN45133_c0_g1_i1	1	1	gi|125901787|gb|ABN58714.1| pol-like protein [Biomphalaria glabrata]
TRINITY_DN45403_c1_g1_i1	1	1	gi|930666770|gb|KPJ07878.1| WD repeat-containing protein 46 [Papilio machaon]
TRINITY_DN45494_c0_g1_i1	1	1	gi|749723810|gb|KII70414.1| Translation factor GUF1, mitochondrial [Thelohanellus kitauei]
TRINITY_DN46113_c0_g1_i1	1	1	gi|901804863|gb|KMZ63146.1| Ras-related protein RABA1f [Zostera marina]
TRINITY_DN48206_c0_g1_i1	1	1	gi|268637838|ref|XP_002649142.1| mandelate racemase/muconate lactonizing enzyme domain-containing protein [Dictyostelium discoideum AX4] >gi|281312482|sp|P0CC06.1|Y4701_DICDI RecName: Full=Enolase superfamily member DDB_G0284701 >gi|256012911|gb|EEU04090.1| mandelate racemase/muconate lactonizing enzyme domain-containing protein [Dictyostelium discoideum AX4]
TRINITY_DN48584_c0_g2_i1	1	1	gi|646692582|gb|KDR07464.1| Voltage-dependent calcium channel gamma-1 subunit [Zootermopsis nevadensis]
TRINITY_DN49793_c0_g1_i1	1	1	gi|675376479|gb|KFM69381.1| Excitatory amino acid transporter 2, partial [Stegodyphus mimosarum]
TRINITY_DN4992_c0_g1_i1	1	1	gi|675376446|gb|KFM69348.1| Disks large-like protein, partial [Stegodyphus mimosarum]
TRINITY_DN51145_c0_g1_i1	1	1	gi|646708769|gb|KDR14934.1| Serine/threonine-protein kinase SBK1 [Zootermopsis nevadensis]
TRINITY_DN5177_c0_g1_i1	1	1	gi|332183193|gb|AEE25939.1| V-H-ATPase subunit A [Litopenaeus vannamei]
TRINITY_DN51865_c0_g1_i1	1	1	gi|642105771|emb|CDQ73930.1| unnamed protein product [Oncorhynchus mykiss]
TRINITY_DN52564_c0_g1_i1	1	1	gi|302830037|ref|XP_002946585.1| 26S proteasome regulatory complex [Volvox carteri f. nagariensis] >gi|300268331|gb|EFJ52512.1| 26S proteasome regulatory complex [Volvox carteri f. nagariensis]
TRINITY_DN52715_c0_g2_i1	1	1	gi|646706115|gb|KDR13502.1| Tetratricopeptide repeat protein 37 [Zootermopsis nevadensis]
TRINITY_DN53836_c0_g1_i1	1	1	gi|410591547|gb|AFV74665.1| estradiol receptor-like protein 3, partial [Portunus trituberculatus]
TRINITY_DN54603_c0_g1_i1	1	1	gi|158286657|ref|XP_308855.4| AGAP006901-PA [Anopheles gambiae str. PEST] >gi|157020573|gb|EAA04030.5| AGAP006901-PA [Anopheles gambiae str. PEST]
TRINITY_DN54700_c0_g1_i1	1	1	gi|646723876|gb|KDR24334.1| Zinc transporter 1, partial [Zootermopsis nevadensis]
TRINITY_DN54919_c0_g1_i1	1	1	gi|675364130|gb|KFM57032.1| Leucine-rich repeat serine/threonine-protein kinase 1, partial [Stegodyphus mimosarum]
TRINITY_DN55000_c0_g1_i1	1	1	gi|501185528|ref|WP_012228601.1| peptide-methionine (R)-S-oxide reductase [Candidatus Microthrix parvicella] >gi|499277285|emb|CCM64475.1| methionine sulfoxide reductase B [Candidatus Microthrix parvicella RN1]
TRINITY_DN552_c0_g1_i1	1	1	gi|524145315|emb|CCZ18546.1| subtilisin-like serine protease [Clostridium sp. CAG:780]
TRINITY_DN55290_c0_g1_i1	1	1	gi|551203786|ref|WP_022831836.1| membrane protein [Cytophagales bacterium B6]
TRINITY_DN55380_c0_g1_i1	1	1	gi|541906816|gb|AGV28717.1| cryptochrome 2 [Eurydice pulchra]
TRINITY_DN55581_c0_g1_i1	1	1	gi|646705140|gb|KDR13019.1| Exocyst complex component 7 [Zootermopsis nevadensis]
TRINITY_DN55626_c1_g1_i1	1	1	gi|675369943|gb|KFM62845.1| Integrin alpha-PS2, partial [Stegodyphus mimosarum]
TRINITY_DN55706_c0_g1_i1	1	1	gi|909608541|gb|KNE98846.1| CK1/CK1/CK1-D protein kinase [Puccinia striiformis f. sp. tritici PST-78]
TRINITY_DN55726_c0_g1_i1	1	1	gi|646722084|gb|KDR23187.1| D-glucuronyl C5-epimerase [Zootermopsis nevadensis]
TRINITY_DN55763_c0_g1_i1	1	1	gi|749717008|gb|KII65427.1| Retrovirus-related Pol polyprotein from transposon 17.6 [Thelohanellus kitauei]
TRINITY_DN55793_c0_g1_i1	1	1	gi|495011411|ref|WP_007737423.1| N-acetyltransferase GCN5 [Burkholderia sp. BT03] >gi|576723028|gb|EUC11658.1| GCN5-related N-acetyltransferase [Burkholderia sp. BT03]
TRINITY_DN55854_c0_g1_i1	1	1	gi|347972229|ref|XP_003436863.1| AGAP004592-PD [Anopheles gambiae str. PEST] >gi|333469347|gb|EGK97258.1| AGAP004592-PD [Anopheles gambiae str. PEST]
TRINITY_DN56095_c0_g1_i1	1	1	gi|669226473|emb|CDW52243.1| Methyltransf 21 domain containing protein [Trichuris trichiura]
TRINITY_DN56260_c0_g1_i1	1	1	gi|77403694|dbj|BAE46429.1| ORF2-encoded protein [Danio rerio]
TRINITY_DN56316_c0_g1_i1	1	1	gi|77403694|dbj|BAE46429.1| ORF2-encoded protein [Danio rerio]
TRINITY_DN56478_c0_g1_i1	1	1	gi|449138908|gb|AGE89784.1| profilin [Cryptocaryon irritans]
TRINITY_DN56521_c0_g1_i1	1	1	gi|685831113|emb|CEF66034.1| Glycoprotein-N-acetylgalactosamine 3-beta-galactosyltransferase 1 [Strongyloides ratti]
TRINITY_DN56636_c1_g1_i1	1	1	gi|390610397|gb|AFM11549.1| glutamate synthase (NADH) large subunit [Turneriella parva DSM 21527]
TRINITY_DN56766_c0_g1_i1	1	1	gi|170053011|ref|XP_001862481.1| p31A [Culex quinquefasciatus] >gi|167873703|gb|EDS37086.1| p31A [Culex quinquefasciatus]
TRINITY_DN56907_c0_g1_i1	1	1	gi|618841375|gb|AHX84170.1| target of rapamycin [Fenneropenaeus chinensis]
TRINITY_DN57116_c0_g1_i1	1	1	gi|157126017|ref|XP_001654495.1| AAEL010391-PA [Aedes aegypti] >gi|108873421|gb|EAT37646.1| AAEL010391-PA [Aedes aegypti]
TRINITY_DN57152_c0_g2_i1	1	1	gi|646697276|gb|KDR09067.1| Ubiquitin-conjugating enzyme E2 O [Zootermopsis nevadensis]
TRINITY_DN57168_c0_g1_i1	1	1	gi|503395463|ref|WP_013630124.1| peroxidase [Rubinisphaera brasiliensis] >gi|324970627|gb|ADY61405.1| Peroxidase [Rubinisphaera brasiliensis DSM 5305]
TRINITY_DN57315_c0_g1_i1	1	1	gi|646717834|gb|KDR20532.1| Conserved oligomeric Golgi complex subunit 6 [Zootermopsis nevadensis]
TRINITY_DN57379_c1_g1_i1	1	1	gi|675365610|gb|KFM58512.1| Dual serine/threonine and tyrosine protein kinase, partial [Stegodyphus mimosarum]
TRINITY_DN5747_c0_g1_i1	1	1	gi|652410063|ref|WP_026805766.1| MULTISPECIES: membrane protein [Arcobacter]
TRINITY_DN57738_c0_g1_i1	1	1	gi|158299502|ref|XP_319620.4| AGAP008874-PA [Anopheles gambiae str. PEST] >gi|157013549|gb|EAA14996.4| AGAP008874-PA [Anopheles gambiae str. PEST]
TRINITY_DN57776_c0_g1_i1	1	1	gi|353678059|sp|D2IT41.1|PDH_EURPU RecName: Full=Pigment-dispersing hormone peptides; Contains: RecName: Full=PDH precursor-related peptide; Short=PPRP; Contains: RecName: Full=Pigment-dispersing hormone; Short=PDH; Flags: Precursor >gi|260765365|gb|ACX49752.1| prepro-pigment dispersing hormone [Eurydice pulchra]
TRINITY_DN57795_c0_g1_i1	1	1	gi|646722370|gb|KDR23383.1| Kelch-like protein 5 [Zootermopsis nevadensis]
TRINITY_DN58254_c0_g1_i2	1	1	gi|198457708|ref|XP_001360769.2| GA18316 [Drosophila pseudoobscura pseudoobscura] >gi|198136078|gb|EAL25344.2| uncharacterized protein Dpse_GA18316, isoform A [Drosophila pseudoobscura pseudoobscura]
TRINITY_DN58418_c0_g1_i1	1	1	gi|930665895|gb|KPJ07020.1| Formin-like protein CG32138 [Papilio machaon]
TRINITY_DN58523_c0_g1_i1	1	1	gi|387915272|gb|AFK11245.1| catechol-O-methyltransferase isoform 1 [Callorhinchus milii]
TRINITY_DN58598_c0_g1_i1	1	1	gi|307193500|gb|EFN76277.1| Colorectal mutant cancer protein [Harpegnathos saltator]
TRINITY_DN58646_c0_g1_i1	1	1	gi|646703200|gb|KDR12005.1| CDP-diacylglycerol--inositol 3-phosphatidyltransferase [Zootermopsis nevadensis]
TRINITY_DN58746_c0_g1_i1	1	1	gi|924563143|gb|ALC47801.1| CG10217, partial [Drosophila busckii]
TRINITY_DN58760_c0_g1_i1	1	1	gi|119586355|gb|EAW65951.1| HECT domain containing 1, isoform CRA_b [Homo sapiens]
TRINITY_DN58810_c0_g1_i1	1	1	gi|607366314|gb|EZA60485.1| Zinc finger FYVE domain-containing protein 26-like protein [Cerapachys biroi]
TRINITY_DN59226_c0_g1_i1	1	1	gi|675367441|gb|KFM60343.1| Polyadenylate-binding protein 1, partial [Stegodyphus mimosarum]
TRINITY_DN59248_c0_g1_i1	1	1	gi|343082698|gb|AEL79850.1| thioesterase superfamily member 2 [Fenneropenaeus chinensis]
TRINITY_DN59265_c0_g1_i1	1	1	gi|646697940|gb|KDR09355.1| Kinase D-interacting substrate of 220 kDa, partial [Zootermopsis nevadensis]
TRINITY_DN59401_c0_g1_i1	1	1	gi|540849851|gb|AGV15455.1| PIWI-1 [Portunus trituberculatus]
TRINITY_DN59532_c1_g1_i1	1	1	gi|543869150|gb|AGV74422.1| NaPi-II-like sodium-phosphate cotransporter, partial [Eptatretus stoutii]
TRINITY_DN59580_c0_g1_i1	1	1	gi|195170781|ref|XP_002026190.1| GL16209 [Drosophila persimilis] >gi|194111070|gb|EDW33113.1| GL16209 [Drosophila persimilis]
TRINITY_DN59709_c0_g1_i2	1	1	gi|494525549|ref|WP_007315002.1| molecular chaperone DnaJ [Methanolinea tarda]
TRINITY_DN59728_c1_g1_i1	1	1	gi|187938357|gb|ACD38216.1| FUTSCH precursor [Drosophila melanogaster]
TRINITY_DN59779_c0_g1_i1	1	1	gi|397174828|gb|AFO19995.1| R2 protein [Lepidurus apus lubbocki]
TRINITY_DN59781_c0_g1_i1	1	1	gi|347970881|ref|XP_308133.5| AGAP003901-PA [Anopheles gambiae str. PEST] >gi|333466415|gb|EAA03880.5| AGAP003901-PA [Anopheles gambiae str. PEST]
TRINITY_DN59822_c0_g1_i1	1	1	gi|575878407|gb|AHH02606.1| Broad complex [Callinectes sapidus]
TRINITY_DN59961_c1_g1_i1	1	1	gi|328899359|gb|AEB54635.1| eukaryotic translation initiation factor 3 subunit 12 [Procambarus clarkii]
TRINITY_DN59987_c0_g1_i1	1	1	gi|744514387|gb|AJC97116.1| Rab9A [Macrobrachium rosenbergii]
TRINITY_DN60010_c0_g1_i1	1	1	gi|698365137|gb|AIT97133.1| innexin 1 [Homarus americanus]
TRINITY_DN60114_c0_g1_i1	1	1	gi|646709965|gb|KDR15604.1| ST7-like protein [Zootermopsis nevadensis]
TRINITY_DN60166_c0_g1_i1	1	1	gi|395484813|gb|AFN66651.1| transcriptional repressor [Fenneropenaeus chinensis] >gi|395484815|gb|AFN66652.1| transcriptional repressor [Fenneropenaeus chinensis]
TRINITY_DN60191_c0_g1_i1	1	1	gi|646694349|gb|KDR07962.1| Integrin alpha-PS1, partial [Zootermopsis nevadensis]
TRINITY_DN60206_c0_g2_i1	1	1	gi|156118797|gb|ABU49887.1| receptor for activated protein kinase c1 [Penaeus monodon] >gi|571024995|gb|AHF21001.1| activated C kinase 1 receptor [Marsupenaeus japonicus]
TRINITY_DN60249_c0_g1_i2	1	1	gi|924563597|gb|ALC48222.1| CG32791, partial [Drosophila busckii]
TRINITY_DN60296_c0_g1_i1	1	1	gi|328899820|gb|AEB54650.1| ribosomal protein S7 [Procambarus clarkii]
TRINITY_DN60296_c0_g2_i1	1	1	gi|328899820|gb|AEB54650.1| ribosomal protein S7 [Procambarus clarkii]
TRINITY_DN60397_c0_g1_i1	1	1	gi|586962530|gb|AHK05653.1| ATP-binding cassette transporter sub-family C member 5 [Tigriopus japonicus]
TRINITY_DN60500_c0_g1_i1	1	1	gi|213410305|ref|XP_002175922.1| guanylate kinase [Schizosaccharomyces japonicus yFS275] >gi|212003969|gb|EEB09629.1| guanylate kinase [Schizosaccharomyces japonicus yFS275]
TRINITY_DN60698_c0_g1_i1	1	1	gi|738321338|ref|WP_036274303.1| glycine cleavage system protein T [Methylomonas denitrificans] >gi|724405654|gb|KHD32258.1| glycine cleavage system protein T [Methylomonas denitrificans]
TRINITY_DN60779_c0_g1_i1	1	1	gi|646704660|gb|KDR12739.1| Trafficking protein particle complex subunit 10 [Zootermopsis nevadensis]
TRINITY_DN60779_c0_g1_i3	1	1	gi|646704660|gb|KDR12739.1| Trafficking protein particle complex subunit 10 [Zootermopsis nevadensis]
TRINITY_DN60786_c0_g1_i1	1	1	gi|675369622|gb|KFM62524.1| Vacuolar protein sorting-associated protein 11-like protein, partial [Stegodyphus mimosarum]
TRINITY_DN60877_c0_g1_i1	1	1	gi|504767633|ref|WP_014954735.1| flavin containing amine oxidoreductase [alpha proteobacterium HIMB59] >gi|406653505|gb|AFS48904.1| Flavin containing amine oxidoreductase [alpha proteobacterium HIMB59]
TRINITY_DN61304_c1_g1_i1	1	1	gi|409093573|gb|AFV09848.1| RAS-like protein, partial [Procambarus clarkii]
TRINITY_DN61318_c0_g1_i1	1	1	gi|646722665|gb|KDR23596.1| PAS domain-containing serine/threonine-protein kinase [Zootermopsis nevadensis]
TRINITY_DN61460_c0_g2_i1	1	1	gi|1079026|pir||B56679 probable reverse transcriptase - house mosquito >gi|403081|gb|AAA28291.1| reverse transcriptase [Culex pipiens]
TRINITY_DN61463_c0_g1_i1	1	1	gi|512441446|ref|WP_016417228.1| mannitol 2-dehydrogenase [Halomonas anticariensis] >gi|511273921|gb|EPC02059.1| mannitol 2-dehydrogenase [Halomonas anticariensis FP35 = DSM 16096]
TRINITY_DN61463_c1_g1_i1	1	1	gi|640576382|ref|WP_025006769.1| mannitol dehydrogenase [Marinilabilia salmonicolor]
TRINITY_DN61483_c0_g2_i1	1	1	gi|134254700|gb|ABO65080.1| SEC13-like 1 isoform [Homo sapiens]
TRINITY_DN616_c0_g1_i1	1	1	gi|288856252|ref|NP_001165781.1| NADH dehydrogenase [ubiquinone] iron-sulfur protein 6, mitochondrial [Nasonia vitripennis]
TRINITY_DN61623_c0_g2_i1	1	1	gi|675388701|gb|KFM81598.1| Epidermal growth factor receptor, partial [Stegodyphus mimosarum]
TRINITY_DN61637_c1_g1_i1	1	1	gi|802701918|gb|KKA70818.1| tyrosine phosphatase, partial [Pristionchus pacificus]
TRINITY_DN61799_c0_g1_i1	1	1	gi|5921943|sp|P81583.1|CUPC4_CANPG RecName: Full=Cuticle protein CP1499; Short=CPCP1499 [Cancer pagurus]
TRINITY_DN62081_c0_g1_i1	1	1	gi|365257001|gb|AEE01385.1| heat shock protein 40, partial [Centroptilum triangulifer]
TRINITY_DN62119_c2_g1_i1	1	1	gi|607361385|gb|EZA55672.1| RNA-directed DNA polymerase from mobile element jockey [Cerapachys biroi]
TRINITY_DN62188_c0_g1_i1	1	1	gi|935594114|ref|WP_054463698.1| AMP-binding protein [Phaeobacter sp. 11ANDIMAR09] >gi|928466640|gb|KPD10451.1| AMP-binding protein [Phaeobacter sp. 11ANDIMAR09]
TRINITY_DN62201_c1_g1_i1	1	1	gi|646697048|gb|KDR08967.1| Mediator of RNA polymerase II transcription subunit 12 [Zootermopsis nevadensis]
TRINITY_DN62331_c0_g1_i1	1	1	gi|504904176|ref|WP_015091278.1| alkane 1-monooxygenase [Bdellovibrio bacteriovorus] >gi|425860802|gb|AFY01838.1| alkane 1-monooxygenase [Bdellovibrio bacteriovorus str. Tiberius]
TRINITY_DN62425_c0_g1_i1	1	1	gi|195971120|gb|ACG60902.1| cathepsin C [Fenneropenaeus chinensis]
TRINITY_DN62460_c0_g1_i1	1	1	gi|496402224|ref|WP_009111214.1| 50S ribosomal protein L18 [Brenneria sp. EniD312] >gi|353673868|gb|EHD19901.1| ribosomal protein L18 [Brenneria sp. EniD312]
TRINITY_DN62573_c0_g1_i1	1	1	gi|170068385|ref|XP_001868846.1| mRNA capping enzyme [Culex quinquefasciatus] >gi|167864414|gb|EDS27797.1| mRNA capping enzyme [Culex quinquefasciatus]
TRINITY_DN62927_c0_g1_i1	1	1	gi|675387934|gb|KFM80831.1| Leukocyte receptor cluster member 9, partial [Stegodyphus mimosarum]
TRINITY_DN63007_c0_g1_i1	1	1	gi|646699392|gb|KDR10022.1| Zinc finger CCCH domain-containing protein 10 [Zootermopsis nevadensis]
TRINITY_DN63058_c0_g1_i1	1	1	gi|341650458|gb|AEK86518.1| IKKbeta [Litopenaeus vannamei]
TRINITY_DN63260_c0_g2_i1	1	1	gi|195442364|ref|XP_002068928.1| GK18032 [Drosophila willistoni] >gi|194165013|gb|EDW79914.1| uncharacterized protein Dwil_GK18032 [Drosophila willistoni]
TRINITY_DN63379_c0_g1_i1	1	1	gi|646701082|gb|KDR10966.1| Peritrophin-48 [Zootermopsis nevadensis]
TRINITY_DN63433_c0_g1_i1	1	1	gi|915657630|gb|KOC60943.1| Guanine nucleotide-binding protein subunit gamma-1 [Habropoda laboriosa]
TRINITY_DN63441_c0_g1_i1	1	1	gi|310833348|gb|ADP30958.1| COP9 constitutive photomorphogenic-like protein subunit 5 [Penaeus monodon]
TRINITY_DN63441_c0_g2_i1	1	1	gi|310833348|gb|ADP30958.1| COP9 constitutive photomorphogenic-like protein subunit 5 [Penaeus monodon]
TRINITY_DN63483_c0_g1_i1	1	1	gi|924557230|gb|ALC42503.1| CG30269 [Drosophila busckii]
TRINITY_DN63710_c0_g1_i1	1	1	gi|321478938|gb|EFX89894.1| DNA primase-like protein [Daphnia pulex]
TRINITY_DN63773_c0_g1_i1	1	1	gi|891553999|ref|XP_013017538.1| serine/threonine protein phosphatase Ppa2 [Schizosaccharomyces octosporus yFS286] >gi|528064825|gb|EPX74387.1| serine/threonine protein phosphatase Ppa2 [Schizosaccharomyces octosporus yFS286]
TRINITY_DN64013_c0_g3_i1	1	1	gi|749656996|ref|WP_040257177.1| peptidase M15 [Rickettsia hoogstraalii]
TRINITY_DN64056_c0_g1_i1	1	1	gi|671615164|ref|WP_031584247.1| pyruvate kinase [Selenomonas bovis]
TRINITY_DN64247_c0_g1_i1	1	1	gi|158139065|gb|ABW17529.1| calmodulin, partial [Aspergillus ostianus]
TRINITY_DN6431_c0_g1_i1	1	1	gi|646720859|gb|KDR22442.1| Nuclear receptor corepressor 1, partial [Zootermopsis nevadensis]
TRINITY_DN64334_c0_g1_i1	1	1	gi|646718839|gb|KDR21173.1| Tudor domain-containing protein 3 [Zootermopsis nevadensis]
TRINITY_DN64429_c0_g1_i1	1	1	gi|675363937|gb|KFM56839.1| Protein FAM179B, partial [Stegodyphus mimosarum]
TRINITY_DN64631_c0_g1_i1	1	1	gi|295919777|gb|ADG60269.1| G protein-coupled receptor 89 [Scylla paramamosain]
TRINITY_DN64743_c0_g1_i1	1	1	gi|214765|gb|AAA49956.1| C19 protein, partial [Xenopus laevis]
TRINITY_DN64761_c0_g1_i1	1	1	gi|452814649|gb|AGG11859.1| neuropeptide receptor [Artemia sinica]
TRINITY_DN64798_c0_g1_i1	1	1	gi|646722544|gb|KDR23502.1| Dual oxidase 2 [Zootermopsis nevadensis]
TRINITY_DN64844_c1_g1_i1	1	1	gi|321477872|gb|EFX88830.1| zinc finger protein-like protein [Daphnia pulex]
TRINITY_DN65010_c0_g1_i1	1	1	gi|675389015|gb|KFM81912.1| Cullin-3-A, partial [Stegodyphus mimosarum]
TRINITY_DN65035_c1_g1_i1	1	1	gi|119612457|gb|EAW92051.1| family with sequence similarity 91, member A1, isoform CRA_c [Homo sapiens]
TRINITY_DN65067_c0_g2_i1	1	1	gi|646718807|gb|KDR21141.1| Paired amphipathic helix protein Sin3a [Zootermopsis nevadensis]
TRINITY_DN65087_c0_g1_i1	1	1	gi|646710590|gb|KDR16057.1| Suppressor of G2 allele of SKP1-like protein [Zootermopsis nevadensis]
TRINITY_DN65348_c0_g1_i1	1	1	gi|954594090|gb|KRZ71345.1| PiggyBac transposable element-derived protein 3 [Trichinella papuae]
TRINITY_DN65484_c0_g1_i1	1	1	gi|795783014|emb|CDF32001.1| serine protease [Macrobrachium rosenbergii]
TRINITY_DN65586_c0_g1_i1	1	1	gi|695132649|gb|AIS92906.1| myeloid differentiation factor 88 [Penaeus monodon]
TRINITY_DN65656_c0_g1_i1	1	1	gi|675380781|gb|KFM73683.1| E3 ubiquitin-protein ligase UHRF1, partial [Stegodyphus mimosarum]
TRINITY_DN66004_c2_g1_i1	1	1	gi|568257130|gb|ETN65478.1| FMRFamide receptor [Anopheles darlingi]
TRINITY_DN66128_c0_g1_i1	1	1	gi|408366917|gb|AFU60552.1| doublesex [Fenneropenaeus chinensis]
TRINITY_DN66128_c0_g2_i1	1	1	gi|408366917|gb|AFU60552.1| doublesex [Fenneropenaeus chinensis]
TRINITY_DN66253_c0_g1_i1	1	1	gi|541906825|gb|AGV28718.1| 6-4 photolyase [Eurydice pulchra]
TRINITY_DN66278_c0_g1_i1	1	1	gi|675370104|gb|KFM63006.1| PAX-interacting protein 1, partial [Stegodyphus mimosarum]
TRINITY_DN66405_c0_g1_i1	1	1	gi|900885401|gb|KMY88094.1| uncharacterized protein Dsimw501_GD22702, isoform B [Drosophila simulans] >gi|900885403|gb|KMY88096.1| uncharacterized protein Dsimw501_GD22702, isoform D [Drosophila simulans] >gi|900885404|gb|KMY88097.1| uncharacterized protein Dsimw501_GD22702, isoform E [Drosophila simulans]
TRINITY_DN66405_c0_g2_i1	1	1	gi|195342488|ref|XP_002037832.1| GM18085 [Drosophila sechellia] >gi|194132682|gb|EDW54250.1| GM18085 [Drosophila sechellia]
TRINITY_DN66533_c0_g1_i1	1	1	gi|646696395|gb|KDR08718.1| Mitogen-activated protein kinase kinase kinase 7-interacting protein 1 [Zootermopsis nevadensis]
TRINITY_DN66614_c0_g1_i1	1	1	gi|590141489|gb|AHL28109.1| chitinase 4 [Macrobrachium nipponense]
TRINITY_DN66629_c0_g1_i1	1	1	gi|194766193|ref|XP_001965209.1| GF23960 [Drosophila ananassae]
TRINITY_DN66666_c0_g1_i1	1	1	gi|636629995|gb|AIA09026.1| ABC transporter, partial [Eulimnogammarus cyaneus]
TRINITY_DN67088_c0_g1_i1	1	1	gi|26350557|dbj|BAC38918.1| unnamed protein product [Mus musculus]
TRINITY_DN67213_c1_g1_i1	1	1	gi|358442122|gb|AEU11366.1| Broad-complex protein isoform 4 [Penaeus monodon]
TRINITY_DN67345_c0_g1_i1	1	1	gi|225712892|gb|ACO12292.1| Cell adhesion molecule 3 precursor [Lepeophtheirus salmonis]
TRINITY_DN67391_c0_g1_i1	1	1	gi|914571590|gb|KOB74676.1| WD repeat-containing protein 24, partial [Operophtera brumata]
TRINITY_DN67488_c0_g1_i1	1	1	gi|504943542|ref|WP_015130644.1| glutathione S-transferase [Calothrix sp. PCC 7507] >gi|427352122|gb|AFY34846.1| Glutathione S-transferase domain protein [Calothrix sp. PCC 7507]
TRINITY_DN67525_c0_g1_i1	1	1	gi|85682947|gb|ABC73449.1| CG1517 [Drosophila miranda]
TRINITY_DN67530_c0_g1_i1	1	1	gi|759391231|ref|WP_043116437.1| glutamate synthase [Solemya velum gill symbiont] >gi|727070665|gb|KHF26649.1| glutamate synthase (NADH), small subunit [Solemya velum gill symbiont]
TRINITY_DN67614_c0_g1_i1	1	1	gi|914573691|gb|KOB76160.1| Nonvisual arrestin [Operophtera brumata]
TRINITY_DN67730_c0_g1_i2	1	1	gi|576035660|ref|XP_006691703.1| ribosomal protein L37-like protein [Chaetomium thermophilum var. thermophilum DSM 1495] >gi|340975596|gb|EGS22711.1| ribosomal protein L37-like protein [Chaetomium thermophilum var. thermophilum DSM 1495]
TRINITY_DN67766_c0_g1_i1	1	1	gi|341874280|gb|EGT30215.1| CBN-SNET-1 protein [Caenorhabditis brenneri]
TRINITY_DN67769_c0_g1_i1	1	1	gi|158288026|ref|XP_309906.4| Anopheles gambiae str. PEST cuticular protein 147, RR-2 family (AGAP012462-PA) [Anopheles gambiae str. PEST]
TRINITY_DN67777_c0_g1_i1	1	1	gi|646709344|gb|KDR15252.1| RE1-silencing transcription factor [Zootermopsis nevadensis]
TRINITY_DN678_c0_g1_i1	1	1	gi|646714912|gb|KDR18709.1| DEAD-box helicase Dbp80 [Zootermopsis nevadensis]
TRINITY_DN67801_c0_g1_i1	1	1	gi|646704870|gb|KDR12839.1| Tachykinin-like peptides receptor 99D, partial [Zootermopsis nevadensis]
TRINITY_DN67830_c0_g2_i1	1	1	gi|675379063|gb|KFM71965.1| Integrator complex subunit 5, partial [Stegodyphus mimosarum]
TRINITY_DN67843_c0_g1_i1	1	1	gi|917737688|ref|WP_052251874.1| sugar:proton symporter [Francisella guangzhouensis]
TRINITY_DN67965_c0_g1_i1	1	1	gi|861598294|gb|KMQ83461.1| er degradation-enhancing alpha-mannosidase-like 3 protein [Lasius niger]
TRINITY_DN67989_c0_g2_i1	1	1	gi|646705028|gb|KDR12929.1| RIC1-like protein [Zootermopsis nevadensis]
TRINITY_DN67993_c0_g1_i1	1	1	gi|470380808|ref|XP_004333724.1| Phytanoyl-CoA dioxygenase family protein [Acanthamoeba castellanii str. Neff] >gi|440790428|gb|ELR11711.1| Phytanoyl-CoA dioxygenase family protein [Acanthamoeba castellanii str. Neff]
TRINITY_DN68001_c0_g1_i1	1	1	gi|270002730|gb|EEZ99177.1| cadherin 23 [Tribolium castaneum]
TRINITY_DN68015_c0_g1_i1	1	1	gi|655436925|gb|AIC84994.1| crustacean hyperglycemic hormone [Oratosquilla oratoria]
TRINITY_DN68031_c1_g1_i1	1	1	gi|365747422|gb|AEW71649.1| 50S ribosomal protein L10 [Enterobacter cloacae EcWSU1]
TRINITY_DN68069_c0_g1_i1	1	1	gi|675375023|gb|KFM67925.1| Nucleic-acid-binding protein from mobile element jockey, partial [Stegodyphus mimosarum] >gi|675379400|gb|KFM72302.1| Nucleic-acid-binding protein from mobile element jockey, partial [Stegodyphus mimosarum] >gi|675383952|gb|KFM76849.1| Nucleic-acid-binding protein from mobile element jockey, partial [Stegodyphus mimosarum]
TRINITY_DN68251_c0_g1_i1	1	1	gi|646716764|gb|KDR19879.1| AF4/FMR2 family member 4 [Zootermopsis nevadensis]
TRINITY_DN68268_c0_g1_i1	1	1	gi|195584661|ref|XP_002082123.1| GD11400 [Drosophila simulans] >gi|194194132|gb|EDX07708.1| GD11400 [Drosophila simulans] >gi|900893350|gb|KMY94895.1| uncharacterized protein Dsimw501_GD11400 [Drosophila simulans]
TRINITY_DN68305_c0_g1_i1	1	1	gi|386376743|gb|AFJ11395.1| microsomal prostaglandin E synthase [Penaeus monodon]
TRINITY_DN68324_c0_g1_i1	1	1	gi|435309590|gb|ELO84261.1| preprotein translocase subunit SecY, partial [Salmonella enterica subsp. enterica serovar Enteritidis str. 50-5646]
TRINITY_DN68333_c0_g1_i1	1	1	gi|646700276|gb|KDR10480.1| Peptidyl-alpha-hydroxyglycine alpha-amidating lyase 2 [Zootermopsis nevadensis]
TRINITY_DN68440_c1_g1_i1	1	1	gi|646715261|gb|KDR18932.1| Leucine-rich repeat serine/threonine-protein kinase 1, partial [Zootermopsis nevadensis]
TRINITY_DN68440_c2_g1_i1	1	1	gi|675364130|gb|KFM57032.1| Leucine-rich repeat serine/threonine-protein kinase 1, partial [Stegodyphus mimosarum]
TRINITY_DN68446_c0_g2_i1	1	1	gi|675386446|gb|KFM79343.1| von Willebrand factor C and EGF domain-containing protein, partial [Stegodyphus mimosarum]
TRINITY_DN68577_c0_g1_i1	1	1	gi|646721967|gb|KDR23111.1| Breakpoint cluster region protein [Zootermopsis nevadensis]
TRINITY_DN68580_c1_g1_i1	1	1	gi|513031324|gb|AGO11348.1| AaceriACR094Cp [Saccharomycetaceae sp. 'Ashbya aceri']
TRINITY_DN68608_c0_g1_i1	1	1	gi|646719289|gb|KDR21451.1| Hamartin [Zootermopsis nevadensis]
TRINITY_DN68819_c0_g1_i1	1	1	gi|926776316|ref|XP_013896632.1| 5-oxoprolinase (ATP-hydrolysing) [Monoraphidium neglectum] >gi|761965668|gb|KIY97612.1| 5-oxoprolinase (ATP-hydrolysing) [Monoraphidium neglectum]
TRINITY_DN68902_c0_g1_i1	1	1	gi|444299464|dbj|BAM76968.1| dual oxidase [Marsupenaeus japonicus]
TRINITY_DN69139_c0_g1_i1	1	1	gi|675368415|gb|KFM61317.1| Ubiquinone biosynthesis monooxygenase COQ6, partial [Stegodyphus mimosarum]
TRINITY_DN69177_c0_g1_i1	1	1	gi|21728404|ref|NP_663709.1| protein chibby homolog 1 [Rattus norvegicus] >gi|564360929|ref|XP_006242029.1| PREDICTED: protein chibby homolog 1 isoform X1 [Rattus norvegicus] >gi|51315688|sp|Q8K4I6.1|CBY1_RAT RecName: Full=Protein chibby homolog 1; AltName: Full=Cytosolic leucine-rich protein; AltName: Full=PIGEA-14; AltName: Full=PKD2 interactor, Golgi and endoplasmic reticulum-associated 1 >gi|…
TRINITY_DN69278_c0_g1_i1	1	1	gi|646710894|gb|KDR16284.1| Glucose dehydrogenase [acceptor] [Zootermopsis nevadensis]
TRINITY_DN69321_c2_g1_i1	1	1	gi|47214654|emb|CAG00890.1| unnamed protein product, partial [Tetraodon nigroviridis]
TRINITY_DN6938_c0_g2_i1	1	1	gi|646707936|gb|KDR14449.1| MKL/myocardin-like protein 2 [Zootermopsis nevadensis]
TRINITY_DN69584_c1_g1_i1	1	1	gi|646702233|gb|KDR11567.1| F-box/LRR-repeat protein 2 [Zootermopsis nevadensis]
TRINITY_DN69638_c0_g1_i1	1	1	gi|668461247|gb|KFB48820.1| chromatin assembly factor-I p150 subunit [Anopheles sinensis]
TRINITY_DN69675_c0_g1_i1	1	1	gi|647645217|ref|WP_025917194.1| 3-hydroxybutyrate dehydrogenase [Herminiimonas sp. CN]
TRINITY_DN69739_c0_g1_i1	1	1	gi|910266075|gb|AKU36835.1| betaine aldehyde dehydrogenase, partial [Litopenaeus vannamei]
TRINITY_DN698_c0_g1_i1	1	1	gi|675371336|gb|KFM64238.1| RNA-directed DNA polymerase from mobile element jockey, partial [Stegodyphus mimosarum]
TRINITY_DN69880_c2_g1_i1	1	1	gi|607357811|gb|EZA52251.1| Sodium- and chloride-dependent glycine transporter, partial [Cerapachys biroi]
TRINITY_DN69889_c0_g1_i1	1	1	gi|675373022|gb|KFM65924.1| DENN domain-containing protein 5A, partial [Stegodyphus mimosarum]
TRINITY_DN70043_c0_g1_i1	1	1	gi|675385175|gb|KFM78072.1| Protein FAM59A, partial [Stegodyphus mimosarum]
TRINITY_DN70063_c1_g1_i1	1	1	gi|646709988|gb|KDR15627.1| Sorting nexin-9 [Zootermopsis nevadensis]
TRINITY_DN70114_c0_g1_i1	1	1	gi|646710540|gb|KDR16020.1| ATP-binding cassette sub-family D member 2 [Zootermopsis nevadensis]
TRINITY_DN70207_c0_g1_i1	1	1	gi|148357120|ref|NP_001091866.1| uncharacterized protein LOC100037361 [Danio rerio] >gi|125858763|gb|AAI29241.1| Zgc:158463 protein [Danio rerio]
TRINITY_DN70213_c0_g1_i1	1	1	gi|1688034|dbj|BAA12664.1| fru [Drosophila melanogaster]
TRINITY_DN70213_c2_g1_i1	1	1	gi|677392146|gb|KFQ10992.1| Zinc finger protein 408, partial [Haliaeetus albicilla]
TRINITY_DN70228_c2_g1_i1	1	1	gi|540849851|gb|AGV15455.1| PIWI-1 [Portunus trituberculatus]
TRINITY_DN70230_c0_g1_i1	1	1	gi|169931080|gb|ACB05778.1| cuticular protein [Artemia franciscana]
TRINITY_DN70268_c2_g1_i1	1	1	gi|674966378|dbj|GAK77909.1| dihydrolipoamide dehydrogenase of2-oxoglutarate dehydrogenase [Nonlabens ulvanivorans]
TRINITY_DN70481_c0_g1_i1	1	1	gi|677569971|gb|AIM47237.1| broad-complex, partial [Diploptera punctata]
TRINITY_DN70533_c0_g1_i1	1	1	gi|646708749|gb|KDR14914.1| Nucleoprotein TPR [Zootermopsis nevadensis]
TRINITY_DN70594_c0_g1_i1	1	1	gi|675376086|gb|KFM68988.1| Zinc finger SWIM domain-containing protein, partial [Stegodyphus mimosarum]
TRINITY_DN70736_c0_g1_i1	1	1	gi|284447275|ref|NP_001165171.1| probable protein BRICK1-B [Xenopus laevis] >gi|143955284|sp|A2BD66.1|BRK1B_XENLA RecName: Full=Probable protein BRICK1-B [Xenopus laevis] >gi|123959708|gb|AAI28953.1| LOC100037105 protein [Xenopus laevis]
TRINITY_DN7075_c1_g1_i1	1	1	gi|161016061|gb|ABX55996.1| bursicon beta [Carcinus maenas]
TRINITY_DN70850_c0_g1_i1	1	1	gi|646714244|gb|KDR18289.1| Mitochondrial import inner membrane translocase subunit Tim23 [Zootermopsis nevadensis]
TRINITY_DN70991_c0_g1_i1	1	1	gi|915662040|gb|KOC64514.1| Protein arginine N-methyltransferase 7 [Habropoda laboriosa]
TRINITY_DN71028_c2_g1_i1	1	1	gi|387165456|gb|AFJ59952.1| cation-independent mannose-6-phosphate receptor, partial [Marsupenaeus japonicus]
TRINITY_DN71060_c0_g1_i1	1	1	gi|399936386|gb|AFP58884.1| voltage-gated calcium channel beta subunit transcript variant 3 [Scylla paramamosain]
TRINITY_DN71067_c0_g1_i1	1	1	gi|61162138|dbj|BAD91057.1| Le-cadherin [Ligia exotica]
TRINITY_DN71078_c0_g1_i1	1	1	gi|646723340|gb|KDR23974.1| Stathmin [Zootermopsis nevadensis]
TRINITY_DN71232_c1_g3_i1	1	1	gi|906465218|gb|KNC26910.1| NECAP-like protein [Lucilia cuprina]
TRINITY_DN71299_c0_g1_i1	1	1	gi|698365161|gb|AIT97138.1| innexin 7 [Homarus americanus]
TRINITY_DN71299_c0_g1_i2	1	1	gi|698365161|gb|AIT97138.1| innexin 7 [Homarus americanus]
TRINITY_DN71302_c2_g1_i1	1	1	gi|675388768|gb|KFM81665.1| Solute carrier family 13 member 3, partial [Stegodyphus mimosarum]
TRINITY_DN71321_c0_g1_i1	1	1	gi|646717338|gb|KDR20232.1| Ubiquitin carboxyl-terminal hydrolase 4 [Zootermopsis nevadensis]
TRINITY_DN71321_c1_g1_i1	1	1	gi|646717338|gb|KDR20232.1| Ubiquitin carboxyl-terminal hydrolase 4 [Zootermopsis nevadensis]
TRINITY_DN71328_c0_g1_i1	1	1	gi|748762527|gb|AJE61311.1| glutathione S-transeferase [Dendroctonus armandi]
TRINITY_DN71356_c0_g1_i2	1	1	gi|304441009|gb|ADM33942.1| lysozyme [Scylla paramamosain]
TRINITY_DN71366_c0_g1_i1	1	1	gi|290462941|gb|ADD24518.1| Probable imidazolonepropionase [Lepeophtheirus salmonis]
TRINITY_DN71379_c0_g1_i1	1	1	gi|641949443|emb|CDR10261.1| unnamed protein product [Oncorhynchus mykiss]
TRINITY_DN71396_c0_g2_i1	1	1	gi|646701543|gb|KDR11212.1| GTP-binding protein Rit1 [Zootermopsis nevadensis]
TRINITY_DN71417_c0_g1_i2	1	1	gi|642119521|emb|CDQ65497.1| unnamed protein product [Oncorhynchus mykiss]
TRINITY_DN71463_c0_g1_i1	1	1	gi|717007186|gb|AIW68609.1| chloride channel protein 2, partial [Cherax quadricarinatus]
TRINITY_DN71463_c1_g1_i1	1	1	gi|717007186|gb|AIW68609.1| chloride channel protein 2, partial [Cherax quadricarinatus]
TRINITY_DN71489_c1_g1_i1	1	1	gi|675382988|gb|KFM75885.1| Septin-4, partial [Stegodyphus mimosarum]
TRINITY_DN71559_c1_g1_i1	1	1	gi|497486306|ref|WP_009800504.1| aspartate aminotransferase [Oceanicaulis sp. HTCC2633] >gi|83851391|gb|EAP89247.1| aspartate aminotransferase [Oceanicaulis sp. HTCC2633]
TRINITY_DN71619_c0_g1_i1	1	1	gi|568254119|gb|ETN63120.1| cuticular protein 135, RR-2 family [Anopheles darlingi]
TRINITY_DN71748_c0_g1_i1	1	1	gi|460838092|dbj|BAM99303.1| strongly chitin-binding protein-1 [Procambarus clarkii]
TRINITY_DN71754_c0_g1_i1	1	1	gi|677427436|gb|KFQ29048.1| Dynein intermediate chain 1, axonemal, partial [Mesitornis unicolor]
TRINITY_DN71809_c0_g1_i1	1	1	gi|646712655|gb|KDR17351.1| DENN domain-containing protein 5B [Zootermopsis nevadensis]
TRINITY_DN71834_c0_g1_i1	1	1	gi|646695911|gb|KDR08546.1| 40S ribosomal protein S10 [Zootermopsis nevadensis]
TRINITY_DN71952_c0_g1_i1	1	1	gi|717007073|gb|AIW68602.1| beta-carbonic anydrase [Cherax quadricarinatus]
TRINITY_DN71955_c0_g1_i1	1	1	gi|499141732|pdb|2M48|A Chain A, Solution Structure Of Ibr-ring2 Tandem Domain From Parkin
TRINITY_DN72017_c0_g1_i1	1	1	gi|646705049|gb|KDR12950.1| Membrane-bound transcription factor site-1 protease [Zootermopsis nevadensis]
TRINITY_DN72122_c0_g1_i1	1	1	gi|675365185|gb|KFM58087.1| TATA-binding protein-associated factor 172, partial [Stegodyphus mimosarum]
TRINITY_DN72450_c0_g1_i1	1	1	gi|858945681|gb|AKO62849.1| scavenger receptor B1 [Marsupenaeus japonicus]
TRINITY_DN72474_c0_g1_i1	1	1	gi|149287036|gb|ABR23417.1| G protein gamma subunit [Ornithodoros parkeri]
TRINITY_DN72494_c0_g3_i1	1	1	gi|9186888|dbj|BAA99545.1| BCS-3 [Amphibalanus amphitrite]
TRINITY_DN72565_c1_g1_i1	1	1	gi|646713052|gb|KDR17553.1| NF-kappa-B inhibitor-like protein 2 [Zootermopsis nevadensis]
TRINITY_DN72640_c0_g1_i1	1	1	gi|117670122|gb|ABK56705.1| suppressor of hairless, partial [Parhyale hawaiensis]
TRINITY_DN72663_c0_g1_i1	1	1	gi|653280819|ref|WP_027476434.1| amidohydrolase [Curvibacter gracilis]
TRINITY_DN72791_c0_g1_i2	1	1	gi|646703157|gb|KDR11973.1| Histone-lysine N-methyltransferase, H3 lysine-9 specific 5 [Zootermopsis nevadensis]
TRINITY_DN72797_c0_g1_i1	1	1	gi|238683727|gb|ACR54142.1| ribosomal protein rps21 [Palaemon varians]
TRINITY_DN72811_c0_g2_i1	1	1	gi|254567858|ref|XP_002491039.1| Protein that acts together with Ula1p to activate Rub1p before its conjugation to proteins (neddylat [Komagataella phaffii GS115] >gi|238030836|emb|CAY68759.1| Protein that acts together with Ula1p to activate Rub1p before its conjugation to proteins (neddylat [Komagataella phaffii GS115] >gi|328352435|emb|CCA38834.1| ubiquitin-activating enzyme E1 C [Komagataella…
TRINITY_DN72857_c0_g1_i1	1	1	gi|557136718|gb|AGZ89666.1| glutathione S-transferase [Palaemon carinicauda]
TRINITY_DN72892_c0_g1_i1	1	1	gi|930674122|gb|KPJ14528.1| Serine proteinase stubble, partial [Papilio machaon]
TRINITY_DN72978_c0_g1_i1	1	1	gi|76154381|gb|AAX25868.2| SJCHGC06937 protein [Schistosoma japonicum]
TRINITY_DN73024_c0_g1_i1	1	1	gi|675375466|gb|KFM68368.1| WW domain-containing adapter protein with coiled-coil, partial [Stegodyphus mimosarum]
TRINITY_DN73119_c1_g1_i2	1	1	gi|646719582|gb|KDR21639.1| Golgi-specific brefeldin A-resistance guanine nucleotide exchange factor 1 [Zootermopsis nevadensis]
TRINITY_DN73161_c0_g1_i1	1	1	gi|510861958|gb|EPB77346.1| phenylalanine--tRNA ligase, alpha subunit [Ancylostoma ceylanicum] >gi|597855131|gb|EYC04577.1| hypothetical protein Y032_0087g2091 [Ancylostoma ceylanicum]
TRINITY_DN732_c0_g1_i1	1	1	gi|465792452|emb|CCU97562.1| unnamed protein product [Malassezia sympodialis ATCC 42132]
TRINITY_DN73200_c0_g1_i2	1	1	gi|307209870|gb|EFN86649.1| Serine/threonine-protein phosphatase alpha-1 isoform, partial [Harpegnathos saltator]
TRINITY_DN73220_c0_g1_i1	1	1	gi|646720718|gb|KDR22340.1| Calmodulin-binding transcription activator 1 [Zootermopsis nevadensis]
TRINITY_DN73250_c0_g1_i1	1	1	gi|3559770|gb|AAC34903.1| reverse transcriptase, partial [Anurida maritima]
TRINITY_DN73321_c2_g1_i1	1	1	gi|158296297|ref|XP_316713.4| AGAP006676-PA [Anopheles gambiae str. PEST] >gi|157016444|gb|EAA11504.4| AGAP006676-PA [Anopheles gambiae str. PEST]
TRINITY_DN73351_c0_g2_i1	1	1	gi|321478866|gb|EFX89823.1| CG33555-PC-like protein [Daphnia pulex]
TRINITY_DN73388_c1_g1_i1	1	1	gi|922325971|ref|XP_013442378.1| multidrug resistance-associated protein ABC domain protein [Medicago truncatula] >gi|657370228|gb|KEH16403.1| multidrug resistance-associated protein ABC domain protein [Medicago truncatula]
TRINITY_DN73431_c0_g1_i1	1	1	gi|915660125|gb|KOC62956.1| Prefoldin subunit 2 [Habropoda laboriosa]
TRINITY_DN73467_c0_g1_i1	1	1	gi|76362275|dbj|BAE45266.1| allatostatin precursor protein [Procambarus clarkii]
TRINITY_DN73477_c0_g1_i1	1	1	gi|646711269|gb|KDR16504.1| Condensin-2 complex subunit D3 [Zootermopsis nevadensis]
TRINITY_DN73499_c0_g1_i1	1	1	gi|646702782|gb|KDR11809.1| Glutamate synthase [NADH], amyloplastic [Zootermopsis nevadensis]
TRINITY_DN73516_c1_g1_i1	1	1	gi|654377053|ref|WP_027856075.1| malate dehydrogenase [Marinobacterium jannaschii]
TRINITY_DN73517_c0_g1_i1	1	1	gi|861649539|gb|KMQ96863.1| chloride channel protein 2-like protein [Lasius niger]
TRINITY_DN73576_c1_g1_i1	1	1	gi|560117987|emb|CDJ97374.1| Transketolase domain containing protein [Haemonchus contortus] >gi|560131369|emb|CDJ88137.1| Transketolase domain containing protein [Haemonchus contortus]
TRINITY_DN73604_c0_g1_i1	1	1	gi|861617446|gb|KMQ86587.1| gag pol polyprotein [Lasius niger]
TRINITY_DN73608_c0_g1_i1	1	1	gi|939221724|gb|KPU77811.1| uncharacterized protein Dana_GF24711, isoform D [Drosophila ananassae]
TRINITY_DN73608_c2_g1_i1	1	1	gi|646719150|gb|KDR21358.1| Dynein heavy chain, cytoplasmic [Zootermopsis nevadensis]
TRINITY_DN73608_c3_g1_i1	1	1	gi|646719150|gb|KDR21358.1| Dynein heavy chain, cytoplasmic [Zootermopsis nevadensis]
TRINITY_DN73634_c0_g1_i1	1	1	gi|646711660|gb|KDR16751.1| 7-dehydrocholesterol reductase [Zootermopsis nevadensis]
TRINITY_DN73635_c0_g1_i1	1	1	gi|646722116|gb|KDR23219.1| Vacuolar protein sorting-associated protein 13A [Zootermopsis nevadensis]
TRINITY_DN73643_c1_g1_i1	1	1	gi|307188101|gb|EFN72933.1| Tyrosine-protein phosphatase non-receptor type 23 [Camponotus floridanus]
TRINITY_DN73658_c1_g1_i1	1	1	gi|165941749|gb|ABY75631.1| acetylcholinesterase-1 precursor [Locusta migratoria manilensis]
TRINITY_DN73663_c0_g1_i1	1	1	gi|803434087|dbj|BAR45625.1| macroglobulin complement-related 1 [Scolopendra subspinipes japonica]
TRINITY_DN73676_c1_g1_i1	1	1	gi|567569490|gb|AHC92554.1| beta tubulin subunit, partial [Colponema vietnamica]
TRINITY_DN73684_c0_g2_i1	1	1	gi|646711509|gb|KDR16645.1| Sorting nexin-21 [Zootermopsis nevadensis]
TRINITY_DN73706_c1_g1_i1	1	1	gi|158296785|ref|XP_317135.4| AGAP008328-PA [Anopheles gambiae str. PEST] >gi|157014878|gb|EAA12581.4| AGAP008328-PA [Anopheles gambiae str. PEST]
TRINITY_DN73885_c0_g1_i1	1	1	gi|646705124|gb|KDR13003.1| Serine-threonine kinase receptor-associated protein [Zootermopsis nevadensis]
TRINITY_DN73892_c0_g1_i1	1	1	gi|646710265|gb|KDR15833.1| Transcriptional regulator ATRX-like protein [Zootermopsis nevadensis]
TRINITY_DN73900_c0_g1_i1	1	1	gi|760485122|gb|AJP31314.1| broad-complex-like protein [Macrobrachium nipponense]
TRINITY_DN73907_c0_g1_i1	1	1	gi|861640348|gb|KMQ93170.1| transcription initiation factor tfiid subunit 4, partial [Lasius niger]
TRINITY_DN73933_c0_g1_i1	1	1	gi|3913717|sp|O16118.1|GNAS_HOMAM RecName: Full=Guanine nucleotide-binding protein G(s) subunit alpha; AltName: Full=Adenylate cyclase-stimulating G alpha protein >gi|2317702|gb|AAB66332.1| G-protein alpha s subunit [Homarus americanus]
TRINITY_DN73933_c0_g1_i2	1	1	gi|3913717|sp|O16118.1|GNAS_HOMAM RecName: Full=Guanine nucleotide-binding protein G(s) subunit alpha; AltName: Full=Adenylate cyclase-stimulating G alpha protein >gi|2317702|gb|AAB66332.1| G-protein alpha s subunit [Homarus americanus]
TRINITY_DN73933_c0_g1_i3	1	1	gi|3913717|sp|O16118.1|GNAS_HOMAM RecName: Full=Guanine nucleotide-binding protein G(s) subunit alpha; AltName: Full=Adenylate cyclase-stimulating G alpha protein >gi|2317702|gb|AAB66332.1| G-protein alpha s subunit [Homarus americanus]
TRINITY_DN73933_c0_g1_i4	1	1	gi|3913717|sp|O16118.1|GNAS_HOMAM RecName: Full=Guanine nucleotide-binding protein G(s) subunit alpha; AltName: Full=Adenylate cyclase-stimulating G alpha protein >gi|2317702|gb|AAB66332.1| G-protein alpha s subunit [Homarus americanus]
TRINITY_DN73940_c0_g1_i1	1	1	gi|646695063|gb|KDR08237.1| Progestin and adipoQ receptor family member 4, partial [Zootermopsis nevadensis]
TRINITY_DN73949_c0_g1_i1	1	1	gi|328899579|gb|AEB54641.1| ribosomal protein L32 [Procambarus clarkii]
TRINITY_DN73973_c0_g1_i1	1	1	gi|393827426|gb|AFN25966.1| innexin 3 [Cancer borealis]
TRINITY_DN73986_c0_g1_i1	1	1	gi|347968891|ref|XP_311969.5| AGAP002933-PA [Anopheles gambiae str. PEST] >gi|333467792|gb|EAA07616.5| AGAP002933-PA [Anopheles gambiae str. PEST]
TRINITY_DN74042_c1_g1_i1	1	1	gi|646700559|gb|KDR10669.1| UV radiation resistance-associated gene protein [Zootermopsis nevadensis]
TRINITY_DN74042_c1_g1_i2	1	1	gi|646700559|gb|KDR10669.1| UV radiation resistance-associated gene protein [Zootermopsis nevadensis]
TRINITY_DN74118_c0_g1_i1	1	1	gi|226347429|gb|ACO50125.1| elongation factor 1 alpha, partial [Entosiphon sulcatum]
TRINITY_DN74127_c0_g2_i1	1	1	gi|944210300|gb|KQK77142.1| nucleoprotein TPR [Amazona aestiva]
TRINITY_DN74158_c0_g1_i1	1	1	gi|646703362|gb|KDR12089.1| Protein cappuccino [Zootermopsis nevadensis]
TRINITY_DN74189_c0_g1_i1	1	1	gi|89269512|emb|CAJ83360.1| mutL homolog 1, colon cancer, nonpolyposis type 2 (E. coli) [Xenopus (Silurana) tropicalis]
TRINITY_DN74227_c0_g1_i1	1	1	gi|646715012|gb|KDR18768.1| DNA-directed RNA polymerase III subunit RPC3 [Zootermopsis nevadensis]
TRINITY_DN74283_c0_g1_i1	1	1	gi|675384209|gb|KFM77106.1| Transmembrane protein 164, partial [Stegodyphus mimosarum]
TRINITY_DN74283_c0_g2_i1	1	1	gi|675384209|gb|KFM77106.1| Transmembrane protein 164, partial [Stegodyphus mimosarum]
TRINITY_DN74288_c0_g1_i1	1	1	gi|646720622|gb|KDR22283.1| BSD domain-containing protein 1 [Zootermopsis nevadensis]
TRINITY_DN74302_c1_g1_i1	1	1	gi|675367440|gb|KFM60342.1| Protein polybromo-1, partial [Stegodyphus mimosarum]
TRINITY_DN74310_c1_g1_i1	1	1	gi|510794581|gb|AGN52246.1| female sterile homeotic protein [Macrobrachium nipponense]
TRINITY_DN74314_c1_g1_i1	1	1	gi|923130625|ref|XP_013758778.1| ADP-ribosylation/Crystallin J1 [Thecamonas trahens ATCC 50062] >gi|906554966|gb|KNC48209.1| ADP-ribosylation/Crystallin J1 [Thecamonas trahens ATCC 50062]
TRINITY_DN74330_c1_g1_i1	1	1	gi|307206505|gb|EFN84531.1| AP-1 complex subunit beta-1 [Harpegnathos saltator]
TRINITY_DN74367_c0_g2_i1	1	1	gi|675368173|gb|KFM61075.1| Rap guanine nucleotide exchange factor 2, partial [Stegodyphus mimosarum]
TRINITY_DN74389_c0_g1_i1	1	1	gi|443897220|dbj|GAC74561.1| vesicle coat complex AP-2, alpha subunit [Pseudozyma antarctica T-34]
TRINITY_DN74412_c0_g2_i2	1	1	gi|23308655|ref|NP_694482.1| alpha-crystallin A chain [Danio rerio] >gi|18266459|gb|AAK61363.1| alpha A crystallin [Danio rerio] >gi|52789217|gb|AAH83177.1| Crystallin, alpha A [Danio rerio] >gi|182889284|gb|AAI64886.1| Cryaa protein [Danio rerio]
TRINITY_DN74421_c0_g1_i1	1	1	gi|646689342|gb|KDR06564.1| Transportin-1 [Zootermopsis nevadensis]
TRINITY_DN74514_c0_g1_i1	1	1	gi|915665459|gb|KOC67465.1| UPF0428 protein CXorf56 like protein [Habropoda laboriosa]
TRINITY_DN74514_c0_g2_i1	1	1	gi|915665459|gb|KOC67465.1| UPF0428 protein CXorf56 like protein [Habropoda laboriosa]
TRINITY_DN74514_c0_g3_i1	1	1	gi|915665459|gb|KOC67465.1| UPF0428 protein CXorf56 like protein [Habropoda laboriosa]
TRINITY_DN74535_c0_g1_i1	1	1	gi|405953254|gb|EKC20952.1| Kinesin-like protein KIF27 [Crassostrea gigas]
TRINITY_DN74544_c1_g1_i1	1	1	gi|66808637|ref|XP_638041.1| peptidase M28 domain-containing protein [Dictyostelium discoideum AX4] >gi|60466479|gb|EAL64533.1| peptidase M28 domain-containing protein [Dictyostelium discoideum AX4]
TRINITY_DN74607_c1_g1_i1	1	1	gi|954296927|gb|KRX86343.1| Retrovirus-related Pol polyprotein from transposon gypsy [Trichinella pseudospiralis]
TRINITY_DN74657_c0_g2_i1	1	1	gi|675378819|gb|KFM71721.1| Vacuolar protein sorting-associated protein 41-like protein, partial [Stegodyphus mimosarum]
TRINITY_DN74660_c0_g2_i1	1	1	gi|557136718|gb|AGZ89666.1| glutathione S-transferase [Palaemon carinicauda]
TRINITY_DN74660_c0_g2_i2	1	1	gi|557136718|gb|AGZ89666.1| glutathione S-transferase [Palaemon carinicauda]
TRINITY_DN74660_c0_g2_i3	1	1	gi|674304000|gb|AIL23531.1| glutathione S-transferase delta [Tenebrio molitor]
TRINITY_DN74689_c0_g1_i1	1	1	gi|945202364|gb|KQS61831.1| uncharacterized protein Dere_GG21549, isoform B [Drosophila erecta]
TRINITY_DN74732_c0_g1_i1	1	1	gi|822885597|gb|AKI07272.1| serum amyloid A [Sebastes schlegelii]
TRINITY_DN74806_c0_g1_i1	1	1	gi|914574929|gb|KOB77133.1| Laccase 1 [Operophtera brumata]
TRINITY_DN74834_c0_g2_i2	1	1	gi|195026568|ref|XP_001986286.1| GH21275 [Drosophila grimshawi] >gi|193902286|gb|EDW01153.1| GH21275 [Drosophila grimshawi]
TRINITY_DN74838_c0_g1_i1	1	1	gi|915663758|gb|KOC66023.1| Deoxynucleotidyltransferase terminal-interacting protein 2 [Habropoda laboriosa]
TRINITY_DN74867_c0_g1_i1	1	1	gi|290993538|ref|XP_002679390.1| actin related protein [Naegleria gruberi] >gi|284093006|gb|EFC46646.1| actin related protein [Naegleria gruberi]
TRINITY_DN74921_c0_g1_i1	1	1	gi|646719713|gb|KDR21731.1| Rho GTPase-activating protein 1 [Zootermopsis nevadensis]
TRINITY_DN74945_c0_g1_i1	1	1	gi|873228438|emb|CEM15849.1| unnamed protein product [Vitrella brassicaformis CCMP3155]
TRINITY_DN74951_c1_g1_i1	1	1	gi|66360556|pdb|1XPX|A Chain A, Structural Basis Of Prospero-Dna Interaction; Implications For Transcription Regulation In Developing Cells
TRINITY_DN74957_c0_g1_i1	1	1	gi|646711971|gb|KDR16953.1| U6 snRNA-associated Sm-like protein LSm5 [Zootermopsis nevadensis]
TRINITY_DN74980_c0_g1_i2	1	1	gi|744827315|gb|AJD07837.1| calcineurin subunit B [Eriocheir sinensis]
TRINITY_DN74980_c0_g1_i4	1	1	gi|744827315|gb|AJD07837.1| calcineurin subunit B [Eriocheir sinensis]
TRINITY_DN75028_c1_g1_i1	1	1	gi|387165456|gb|AFJ59952.1| cation-independent mannose-6-phosphate receptor, partial [Marsupenaeus japonicus]
TRINITY_DN75098_c0_g1_i1	1	1	gi|157128145|ref|XP_001661327.1| AAEL011048-PA [Aedes aegypti] >gi|108872676|gb|EAT36901.1| AAEL011048-PA [Aedes aegypti]
TRINITY_DN75116_c0_g1_i1	1	1	gi|405965541|gb|EKC30907.1| Splicing factor, arginine/serine-rich 7 [Crassostrea gigas]
TRINITY_DN75160_c0_g1_i1	1	1	gi|325960711|gb|ADZ46233.1| anti-lipopolysaccharide factor 3 [Eriocheir sinensis]
TRINITY_DN75175_c0_g1_i1	1	1	gi|158187814|gb|ABW23196.1| ribosomal protein rplp1 [Arenicola marina]
TRINITY_DN75208_c0_g1_i1	1	1	gi|57506562|dbj|BAD86652.1| reverse transcriptase [Bombyx mori]
TRINITY_DN75213_c0_g1_i2	1	1	gi|646714758|gb|KDR18612.1| HBS1-like protein [Zootermopsis nevadensis]
TRINITY_DN75250_c4_g1_i1	1	1	gi|442625918|ref|NP_001260037.1| dumpy, isoform V [Drosophila melanogaster] >gi|440213322|gb|AGB92573.1| dumpy, isoform V [Drosophila melanogaster]
TRINITY_DN75264_c0_g1_i1	1	1	gi|861602081|gb|KMQ83888.1| rna-directed dna polymerase from mobile element jockey-like protein [Lasius niger]
TRINITY_DN75358_c0_g1_i1	1	1	gi|290562605|gb|ADD38698.1| Haloalkane dehalogenase [Lepeophtheirus salmonis]
TRINITY_DN75359_c0_g1_i1	1	1	gi|225713642|gb|ACO12667.1| Carbohydrate sulfotransferase 1 [Lepeophtheirus salmonis]
TRINITY_DN75376_c0_g1_i1	1	1	gi|914569404|gb|KOB73062.1| Cleavage stimulation factor 64-kDa subunit, partial [Operophtera brumata]
TRINITY_DN75429_c1_g1_i1	1	1	gi|530543770|gb|EQB62409.1| calcium-transporting atpase [Nosema apis BRL 01]
TRINITY_DN75450_c0_g1_i1	1	1	gi|288779616|dbj|BAI70369.1| eukaryotic initiation factor 4E binding protein [Marsupenaeus japonicus]
TRINITY_DN7546_c0_g1_i1	1	1	gi|553313026|ref|WP_023057958.1| PF04402 family protein [Prevotella sp. BV3P1] >gi|551687249|gb|ERT58925.1| PF04402 family protein [Prevotella sp. BV3P1] >gi|690793101|gb|KGF39289.1| hypothetical protein HMPREF2140_10635 [Prevotella buccalis DNF00985]
TRINITY_DN75478_c0_g2_i1	1	1	gi|914570146|gb|KOB73605.1| Transcription elongation factor SPT5, partial [Operophtera brumata]
TRINITY_DN75503_c0_g1_i1	1	1	gi|783174781|ref|WP_045688340.1| inorganic pyrophosphatase [Hymenobacter sp. AT01-02]
TRINITY_DN75583_c0_g1_i1	1	1	gi|653018601|ref|WP_027270559.1| 3-hydroxyisobutyrate dehydrogenase [Legionella sainthelensi]
TRINITY_DN75600_c0_g1_i1	1	1	gi|646708822|gb|KDR14969.1| NADH dehydrogenase [ubiquinone] 1 beta subcomplex subunit 9 [Zootermopsis nevadensis]
TRINITY_DN75656_c0_g2_i1	1	1	gi|646711569|gb|KDR16684.1| Proteasome subunit beta type-2 [Zootermopsis nevadensis]
TRINITY_DN75660_c0_g1_i1	1	1	gi|411100753|gb|AFW03838.1| serine protease inhibitor [Palaemon carinicauda]
TRINITY_DN75682_c0_g1_i1	1	1	gi|747655373|emb|CEL18366.1| Beta-galactosidase [Kibdelosporangium sp. MJ126-NF4]
TRINITY_DN75695_c1_g1_i1	1	1	gi|123477225|ref|XP_001321781.1| 1,4-alpha-glucan branching enzyme IIB, chloroplast precursor [Trichomonas vaginalis G3] >gi|121904614|gb|EAY09558.1| 1,4-alpha-glucan branching enzyme IIB, chloroplast precursor, putative [Trichomonas vaginalis G3]
TRINITY_DN75708_c0_g1_i1	1	1	gi|646698625|gb|KDR09704.1| ATP synthase mitochondrial F1 complex assembly factor 1 [Zootermopsis nevadensis]
TRINITY_DN75709_c0_g1_i1	1	1	gi|918463922|gb|ALA09304.1| cytochrome P450 NADPH reductase [Eriocheir sinensis]
TRINITY_DN75710_c0_g1_i2	1	1	gi|170051600|ref|XP_001861838.1| mpv17 protein [Culex quinquefasciatus] >gi|167872775|gb|EDS36158.1| mpv17 protein [Culex quinquefasciatus]
TRINITY_DN75730_c0_g1_i2	1	1	gi|675381707|gb|KFM74609.1| Protein NipSnap-like protein 3A, partial [Stegodyphus mimosarum]
TRINITY_DN75819_c1_g1_i1	1	1	gi|677446722|gb|KFQ40402.1| Bile salt export pump, partial [Mesitornis unicolor]
TRINITY_DN75821_c1_g1_i1	1	1	gi|646712429|gb|KDR17190.1| Mucolipin-3 [Zootermopsis nevadensis]
TRINITY_DN75998_c0_g1_i1	1	1	gi|675373960|gb|KFM66862.1| Tyrosine-protein phosphatase 99A, partial [Stegodyphus mimosarum]
TRINITY_DN76037_c0_g1_i1	1	1	gi|646711049|gb|KDR16382.1| Phosphatidylinositol glycan anchor biosynthesis class U protein [Zootermopsis nevadensis]
TRINITY_DN76079_c1_g1_i1	1	1	gi|483525352|gb|EOB09006.1| Nucleolar RNA helicase 2, partial [Anas platyrhynchos]
TRINITY_DN76085_c0_g1_i2	1	1	gi|954511230|gb|KRZ39413.1| Leucine-rich PPR motif-containing protein, mitochondrial [Trichinella pseudospiralis]
TRINITY_DN76097_c2_g1_i1	1	1	gi|737469612|ref|WP_035449563.1| glycoside hydrolase family 20 [Bacteroides uniformis] >gi|649552659|gb|KDS59227.1| F5/8 type C domain protein [Bacteroides uniformis str. 3978 T3 i]
TRINITY_DN76168_c0_g1_i1	1	1	gi|325303180|tpg|DAA34418.1| TPA_inf: BTB/POZ and Kelch domain-containing protein [Amblyomma variegatum]
TRINITY_DN76221_c0_g1_i1	1	1	gi|751657235|gb|AJF94876.1| C1 family cathepsin L4 [Tenebrio molitor]
TRINITY_DN76307_c2_g1_i1	1	1	gi|170053960|ref|XP_001862911.1| multicopper oxidase [Culex quinquefasciatus] >gi|167874381|gb|EDS37764.1| multicopper oxidase [Culex quinquefasciatus]
TRINITY_DN7632_c0_g1_i1	1	1	gi|646723477|gb|KDR24074.1| Mitochondrial 2-oxoglutarate/malate carrier protein [Zootermopsis nevadensis]
TRINITY_DN76320_c1_g1_i1	1	1	gi|677071113|gb|KFP26741.1| Retinal-specific ATP-binding cassette transporter, partial [Colius striatus]
TRINITY_DN76337_c0_g1_i1	1	1	gi|18605943|gb|AAH22960.1| BC022960 protein, partial [Mus musculus]
TRINITY_DN76346_c0_g1_i1	1	1	gi|157133855|ref|XP_001663042.1| AAEL012910-PA [Aedes aegypti] >gi|108870666|gb|EAT34891.1| AAEL012910-PA [Aedes aegypti]
TRINITY_DN76354_c0_g1_i1	1	1	gi|861624259|gb|KMQ88213.1| uracil phosphoribosyltransferase-like protein [Lasius niger]
TRINITY_DN76399_c0_g1_i1	1	1	gi|195433048|ref|XP_002064527.1| GK23896 [Drosophila willistoni] >gi|946581913|gb|KRF98263.1| uncharacterized protein Dwil_GK23897, isoform B [Drosophila willistoni]
TRINITY_DN76447_c0_g1_i1	1	1	gi|83939666|gb|ABC48600.1| ribosomal protein L8 [Litopenaeus vannamei]
TRINITY_DN76447_c0_g2_i1	1	1	gi|83939666|gb|ABC48600.1| ribosomal protein L8 [Litopenaeus vannamei]
TRINITY_DN76539_c0_g2_i1	1	1	gi|201067638|gb|ACH92925.1| beta-catenin [Parhyale hawaiensis]
TRINITY_DN76539_c0_g2_i2	1	1	gi|201067638|gb|ACH92925.1| beta-catenin [Parhyale hawaiensis]
TRINITY_DN76546_c1_g1_i1	1	1	gi|470264010|ref|XP_004361079.1| replication factor C subunit [Dictyostelium fasciculatum] >gi|328874863|gb|EGG23228.1| replication factor C subunit [Dictyostelium fasciculatum]
TRINITY_DN76562_c0_g1_i1	1	1	gi|195495543|ref|XP_002095312.1| GE22325 [Drosophila yakuba] >gi|259531827|sp|B4PDM5.1|PLK4_DROYA RecName: Full=Serine/threonine-protein kinase PLK4; AltName: Full=Polo-like kinase 4; Short=PLK-4; AltName: Full=Serine/threonine-protein kinase SAK >gi|194181413|gb|EDW95024.1| uncharacterized protein Dyak_GE22325 [Drosophila yakuba]
TRINITY_DN76591_c1_g1_i1	1	1	gi|675376941|gb|KFM69843.1| snRNA-activating protein complex subunit 4, partial [Stegodyphus mimosarum]
TRINITY_DN76605_c0_g1_i1	1	1	gi|675384733|gb|KFM77630.1| Transmembrane protein 39A, partial [Stegodyphus mimosarum]
TRINITY_DN76646_c0_g1_i1	1	1	gi|321464775|gb|EFX75781.1| miniature spindles-like protein [Daphnia pulex]
TRINITY_DN76647_c0_g1_i2	1	1	gi|675367870|gb|KFM60772.1| Basement membrane-specific heparan sulfate proteoglycan core protein, partial [Stegodyphus mimosarum]
TRINITY_DN76653_c0_g1_i1	1	1	gi|646722542|gb|KDR23500.1| Dual oxidase maturation factor 1 [Zootermopsis nevadensis]
TRINITY_DN76659_c2_g1_i1	1	1	gi|170036681|ref|XP_001846191.1| cAMP-dependent protein kinase type 1 [Culex quinquefasciatus] >gi|167879504|gb|EDS42887.1| cAMP-dependent protein kinase type 1 [Culex quinquefasciatus]
TRINITY_DN76659_c3_g1_i1	1	1	gi|607363796|gb|EZA58024.1| G protein-coupled receptor kinase [Cerapachys biroi]
TRINITY_DN76672_c1_g1_i1	1	1	gi|183979258|dbj|BAG30790.1| similar to CG11949-PD, partial [Papilio xuthus]
TRINITY_DN76673_c0_g1_i1	1	1	gi|646710923|gb|KDR16301.1| Serine/threonine-protein kinase 11 [Zootermopsis nevadensis]
TRINITY_DN76675_c0_g1_i1	1	1	gi|591403260|gb|AHL39102.1| toll receptor 3 [Macrobrachium rosenbergii]
TRINITY_DN76710_c0_g1_i1	1	1	gi|694535724|ref|XP_009495404.1| TKL protein kinase [Fonticula alba] >gi|627947859|gb|KCV69798.1| TKL protein kinase [Fonticula alba]
TRINITY_DN76770_c1_g1_i1	1	1	gi|195454327|ref|XP_002074191.1| GK14512 [Drosophila willistoni] >gi|194170276|gb|EDW85177.1| uncharacterized protein Dwil_GK14512 [Drosophila willistoni]
TRINITY_DN76803_c1_g1_i1	1	1	gi|313231151|emb|CBY19149.1| unnamed protein product [Oikopleura dioica]
TRINITY_DN76837_c1_g1_i1	1	1	gi|170052071|ref|XP_001862055.1| general vesicular transport factor p115 [Culex quinquefasciatus] >gi|167873080|gb|EDS36463.1| general vesicular transport factor p115 [Culex quinquefasciatus]
TRINITY_DN76879_c0_g1_i1	1	1	gi|749724281|gb|KII70770.1| Gag-Pro-Pol polyprotein [Thelohanellus kitauei]
TRINITY_DN76912_c0_g1_i2	1	1	gi|94469248|gb|ABF18473.1| peptidylprolyl isomerase [Aedes aegypti]
TRINITY_DN7693_c0_g1_i1	1	1	gi|568256703|gb|ETN65163.1| rab3 GTPase-activating protein catalytic subunit [Anopheles darlingi]
TRINITY_DN76932_c0_g1_i1	1	1	gi|21358765|gb|AAM47019.1| dopamine beta hydroxylase [Homarus americanus]
TRINITY_DN76949_c0_g1_i1	1	1	gi|148236478|ref|NP_001080450.1| barren homolog [Xenopus laevis] >gi|33417152|gb|AAH56095.1| Brrn1-prov protein [Xenopus laevis]
TRINITY_DN76976_c0_g1_i1	1	1	gi|328506975|gb|AEB21640.1| RuvB-like protein 2 [Penaeus monodon]
TRINITY_DN76977_c2_g1_i1	1	1	gi|170034579|ref|XP_001845151.1| proton-coupled amino acid transporter 1 [Culex quinquefasciatus] >gi|167875932|gb|EDS39315.1| proton-coupled amino acid transporter 1 [Culex quinquefasciatus]
TRINITY_DN76981_c2_g1_i1	1	1	gi|167387271|ref|XP_001738092.1| ABC transporter [Entamoeba dispar SAW760] >gi|165898838|gb|EDR25602.1| ABC transporter, putative [Entamoeba dispar SAW760]
TRINITY_DN76987_c1_g1_i1	1	1	gi|607354211|gb|EZA48870.1| PWWP domain-containing protein 2B [Cerapachys biroi]
TRINITY_DN77011_c0_g1_i1	1	1	gi|646704061|gb|KDR12416.1| Vacuolar protein sorting-associated protein 13D [Zootermopsis nevadensis]
TRINITY_DN77061_c0_g1_i1	1	1	gi|653746075|gb|AIC81808.1| trypsinogen [Chelon labrosus]
TRINITY_DN77077_c0_g1_i1	1	1	gi|195110857|ref|XP_001999996.1| GI24842 [Drosophila mojavensis] >gi|193916590|gb|EDW15457.1| uncharacterized protein Dmoj_GI24842 [Drosophila mojavensis]
TRINITY_DN77141_c0_g1_i1	1	1	gi|478733528|gb|AGJ51189.1| olfactory ionotropic receptor IR8a [Panulirus argus]
TRINITY_DN77160_c0_g1_i1	1	1	gi|389631042|ref|XP_003713174.1| 40S ribosomal protein S26E [Magnaporthe oryzae 70-15] >gi|59802946|gb|AAX07677.1| 40S ribosomal protein S26-like protein [Magnaporthe grisea] >gi|291195761|gb|ADD84597.1| 40S ribosomal protein S26E [Magnaporthe oryzae] >gi|351645506|gb|EHA53367.1| 40S ribosomal protein S26E [Magnaporthe oryzae 70-15] >gi|440466446|gb|ELQ35713.1| 40S ribosomal protein S26E [Magnapo…
TRINITY_DN77160_c0_g2_i1	1	1	gi|389631042|ref|XP_003713174.1| 40S ribosomal protein S26E [Magnaporthe oryzae 70-15] >gi|59802946|gb|AAX07677.1| 40S ribosomal protein S26-like protein [Magnaporthe grisea] >gi|291195761|gb|ADD84597.1| 40S ribosomal protein S26E [Magnaporthe oryzae] >gi|351645506|gb|EHA53367.1| 40S ribosomal protein S26E [Magnaporthe oryzae 70-15] >gi|440466446|gb|ELQ35713.1| 40S ribosomal protein S26E [Magnapo…
TRINITY_DN77178_c1_g1_i1	1	1	gi|149683132|dbj|BAF64529.1| peptidylglycine alpha-hydroxylating monooxygenase [Procambarus clarkii]
TRINITY_DN77229_c1_g1_i2	1	1	gi|646714762|gb|KDR18616.1| Mitochondrial import inner membrane translocase subunit Tim22 [Zootermopsis nevadensis]
TRINITY_DN77229_c1_g1_i3	1	1	gi|646714762|gb|KDR18616.1| Mitochondrial import inner membrane translocase subunit Tim22 [Zootermopsis nevadensis]
TRINITY_DN77233_c0_g1_i4	1	1	gi|675372651|gb|KFM65553.1| Soluble calcium-activated nucleotidase 1, partial [Stegodyphus mimosarum]
TRINITY_DN77233_c0_g1_i6	1	1	gi|675372651|gb|KFM65553.1| Soluble calcium-activated nucleotidase 1, partial [Stegodyphus mimosarum]
TRINITY_DN77369_c1_g1_i1	1	1	gi|946597969|gb|KRG07376.1| uncharacterized protein Dmoj_GI14127, isoform B [Drosophila mojavensis]
TRINITY_DN77427_c1_g1_i1	1	1	gi|387165442|gb|AFJ59945.1| C-type lectin 1 [Marsupenaeus japonicus]
TRINITY_DN77437_c2_g1_i1	1	1	gi|300681126|sp|A5LGM7.1|TRET1_POLVA RecName: Full=Facilitated trehalose transporter Tret1; Short=PvTret1 >gi|148726581|dbj|BAF63703.1| facilitated trehalose transporter [Polypedilum vanderplanki]
TRINITY_DN77470_c0_g1_i1	1	1	gi|646721966|gb|KDR23110.1| E3 ubiquitin-protein ligase RNF25 [Zootermopsis nevadensis]
TRINITY_DN77485_c2_g1_i1	1	1	gi|327554931|gb|AEB00819.1| vasa-like protein [Marsupenaeus japonicus]
TRINITY_DN77485_c2_g2_i1	1	1	gi|94556865|gb|AAY89069.2| vasa-like protein [Litopenaeus vannamei]
TRINITY_DN77496_c3_g1_i1	1	1	gi|914573597|gb|KOB76090.1| Teashirt-like protein [Operophtera brumata]
TRINITY_DN77502_c0_g1_i1	1	1	gi|646721121|gb|KDR22591.1| Enhancer of mRNA-decapping protein 4 [Zootermopsis nevadensis]
TRINITY_DN77515_c2_g1_i1	1	1	gi|873218405|emb|CEM39495.1| unnamed protein product [Vitrella brassicaformis CCMP3155]
TRINITY_DN77517_c0_g1_i1	1	1	gi|475458783|gb|EMT01937.1| Cell division control 48-C-like protein [Aegilops tauschii]
TRINITY_DN77572_c0_g1_i1	1	1	gi|269785033|ref|NP_001161668.1| TGF-beta activated kinase-like protein [Saccoglossus kowalevskii] >gi|268054361|gb|ACY92667.1| TGF-beta activated kinase-like protein [Saccoglossus kowalevskii]
TRINITY_DN7758_c0_g1_i1	1	1	gi|675368332|gb|KFM61234.1| Hemicentin-1, partial [Stegodyphus mimosarum]
TRINITY_DN77672_c0_g1_i1	1	1	gi|197700142|gb|ACH72071.1| cyclin A [Penaeus monodon]
TRINITY_DN77680_c0_g1_i1	1	1	gi|607367273|gb|EZA61420.1| Histone H2A.V, partial [Cerapachys biroi] >gi|915669559|gb|KOC71067.1| Histone H2A.V, partial [Habropoda laboriosa] >gi|925680817|gb|KOX77603.1| Histone H2A.V, partial [Melipona quadrifasciata]
TRINITY_DN7772_c0_g1_i1	1	1	gi|734704274|gb|AJA32745.1| FGLa/AST receptor [Rhodnius prolixus]
TRINITY_DN77722_c0_g1_i1	1	1	gi|826135715|gb|AKJ26284.1| integrin [Eriocheir sinensis]
TRINITY_DN77722_c0_g1_i2	1	1	gi|826135715|gb|AKJ26284.1| integrin [Eriocheir sinensis]
TRINITY_DN77764_c0_g1_i1	1	1	gi|727068545|gb|KHF24557.1| ribonuclease HI [Solemya velum gill symbiont]
TRINITY_DN77801_c1_g2_i1	1	1	gi|85682901|gb|ABC73426.1| CG12139 [Drosophila miranda]
TRINITY_DN77886_c0_g1_i1	1	1	gi|357473427|ref|XP_003606998.1| papain family cysteine protease [Medicago truncatula] >gi|355508053|gb|AES89195.1| papain family cysteine protease [Medicago truncatula]
TRINITY_DN77948_c1_g1_i1	1	1	gi|61806484|ref|NP_001013474.1| NADH dehydrogenase [ubiquinone] 1 alpha subcomplex subunit 5 [Danio rerio] >gi|60688617|gb|AAH91561.1| Zgc:114172 [Danio rerio]
TRINITY_DN77955_c0_g1_i1	1	1	gi|675368932|gb|KFM61834.1| RNA-directed DNA polymerase from mobile element jockey, partial [Stegodyphus mimosarum]
TRINITY_DN77997_c0_g1_i1	1	1	gi|646698960|gb|KDR09839.1| YTH domain-containing protein 1 [Zootermopsis nevadensis]
TRINITY_DN78055_c1_g1_i1	1	1	gi|157821817|ref|NP_001100725.1| WD repeat and HMG-box DNA-binding protein 1 [Rattus norvegicus] >gi|149033548|gb|EDL88346.1| WD repeat and HMG-box DNA binding protein 1 (predicted) [Rattus norvegicus]
TRINITY_DN78058_c0_g2_i1	1	1	gi|195433244|ref|XP_002064625.1| GK23954 [Drosophila willistoni] >gi|194160710|gb|EDW75611.1| uncharacterized protein Dwil_GK23954 [Drosophila willistoni]
TRINITY_DN78128_c0_g1_i1	1	1	gi|326578452|gb|ADZ95811.1| reverse transcriptase, partial [Agrotis exclamationis]
TRINITY_DN78128_c0_g1_i2	1	1	gi|326578452|gb|ADZ95811.1| reverse transcriptase, partial [Agrotis exclamationis]
TRINITY_DN78128_c2_g1_i1	1	1	gi|326578923|gb|ADZ95992.1| reverse transcriptase, partial [Theope virgilius]
TRINITY_DN78135_c0_g1_i1	1	1	gi|319432631|gb|ADV57398.1| leptin receptor protein [Eriocheir sinensis] >gi|319432633|gb|ADV57399.1| leptin receptor protein [Eriocheir sinensis]
TRINITY_DN78157_c4_g1_i1	1	1	gi|861653265|gb|KMQ98947.1| procollagen- -oxoglutarate 5-dioxygenase 3 [Lasius niger]
TRINITY_DN78160_c0_g1_i1	1	1	gi|537166930|gb|ERE73627.1| ATP-dependent RNA helicase A [Cricetulus griseus]
TRINITY_DN78173_c1_g1_i1	1	1	gi|125901787|gb|ABN58714.1| pol-like protein [Biomphalaria glabrata]
TRINITY_DN78262_c0_g1_i1	1	1	gi|677393876|gb|KFQ12123.1| Gamma-glutamyl hydrolase, partial [Leptosomus discolor]
TRINITY_DN78284_c0_g1_i1	1	1	gi|675364911|gb|KFM57813.1| Histone chaperone asf1, partial [Stegodyphus mimosarum]
TRINITY_DN78327_c0_g1_i1	1	1	gi|952538502|gb|KRT84734.1| C2 domain containing protein [Oryctes borbonicus]
TRINITY_DN78327_c0_g1_i2	1	1	gi|952538502|gb|KRT84734.1| C2 domain containing protein [Oryctes borbonicus]
TRINITY_DN78345_c0_g1_i1	1	1	gi|225714070|gb|ACO12881.1| NADH dehydrogenase iron-sulfur protein 3, mitochondrial precursor [Lepeophtheirus salmonis] >gi|290562133|gb|ADD38463.1| NADH dehydrogenase iron-sulfur protein 3, mitochondrial [Lepeophtheirus salmonis]
TRINITY_DN78345_c0_g1_i2	1	1	gi|225714070|gb|ACO12881.1| NADH dehydrogenase iron-sulfur protein 3, mitochondrial precursor [Lepeophtheirus salmonis] >gi|290562133|gb|ADD38463.1| NADH dehydrogenase iron-sulfur protein 3, mitochondrial [Lepeophtheirus salmonis]
TRINITY_DN78345_c0_g1_i3	1	1	gi|646692225|gb|KDR07346.1| NADH dehydrogenase [ubiquinone] iron-sulfur protein 3, mitochondrial [Zootermopsis nevadensis]
TRINITY_DN78352_c0_g1_i1	1	1	gi|646704395|gb|KDR12598.1| rRNA 2'-O-methyltransferase fibrillarin [Zootermopsis nevadensis]
TRINITY_DN78372_c0_g1_i1	1	1	gi|393827422|gb|AFN25965.1| innexin 2, partial [Cancer borealis]
TRINITY_DN78372_c0_g3_i1	1	1	gi|85677254|emb|CAJ58682.1| innexin inx2 [Homarus gammarus] >gi|698365141|gb|AIT97134.1| innexin 2 [Homarus americanus]
TRINITY_DN78398_c0_g1_i3	1	1	gi|3913352|sp|Q27712.1|CP2L1_PANAR RecName: Full=Cytochrome P450 2L1; AltName: Full=CYPIIL1 [Panulirus argus] >gi|1304740|gb|AAB03106.1| cytochrome P450 [Panulirus argus]
TRINITY_DN78403_c0_g1_i1	1	1	gi|646697786|gb|KDR09285.1| Histone acetyltransferase type B catalytic subunit [Zootermopsis nevadensis]
TRINITY_DN78403_c0_g1_i2	1	1	gi|646697786|gb|KDR09285.1| Histone acetyltransferase type B catalytic subunit [Zootermopsis nevadensis]
TRINITY_DN78405_c0_g1_i1	1	1	gi|672821281|gb|KFH66177.1| phosphoenolpyruvate carboxykinase [ATP] [Mortierella verticillata NRRL 6337]
TRINITY_DN78411_c0_g1_i1	1	1	gi|170049395|ref|XP_001855875.1| valyl-tRNA synthetase [Culex quinquefasciatus] >gi|167871251|gb|EDS34634.1| valyl-tRNA synthetase [Culex quinquefasciatus]
TRINITY_DN78411_c0_g2_i1	1	1	gi|671412938|emb|CDP94339.1| Protein BM-VARS-2, isoform a [Brugia malayi]
TRINITY_DN78430_c0_g1_i1	1	1	gi|646710557|gb|KDR16037.1| Tyrosine-protein kinase transmembrane receptor ROR1, partial [Zootermopsis nevadensis]
TRINITY_DN78439_c0_g1_i1	1	1	gi|347963250|ref|XP_311004.5| AGAP000141-PA [Anopheles gambiae str. PEST] >gi|333467288|gb|EAA06414.5| AGAP000141-PA [Anopheles gambiae str. PEST]
TRINITY_DN78476_c0_g2_i2	1	1	gi|71051986|gb|AAH33404.1| C11orf30 protein [Homo sapiens]
TRINITY_DN78478_c0_g1_i1	1	1	gi|728678779|gb|AIY69125.1| CYP302, partial [Neocaridina denticulata]
TRINITY_DN78545_c0_g1_i1	1	1	gi|931466898|gb|KPK49030.1| delta(24(24(1)))-sterol reductase [Myxococcales bacterium SG8_38_1]
TRINITY_DN78567_c0_g1_i1	1	1	gi|937921424|dbj|BAS96341.1| Os06g0167000, partial [Oryza sativa Japonica Group]
TRINITY_DN78567_c0_g2_i1	1	1	gi|74204456|dbj|BAE39975.1| unnamed protein product [Mus musculus]
TRINITY_DN78571_c0_g1_i1	1	1	gi|408368249|gb|AFU61122.1| Ras-related C3 botulinum toxin substrate 1 [Fenneropenaeus chinensis]
TRINITY_DN78573_c0_g1_i1	1	1	gi|675389072|gb|KFM81969.1| Pre-mRNA cleavage complex 2 protein Pcf11, partial [Stegodyphus mimosarum]
TRINITY_DN78574_c0_g2_i1	1	1	gi|915659827|gb|KOC62723.1| Transcription elongation factor SPT6 [Habropoda laboriosa]
TRINITY_DN78574_c0_g3_i1	1	1	gi|861605085|gb|KMQ84305.1| transcription elongation factor spt6 [Lasius niger]
TRINITY_DN78610_c0_g2_i1	1	1	gi|675370572|gb|KFM63474.1| Guanine nucleotide-releasing factor 2, partial [Stegodyphus mimosarum]
TRINITY_DN78612_c0_g1_i1	1	1	gi|646701548|gb|KDR11217.1| E3 ubiquitin-protein ligase Nedd-4 [Zootermopsis nevadensis]
TRINITY_DN78628_c0_g1_i1	1	1	gi|325303398|tpg|DAA34117.1| TPA_exp: NADH-ubiquinone reductase [Amblyomma variegatum]
TRINITY_DN78641_c0_g1_i1	1	1	gi|946564718|gb|KRF82053.1| LOW QUALITY PROTEIN: uncharacterized protein Dvir_GJ19051 [Drosophila virilis]
TRINITY_DN78647_c0_g1_i1	1	1	gi|386376749|gb|AFJ11398.1| thromboxane A synthase [Penaeus monodon]
TRINITY_DN78647_c0_g1_i2	1	1	gi|386376749|gb|AFJ11398.1| thromboxane A synthase [Penaeus monodon]
TRINITY_DN78684_c0_g1_i1	1	1	gi|377830329|gb|AFB81371.1| MAP kinase-activated protein kinase 2 [Scylla paramamosain]
TRINITY_DN78696_c1_g1_i2	1	1	gi|157113815|ref|XP_001652099.1| AAEL006628-PB [Aedes aegypti] >gi|108877537|gb|EAT41762.1| AAEL006628-PB [Aedes aegypti]
TRINITY_DN78712_c1_g1_i1	1	1	gi|342326199|gb|AEL23015.1| protein spaetzle [Cherax quadricarinatus]
TRINITY_DN78718_c1_g1_i1	1	1	gi|646697048|gb|KDR08967.1| Mediator of RNA polymerase II transcription subunit 12 [Zootermopsis nevadensis]
TRINITY_DN78731_c0_g1_i1	1	1	gi|646722097|gb|KDR23200.1| ORM1-like protein 3 [Zootermopsis nevadensis]
TRINITY_DN78732_c1_g1_i1	1	1	gi|405970465|gb|EKC35364.1| Periostin [Crassostrea gigas]
TRINITY_DN78753_c0_g1_i1	1	1	gi|646710319|gb|KDR15863.1| ETS domain-containing protein Elk-3 [Zootermopsis nevadensis]
TRINITY_DN78753_c0_g3_i1	1	1	gi|646710319|gb|KDR15863.1| ETS domain-containing protein Elk-3 [Zootermopsis nevadensis]
TRINITY_DN78753_c0_g3_i2	1	1	gi|646710319|gb|KDR15863.1| ETS domain-containing protein Elk-3 [Zootermopsis nevadensis]
TRINITY_DN78772_c0_g1_i3	1	1	gi|659945634|gb|KEK46499.1| LPXTG cell wall anchor domain protein, partial [Staphylococcus warneri Lyso 1 2011]
TRINITY_DN78789_c0_g1_i1	1	1	gi|646701986|gb|KDR11453.1| Nostrin [Zootermopsis nevadensis]
TRINITY_DN78789_c0_g1_i3	1	1	gi|952542704|gb|KRT86835.1| SH3 domain-containing protein [Oryctes borbonicus]
TRINITY_DN78815_c0_g1_i1	1	1	gi|808865010|gb|KKF15978.1| Zinc finger protein 484 [Larimichthys crocea]
TRINITY_DN78820_c0_g1_i1	1	1	gi|925175912|gb|ALC79575.1| gastrolith protein 59 [Cherax quadricarinatus]
TRINITY_DN78822_c0_g1_i1	1	1	gi|686484114|gb|AIP98400.1| Mcm5 [Locusta migratoria]
TRINITY_DN78823_c0_g1_i1	1	1	gi|646715516|gb|KDR19093.1| ADP-ribosylation factor-like protein 6 [Zootermopsis nevadensis]
TRINITY_DN78834_c0_g2_i1	1	1	gi|273548606|gb|ACZ98167.1| dorsal [Litopenaeus vannamei]
TRINITY_DN78844_c0_g4_i1	1	1	gi|646705545|gb|KDR13210.1| Rhotekin [Zootermopsis nevadensis]
TRINITY_DN78897_c1_g1_i1	1	1	gi|930652823|gb|KPI95162.1| Neuroglian [Papilio xuthus]
TRINITY_DN78919_c2_g1_i1	1	1	gi|675371336|gb|KFM64238.1| RNA-directed DNA polymerase from mobile element jockey, partial [Stegodyphus mimosarum]
TRINITY_DN78939_c0_g1_i1	1	1	gi|861627027|gb|KMQ88971.1| epidermal growth factor receptor substrate 15-like 1 protein [Lasius niger]
TRINITY_DN78941_c0_g1_i1	1	1	gi|646716101|gb|KDR19488.1| 85 kDa calcium-independent phospholipase A2 [Zootermopsis nevadensis]
TRINITY_DN78944_c0_g1_i1	1	1	gi|375173468|gb|AFA42357.1| anti-lipopolysaccharide factor isoform 7 [Portunus trituberculatus]
TRINITY_DN78948_c0_g1_i1	1	1	gi|646700815|gb|KDR10799.1| Sortilin-related receptor [Zootermopsis nevadensis]
TRINITY_DN78948_c0_g2_i1	1	1	gi|646700815|gb|KDR10799.1| Sortilin-related receptor [Zootermopsis nevadensis]
TRINITY_DN78954_c3_g1_i1	1	1	gi|505176741|ref|WP_015363843.1| cinnamyl-alcohol dehydrogenase [Nonlabens dokdonensis] >gi|442802543|gb|AGC78348.1| cinnamyl-alcohol dehydrogenase [Nonlabens dokdonensis DSW-6]
TRINITY_DN78980_c0_g1_i1	1	1	gi|195374924|ref|XP_002046253.1| GJ12612 [Drosophila virilis] >gi|194153411|gb|EDW68595.1| uncharacterized protein Dvir_GJ12612, isoform A [Drosophila virilis] >gi|946567601|gb|KRF83910.1| uncharacterized protein Dvir_GJ12612, isoform B [Drosophila virilis] >gi|946567603|gb|KRF83912.1| uncharacterized protein Dvir_GJ12612, isoform D [Drosophila virilis]
TRINITY_DN78987_c1_g1_i1	1	1	gi|675368932|gb|KFM61834.1| RNA-directed DNA polymerase from mobile element jockey, partial [Stegodyphus mimosarum]
TRINITY_DN79005_c0_g1_i1	1	1	gi|380743551|gb|AFE19188.1| plasma membrane calcium ATPase [Callinectes sapidus]
TRINITY_DN79012_c0_g1_i1	1	1	gi|914614864|ref|NP_001299373.1| peptidyl-prolyl cis-trans isomerase H [Papilio xuthus] >gi|909580883|ref|XP_013146404.1| PREDICTED: peptidyl-prolyl cis-trans isomerase H [Papilio polytes] >gi|943978749|ref|XP_014370313.1| PREDICTED: peptidyl-prolyl cis-trans isomerase H [Papilio machaon] >gi|389609995|dbj|BAM18609.1| peptidyl-prolyl cis-trans isomerase h, ppih [Papilio xuthus] >gi|930665045|gb|K…
TRINITY_DN79017_c0_g1_i1	1	1	gi|157136009|ref|XP_001656725.1| AAEL003379-PA [Aedes aegypti] >gi|108881093|gb|EAT45318.1| AAEL003379-PA [Aedes aegypti]
TRINITY_DN79021_c0_g1_i1	1	1	gi|77748173|gb|AAI06604.1| LOC733402 protein [Xenopus laevis]
TRINITY_DN79049_c0_g1_i1	1	1	gi|307208261|gb|EFN85693.1| UNC93-like protein [Harpegnathos saltator]
TRINITY_DN79055_c0_g2_i1	1	1	gi|325303422|tpg|DAA34130.1| TPA_exp: G protein beta subunit-like protein [Amblyomma variegatum]
TRINITY_DN79057_c0_g1_i1	1	1	gi|157126922|ref|XP_001661011.1| AAEL010670-PA [Aedes aegypti] >gi|108873111|gb|EAT37336.1| AAEL010670-PA [Aedes aegypti]
TRINITY_DN79057_c0_g1_i2	1	1	gi|157135547|ref|XP_001663492.1| AAEL013346-PA [Aedes aegypti] >gi|108870186|gb|EAT34411.1| AAEL013346-PA [Aedes aegypti]
TRINITY_DN79078_c1_g1_i1	1	1	gi|568255706|gb|ETN64432.1| Vacuolar ATP synthase subunit H [Anopheles darlingi]
TRINITY_DN79114_c1_g1_i1	1	1	gi|334690638|gb|AEG80154.1| Tcp-1-beta [Litopenaeus vannamei]
TRINITY_DN79153_c1_g1_i1	1	1	gi|646721968|gb|KDR23112.1| Mediator of RNA polymerase II transcription subunit 13 [Zootermopsis nevadensis]
TRINITY_DN79181_c2_g1_i1	1	1	gi|712043372|gb|AIW64742.1| RAC-GTPase activating protein 1 [Penaeus monodon]
TRINITY_DN79186_c1_g1_i1	1	1	gi|914572965|gb|KOB75662.1| CCR4-NOT transcription complex subunit 3 [Operophtera brumata]
TRINITY_DN79187_c0_g1_i1	1	1	gi|332183191|gb|AEE25938.1| sodium potassium-transporting ATPase subunit beta [Litopenaeus vannamei]
TRINITY_DN79187_c0_g1_i3	1	1	gi|758375321|gb|AJO70001.1| sodium-potassium ATPase beta [Cherax destructor]
TRINITY_DN79187_c0_g1_i5	1	1	gi|758375864|gb|AJO70184.1| sodium-potassium ATPase beta [Cherax cainii]
TRINITY_DN79206_c0_g2_i1	1	1	gi|194743614|ref|XP_001954295.1| GF18203 [Drosophila ananassae] >gi|190627332|gb|EDV42856.1| uncharacterized protein Dana_GF18203, isoform A [Drosophila ananassae]
TRINITY_DN79213_c0_g1_i1	1	1	gi|952537688|gb|KRT84327.1| HLH domain-containing protein, partial [Oryctes borbonicus]
TRINITY_DN79304_c0_g1_i1	1	1	gi|157073897|ref|NP_001096664.1| cytochrome b-c1 complex subunit Rieske, mitochondrial [Danio rerio] >gi|156230934|gb|AAI52278.1| Ubiquinol-cytochrome c reductase, Rieske iron-sulfur polypeptide 1 [Danio rerio]
TRINITY_DN79304_c0_g1_i4	1	1	gi|157073897|ref|NP_001096664.1| cytochrome b-c1 complex subunit Rieske, mitochondrial [Danio rerio] >gi|156230934|gb|AAI52278.1| Ubiquinol-cytochrome c reductase, Rieske iron-sulfur polypeptide 1 [Danio rerio]
TRINITY_DN79314_c0_g1_i1	1	1	gi|93139440|gb|ABF00018.1| P-glycoprotein [Lepeophtheirus salmonis]
TRINITY_DN79326_c0_g1_i1	1	1	gi|646699582|gb|KDR10136.1| Sentrin-specific protease 6 [Zootermopsis nevadensis]
TRINITY_DN79329_c0_g2_i1	1	1	gi|675365169|gb|KFM58071.1| DnaJ-like protein subfamily B member 4, partial [Stegodyphus mimosarum]
TRINITY_DN79348_c0_g1_i1	1	1	gi|734555002|gb|KHN82095.1| Glutamate-gated chloride channel [Toxocara canis]
TRINITY_DN79366_c0_g1_i1	1	1	gi|669193687|gb|AII16549.1| programmed cell death protein 4, partial [Paracyclopina nana]
TRINITY_DN79376_c0_g1_i1	1	1	gi|814543516|emb|CEQ39209.1| SPOSA6832_00720, partial [Sporidiobolus salmonicolor]
TRINITY_DN79396_c0_g1_i1	1	1	gi|503143490|ref|WP_013378151.1| multifunctional 2',3'-cyclic-nucleotide 2'-phosphodiesterase/5'-nucleotidase/3'-nucleotidase [Stigmatella aurantiaca] >gi|309398319|gb|ADO75778.1| 5`-nucleotidase family protein [Stigmatella aurantiaca DW4/3-1]
TRINITY_DN79443_c0_g1_i1	1	1	gi|646704540|gb|KDR12668.1| Nicotinamide riboside kinase 1, partial [Zootermopsis nevadensis]
TRINITY_DN79443_c0_g2_i1	1	1	gi|646704540|gb|KDR12668.1| Nicotinamide riboside kinase 1, partial [Zootermopsis nevadensis]
TRINITY_DN79450_c1_g1_i1	1	1	gi|952539998|gb|KRT85482.1| Cadherin [Oryctes borbonicus]
TRINITY_DN79466_c0_g1_i1	1	1	gi|2352418|gb|AAC05332.1| extra sex combs [Schistocerca americana]
TRINITY_DN79466_c0_g1_i2	1	1	gi|473324122|gb|AGI50961.1| extra sex combs [Macrobrachium nipponense]
TRINITY_DN79466_c0_g1_i4	1	1	gi|473324122|gb|AGI50961.1| extra sex combs [Macrobrachium nipponense]
TRINITY_DN79466_c0_g1_i5	1	1	gi|473324122|gb|AGI50961.1| extra sex combs [Macrobrachium nipponense]
TRINITY_DN79489_c0_g1_i1	1	1	gi|646721782|gb|KDR23012.1| G patch domain-containing protein 2 [Zootermopsis nevadensis]
TRINITY_DN79494_c0_g1_i1	1	1	gi|723219427|gb|AIX87747.1| cellular protein AbCp-21, partial [Androctonus bicolor]
TRINITY_DN79535_c0_g1_i1	1	1	gi|675365883|gb|KFM58785.1| MPN domain-containing protein, partial [Stegodyphus mimosarum]
TRINITY_DN79549_c0_g4_i1	1	1	gi|646720552|gb|KDR22232.1| CDK5 regulatory subunit-associated protein 2 [Zootermopsis nevadensis]
TRINITY_DN79561_c0_g1_i1	1	1	gi|268564720|ref|XP_002647216.1| C. briggsae CBR-RPL-29 protein [Caenorhabditis briggsae]
TRINITY_DN79579_c0_g1_i1	1	1	gi|646718576|gb|KDR20988.1| Protein scarlet [Zootermopsis nevadensis]
TRINITY_DN79586_c0_g1_i1	1	1	gi|646717219|gb|KDR20165.1| Chromobox protein-like protein 5, partial [Zootermopsis nevadensis]
TRINITY_DN79592_c0_g1_i1	1	1	gi|256539086|gb|ACU82845.1| fatty acids binding protein [Fenneropenaeus chinensis]
TRINITY_DN79634_c1_g1_i1	1	1	gi|157136732|ref|XP_001656897.1| AAEL013633-PA [Aedes aegypti] >gi|108869878|gb|EAT34103.1| AAEL013633-PA [Aedes aegypti]
TRINITY_DN79637_c0_g1_i2	1	1	gi|34327932|dbj|BAC82426.1| preprotachykinin [Procambarus clarkii] >gi|34327934|dbj|BAC82427.1| preprotachykinin [Procambarus clarkii]
TRINITY_DN79671_c0_g1_i1	1	1	gi|291486753|dbj|BAI87826.1| c-jun N-terminal kinase [Marsupenaeus japonicus]
TRINITY_DN79686_c0_g1_i1	1	1	gi|389614443|dbj|BAM20269.1| broad-complex, partial [Papilio xuthus]
TRINITY_DN79686_c0_g1_i2	1	1	gi|389614443|dbj|BAM20269.1| broad-complex, partial [Papilio xuthus]
TRINITY_DN79715_c0_g1_i1	1	1	gi|574486971|gb|AHG30903.1| calcium-calmodulin dependent protein kinase I [Macrobrachium nipponense]
TRINITY_DN79801_c0_g1_i1	1	1	gi|646717548|gb|KDR20362.1| 39S ribosomal protein L28, mitochondrial [Zootermopsis nevadensis]
TRINITY_DN79810_c0_g1_i2	1	1	gi|946592257|gb|KRG03599.1| LOW QUALITY PROTEIN: uncharacterized protein Dmoj_GI21363 [Drosophila mojavensis]
TRINITY_DN79824_c1_g1_i1	1	1	gi|939216664|gb|KPU74203.1| uncharacterized protein Dana_GF27150 [Drosophila ananassae]
TRINITY_DN79828_c0_g1_i1	1	1	gi|330976894|gb|AEC48730.1| ubiquitin-conjugating enzyme E2 b [Eriocheir sinensis]
TRINITY_DN79828_c0_g1_i3	1	1	gi|330976894|gb|AEC48730.1| ubiquitin-conjugating enzyme E2 b [Eriocheir sinensis]
TRINITY_DN79846_c0_g2_i2	1	1	gi|646700478|gb|KDR10607.1| Inositol-tetrakisphosphate 1-kinase [Zootermopsis nevadensis]
TRINITY_DN79867_c0_g1_i1	1	1	gi|646722401|gb|KDR23414.1| DmX-like protein 2 [Zootermopsis nevadensis]
TRINITY_DN79913_c0_g2_i2	1	1	gi|300681126|sp|A5LGM7.1|TRET1_POLVA RecName: Full=Facilitated trehalose transporter Tret1; Short=PvTret1 >gi|148726581|dbj|BAF63703.1| facilitated trehalose transporter [Polypedilum vanderplanki]
TRINITY_DN79946_c0_g1_i1	1	1	gi|932856307|emb|CDI59403.1| Histone 1 [Macrobrachium rosenbergii]
TRINITY_DN79954_c0_g1_i1	1	1	gi|744514393|gb|AJC97119.1| Rab14 [Macrobrachium rosenbergii]
TRINITY_DN79970_c0_g1_i1	1	1	gi|158301401|ref|XP_321106.4| AGAP001957-PA [Anopheles gambiae str. PEST] >gi|157012452|gb|EAA01271.5| AGAP001957-PA [Anopheles gambiae str. PEST]
TRINITY_DN79976_c0_g1_i1	1	1	gi|541906816|gb|AGV28717.1| cryptochrome 2 [Eurydice pulchra]
TRINITY_DN79989_c1_g1_i1	1	1	gi|194906123|ref|XP_001981316.1| GG11691 [Drosophila erecta] >gi|190655954|gb|EDV53186.1| uncharacterized protein Dere_GG11691 [Drosophila erecta]
TRINITY_DN79990_c0_g1_i1	1	1	gi|954330661|gb|ALP46200.1| nascent polypeptide-associated complex alpha [Eriocheir sinensis]
TRINITY_DN79998_c1_g1_i1	1	1	gi|646717387|gb|KDR20262.1| Partitioning defective 6-like protein beta [Zootermopsis nevadensis]
TRINITY_DN80006_c0_g2_i1	1	1	gi|380855528|gb|AFE88627.1| thioredoxin 2 [Portunus trituberculatus] >gi|380855530|gb|AFE88628.1| thioredoxin 2 [Portunus trituberculatus]
TRINITY_DN80015_c0_g1_i1	1	1	gi|576250929|gb|AHH29322.1| mitogen-activated protein kinase p38 [Scylla paramamosain]
TRINITY_DN80018_c0_g2_i1	1	1	gi|544452168|gb|AGW23550.1| cyclin E [Penaeus monodon]
TRINITY_DN80041_c0_g1_i1	1	1	gi|469658111|gb|AGH68884.1| G protein suppressor 2 [Litopenaeus vannamei]
TRINITY_DN80090_c3_g1_i1	1	1	gi|170042166|ref|XP_001848807.1| polybromo-1 [Culex quinquefasciatus] >gi|167865675|gb|EDS29058.1| polybromo-1 [Culex quinquefasciatus]
TRINITY_DN80106_c0_g2_i1	1	1	gi|170038035|ref|XP_001846859.1| vacuolar sorting protein [Culex quinquefasciatus] >gi|167881445|gb|EDS44828.1| vacuolar sorting protein [Culex quinquefasciatus]
TRINITY_DN80131_c0_g1_i1	1	1	gi|341650458|gb|AEK86518.1| IKKbeta [Litopenaeus vannamei]
TRINITY_DN80151_c2_g1_i1	1	1	gi|307190776|gb|EFN74657.1| 120.7 kDa protein in NOF-FB transposable element [Camponotus floridanus]
TRINITY_DN80208_c0_g1_i1	1	1	gi|677475897|gb|KFQ65311.1| Vesicle-associated membrane protein 3, partial [Phaethon lepturus]
TRINITY_DN80225_c0_g1_i1	1	1	gi|149683132|dbj|BAF64529.1| peptidylglycine alpha-hydroxylating monooxygenase [Procambarus clarkii]
TRINITY_DN80232_c0_g1_i1	1	1	gi|675376845|gb|KFM69747.1| Plasminogen activator inhibitor 1 RNA-binding protein, partial [Stegodyphus mimosarum]
TRINITY_DN80232_c0_g1_i2	1	1	gi|675376845|gb|KFM69747.1| Plasminogen activator inhibitor 1 RNA-binding protein, partial [Stegodyphus mimosarum]
TRINITY_DN80235_c0_g1_i1	1	1	gi|290783836|gb|ADD62496.1| gastrolith protein 10 [Cherax quadricarinatus]
TRINITY_DN80235_c0_g1_i2	1	1	gi|290783836|gb|ADD62496.1| gastrolith protein 10 [Cherax quadricarinatus]
TRINITY_DN80273_c0_g1_i1	1	1	gi|675385044|gb|KFM77941.1| Meteorin-like protein, partial [Stegodyphus mimosarum]
TRINITY_DN80325_c1_g1_i1	1	1	gi|675372779|gb|KFM65681.1| Attractin-like protein 1, partial [Stegodyphus mimosarum]
TRINITY_DN80334_c1_g2_i1	1	1	gi|646708457|gb|KDR14769.1| 39S ribosomal protein L32, mitochondrial [Zootermopsis nevadensis]
TRINITY_DN80372_c1_g1_i1	1	1	gi|930658229|gb|KPJ00435.1| Bromodomain-containing protein 8 [Papilio xuthus]
TRINITY_DN80413_c0_g1_i1	1	1	gi|646714741|gb|KDR18595.1| NAD-dependent deacetylase sirtuin-3, mitochondrial [Zootermopsis nevadensis]
TRINITY_DN80413_c0_g1_i2	1	1	gi|646714741|gb|KDR18595.1| NAD-dependent deacetylase sirtuin-3, mitochondrial [Zootermopsis nevadensis]
TRINITY_DN80413_c0_g1_i3	1	1	gi|358342305|dbj|GAA49800.1| NAD-dependent deacetylase sirtuin 3 [Clonorchis sinensis]
TRINITY_DN80428_c0_g1_i1	1	1	gi|501299143|dbj|BAN21456.1| small nuclear ribonucleoprotein sm d1 [Riptortus pedestris]
TRINITY_DN80434_c0_g1_i1	1	1	gi|294860894|gb|ADF45343.1| ubiquitin conjugating enzyme-3 [Eriocheir sinensis]
TRINITY_DN80485_c0_g1_i1	1	1	gi|829040833|gb|AKL59784.1| delta-9 acyl-CoA desaturase [Scylla paramamosain]
TRINITY_DN80520_c0_g1_i1	1	1	gi|646710543|gb|KDR16023.1| Carnitine O-palmitoyltransferase 2, mitochondrial [Zootermopsis nevadensis]
TRINITY_DN80520_c0_g1_i2	1	1	gi|646710543|gb|KDR16023.1| Carnitine O-palmitoyltransferase 2, mitochondrial [Zootermopsis nevadensis]
TRINITY_DN80538_c0_g1_i1	1	1	gi|646707941|gb|KDR14454.1| Activating transcription factor 7-interacting protein 1 [Zootermopsis nevadensis]
TRINITY_DN80573_c2_g1_i1	1	1	gi|195614460|gb|ACG29060.1| bifunctional aminoacyl-tRNA synthetase [Zea mays]
TRINITY_DN80577_c0_g1_i1	1	1	gi|646705028|gb|KDR12929.1| RIC1-like protein [Zootermopsis nevadensis]
TRINITY_DN80578_c0_g1_i1	1	1	gi|459353541|gb|AGG55292.1| p53 protein [Litopenaeus vannamei] >gi|459353543|gb|AGG55293.1| p53 protein [Litopenaeus vannamei]
TRINITY_DN80578_c0_g1_i2	1	1	gi|459353541|gb|AGG55292.1| p53 protein [Litopenaeus vannamei] >gi|459353543|gb|AGG55293.1| p53 protein [Litopenaeus vannamei]
TRINITY_DN80597_c1_g1_i1	1	1	gi|646705088|gb|KDR12967.1| 28 kDa heat- and acid-stable phosphoprotein [Zootermopsis nevadensis]
TRINITY_DN80597_c1_g1_i2	1	1	gi|646705088|gb|KDR12967.1| 28 kDa heat- and acid-stable phosphoprotein [Zootermopsis nevadensis]
TRINITY_DN80601_c0_g1_i1	1	1	gi|646720866|gb|KDR22449.1| Carboxypeptidase D [Zootermopsis nevadensis]
TRINITY_DN80609_c2_g1_i1	1	1	gi|490379956|ref|WP_004259476.1| serine/threonine protein kinase [Lactococcus garvieae] >gi|407625649|gb|EKF52344.1| Serine/threonine protein kinase PrkC, regulator of stationary phase [Lactococcus garvieae DCC43]
TRINITY_DN80641_c1_g1_i1	1	1	gi|117670124|gb|ABK56706.1| notch protein [Parhyale hawaiensis]
TRINITY_DN80663_c1_g1_i1	1	1	gi|375173474|gb|AFA42360.1| clip domain serine proteinase 2 [Portunus trituberculatus]
TRINITY_DN80677_c0_g1_i1	1	1	gi|646676389|gb|KDQ97279.1| Ubiquitin-protein ligase E3B [Zootermopsis nevadensis]
TRINITY_DN80678_c0_g1_i1	1	1	gi|717007123|gb|AIW68605.1| calreticulin [Cherax quadricarinatus]
TRINITY_DN80693_c0_g1_i1	1	1	gi|170040953|ref|XP_001848245.1| kinesin heavy chain [Culex quinquefasciatus] >gi|167864545|gb|EDS27928.1| kinesin heavy chain [Culex quinquefasciatus]
TRINITY_DN80704_c0_g1_i1	1	1	gi|646721230|gb|KDR22700.1| TWiK family of potassium channels protein 18 [Zootermopsis nevadensis]
TRINITY_DN80710_c0_g1_i1	1	1	gi|914569303|gb|KOB72988.1| Uncharacterized protein OBRU01_11452 [Operophtera brumata]
TRINITY_DN80763_c0_g1_i3	1	1	gi|646705441|gb|KDR13148.1| Rab-like protein 3 [Zootermopsis nevadensis]
TRINITY_DN80817_c2_g2_i1	1	1	gi|952513954|gb|KRT80450.1| membrane transporter [Oryctes borbonicus]
TRINITY_DN80847_c1_g1_i1	1	1	gi|92109826|gb|ABE73237.1| IP15614p [Drosophila melanogaster]
TRINITY_DN80855_c0_g1_i1	1	1	gi|915657333|gb|KOC60709.1| Actin-related protein 5 [Habropoda laboriosa]
TRINITY_DN80855_c0_g1_i2	1	1	gi|915657333|gb|KOC60709.1| Actin-related protein 5 [Habropoda laboriosa]
TRINITY_DN80856_c3_g1_i1	1	1	gi|547239|gb|AAB31182.1| p300=transcription coactivator {N-terminal} [mice, Peptide Partial, 688 aa]
TRINITY_DN80871_c0_g1_i1	1	1	gi|195359072|ref|XP_002045291.1| GM22806 [Drosophila sechellia] >gi|194128836|gb|EDW50879.1| GM22806, partial [Drosophila sechellia]
TRINITY_DN80894_c0_g1_i2	1	1	gi|646702427|gb|KDR11639.1| Filamin-A [Zootermopsis nevadensis]
TRINITY_DN80901_c0_g1_i1	1	1	gi|198466220|ref|XP_001353930.2| GA19434, partial [Drosophila pseudoobscura pseudoobscura]
TRINITY_DN80915_c0_g1_i1	1	1	gi|675368181|gb|KFM61083.1| Solute carrier family 43 member 3, partial [Stegodyphus mimosarum]
TRINITY_DN80915_c0_g1_i2	1	1	gi|675368181|gb|KFM61083.1| Solute carrier family 43 member 3, partial [Stegodyphus mimosarum]
TRINITY_DN80946_c0_g1_i1	1	1	gi|187610687|gb|ACD13592.1| small nuclear ribonucleoprotein polypeptide G [Penaeus monodon] >gi|408842889|gb|AFU93450.1| small nuclear ribonucleoprotein polypeptide G [Litopenaeus vannamei]
TRINITY_DN80989_c1_g1_i1	1	1	gi|303387470|gb|ADM15669.1| myosin Va [Eriocheir sinensis]
TRINITY_DN80990_c1_g1_i1	1	1	gi|675373842|gb|KFM66744.1| MAGUK p55 subfamily member 5, partial [Stegodyphus mimosarum]
TRINITY_DN81003_c1_g1_i1	1	1	gi|326578884|gb|ADZ95977.1| reverse transcriptase, partial [Chiasmia clathrata]
TRINITY_DN81006_c0_g1_i1	1	1	gi|930663260|gb|KPJ04862.1| UPF0488 protein CG14286 [Papilio xuthus]
TRINITY_DN81011_c0_g2_i2	1	1	gi|646707346|gb|KDR14152.1| Alcohol dehydrogenase class-3 [Zootermopsis nevadensis]
TRINITY_DN81022_c0_g1_i1	1	1	gi|358442122|gb|AEU11366.1| Broad-complex protein isoform 4 [Penaeus monodon]
TRINITY_DN81030_c0_g1_i1	1	1	gi|654918287|ref|WP_028369128.1| FAD-binding monooxygenase [Burkholderia sp. UYPR1.413]
TRINITY_DN81063_c0_g1_i1	1	1	gi|646722621|gb|KDR23552.1| Presqualene diphosphate phosphatase [Zootermopsis nevadensis]
TRINITY_DN81073_c0_g1_i1	1	1	gi|27807195|ref|NP_777086.1| sodium-dependent phosphate transport protein 2B [Bos taurus] >gi|75039445|sp|Q27960.1|NPT2B_BOVIN RecName: Full=Sodium-dependent phosphate transport protein 2B; Short=Sodium-phosphate transport protein 2B; AltName: Full=Na(+)-dependent phosphate cotransporter 2B; AltName: Full=Sodium/phosphate cotransporter 2B; Short=Na(+)/Pi cotransporter 2B; Short=NaPi-2b; AltName: …
TRINITY_DN81074_c0_g1_i1	1	1	gi|541045953|gb|ERG84766.1| glycoprotein-n-acetylgalactosamine 3-beta-galactosyltransferase 1 [Ascaris suum]
TRINITY_DN81078_c0_g1_i1	1	1	gi|162139062|ref|NP_001104669.1| zinc finger protein 45-like [Danio rerio] >gi|158253537|gb|AAI54172.1| Zgc:173710 protein [Danio rerio]
TRINITY_DN81079_c0_g1_i1	1	1	gi|497873370|ref|WP_010187526.1| TspO and MBR like proteins [Sphingomonas sp. PAMC 26605]
TRINITY_DN81184_c1_g1_i1	1	1	gi|646710945|gb|KDR16323.1| Hairy/enhancer-of-split related with YRPW motif protein 2 [Zootermopsis nevadensis]
TRINITY_DN81203_c0_g1_i1	1	1	gi|314352047|gb|ACG60660.2| anti-lipopolysaccharide factor [Macrobrachium rosenbergii]
TRINITY_DN81235_c0_g1_i1	1	1	gi|195033194|ref|XP_001988637.1| GH10469 [Drosophila grimshawi] >gi|193904637|gb|EDW03504.1| GH10469 [Drosophila grimshawi]
TRINITY_DN81263_c0_g1_i1	1	1	gi|158289940|ref|XP_311553.4| AGAP010394-PA [Anopheles gambiae str. PEST] >gi|157018400|gb|EAA07199.5| AGAP010394-PA [Anopheles gambiae str. PEST]
TRINITY_DN81264_c1_g3_i1	1	1	gi|675370526|gb|KFM63428.1| Notch-regulated ankyrin repeat-containing protein, partial [Stegodyphus mimosarum]
TRINITY_DN81279_c0_g1_i1	1	1	gi|110671859|gb|ABG82044.1| ALG-2 interacting protein x [Penaeus monodon]
TRINITY_DN81301_c2_g1_i1	1	1	gi|269785027|ref|NP_001161665.1| synaptoporin-like protein [Saccoglossus kowalevskii] >gi|268054347|gb|ACY92660.1| synaptoporin-like protein [Saccoglossus kowalevskii]
TRINITY_DN81301_c2_g1_i2	1	1	gi|269785027|ref|NP_001161665.1| synaptoporin-like protein [Saccoglossus kowalevskii] >gi|268054347|gb|ACY92660.1| synaptoporin-like protein [Saccoglossus kowalevskii]
TRINITY_DN81315_c0_g1_i1	1	1	gi|952513586|gb|KRT80140.1| helicase [Oryctes borbonicus]
TRINITY_DN81320_c0_g1_i1	1	1	gi|345452849|gb|AEN94576.1| septin [Scylla paramamosain]
TRINITY_DN81354_c0_g1_i1	1	1	gi|646721599|gb|KDR22877.1| ATP-dependent helicase brm [Zootermopsis nevadensis]
TRINITY_DN81369_c0_g1_i1	1	1	gi|389613045|dbj|BAM19906.1| insulin receptor tyrosine kinase substrate, partial [Papilio xuthus]
TRINITY_DN81398_c0_g1_i2	1	1	gi|169893570|gb|ACB05333.1| hydratase/dehydrogease multifunctional enzyme type 2 [Starmerella bombicola]
TRINITY_DN81413_c0_g1_i1	1	1	gi|195098942|ref|XP_001997956.1| GH23520 [Drosophila grimshawi] >gi|193891549|gb|EDV90415.1| GH23520 [Drosophila grimshawi]
TRINITY_DN81424_c0_g1_i1	1	1	gi|646696833|gb|KDR08861.1| Rho GTPase-activating protein 18 [Zootermopsis nevadensis]
TRINITY_DN81458_c0_g1_i1	1	1	gi|356651202|gb|AET34918.1| NF-kappa B inhibitor alpha [Macrobrachium rosenbergii]
TRINITY_DN81469_c0_g2_i1	1	1	gi|407911902|gb|AFU50499.1| cell division cycle 2 protein [Cherax quadricarinatus]
TRINITY_DN81534_c0_g1_i1	1	1	gi|541044063|gb|ERG83012.1| 60s ribosomal protein l26 [Ascaris suum]
TRINITY_DN81555_c0_g1_i1	1	1	gi|799368377|gb|AKA64754.1| C-type lectin 4 [Litopenaeus vannamei]
TRINITY_DN81569_c0_g2_i1	1	1	gi|546302979|ref|XP_005711878.1| unnamed protein product [Chondrus crispus] >gi|507108214|emb|CDF32213.1| unnamed protein product [Chondrus crispus]
TRINITY_DN81571_c0_g1_i1	1	1	gi|861615053|gb|KMQ86012.1| nuclease harbi1-like protein [Lasius niger]
TRINITY_DN81574_c0_g1_i1	1	1	gi|486137957|gb|AGK89908.1| nicotinic acetylcholine receptor subunit alpha 3 [Pandalopsis japonica]
TRINITY_DN81574_c2_g1_i1	1	1	gi|486137957|gb|AGK89908.1| nicotinic acetylcholine receptor subunit alpha 3 [Pandalopsis japonica]
TRINITY_DN81585_c0_g1_i1	1	1	gi|646720870|gb|KDR22453.1| PHD finger protein 12 [Zootermopsis nevadensis]
TRINITY_DN81596_c2_g2_i1	1	1	gi|374095292|gb|AEY84936.1| voltage-dependent L-type calcium channel alpha-1 subunit, partial [Cancer borealis]
TRINITY_DN81604_c1_g1_i1	1	1	gi|339255374|ref|XP_003370938.1| protein transport protein Sec61 subunit alpha [Trichinella spiralis] >gi|316959219|gb|EFV47596.1| protein transport protein Sec61 subunit alpha [Trichinella spiralis]
TRINITY_DN81607_c0_g1_i1	1	1	gi|646720459|gb|KDR22182.1| Dosage compensation regulator [Zootermopsis nevadensis]
TRINITY_DN81607_c0_g1_i3	1	1	gi|646720459|gb|KDR22182.1| Dosage compensation regulator [Zootermopsis nevadensis]
TRINITY_DN81610_c0_g1_i1	1	1	gi|299757081|emb|CBN88274.1| hemoglobin [Carcinus maenas]
TRINITY_DN81637_c2_g1_i1	1	1	gi|332019342|gb|EGI59848.1| Zinc finger BED domain-containing protein 4 [Acromyrmex echinatior]
TRINITY_DN81642_c0_g1_i2	1	1	gi|646704660|gb|KDR12739.1| Trafficking protein particle complex subunit 10 [Zootermopsis nevadensis]
TRINITY_DN81671_c0_g1_i1	1	1	gi|607356406|gb|EZA50928.1| Carbohydrate sulfotransferase [Cerapachys biroi]
TRINITY_DN81710_c0_g1_i1	1	1	gi|414151630|gb|AFW98988.1| serine protease 1 [Fenneropenaeus chinensis]
TRINITY_DN81717_c0_g1_i1	1	1	gi|111572543|gb|ABH10628.1| laminin receptor [Litopenaeus vannamei]
TRINITY_DN81719_c0_g1_i1	1	1	gi|2959684|gb|AAC05909.1| potassium channel [Panulirus interruptus]
TRINITY_DN81719_c0_g1_i2	1	1	gi|2959684|gb|AAC05909.1| potassium channel [Panulirus interruptus]
TRINITY_DN81722_c0_g1_i1	1	1	gi|646703303|gb|KDR12064.1| Protein daughterless [Zootermopsis nevadensis]
TRINITY_DN81742_c0_g1_i1	1	1	gi|906465483|gb|KNC27134.1| Myosin-VIIa, partial [Lucilia cuprina]
TRINITY_DN81748_c0_g1_i1	1	1	gi|646709127|gb|KDR15146.1| Importin-11 [Zootermopsis nevadensis]
TRINITY_DN81748_c0_g1_i3	1	1	gi|646709127|gb|KDR15146.1| Importin-11 [Zootermopsis nevadensis]
TRINITY_DN81753_c1_g1_i1	1	1	gi|195450913|ref|XP_002072687.1| GK13737 [Drosophila willistoni] >gi|194168772|gb|EDW83673.1| uncharacterized protein Dwil_GK13737 [Drosophila willistoni]
TRINITY_DN81769_c1_g1_i1	1	1	gi|675368932|gb|KFM61834.1| RNA-directed DNA polymerase from mobile element jockey, partial [Stegodyphus mimosarum]
TRINITY_DN81771_c0_g1_i1	1	1	gi|187610683|gb|ACD13590.1| dynactin subunit 5 [Penaeus monodon]
TRINITY_DN81775_c2_g1_i1	1	1	gi|565300791|gb|ETE58291.1| Ribonuclease P protein subunit p29, partial [Ophiophagus hannah]
TRINITY_DN81783_c0_g1_i1	1	1	gi|685832829|emb|CEF67750.1| Frizzled-4 [Strongyloides ratti]
TRINITY_DN81785_c0_g2_i1	1	1	gi|675377824|gb|KFM70726.1| Nucleic-acid-binding protein from mobile element jockey, partial [Stegodyphus mimosarum]
TRINITY_DN81789_c0_g1_i1	1	1	gi|13544077|gb|AAH06170.1| IDS protein [Homo sapiens] >gi|119581686|gb|EAW61282.1| iduronate 2-sulfatase (Hunter syndrome), isoform CRA_c, partial [Homo sapiens] >gi|649136117|gb|AIC59029.1| IDS, partial [synthetic construct]
TRINITY_DN81789_c0_g1_i2	1	1	gi|823670524|gb|AKI70473.1| IDS, partial [synthetic construct]
TRINITY_DN81790_c0_g1_i1	1	1	gi|470477835|ref|XP_004342403.1| phenylalanine-tRNA ligase, B5 domain containing protein [Acanthamoeba castellanii str. Neff] >gi|440799229|gb|ELR20287.1| phenylalanine-tRNA ligase, B5 domain containing protein [Acanthamoeba castellanii str. Neff]
TRINITY_DN81803_c0_g1_i1	1	1	gi|347969320|ref|XP_312823.5| AGAP003136-PA [Anopheles gambiae str. PEST] >gi|333468469|gb|EAA08445.6| AGAP003136-PA [Anopheles gambiae str. PEST]
TRINITY_DN81819_c0_g1_i1	1	1	gi|915659544|gb|KOC62481.1| YEATS domain-containing protein 4 [Habropoda laboriosa]
TRINITY_DN81871_c2_g2_i1	1	1	gi|646720872|gb|KDR22455.1| Abhydrolase domain-containing protein 11 [Zootermopsis nevadensis]
TRINITY_DN81893_c1_g1_i1	1	1	gi|954215618|gb|KRX24592.1| Vesicle-fusing ATPase 1, partial [Trichinella nelsoni]
TRINITY_DN81895_c0_g1_i1	1	1	gi|946565140|gb|KRF82331.1| uncharacterized protein Dvir_GJ18780, isoform B [Drosophila virilis]
TRINITY_DN81913_c0_g1_i1	1	1	gi|195326147|ref|XP_002029791.1| GM25099 [Drosophila sechellia] >gi|194118734|gb|EDW40777.1| GM25099 [Drosophila sechellia]
TRINITY_DN81915_c0_g1_i1	1	1	gi|675372414|gb|KFM65316.1| Organic cation transporter 1, partial [Stegodyphus mimosarum]
TRINITY_DN81920_c1_g1_i1	1	1	gi|293629624|gb|ADE58567.1| GH5 family protein GH5A [Limnoria quadripunctata]
TRINITY_DN81920_c1_g2_i1	1	1	gi|293629624|gb|ADE58567.1| GH5 family protein GH5A [Limnoria quadripunctata]
TRINITY_DN81923_c0_g2_i1	1	1	gi|939220266|gb|KPU76753.1| uncharacterized protein Dana_GF11454, isoform B [Drosophila ananassae]
TRINITY_DN81925_c2_g1_i1	1	1	gi|195157178|ref|XP_002019473.1| GL12416 [Drosophila persimilis] >gi|194116064|gb|EDW38107.1| GL12416 [Drosophila persimilis]
TRINITY_DN81929_c0_g1_i1	1	1	gi|925169573|gb|ALC78849.1| acid phosphatase [Litopenaeus vannamei]
TRINITY_DN81931_c0_g1_i1	1	1	gi|358442122|gb|AEU11366.1| Broad-complex protein isoform 4 [Penaeus monodon]
TRINITY_DN81931_c0_g1_i2	1	1	gi|358442122|gb|AEU11366.1| Broad-complex protein isoform 4 [Penaeus monodon]
TRINITY_DN81932_c0_g1_i1	1	1	gi|293339566|gb|ADE44090.1| phosphoinositide 3-kinase isoform a [Panulirus argus]
TRINITY_DN81932_c1_g1_i1	1	1	gi|293339566|gb|ADE44090.1| phosphoinositide 3-kinase isoform a [Panulirus argus]
TRINITY_DN81935_c1_g1_i1	1	1	gi|646699065|gb|KDR09888.1| Eukaryotic translation initiation factor 4E type 2 [Zootermopsis nevadensis]
TRINITY_DN81936_c0_g1_i1	1	1	gi|646723601|gb|KDR24148.1| Eukaryotic initiation factor 4A-III [Zootermopsis nevadensis]
TRINITY_DN81941_c0_g2_i1	1	1	gi|646721750|gb|KDR22980.1| Histone-lysine N-methyltransferase EZH2 [Zootermopsis nevadensis]
TRINITY_DN81941_c0_g2_i2	1	1	gi|646721750|gb|KDR22980.1| Histone-lysine N-methyltransferase EZH2 [Zootermopsis nevadensis]
TRINITY_DN81949_c0_g1_i1	1	1	gi|225382096|gb|ACN89260.1| protein disulfide isomerase [Litopenaeus vannamei]
TRINITY_DN81949_c0_g1_i2	1	1	gi|225382096|gb|ACN89260.1| protein disulfide isomerase [Litopenaeus vannamei]
TRINITY_DN81954_c0_g1_i1	1	1	gi|512391893|gb|AGO01382.1| will die slowly [Scylla paramamosain]
TRINITY_DN81956_c0_g1_i1	1	1	gi|675382952|gb|KFM75849.1| Patched domain-containing protein 3, partial [Stegodyphus mimosarum]
TRINITY_DN81989_c0_g1_i1	1	1	gi|646710594|gb|KDR16061.1| Kanadaptin [Zootermopsis nevadensis]
TRINITY_DN81994_c0_g1_i1	1	1	gi|378747923|gb|AFC36877.1| 14-3-3 epsilon-like transcript variant 1 [Litopenaeus vannamei]
TRINITY_DN81996_c0_g1_i1	1	1	gi|565341549|gb|AHC08054.1| micorsomal glutathione S-transferase [Locusta migratoria]
TRINITY_DN82026_c0_g1_i1	1	1	gi|328905037|gb|AEB54794.1| single VWC domain protein 4 [Litopenaeus vannamei]
TRINITY_DN82027_c0_g1_i1	1	1	gi|395484809|gb|AFN66649.1| glutamine synthetase [Fenneropenaeus chinensis] >gi|395484811|gb|AFN66650.1| glutamine synthetase [Fenneropenaeus chinensis]
TRINITY_DN82037_c0_g1_i1	1	1	gi|646707842|gb|KDR14406.1| DnaJ-like protein subfamily C member 8 [Zootermopsis nevadensis]
TRINITY_DN82038_c1_g1_i1	1	1	gi|1698453|gb|AAB47739.1| transposase [Bombyx mori]
TRINITY_DN82041_c0_g1_i1	1	1	gi|646715967|gb|KDR19394.1| Uracil-DNA glycosylase [Zootermopsis nevadensis]
TRINITY_DN82045_c0_g1_i1	1	1	gi|646698087|gb|KDR09434.1| TRAF-interacting protein [Zootermopsis nevadensis]
TRINITY_DN82045_c1_g1_i1	1	1	gi|332018275|gb|EGI58880.1| TRAF-interacting protein [Acromyrmex echinatior]
TRINITY_DN82064_c0_g1_i1	1	1	gi|646712519|gb|KDR17251.1| Protein Daple [Zootermopsis nevadensis]
TRINITY_DN82080_c0_g1_i1	1	1	gi|646714524|gb|KDR18454.1| SYS1-like protein [Zootermopsis nevadensis]
TRINITY_DN82082_c0_g1_i1	1	1	gi|118788703|ref|XP_316922.3| AGAP008516-PA [Anopheles gambiae str. PEST] >gi|37787323|gb|AAP69612.1| nicotinate phosphoribosyltransferase-like protein [Anopheles gambiae] >gi|116122873|gb|EAA43816.3| AGAP008516-PA [Anopheles gambiae str. PEST]
TRINITY_DN82093_c1_g1_i1	1	1	gi|568136586|gb|AHC98625.1| epidermal growth factor receptor, partial [Limnoporus dissortis]
TRINITY_DN82096_c0_g2_i1	1	1	gi|675378803|gb|KFM71705.1| Rho guanine nucleotide exchange factor 17, partial [Stegodyphus mimosarum]
TRINITY_DN82096_c0_g2_i2	1	1	gi|675378803|gb|KFM71705.1| Rho guanine nucleotide exchange factor 17, partial [Stegodyphus mimosarum]
TRINITY_DN82112_c3_g1_i1	1	1	gi|675382623|gb|KFM75520.1| Nucleic-acid-binding protein from mobile element jockey, partial [Stegodyphus mimosarum]
TRINITY_DN82135_c1_g1_i2	1	1	gi|675383028|gb|KFM75925.1| T-box transcription factor TBX1-A, partial [Stegodyphus mimosarum]
TRINITY_DN82148_c0_g1_i1	1	1	gi|646685187|gb|KDR03828.1| Serine/threonine-protein phosphatase 4 regulatory subunit 3 [Zootermopsis nevadensis]
TRINITY_DN82151_c0_g1_i1	1	1	gi|646713264|gb|KDR17683.1| Protein numb [Zootermopsis nevadensis]
TRINITY_DN82165_c0_g1_i1	1	1	gi|358442122|gb|AEU11366.1| Broad-complex protein isoform 4 [Penaeus monodon]
TRINITY_DN82165_c0_g1_i2	1	1	gi|358442122|gb|AEU11366.1| Broad-complex protein isoform 4 [Penaeus monodon]
TRINITY_DN82167_c2_g1_i1	1	1	gi|375173472|gb|AFA42359.1| clip domain serine proteinase 1 [Portunus trituberculatus]
TRINITY_DN82176_c0_g1_i1	1	1	gi|5881881|emb|CAB55635.1| deoxyribonuclease I [Marsupenaeus japonicus]
TRINITY_DN82179_c0_g1_i1	1	1	gi|325170046|gb|ADY90107.1| protein disulfide isomerase A6 [Penaeus monodon]
TRINITY_DN82182_c1_g1_i1	1	1	gi|607358039|gb|EZA52467.1| Membralin [Cerapachys biroi]
TRINITY_DN82194_c0_g1_i1	1	1	gi|296042357|gb|ADG85668.1| lectin B isoform 1 [Marsupenaeus japonicus]
TRINITY_DN82233_c0_g2_i1	1	1	gi|734548045|gb|KHN76280.1| Crooked neck-like protein 1 [Toxocara canis]
TRINITY_DN82252_c1_g1_i1	1	1	gi|146432695|gb|ABQ41248.1| male reproductive-related microfibril-associated protein [Macrobrachium rosenbergii]
TRINITY_DN82254_c2_g1_i1	1	1	gi|925671028|gb|KOX68893.1| Ubiquitin-conjugating enzyme E2 O [Melipona quadrifasciata]
TRINITY_DN82273_c0_g1_i1	1	1	gi|646721421|gb|KDR22769.1| UDP-glucuronosyltransferase 2C1 [Zootermopsis nevadensis]
TRINITY_DN82304_c0_g1_i1	1	1	gi|161076673|ref|NP_001097074.1| uncharacterized protein Dmel_CG12795 [Drosophila melanogaster] >gi|157400060|gb|AAF51108.3| uncharacterized protein Dmel_CG12795 [Drosophila melanogaster] >gi|157816770|gb|ABV82377.1| LD41381p [Drosophila melanogaster]
TRINITY_DN82304_c0_g1_i2	1	1	gi|195471063|ref|XP_002087825.1| GE18234 [Drosophila yakuba] >gi|194173926|gb|EDW87537.1| uncharacterized protein Dyak_GE18234 [Drosophila yakuba]
TRINITY_DN82307_c3_g1_i2	1	1	gi|307209905|gb|EFN86684.1| Neutral ceramidase [Harpegnathos saltator]
TRINITY_DN82320_c0_g1_i1	1	1	gi|58393315|ref|XP_319985.2| AGAP009209-PA [Anopheles gambiae str. PEST] >gi|74839219|sp|Q7PVQ9.2|RPB11_ANOGA RecName: Full=DNA-directed RNA polymerase II subunit RPB11; Short=RNA polymerase II subunit B11; AltName: Full=DNA-directed RNA polymerase II subunit J >gi|55235548|gb|EAA14713.2| AGAP009209-PA [Anopheles gambiae str. PEST]
TRINITY_DN82342_c0_g2_i1	1	1	gi|646707753|gb|KDR14371.1| E3 ubiquitin-protein ligase HECTD1 [Zootermopsis nevadensis]
TRINITY_DN82346_c0_g2_i1	1	1	gi|389609267|dbj|BAM18245.1| similar to CG30415 [Papilio xuthus]
TRINITY_DN82353_c0_g1_i1	1	1	gi|675371177|gb|KFM64079.1| Golgi apparatus protein 1, partial [Stegodyphus mimosarum]
TRINITY_DN82361_c2_g1_i1	1	1	gi|646710075|gb|KDR15695.1| Mediator of RNA polymerase II transcription subunit 29 [Zootermopsis nevadensis]
TRINITY_DN82378_c1_g1_i1	1	1	gi|328899662|gb|AEB54644.1| ribosomal protein L44 [Procambarus clarkii]
TRINITY_DN82387_c1_g1_i1	1	1	gi|307197387|gb|EFN78662.1| Apolipophorins [Harpegnathos saltator]
TRINITY_DN82405_c3_g1_i1	1	1	gi|532759730|gb|AGU01545.1| antimicrobial peptide type 2 precursor IIc [Pandalopsis japonica]
TRINITY_DN82418_c0_g1_i1	1	1	gi|675390463|gb|KFM83360.1| Hexosaminidase D, partial [Stegodyphus mimosarum]
TRINITY_DN82420_c0_g1_i1	1	1	gi|290462873|gb|ADD24484.1| Transposable element Tc3 transposase [Lepeophtheirus salmonis]
TRINITY_DN82434_c0_g1_i1	1	1	gi|675387309|gb|KFM80206.1| Kinesin heavy chain, partial [Stegodyphus mimosarum]
TRINITY_DN82451_c0_g1_i1	1	1	gi|442798696|gb|AGC75066.1| SUMO-activating enzyme subunit 1 [Eriocheir sinensis]
TRINITY_DN82475_c0_g1_i1	1	1	gi|749588410|ref|WP_040214738.1| malate dehydrogenase [Clostridium sp. MS1]
TRINITY_DN82477_c0_g1_i2	1	1	gi|405977007|gb|EKC41480.1| Nostrin [Crassostrea gigas]
TRINITY_DN82480_c0_g1_i1	1	1	gi|684650586|gb|AIN75603.1| disintegrin and metalloproteinase domain-containing protein 10 [Eriocheir sinensis]
TRINITY_DN82497_c1_g1_i1	1	1	gi|652379163|ref|WP_026775093.1| beta-mannosidase [Polaribacter sp. Hel_I_88]
TRINITY_DN82497_c1_g2_i1	1	1	gi|498351153|ref|WP_010665309.1| beta-galactosidase/beta-glucuronidase [Marinilabilia salmonicolor]
TRINITY_DN82497_c2_g1_i1	1	1	gi|909537789|dbj|GAP45243.1| beta-galactosidase [Bacteroidales bacterium TBC1]
TRINITY_DN82513_c0_g1_i1	1	1	gi|668454345|gb|KFB42818.1| AGAP002523-PA-like protein [Anopheles sinensis]
TRINITY_DN82530_c0_g1_i1	1	1	gi|873218405|emb|CEM39495.1| unnamed protein product [Vitrella brassicaformis CCMP3155]
TRINITY_DN82532_c1_g1_i1	1	1	gi|646715253|gb|KDR18924.1| Intraflagellar transport protein 88-like protein [Zootermopsis nevadensis]
TRINITY_DN82545_c0_g1_i1	1	1	gi|195060836|ref|XP_001995869.1| GH14185 [Drosophila grimshawi] >gi|193891661|gb|EDV90527.1| GH14185 [Drosophila grimshawi]
TRINITY_DN82559_c0_g1_i1	1	1	gi|677283338|gb|AIM45534.1| peritrophin-44-like protein [Eriocheir sinensis]
TRINITY_DN82559_c0_g1_i2	1	1	gi|677283338|gb|AIM45534.1| peritrophin-44-like protein [Eriocheir sinensis]
TRINITY_DN82565_c0_g1_i1	1	1	gi|195134260|ref|XP_002011555.1| GI11033 [Drosophila mojavensis] >gi|193906678|gb|EDW05545.1| uncharacterized protein Dmoj_GI11033 [Drosophila mojavensis]
TRINITY_DN82565_c0_g1_i2	1	1	gi|195134260|ref|XP_002011555.1| GI11033 [Drosophila mojavensis] >gi|193906678|gb|EDW05545.1| uncharacterized protein Dmoj_GI11033 [Drosophila mojavensis]
TRINITY_DN82569_c1_g1_i1	1	1	gi|48479033|gb|AAT44837.1| heterotrimeric GTP-binding protein alpha subunit G-alpha-q [Litopenaeus vannamei]
TRINITY_DN82569_c1_g1_i2	1	1	gi|3913714|sp|P91950.1|GNAQ_HOMAM RecName: Full=Guanine nucleotide-binding protein G(q) subunit alpha; AltName: Full=Guanine nucleotide-binding protein alpha-q >gi|1872548|gb|AAB49314.1| heterotrimeric GTP-binding protein alpha subunit G-alpha-q [Homarus americanus]
TRINITY_DN82579_c1_g1_i1	1	1	gi|146432695|gb|ABQ41248.1| male reproductive-related microfibril-associated protein [Macrobrachium rosenbergii]
TRINITY_DN82579_c1_g2_i1	1	1	gi|146432695|gb|ABQ41248.1| male reproductive-related microfibril-associated protein [Macrobrachium rosenbergii]
TRINITY_DN82587_c0_g1_i1	1	1	gi|646701505|gb|KDR11195.1| Rap1 GTPase-GDP dissociation stimulator 1-B [Zootermopsis nevadensis]
TRINITY_DN82590_c1_g1_i1	1	1	gi|661186337|emb|CDH51699.1| integrin alpha n-terminal domain superfamilyprotein [Lichtheimia corymbifera JMRC:FSU:9682]
TRINITY_DN82597_c0_g1_i2	1	1	gi|324028132|gb|ADY16617.1| ribosomal protein S3a [Fenneropenaeus merguiensis]
TRINITY_DN82610_c0_g2_i1	1	1	gi|121543829|gb|ABM55579.1| ribosomal protein L28-like protein [Maconellicoccus hirsutus]
TRINITY_DN82656_c0_g1_i1	1	1	gi|410825534|gb|AFV91538.1| B-type preproallatostatin I, partial [Pandalopsis japonica]
TRINITY_DN82673_c0_g1_i1	1	1	gi|558633449|gb|AHA83583.1| C-type lectin 2 [Marsupenaeus japonicus]
TRINITY_DN82678_c0_g3_i1	1	1	gi|521062053|ref|WP_020394004.1| peptidylprolyl isomerase [Thiothrix disciformis]
TRINITY_DN82685_c0_g1_i1	1	1	gi|514686553|ref|XP_004990854.1| cystathionine-beta-synthase [Salpingoeca rosetta] >gi|326431444|gb|EGD77014.1| cystathionine-beta-synthase [Salpingoeca rosetta]
TRINITY_DN82698_c1_g2_i1	1	1	gi|954604798|gb|KRZ81331.1| Retrovirus-related Pol polyprotein from transposon 17.6, partial [Trichinella sp. T8]
TRINITY_DN82701_c0_g1_i1	1	1	gi|646700815|gb|KDR10799.1| Sortilin-related receptor [Zootermopsis nevadensis]
TRINITY_DN82707_c5_g2_i1	1	1	gi|149052878|gb|EDM04695.1| rCG63501, partial [Rattus norvegicus]
TRINITY_DN82729_c1_g1_i1	1	1	gi|170060655|ref|XP_001865898.1| antioxidant enzyme [Culex quinquefasciatus] >gi|170071616|ref|XP_001869959.1| copper transport protein [Culex quinquefasciatus] >gi|167867549|gb|EDS30932.1| copper transport protein [Culex quinquefasciatus] >gi|167879079|gb|EDS42462.1| antioxidant enzyme [Culex quinquefasciatus]
TRINITY_DN82731_c0_g1_i1	1	1	gi|808085307|ref|WP_046244441.1| kynurenine 3-monooxygenase [Hymenobacter sp. MIMtkLc17]
TRINITY_DN82736_c0_g1_i1	1	1	gi|646698123|gb|KDR09457.1| Carbohydrate sulfotransferase 11 [Zootermopsis nevadensis]
TRINITY_DN82751_c0_g1_i1	1	1	gi|225713642|gb|ACO12667.1| Carbohydrate sulfotransferase 1 [Lepeophtheirus salmonis]
TRINITY_DN82759_c1_g1_i1	1	1	gi|646626467|gb|KDQ71486.1| Death-inducer obliterator 1 [Zootermopsis nevadensis]
TRINITY_DN82759_c1_g1_i2	1	1	gi|646626467|gb|KDQ71486.1| Death-inducer obliterator 1 [Zootermopsis nevadensis]
TRINITY_DN82768_c0_g1_i1	1	1	gi|646717381|gb|KDR20256.1| tRNA (cytosine-5-)-methyltransferase [Zootermopsis nevadensis]
TRINITY_DN82790_c0_g1_i4	1	1	gi|765826478|ref|NP_001292295.1| jmjC domain-containing protein 4-like [Crassostrea gigas] >gi|762119785|ref|XP_011442807.1| PREDICTED: jmjC domain-containing protein 4-like [Crassostrea gigas] >gi|405970839|gb|EKC35707.1| JmjC domain-containing protein 4 [Crassostrea gigas] >gi|597059620|gb|AHN05300.1| Jumonji-C domain-containing protein Jumonji4 [Crassostrea gigas]
TRINITY_DN82798_c1_g1_i1	1	1	gi|291308277|gb|EFE49520.1| DNA (cytosine-5-)-methyltransferase [Neisseria elongata subsp. glycolytica ATCC 29315]
TRINITY_DN82799_c1_g1_i2	1	1	gi|388548526|gb|AFK65746.1| ubiquitin-activating enzyme E1 [Eriocheir sinensis]
TRINITY_DN82808_c0_g1_i1	1	1	gi|402582772|gb|EJW76717.1| major facilitator superfamily transporter [Wuchereria bancrofti]
TRINITY_DN82820_c0_g1_i1	1	1	gi|808860456|gb|KKF12450.1| Ceramide kinase [Larimichthys crocea]
TRINITY_DN82829_c1_g1_i1	1	1	gi|727093808|ref|WP_033610480.1| homocysteine S-methyltransferase [Lactobacillus paraplantarum] >gi|689728905|gb|KGE75983.1| homocysteine methyltransferase [Lactobacillus paraplantarum] >gi|952462369|gb|ALO03782.1| homocysteine methyltransferase [Lactobacillus paraplantarum]
TRINITY_DN82831_c2_g1_i1	1	1	gi|409150796|gb|AFV15454.1| acyl-CoA delta-9 desaturase [Eriocheir sinensis]
TRINITY_DN82840_c0_g1_i1	1	1	gi|240114289|gb|ACS44713.1| hemocyanin subunit 2 [Eurydice pulchra]
TRINITY_DN82862_c0_g1_i1	1	1	gi|157113966|ref|XP_001657921.1| AAEL015419-PA [Aedes aegypti] >gi|108868286|gb|EAT32513.1| AAEL015419-PA [Aedes aegypti]
TRINITY_DN82868_c1_g1_i1	1	1	gi|646709071|gb|KDR15119.1| E3 ubiquitin-protein ligase CBL-B, partial [Zootermopsis nevadensis]
TRINITY_DN82868_c1_g1_i2	1	1	gi|646709071|gb|KDR15119.1| E3 ubiquitin-protein ligase CBL-B, partial [Zootermopsis nevadensis]
TRINITY_DN82888_c0_g1_i1	1	1	gi|195170107|ref|XP_002025855.1| GL18217 [Drosophila persimilis] >gi|194110708|gb|EDW32751.1| GL18217 [Drosophila persimilis]
TRINITY_DN82888_c0_g1_i2	1	1	gi|195554052|ref|XP_002076824.1| GD24728 [Drosophila simulans] >gi|194202842|gb|EDX16418.1| GD24728 [Drosophila simulans]
TRINITY_DN82906_c0_g2_i1	1	1	gi|675384922|gb|KFM77819.1| Sec1 family domain-containing protein 1, partial [Stegodyphus mimosarum]
TRINITY_DN82907_c0_g1_i1	1	1	gi|557136716|gb|AGZ89665.1| eukaryotic initiation factor 4A [Litopenaeus vannamei]
TRINITY_DN82907_c0_g1_i2	1	1	gi|557136716|gb|AGZ89665.1| eukaryotic initiation factor 4A [Litopenaeus vannamei]
TRINITY_DN82929_c2_g1_i1	1	1	gi|60360234|dbj|BAD90361.1| mKIAA4069 protein [Mus musculus]
TRINITY_DN82938_c0_g3_i1	1	1	gi|399138609|gb|AFP23394.1| neural precursor cell expressed developmentally down-regulated 8 [Scylla paramamosain]
TRINITY_DN82943_c0_g1_i1	1	1	gi|676581782|gb|KFO71750.1| Sodium-dependent multivitamin transporter, partial [Cuculus canorus]
TRINITY_DN82967_c0_g1_i1	1	1	gi|576250911|gb|AHH29321.1| protein inhibitor of activated STAT [Scylla paramamosain]
TRINITY_DN82967_c0_g2_i1	1	1	gi|576250911|gb|AHH29321.1| protein inhibitor of activated STAT [Scylla paramamosain]
TRINITY_DN82994_c0_g1_i5	1	1	gi|195130305|ref|XP_002009592.1| GI15155 [Drosophila mojavensis] >gi|193908042|gb|EDW06909.1| uncharacterized protein Dmoj_GI15155, isoform A [Drosophila mojavensis]
TRINITY_DN83001_c0_g1_i1	1	1	gi|223954136|gb|ACN30235.1| heat shock protein 60 [Litopenaeus vannamei]
TRINITY_DN83016_c0_g1_i1	1	1	gi|831252370|gb|AKM12647.1| M-type lectin [Macrobrachium nipponense]
TRINITY_DN83017_c3_g1_i1	1	1	gi|950780720|gb|KRT09037.1| uncharacterized protein Dpse_GA13422, isoform E [Drosophila pseudoobscura pseudoobscura]
TRINITY_DN83027_c0_g1_i1	1	1	gi|646717975|gb|KDR20630.1| PPPDE peptidase domain-containing protein 1 [Zootermopsis nevadensis]
TRINITY_DN83034_c0_g1_i1	1	1	gi|873230736|emb|CEM10131.1| unnamed protein product [Vitrella brassicaformis CCMP3155]
TRINITY_DN83051_c0_g1_i2	1	1	gi|532019016|gb|AGT63068.1| retinoblastoma family-like protein [Litopenaeus vannamei]
TRINITY_DN83057_c0_g1_i1	1	1	gi|675385982|gb|KFM78879.1| Ran-binding protein 3, partial [Stegodyphus mimosarum]
TRINITY_DN83071_c0_g1_i1	1	1	gi|675370647|gb|KFM63549.1| AN1-type zinc finger protein 6, partial [Stegodyphus mimosarum]
TRINITY_DN83071_c0_g1_i2	1	1	gi|675370647|gb|KFM63549.1| AN1-type zinc finger protein 6, partial [Stegodyphus mimosarum]
TRINITY_DN83073_c0_g1_i1	1	1	gi|675382621|gb|KFM75518.1| Nucleic-acid-binding protein from mobile element jockey, partial [Stegodyphus mimosarum]
TRINITY_DN83076_c0_g1_i1	1	1	gi|952542876|gb|KRT86921.1| C1 domain containing protein, partial [Oryctes borbonicus]
TRINITY_DN83076_c0_g1_i2	1	1	gi|915666858|gb|KOC68722.1| C2 domain-containing protein 2 [Habropoda laboriosa]
TRINITY_DN83087_c0_g1_i1	1	1	gi|306530847|gb|ADM88556.1| fatty acid synthase [Litopenaeus vannamei]
TRINITY_DN83132_c0_g1_i1	1	1	gi|506969179|gb|AGM32933.1| Xaa-pro dipeptidase-like protein [Coptotermes formosanus]
TRINITY_DN83158_c0_g1_i1	1	1	gi|675386546|gb|KFM79443.1| Serine beta-lactamase-like protein LACTB, mitochondrial, partial [Stegodyphus mimosarum]
TRINITY_DN83165_c0_g1_i1	1	1	gi|646719297|gb|KDR21459.1| Immunoglobulin-binding protein 1 [Zootermopsis nevadensis]
TRINITY_DN83175_c0_g1_i1	1	1	gi|646689106|gb|KDR06481.1| Caskin-2 [Zootermopsis nevadensis]
TRINITY_DN83197_c0_g3_i1	1	1	gi|122079954|sp|Q3T7C9.1|DPH1_LITVA RecName: Full=Diphthamide biosynthesis protein 1; AltName: Full=DPH1 homolog; AltName: Full=Tumor suppressor-like protein; Short=TSL [Litopenaeus vannamei] >gi|51895764|gb|AAU13908.1| tumor suppressor-like protein [Litopenaeus vannamei]
TRINITY_DN83201_c0_g2_i1	1	1	gi|239586406|gb|ACR83550.1| glycinamide ribonucleotide transformylase, partial [Gallus gallus]
TRINITY_DN83209_c0_g1_i1	1	1	gi|319893948|gb|ADV76255.1| Ras homolog enriched in brain [Homarus americanus]
TRINITY_DN83226_c0_g1_i1	1	1	gi|488621758|ref|WP_002558471.1| beta-galactosidase [Bacteroides sp. HPS0048] >gi|482612405|gb|EOA60418.1| beta-galactosidase [Bacteroides sp. HPS0048]
TRINITY_DN83226_c0_g1_i2	1	1	gi|494747654|ref|WP_007483062.1| beta-galactosidase [Bacteroides nordii] >gi|392660955|gb|EIY54552.1| hypothetical protein HMPREF1068_00265 [Bacteroides nordii CL02T12C05]
TRINITY_DN83227_c1_g1_i1	1	1	gi|675389729|gb|KFM82626.1| Beta-galactosidase, partial [Stegodyphus mimosarum]
TRINITY_DN83242_c0_g1_i1	1	1	gi|831252370|gb|AKM12647.1| M-type lectin [Macrobrachium nipponense]
TRINITY_DN83242_c1_g1_i1	1	1	gi|831252370|gb|AKM12647.1| M-type lectin [Macrobrachium nipponense]
TRINITY_DN83249_c0_g1_i1	1	1	gi|672889448|dbj|BAP28203.1| copper/zinc superoxide dismutase isoform 4 [Marsupenaeus japonicus]
TRINITY_DN83249_c1_g1_i1	1	1	gi|225708706|gb|ACO10199.1| Limbic system-associated membrane protein precursor [Caligus rogercresseyi]
TRINITY_DN83285_c0_g1_i1	1	1	gi|262401191|gb|ACY66498.1| T-complex protein 1 subunit alpha (TCP-1-alpha) (CCT-alpha) isoform 1-like protein [Scylla paramamosain]
TRINITY_DN83301_c0_g1_i1	1	1	gi|157107244|ref|XP_001649689.1| AAEL014836-PA [Aedes aegypti] >gi|108868702|gb|EAT32927.1| AAEL014836-PA [Aedes aegypti]
TRINITY_DN83301_c0_g2_i1	1	1	gi|157107244|ref|XP_001649689.1| AAEL014836-PA [Aedes aegypti] >gi|108868702|gb|EAT32927.1| AAEL014836-PA [Aedes aegypti]
TRINITY_DN83307_c0_g1_i1	1	1	gi|330434834|gb|AEC22816.1| tsunagi/Y14 [Macrobrachium nipponense]
TRINITY_DN83307_c0_g1_i2	1	1	gi|330434834|gb|AEC22816.1| tsunagi/Y14 [Macrobrachium nipponense]
TRINITY_DN83346_c0_g1_i2	1	1	gi|385199175|gb|AFI44966.1| bromodomain and PHD finger-containing protein, partial [Horaiella iota]
TRINITY_DN83348_c0_g1_i1	1	1	gi|915667024|gb|KOC68877.1| Plexin domain-containing protein 2 [Habropoda laboriosa]
TRINITY_DN83362_c1_g1_i1	1	1	gi|646719186|gb|KDR21394.1| Thyroid adenoma-associated protein-like protein [Zootermopsis nevadensis]
TRINITY_DN83374_c0_g1_i1	1	1	gi|646689196|gb|KDR06504.1| Ankyrin repeat domain-containing protein 17 [Zootermopsis nevadensis]
TRINITY_DN83379_c0_g1_i1	1	1	gi|169931080|gb|ACB05778.1| cuticular protein [Artemia franciscana]
TRINITY_DN83394_c0_g1_i1	1	1	gi|742408646|gb|AJB28949.1| c-Jun protein [Litopenaeus vannamei]
TRINITY_DN83395_c0_g1_i1	1	1	gi|683471778|gb|KFZ65987.1| Peroxisomal targeting signal 1 receptor [Podiceps cristatus]
TRINITY_DN83413_c0_g1_i1	1	1	gi|700589078|gb|AIU94800.1| 40S ribosomal protein [Phragmatopoma lapidosa]
TRINITY_DN83431_c2_g1_i2	1	1	gi|110645074|gb|ABG81375.1| actin [Metopus es]
TRINITY_DN83455_c0_g2_i1	1	1	gi|699979712|gb|AIU47032.1| heat shock protein [Phenacoccus solenopsis]
TRINITY_DN83463_c2_g1_i1	1	1	gi|646700482|gb|KDR10611.1| MAGUK p55 subfamily member 5 [Zootermopsis nevadensis]
TRINITY_DN83467_c0_g1_i1	1	1	gi|675384788|gb|KFM77685.1| 4-trimethylaminobutyraldehyde dehydrogenase, partial [Stegodyphus mimosarum]
TRINITY_DN83474_c2_g1_i1	1	1	gi|46518314|dbj|BAD16723.1| T-box protein Tbx1 [Achaearanea tepidariorum]
TRINITY_DN83479_c0_g1_i1	1	1	gi|195157178|ref|XP_002019473.1| GL12416 [Drosophila persimilis] >gi|194116064|gb|EDW38107.1| GL12416 [Drosophila persimilis]
TRINITY_DN83483_c0_g1_i1	1	1	gi|225712592|gb|ACO12142.1| AKT-interacting protein [Lepeophtheirus salmonis]
TRINITY_DN83496_c2_g1_i1	1	1	gi|284434763|gb|ADB85440.1| GH9 family protein [Limnoria quadripunctata]
TRINITY_DN83496_c2_g2_i1	1	1	gi|284434767|gb|ADB85442.1| GH9 family protein [Limnoria quadripunctata]
TRINITY_DN83514_c0_g1_i1	1	1	gi|646710817|gb|KDR16235.1| General transcription factor IIH subunit 4 [Zootermopsis nevadensis]
TRINITY_DN83515_c0_g1_i1	1	1	gi|157108878|ref|XP_001650427.1| AAEL005150-PA [Aedes aegypti] >gi|108879205|gb|EAT43430.1| AAEL005150-PA [Aedes aegypti]
TRINITY_DN83550_c0_g1_i2	1	1	gi|307195438|gb|EFN77324.1| DNA polymerase epsilon subunit 4 [Harpegnathos saltator]
TRINITY_DN83569_c1_g1_i1	1	1	gi|646692248|gb|KDR07358.1| NADH dehydrogenase [ubiquinone] 1 alpha subcomplex subunit 7 [Zootermopsis nevadensis]
TRINITY_DN83599_c0_g1_i1	1	1	gi|646710937|gb|KDR16315.1| LMBR1 domain-containing protein 2-like protein [Zootermopsis nevadensis]
TRINITY_DN83609_c0_g1_i1	1	1	gi|157116410|ref|XP_001658463.1| AAEL007576-PA [Aedes aegypti] >gi|108876487|gb|EAT40712.1| AAEL007576-PA [Aedes aegypti]
TRINITY_DN83623_c2_g1_i1	1	1	gi|321461627|gb|EFX72657.1| ABC protein, subfamily ABCC [Daphnia pulex]
TRINITY_DN83648_c0_g1_i1	1	1	gi|902942568|gb|AKS25866.1| Fem-1C [Eriocheir sinensis]
TRINITY_DN83648_c0_g1_i2	1	1	gi|902942568|gb|AKS25866.1| Fem-1C [Eriocheir sinensis]
TRINITY_DN83653_c1_g1_i1	1	1	gi|6594619|gb|AAF18560.1|AF013963_1 amino acid transporter/amino acid-gated channel for sodium/potassium ions [Manduca sexta]
TRINITY_DN83656_c2_g1_i1	1	1	gi|954326322|gb|KRY05247.1| Retrovirus-related Pol polyprotein from transposon 17.6, partial [Trichinella patagoniensis]
TRINITY_DN83678_c0_g1_i1	1	1	gi|646722755|gb|KDR23647.1| Protein phosphatase inhibitor 2 [Zootermopsis nevadensis]
TRINITY_DN83689_c0_g1_i1	1	1	gi|540849865|gb|AGV15456.1| PIWI-2 [Portunus trituberculatus]
TRINITY_DN83689_c1_g1_i1	1	1	gi|540849865|gb|AGV15456.1| PIWI-2 [Portunus trituberculatus]
TRINITY_DN83703_c0_g1_i1	1	1	gi|646698086|gb|KDR09433.1| FAS-associated factor 1 [Zootermopsis nevadensis]
TRINITY_DN83706_c0_g1_i1	1	1	gi|930660938|gb|KPJ02901.1| Ribonuclease P protein subunit p30 [Papilio xuthus]
TRINITY_DN83724_c0_g1_i1	1	1	gi|646714263|gb|KDR18301.1| Negative elongation factor E [Zootermopsis nevadensis]
TRINITY_DN83741_c0_g2_i1	1	1	gi|646715455|gb|KDR19067.1| Glycoprotein 3-alpha-L-fucosyltransferase A [Zootermopsis nevadensis]
TRINITY_DN83758_c0_g1_i1	1	1	gi|217418241|gb|ACK44247.1| vitelline membrane outer layer 1-like protein [Scylla paramamosain]
TRINITY_DN83758_c0_g1_i3	1	1	gi|217418241|gb|ACK44247.1| vitelline membrane outer layer 1-like protein [Scylla paramamosain]
TRINITY_DN83763_c0_g1_i1	1	1	gi|9186884|dbj|BAA99543.1| BCS-1 [Amphibalanus amphitrite]
TRINITY_DN83779_c1_g1_i1	1	1	gi|307197482|gb|EFN78716.1| JNK-interacting protein 3 [Harpegnathos saltator]
TRINITY_DN83788_c0_g2_i1	1	1	gi|169642335|gb|AAI60476.1| slu7 protein [Xenopus (Silurana) tropicalis]
TRINITY_DN83797_c0_g1_i1	1	1	gi|486138015|gb|AGK89912.1| nicotinic acetylcholine receptor subunit beta 1 [Pandalopsis japonica]
TRINITY_DN83820_c1_g1_i1	1	1	gi|501295002|dbj|BAN20811.1| sulphate transporter [Riptortus pedestris]
TRINITY_DN83856_c0_g1_i2	1	1	gi|734552466|gb|KHN79950.1| Protein FAM63A [Toxocara canis]
TRINITY_DN83861_c0_g1_i1	1	1	gi|657189749|gb|AID47197.1| peroxinectin [Macrophthalmus japonicus]
TRINITY_DN83865_c0_g1_i2	1	1	gi|576250969|gb|AHH29324.1| cytokine receptor [Scylla paramamosain]
TRINITY_DN83876_c2_g2_i1	1	1	gi|646707257|gb|KDR14100.1| Enteropeptidase [Zootermopsis nevadensis]
TRINITY_DN83880_c0_g1_i1	1	1	gi|915663277|gb|KOC65609.1| Breast cancer type 1 susceptibility protein like protein [Habropoda laboriosa]
TRINITY_DN83880_c0_g1_i2	1	1	gi|646719160|gb|KDR21368.1| Breast cancer type 1 susceptibility protein-like protein [Zootermopsis nevadensis]
TRINITY_DN83883_c0_g3_i1	1	1	gi|557375983|gb|AGZ95685.1| C-type lectin 1 [Palaemon modestus]
TRINITY_DN83894_c0_g1_i1	1	1	gi|321476314|gb|EFX87275.1| extra macrochaetae-like protein [Daphnia pulex]
TRINITY_DN83897_c0_g1_i1	1	1	gi|504210915|ref|WP_014398017.1| formate acetyltransferase [Corallococcus coralloides] >gi|380730261|gb|AFE06263.1| hypothetical protein COCOR_05224 [Corallococcus coralloides DSM 2259]
TRINITY_DN83897_c1_g1_i1	1	1	gi|835855353|ref|WP_047686050.1| formate acetyltransferase [Xenorhabdus sp. NBAII XenSa04]
TRINITY_DN83897_c5_g1_i1	1	1	gi|703477008|ref|WP_033429818.1| formate acetyltransferase [Saccharothrix syringae]
TRINITY_DN83903_c0_g1_i2	1	1	gi|503453716|ref|WP_013688377.1| spermidine synthase [Fluviicola taffensis] >gi|327321118|gb|AEA45610.1| Spermidine synthase [Fluviicola taffensis DSM 16823]
TRINITY_DN83907_c1_g1_i1	1	1	gi|646707753|gb|KDR14371.1| E3 ubiquitin-protein ligase HECTD1 [Zootermopsis nevadensis]
TRINITY_DN83907_c1_g1_i2	1	1	gi|646707753|gb|KDR14371.1| E3 ubiquitin-protein ligase HECTD1 [Zootermopsis nevadensis]
TRINITY_DN83932_c0_g1_i1	1	1	gi|647645217|ref|WP_025917194.1| 3-hydroxybutyrate dehydrogenase [Herminiimonas sp. CN]
TRINITY_DN83932_c0_g1_i2	1	1	gi|647645217|ref|WP_025917194.1| 3-hydroxybutyrate dehydrogenase [Herminiimonas sp. CN]
TRINITY_DN83947_c0_g1_i1	1	1	gi|339639557|tpg|DAA34898.1| TPA_exp: Piwi1 [Capitella teleta]
TRINITY_DN83961_c0_g1_i1	1	1	gi|696123048|gb|AIT40221.1| UBX domain-containing protein 4 [Rhipicephalus microplus]
TRINITY_DN83965_c4_g2_i2	1	1	gi|313233838|emb|CBY10007.1| unnamed protein product [Oikopleura dioica]
TRINITY_DN83971_c1_g1_i1	1	1	gi|528764461|gb|EPY84120.1| mediator of RNA polymerase II transcription subunit 23 [Camelus ferus]
TRINITY_DN83984_c0_g1_i1	1	1	gi|532019016|gb|AGT63068.1| retinoblastoma family-like protein [Litopenaeus vannamei]
TRINITY_DN84002_c0_g1_i1	1	1	gi|157114938|ref|XP_001652495.1| AAEL006988-PA [Aedes aegypti] >gi|108877125|gb|EAT41350.1| AAEL006988-PA [Aedes aegypti]
TRINITY_DN84002_c0_g2_i2	1	1	gi|646723068|gb|KDR23828.1| Transcription initiation factor TFIID subunit 6 [Zootermopsis nevadensis]
TRINITY_DN84002_c0_g2_i4	1	1	gi|646723068|gb|KDR23828.1| Transcription initiation factor TFIID subunit 6 [Zootermopsis nevadensis]
TRINITY_DN84008_c0_g1_i1	1	1	gi|168420295|gb|ACA23976.1| pancreatic lipase-related protein [Mizuhopecten yessoensis]
TRINITY_DN84013_c1_g1_i1	1	1	gi|646716491|gb|KDR19729.1| F-box/WD repeat-containing protein 1A [Zootermopsis nevadensis]
TRINITY_DN84013_c1_g2_i1	1	1	gi|646716491|gb|KDR19729.1| F-box/WD repeat-containing protein 1A [Zootermopsis nevadensis]
TRINITY_DN84016_c0_g1_i1	1	1	gi|861623358|gb|KMQ87968.1| protein fam60a [Lasius niger]
TRINITY_DN84016_c0_g1_i2	1	1	gi|861623358|gb|KMQ87968.1| protein fam60a [Lasius niger]
TRINITY_DN84018_c2_g1_i1	1	1	gi|556523269|gb|AGZ62051.1| gastrolith protein 30 [Cherax quadricarinatus]
TRINITY_DN84018_c2_g1_i2	1	1	gi|556523269|gb|AGZ62051.1| gastrolith protein 30 [Cherax quadricarinatus]
TRINITY_DN84033_c0_g1_i1	1	1	gi|195144024|ref|XP_002012996.1| GL23893 [Drosophila persimilis] >gi|194101939|gb|EDW23982.1| GL23893 [Drosophila persimilis]
TRINITY_DN84039_c0_g1_i1	1	1	gi|646714521|gb|KDR18451.1| EFR3-like protein cmp44E [Zootermopsis nevadensis]
TRINITY_DN84043_c0_g2_i1	1	1	gi|646695041|gb|KDR08215.1| NDUFAF4-like protein [Zootermopsis nevadensis]
TRINITY_DN84053_c0_g1_i1	1	1	gi|328899492|gb|AEB54638.1| ribosomal protein L10 [Procambarus clarkii]
TRINITY_DN84065_c0_g1_i2	1	1	gi|804996|emb|CAA89153.1| orf [Homo sapiens]
TRINITY_DN84075_c1_g1_i1	1	1	gi|380307262|gb|AFD52981.1| glutamine synthetase 2 [Procambarus clarkii]
TRINITY_DN84082_c0_g1_i1	1	1	gi|325303322|tpg|DAA34500.1| TPA_inf: glutamate transporter EAAC1-interacting protein GTRAP3-18 [Amblyomma variegatum]
TRINITY_DN84097_c2_g2_i1	1	1	gi|646716367|gb|KDR19647.1| 5-formyltetrahydrofolate cyclo-ligase [Zootermopsis nevadensis]
TRINITY_DN84103_c0_g1_i1	1	1	gi|743692760|gb|AJC52503.1| prostaglandin F synthase [Scylla olivacea]
TRINITY_DN84108_c0_g1_i1	1	1	gi|405977107|gb|EKC41573.1| Nuclear pore complex protein Nup88 [Crassostrea gigas]
TRINITY_DN84115_c1_g1_i1	1	1	gi|32566053|ref|NP_503176.2| DM (Doublesex/MAB-3) Domain family [Caenorhabditis elegans] >gi|351059405|emb|CCD74234.1| DM (Doublesex/MAB-3) Domain family [Caenorhabditis elegans]
TRINITY_DN84118_c0_g1_i1	1	1	gi|646691501|gb|KDR07128.1| Nischarin [Zootermopsis nevadensis]
TRINITY_DN84135_c1_g1_i1	1	1	gi|568259046|gb|ETN67053.1| NADH:ubiquinone dehydrogenase [Anopheles darlingi]
TRINITY_DN84164_c0_g1_i1	1	1	gi|347964325|ref|XP_311233.5| AGAP000703-PA [Anopheles gambiae str. PEST] >gi|333467477|gb|EAA06887.5| AGAP000703-PA [Anopheles gambiae str. PEST]
TRINITY_DN84171_c0_g1_i1	1	1	gi|157114003|ref|XP_001657937.1| AAEL006680-PA [Aedes aegypti] >gi|108877489|gb|EAT41714.1| AAEL006680-PA [Aedes aegypti]
TRINITY_DN84180_c1_g1_i1	1	1	gi|225719278|gb|ACO15485.1| C21orf2 [Caligus clemensi]
TRINITY_DN84182_c0_g1_i1	1	1	gi|646703818|gb|KDR12291.1| Raf-like protein serine/threonine-protein kinase phl, partial [Zootermopsis nevadensis]
TRINITY_DN84199_c0_g1_i1	1	1	gi|328796228|gb|AEB40303.1| mitochondrial ATP synthase delta subunit precursor [Litopenaeus vannamei]
TRINITY_DN84207_c0_g1_i1	1	1	gi|157142151|ref|XP_001647836.1| AAEL014226-PA [Aedes aegypti] >gi|108868274|gb|EAT32504.1| AAEL014226-PA [Aedes aegypti]
TRINITY_DN84216_c0_g1_i1	1	1	gi|646715825|gb|KDR19293.1| Glutamine and serine-rich protein 1 [Zootermopsis nevadensis]
TRINITY_DN84218_c0_g3_i1	1	1	gi|646709737|gb|KDR15458.1| SEC14-like protein 1 [Zootermopsis nevadensis]
TRINITY_DN84220_c0_g1_i1	1	1	gi|262401189|gb|ACY66497.1| splicing factor arginine/serine-rich 7 [Scylla paramamosain]
TRINITY_DN84230_c0_g1_i1	1	1	gi|414151626|gb|AFW98986.1| prophenoloxidase activating factor [Fenneropenaeus chinensis]
TRINITY_DN84234_c2_g1_i1	1	1	gi|194748371|ref|XP_001956619.1| GF25304 [Drosophila ananassae] >gi|190623901|gb|EDV39425.1| uncharacterized protein Dana_GF25304 [Drosophila ananassae]
TRINITY_DN84243_c0_g1_i1	1	1	gi|744514391|gb|AJC97118.1| Rab11A [Macrobrachium rosenbergii]
TRINITY_DN84243_c0_g2_i2	1	1	gi|744514391|gb|AJC97118.1| Rab11A [Macrobrachium rosenbergii]
TRINITY_DN84245_c1_g1_i1	1	1	gi|187039426|emb|CAP21535.1| Protein CBG25090, partial [Caenorhabditis briggsae]
TRINITY_DN84247_c0_g3_i1	1	1	gi|51235736|gb|AAT98633.1| orphan nuclear receptor E75C [Manduca sexta]
TRINITY_DN84248_c1_g1_i2	1	1	gi|646719153|gb|KDR21361.1| CWF19-like protein 2 [Zootermopsis nevadensis]
TRINITY_DN84261_c1_g1_i1	1	1	gi|646710433|gb|KDR15952.1| Poly(ADP-ribose) glycohydrolase ARH3 [Zootermopsis nevadensis]
TRINITY_DN84268_c0_g1_i1	1	1	gi|646689676|gb|KDR06665.1| Exocyst complex component 5 [Zootermopsis nevadensis]
TRINITY_DN84268_c0_g1_i2	1	1	gi|646689676|gb|KDR06665.1| Exocyst complex component 5 [Zootermopsis nevadensis]
TRINITY_DN84283_c0_g1_i1	1	1	gi|50417237|gb|AAH77147.1| Rrp12 protein [Danio rerio]
TRINITY_DN84286_c0_g2_i1	1	1	gi|939220632|gb|EDV37748.2| LOW QUALITY PROTEIN: uncharacterized protein Dana_GF13608 [Drosophila ananassae]
TRINITY_DN84290_c0_g1_i1	1	1	gi|646700583|gb|KDR10693.1| Propionyl-CoA carboxylase alpha chain, mitochondrial [Zootermopsis nevadensis]
TRINITY_DN84290_c0_g2_i1	1	1	gi|646700583|gb|KDR10693.1| Propionyl-CoA carboxylase alpha chain, mitochondrial [Zootermopsis nevadensis]
TRINITY_DN84309_c0_g1_i1	1	1	gi|47221444|emb|CAF97362.1| unnamed protein product, partial [Tetraodon nigroviridis]
TRINITY_DN84340_c0_g1_i1	1	1	gi|675378065|gb|KFM70967.1| Transcription elongation factor SPT5, partial [Stegodyphus mimosarum]
TRINITY_DN84342_c0_g1_i1	1	1	gi|646699271|gb|KDR09977.1| 4-aminobutyrate aminotransferase, mitochondrial [Zootermopsis nevadensis]
TRINITY_DN84353_c0_g1_i1	1	1	gi|646709127|gb|KDR15146.1| Importin-11 [Zootermopsis nevadensis]
TRINITY_DN84360_c1_g1_i1	1	1	gi|675378039|gb|KFM70941.1| Organic cation transporter 1, partial [Stegodyphus mimosarum]
TRINITY_DN84381_c3_g1_i1	1	1	gi|942690044|ref|WP_055394721.1| carbohydrate kinase [Flagellimonas sp. DK169] >gi|941933139|gb|KQC30161.1| carbohydrate kinase [Flagellimonas sp. DK169]
TRINITY_DN84391_c1_g1_i1	1	1	gi|646715436|gb|KDR19048.1| Tyrosine-protein phosphatase 10D, partial [Zootermopsis nevadensis]
TRINITY_DN84424_c0_g1_i1	1	1	gi|675384546|gb|KFM77443.1| Protein SMG8, partial [Stegodyphus mimosarum]
TRINITY_DN84443_c0_g1_i1	1	1	gi|760485122|gb|AJP31314.1| broad-complex-like protein [Macrobrachium nipponense]
TRINITY_DN84463_c0_g2_i1	1	1	gi|315455133|gb|ADU25463.1| mutant C-type lectin [Litopenaeus vannamei]
TRINITY_DN84470_c1_g1_i2	1	1	gi|586962498|gb|AHK05637.1| ATP-binding cassette transporter sub-family B member 8 [Tigriopus japonicus]
TRINITY_DN84470_c1_g1_i3	1	1	gi|586962498|gb|AHK05637.1| ATP-binding cassette transporter sub-family B member 8 [Tigriopus japonicus]
TRINITY_DN84473_c2_g1_i1	1	1	gi|696297003|ref|WP_032872561.1| MULTISPECIES: copper oxidase [Bacillus subtilis group] >gi|679911316|gb|KFX40354.1| copper oxidase [Bacillus amyloliquefaciens] >gi|949329794|gb|KRQ88601.1| copper oxidase [Bacillus methylotrophicus] >gi|951625853|gb|KRT33633.1| copper oxidase [Bacillus methylotrophicus]
TRINITY_DN84488_c0_g1_i1	1	1	gi|550222144|ref|WP_022590280.1| Sulphatase-modifying factor [Vibrio nigripulchritudo] >gi|549002550|emb|CCN53370.1| putative Sulphatase-modifying factor [Vibrio nigripulchritudo MADA3021] >gi|549009162|emb|CCN58568.1| putative Sulphatase-modifying factor [Vibrio nigripulchritudo MADA3029] >gi|549091247|emb|CCN45438.1| putative Sulphatase-modifying factor [Vibrio nigripulchritudo MADA3020]
TRINITY_DN84498_c0_g1_i1	1	1	gi|675368539|gb|KFM61441.1| Protein crumb, partial [Stegodyphus mimosarum]
TRINITY_DN84509_c1_g1_i1	1	1	gi|915668685|gb|KOC70304.1| Nucleolar protein 16 [Habropoda laboriosa]
TRINITY_DN84519_c0_g1_i1	1	1	gi|478415060|gb|AGI97279.1| activating transcription factor 4 [Litopenaeus vannamei]
TRINITY_DN84522_c0_g1_i2	1	1	gi|952537734|gb|KRT84350.1| Thioredoxin, partial [Oryctes borbonicus]
TRINITY_DN84533_c0_g1_i1	1	1	gi|342326432|gb|AEL23131.1| COX4 neighbor protein [Cherax quadricarinatus]
TRINITY_DN84538_c0_g2_i3	1	1	gi|950777288|gb|KRT06698.1| uncharacterized protein Dpse_GA12848, isoform C [Drosophila pseudoobscura pseudoobscura]
TRINITY_DN84553_c0_g1_i2	1	1	gi|328899728|gb|AEB54646.1| ribosomal protein S11 [Procambarus clarkii]
TRINITY_DN84564_c1_g1_i1	1	1	gi|358442122|gb|AEU11366.1| Broad-complex protein isoform 4 [Penaeus monodon]
TRINITY_DN84573_c0_g1_i1	1	1	gi|646721193|gb|KDR22663.1| Serine/threonine/tyrosine-interacting protein [Zootermopsis nevadensis]
TRINITY_DN84578_c1_g1_i1	1	1	gi|861626538|gb|KMQ88825.1| dedicator of cytokinesis protein 9 [Lasius niger]
TRINITY_DN84582_c0_g3_i1	1	1	gi|861634423|gb|KMQ91255.1| map kinase-activating death domain protein [Lasius niger]
TRINITY_DN84585_c0_g1_i1	1	1	gi|675376774|gb|KFM69676.1| Sprouty-related, EVH1 domain-containing protein 2, partial [Stegodyphus mimosarum]
TRINITY_DN84589_c1_g1_i1	1	1	gi|289577262|ref|NP_001166189.1| uncharacterized protein LOC100379261 [Apis mellifera]
TRINITY_DN84596_c1_g1_i2	1	1	gi|675365906|gb|KFM58808.1| Heterogeneous nuclear ribonucleoprotein F, partial [Stegodyphus mimosarum]
TRINITY_DN84596_c1_g1_i4	1	1	gi|675365906|gb|KFM58808.1| Heterogeneous nuclear ribonucleoprotein F, partial [Stegodyphus mimosarum]
TRINITY_DN84613_c0_g1_i1	1	1	gi|206725166|dbj|BAG71783.1| fmr [Gryllus bimaculatus]
TRINITY_DN84613_c0_g1_i2	1	1	gi|206725166|dbj|BAG71783.1| fmr [Gryllus bimaculatus]
TRINITY_DN84632_c0_g1_i2	1	1	gi|315493890|gb|ADU33112.1| transposase [Fenneropenaeus chinensis]
TRINITY_DN84637_c0_g2_i1	1	1	gi|646720552|gb|KDR22232.1| CDK5 regulatory subunit-associated protein 2 [Zootermopsis nevadensis]
TRINITY_DN84637_c0_g2_i2	1	1	gi|646720552|gb|KDR22232.1| CDK5 regulatory subunit-associated protein 2 [Zootermopsis nevadensis]
TRINITY_DN84638_c1_g1_i1	1	1	gi|646721135|gb|KDR22605.1| Activating signal cointegrator 1 complex subunit 3 [Zootermopsis nevadensis]
TRINITY_DN84646_c0_g1_i1	1	1	gi|19920930|ref|NP_609210.1| CG7781, isoform A [Drosophila melanogaster] >gi|665407137|ref|NP_001285745.1| CG7781, isoform B [Drosophila melanogaster] >gi|7297382|gb|AAF52642.1| CG7781, isoform A [Drosophila melanogaster] >gi|17944371|gb|AAL48077.1| RE71014p [Drosophila melanogaster] >gi|220948836|gb|ACL86961.1| CG7781-PA, partial [synthetic construct] >gi|220958256|gb|ACL91671.1| CG7781-PA [synt…
TRINITY_DN84657_c0_g1_i1	1	1	gi|675383647|gb|KFM76544.1| Next to BRCA1 1 protein, partial [Stegodyphus mimosarum]
TRINITY_DN84662_c0_g1_i1	1	1	gi|646698715|gb|KDR09741.1| 3-oxoacyl-[acyl-carrier-protein] synthase, mitochondrial [Zootermopsis nevadensis]
TRINITY_DN84682_c1_g1_i1	1	1	gi|61654670|gb|AAX48861.1| L27a [Suberites domuncula]
TRINITY_DN84687_c0_g1_i1	1	1	gi|26453345|dbj|BAC43748.1| spasmin 1 [Zoothamnium arbuscula]
TRINITY_DN84707_c0_g1_i1	1	1	gi|873327997|gb|AKP40998.1| ORF2 protein [Salmo salar]
TRINITY_DN84721_c1_g2_i2	1	1	gi|118781463|ref|XP_311484.3| AGAP010462-PA [Anopheles gambiae str. PEST] >gi|116129961|gb|EAA07201.4| AGAP010462-PA [Anopheles gambiae str. PEST]
TRINITY_DN84730_c1_g1_i1	1	1	gi|952539690|gb|KRT85328.1| BTB domain-containing protein, partial [Oryctes borbonicus]
TRINITY_DN84750_c1_g1_i1	1	1	gi|332030601|gb|EGI70289.1| Integrin alpha-PS4 [Acromyrmex echinatior]
TRINITY_DN84757_c1_g1_i1	1	1	gi|734358599|gb|KHN14952.1| Bifunctional monodehydroascorbate reductase and carbonic anhydrase nectarin-3 [Glycine soja]
TRINITY_DN84768_c0_g1_i1	1	1	gi|677387107|gb|KFQ07771.1| THAP domain-containing protein 4, partial [Leptosomus discolor]
TRINITY_DN84775_c0_g1_i2	1	1	gi|668446820|gb|KFB36775.1| AGAP000564-PA-like protein [Anopheles sinensis]
TRINITY_DN84775_c0_g1_i5	1	1	gi|668446820|gb|KFB36775.1| AGAP000564-PA-like protein [Anopheles sinensis]
TRINITY_DN84775_c0_g1_i7	1	1	gi|668446820|gb|KFB36775.1| AGAP000564-PA-like protein [Anopheles sinensis]
TRINITY_DN84782_c3_g1_i1	1	1	gi|16903179|gb|AAK61417.1| transposase [Ceratitis rosa]
TRINITY_DN84808_c1_g1_i3	1	1	gi|946591334|gb|KRG03017.1| uncharacterized protein Dmoj_GI12176, isoform G [Drosophila mojavensis]
TRINITY_DN84827_c0_g1_i1	1	1	gi|124245110|gb|ABM92445.1| tetraspanins-like protein-8 [Fenneropenaeus chinensis]
TRINITY_DN84827_c0_g1_i2	1	1	gi|124245110|gb|ABM92445.1| tetraspanins-like protein-8 [Fenneropenaeus chinensis]
TRINITY_DN84830_c0_g2_i1	1	1	gi|646713975|gb|KDR18112.1| Dual specificity protein phosphatase CDC14A [Zootermopsis nevadensis]
TRINITY_DN84835_c0_g1_i1	1	1	gi|675372778|gb|KFM65680.1| Attractin-like protein 1, partial [Stegodyphus mimosarum]
TRINITY_DN84839_c1_g1_i1	1	1	gi|743692758|gb|AJC52502.1| estrogen sulfotransferase [Scylla olivacea]
TRINITY_DN84839_c1_g1_i2	1	1	gi|743692758|gb|AJC52502.1| estrogen sulfotransferase [Scylla olivacea]
TRINITY_DN84859_c1_g1_i1	1	1	gi|646720169|gb|KDR21997.1| Fukutin [Zootermopsis nevadensis]
TRINITY_DN84859_c1_g1_i2	1	1	gi|646720169|gb|KDR21997.1| Fukutin [Zootermopsis nevadensis]
TRINITY_DN84873_c0_g1_i1	1	1	gi|321478399|gb|EFX89356.1| prenyltransferase-like protein [Daphnia pulex]
TRINITY_DN84873_c0_g1_i2	1	1	gi|321478399|gb|EFX89356.1| prenyltransferase-like protein [Daphnia pulex]
TRINITY_DN84904_c0_g1_i1	1	1	gi|170044207|ref|XP_001849747.1| PET117 polypeptide [Culex quinquefasciatus] >gi|167867444|gb|EDS30827.1| PET117 polypeptide [Culex quinquefasciatus]
TRINITY_DN84909_c0_g1_i1	1	1	gi|468186277|gb|AGH30224.1| small androgen receptor-interacting protein 1 [Penaeus monodon] >gi|468186331|gb|AGH30225.1| small androgen receptor-interacting protein 1 [Penaeus monodon]
TRINITY_DN84920_c0_g1_i1	1	1	gi|646711995|gb|KDR16964.1| Influenza virus NS1A-binding protein-like protein A [Zootermopsis nevadensis]
TRINITY_DN84950_c0_g2_i1	1	1	gi|675373534|gb|KFM66436.1| Nitric oxide synthase-interacting protein, partial [Stegodyphus mimosarum]
TRINITY_DN84964_c0_g2_i1	1	1	gi|597502293|sp|G4V4G0.1|SIBD2_CUPSA RecName: Full=Single insulin-like growth factor-binding domain protein-2; Short=SIBD-2; Flags: Precursor >gi|351720388|emb|CCD22033.1| single insulin-like growth factor-binding domain protein-2 [Cupiennius salei]
TRINITY_DN84966_c2_g1_i1	1	1	gi|642120681|emb|CDQ64706.1| unnamed protein product [Oncorhynchus mykiss]
TRINITY_DN84973_c2_g1_i1	1	1	gi|671759031|gb|AII97924.1| BLTX563 [Nephila pilipes]
TRINITY_DN84978_c0_g1_i1	1	1	gi|21483458|gb|AAM52704.1| LD44515p [Drosophila melanogaster]
TRINITY_DN84978_c0_g1_i2	1	1	gi|21483458|gb|AAM52704.1| LD44515p [Drosophila melanogaster]
TRINITY_DN84991_c0_g1_i2	1	1	gi|148667125|gb|EDK99541.1| intraflagellar transport 122 homolog (Chlamydomonas), isoform CRA_a, partial [Mus musculus]
TRINITY_DN84994_c0_g2_i1	1	1	gi|646710892|gb|KDR16282.1| Eukaryotic translation initiation factor 4H [Zootermopsis nevadensis]
TRINITY_DN84994_c0_g2_i2	1	1	gi|646710892|gb|KDR16282.1| Eukaryotic translation initiation factor 4H [Zootermopsis nevadensis]
TRINITY_DN85004_c0_g1_i1	1	1	gi|195971120|gb|ACG60902.1| cathepsin C [Fenneropenaeus chinensis]
TRINITY_DN85004_c0_g1_i2	1	1	gi|195971120|gb|ACG60902.1| cathepsin C [Fenneropenaeus chinensis]
TRINITY_DN85004_c0_g1_i3	1	1	gi|195971120|gb|ACG60902.1| cathepsin C [Fenneropenaeus chinensis]
TRINITY_DN85006_c1_g1_i1	1	1	gi|3859938|gb|AAC72919.1| reverse transcriptase [Lymantria dispar]
TRINITY_DN85016_c1_g1_i1	1	1	gi|646717888|gb|KDR20568.1| Tyrosine-protein phosphatase 99A, partial [Zootermopsis nevadensis]
TRINITY_DN85018_c0_g1_i2	1	1	gi|549130006|dbj|BAO00951.1| eclosion hormone 2 [Nilaparvata lugens]
TRINITY_DN85020_c8_g1_i2	1	1	gi|930656613|gb|KPI98937.1| UPF0534 protein CG15027 [Papilio xuthus]
TRINITY_DN85029_c0_g1_i1	1	1	gi|646713939|gb|KDR18088.1| TRM1-like protein [Zootermopsis nevadensis]
TRINITY_DN85044_c1_g1_i1	1	1	gi|307188927|gb|EFN73458.1| Transposable element Tc3 transposase, partial [Camponotus floridanus]
TRINITY_DN85045_c0_g1_i2	1	1	gi|157115823|ref|XP_001658299.1| AAEL001204-PA, partial [Aedes aegypti] >gi|108883469|gb|EAT47694.1| AAEL001204-PA, partial [Aedes aegypti]
TRINITY_DN85062_c0_g1_i1	1	1	gi|646721792|gb|KDR23022.1| Pre-mRNA-splicing factor SPF27 [Zootermopsis nevadensis]
TRINITY_DN85070_c0_g1_i1	1	1	gi|930675915|gb|KPJ16147.1| Adrenodoxin-like protein, mitochondrial [Papilio machaon]
TRINITY_DN85096_c0_g1_i1	1	1	gi|607363590|gb|EZA57822.1| Spectrin beta chain, brain [Cerapachys biroi]
TRINITY_DN85104_c0_g2_i1	1	1	gi|3660667|gb|AAC61691.1| inositol 1,4,5-trisphosphate receptor [Panulirus argus]
TRINITY_DN85133_c0_g1_i1	1	1	gi|312190935|gb|ADQ43366.1| HMGBa [Litopenaeus vannamei]
TRINITY_DN85148_c0_g1_i3	1	1	gi|677283338|gb|AIM45534.1| peritrophin-44-like protein [Eriocheir sinensis]
TRINITY_DN85150_c0_g1_i1	1	1	gi|537152197|gb|ERE72071.1| actin, alpha cardiac muscle 1-like protein [Cricetulus griseus]
TRINITY_DN85177_c1_g1_i1	1	1	gi|45861735|gb|AAS78666.1| reelin, partial [Crocodylus niloticus]
TRINITY_DN85178_c0_g1_i1	1	1	gi|646718675|gb|KDR21061.1| Protein arginine N-methyltransferase 5 [Zootermopsis nevadensis]
TRINITY_DN85181_c0_g1_i1	1	1	gi|358442122|gb|AEU11366.1| Broad-complex protein isoform 4 [Penaeus monodon]
TRINITY_DN85181_c0_g2_i1	1	1	gi|358442122|gb|AEU11366.1| Broad-complex protein isoform 4 [Penaeus monodon]
TRINITY_DN85187_c0_g1_i1	1	1	gi|213493456|gb|ACJ47903.1| mago-nashi [Penaeus monodon]
TRINITY_DN85206_c2_g1_i1	1	1	gi|646723961|gb|KDR24395.1| Serine protease nudel [Zootermopsis nevadensis]
TRINITY_DN85214_c0_g1_i1	1	1	gi|646716091|gb|KDR19478.1| Kelch-like protein 20 [Zootermopsis nevadensis]
TRINITY_DN85214_c0_g1_i2	1	1	gi|646716091|gb|KDR19478.1| Kelch-like protein 20 [Zootermopsis nevadensis]
TRINITY_DN85216_c2_g1_i1	1	1	gi|112351351|gb|ABI15189.1| reverse transcriptase [Phengaris teleius]
TRINITY_DN85217_c0_g1_i1	1	1	gi|646713832|gb|KDR18025.1| Serine/threonine-protein phosphatase 6 catalytic subunit [Zootermopsis nevadensis]
TRINITY_DN85226_c2_g1_i1	1	1	gi|341650470|gb|AEK86524.1| Spz3 [Litopenaeus vannamei]
TRINITY_DN85228_c0_g1_i1	1	1	gi|677283338|gb|AIM45534.1| peritrophin-44-like protein [Eriocheir sinensis]
TRINITY_DN85251_c0_g1_i1	1	1	gi|541045283|gb|ERG84137.1| cathepsin l [Ascaris suum]
TRINITY_DN85254_c0_g1_i1	1	1	gi|738362846|ref|WP_036315131.1| superoxide dismutase [Methylophaga thiooxydans] >gi|697965605|gb|KGM06318.1| Superoxide dismutase [Fe] [Methylophaga thiooxydans]
TRINITY_DN85254_c0_g2_i1	1	1	gi|738362846|ref|WP_036315131.1| superoxide dismutase [Methylophaga thiooxydans] >gi|697965605|gb|KGM06318.1| Superoxide dismutase [Fe] [Methylophaga thiooxydans]
TRINITY_DN85262_c0_g1_i1	1	1	gi|677251885|gb|KFP59833.1| Histone-lysine N-methyltransferase SETMAR, partial [Cariama cristata]
TRINITY_DN85280_c0_g1_i1	1	1	gi|295291556|gb|ADF87491.1| ferritin 2 [Eriocheir sinensis]
TRINITY_DN85282_c1_g1_i1	1	1	gi|498923331|gb|AGL61581.1| caspase 2 [Litopenaeus vannamei]
TRINITY_DN85290_c1_g1_i1	1	1	gi|952529723|gb|KRT83151.1| Amino acid permease, partial [Oryctes borbonicus]
TRINITY_DN85295_c0_g1_i1	1	1	gi|20070909|gb|AAH26793.1| Polymerase (RNA) III (DNA directed) polypeptide C [Mus musculus]
TRINITY_DN85301_c0_g1_i1	1	1	gi|646720616|gb|KDR22277.1| Transcription factor Adf-1 [Zootermopsis nevadensis]
TRINITY_DN85304_c3_g1_i1	1	1	gi|679005342|gb|KFW06366.1| Cytochrome P450 2U1, partial [Fulmarus glacialis]
TRINITY_DN85306_c1_g1_i1	1	1	gi|332027402|gb|EGI67485.1| Nesprin-1, partial [Acromyrmex echinatior]
TRINITY_DN85313_c0_g1_i3	1	1	gi|693266382|gb|AIS24843.1| T-complex protein 1 subunit alpha [Scylla paramamosain]
TRINITY_DN85326_c1_g1_i2	1	1	gi|925678536|gb|KOX75554.1| Patched domain-containing protein 3 [Melipona quadrifasciata]
TRINITY_DN85326_c2_g1_i1	1	1	gi|934154918|gb|KPM05360.1| patched domain-containing protein (Ptchd)-like protein [Sarcoptes scabiei]
TRINITY_DN85328_c0_g1_i6	1	1	gi|861641004|gb|KMQ93396.1| heterogeneous nuclear ribonucleoprotein 27c-like protein [Lasius niger]
TRINITY_DN85334_c0_g2_i1	1	1	gi|565412072|dbj|BAO20827.1| DNA polymerase delta catalytic subunit, partial [Procambarus clarkii]
TRINITY_DN85334_c1_g1_i1	1	1	gi|565412070|dbj|BAO20826.1| DNA polymerase delta catalytic subunit, partial [Oratosquilla oratoria]
TRINITY_DN85337_c0_g1_i1	1	1	gi|520188169|emb|CCW43203.1| serine proteinase [Scylla paramamosain]
TRINITY_DN85337_c0_g1_i3	1	1	gi|520188169|emb|CCW43203.1| serine proteinase [Scylla paramamosain]
TRINITY_DN85343_c2_g4_i1	1	1	gi|815862389|ref|WP_046469344.1| strictosidine synthase [Allosalinactinospora lopnorensis]
TRINITY_DN85346_c0_g2_i3	1	1	gi|675377880|gb|KFM70782.1| Folliculin, partial [Stegodyphus mimosarum]
TRINITY_DN85355_c1_g1_i1	1	1	gi|432115681|gb|ELK36916.1| DNA-directed RNA polymerase III subunit RPC1 [Myotis davidii]
TRINITY_DN85360_c1_g1_i2	1	1	gi|646724004|gb|KDR24418.1| Protein cereblon [Zootermopsis nevadensis]
TRINITY_DN85362_c2_g1_i3	1	1	gi|675381439|gb|KFM74341.1| Proteasome activator complex subunit 4, partial [Stegodyphus mimosarum]
TRINITY_DN85363_c0_g1_i1	1	1	gi|646706115|gb|KDR13502.1| Tetratricopeptide repeat protein 37 [Zootermopsis nevadensis]
TRINITY_DN85382_c2_g3_i1	1	1	gi|157118261|ref|XP_001653140.1| AAEL008250-PA [Aedes aegypti] >gi|108875766|gb|EAT39991.1| AAEL008250-PA [Aedes aegypti]
TRINITY_DN85389_c3_g1_i1	1	1	gi|646713009|gb|KDR17529.1| WD repeat-containing protein 22 [Zootermopsis nevadensis]
TRINITY_DN85407_c0_g1_i1	1	1	gi|934152433|gb|KPM03250.1| RNA recognition motif-containing protein [Sarcoptes scabiei]
TRINITY_DN85407_c0_g1_i2	1	1	gi|934152433|gb|KPM03250.1| RNA recognition motif-containing protein [Sarcoptes scabiei]
TRINITY_DN85418_c0_g2_i2	1	1	gi|148225871|ref|NP_001088822.1| RNA exonuclease 2 [Xenopus laevis] >gi|126631799|gb|AAI33811.1| LOC496097 protein [Xenopus laevis]
TRINITY_DN85438_c1_g2_i1	1	1	gi|255045899|gb|ACU00106.1| troponin-C isoform 6 [Homarus americanus]
TRINITY_DN85441_c0_g1_i1	1	1	gi|545365624|ref|XP_005647773.1| alanine-glyoxylate transaminase [Coccomyxa subellipsoidea C-169] >gi|384249748|gb|EIE23229.1| alanine-glyoxylate transaminase [Coccomyxa subellipsoidea C-169]
TRINITY_DN85444_c2_g1_i1	1	1	gi|942526934|gb|ALL27072.1| vascular endothelial growth factor 2 [Litopenaeus vannamei]
TRINITY_DN85444_c2_g1_i2	1	1	gi|942526934|gb|ALL27072.1| vascular endothelial growth factor 2 [Litopenaeus vannamei]
TRINITY_DN85446_c0_g2_i1	1	1	gi|646693495|gb|KDR07718.1| RMD5-like protein A [Zootermopsis nevadensis]
TRINITY_DN85451_c0_g1_i3	1	1	gi|646718907|gb|KDR21210.1| Calcium-transporting ATPase type 2C member 1 [Zootermopsis nevadensis]
TRINITY_DN85456_c0_g1_i1	1	1	gi|61162138|dbj|BAD91057.1| Le-cadherin [Ligia exotica]
TRINITY_DN85462_c2_g1_i1	1	1	gi|646716961|gb|KDR19988.1| Ankyrin repeat domain-containing protein 27 [Zootermopsis nevadensis]
TRINITY_DN85462_c2_g1_i3	1	1	gi|646716961|gb|KDR19988.1| Ankyrin repeat domain-containing protein 27 [Zootermopsis nevadensis]
TRINITY_DN85465_c2_g2_i1	1	1	gi|157124995|ref|XP_001654201.1| AAEL001909-PA [Aedes aegypti] >gi|108882730|gb|EAT46955.1| AAEL001909-PA [Aedes aegypti]
TRINITY_DN85466_c0_g2_i1	1	1	gi|675388213|gb|KFM81110.1| DNA ligase 4, partial [Stegodyphus mimosarum]
TRINITY_DN85469_c1_g1_i3	1	1	gi|675387220|gb|KFM80117.1| GTPase-activating protein CdGAPr, partial [Stegodyphus mimosarum]
TRINITY_DN85473_c0_g2_i2	1	1	gi|195376499|ref|XP_002047034.1| GJ12150 [Drosophila virilis]
TRINITY_DN85482_c2_g1_i1	1	1	gi|646711047|gb|KDR16380.1| Protein charlatan [Zootermopsis nevadensis]
TRINITY_DN85496_c2_g2_i1	1	1	gi|157111287|ref|XP_001651471.1| AAEL005799-PA, partial [Aedes aegypti] >gi|108878465|gb|EAT42690.1| AAEL005799-PA, partial [Aedes aegypti]
TRINITY_DN85512_c1_g1_i1	1	1	gi|646723974|gb|KDR24408.1| Protein bunched, class 2/F isoform [Zootermopsis nevadensis]
TRINITY_DN85512_c1_g1_i7	1	1	gi|646723974|gb|KDR24408.1| Protein bunched, class 2/F isoform [Zootermopsis nevadensis]
TRINITY_DN85513_c0_g2_i2	1	1	gi|861600764|gb|KMQ83731.1| structural maintenance of chromosomes protein 1a [Lasius niger]
TRINITY_DN85515_c0_g2_i1	1	1	gi|861651979|gb|KMQ98077.1| polyadenylate-binding protein 1 [Lasius niger]
TRINITY_DN85516_c1_g1_i1	1	1	gi|676266735|gb|KFO22606.1| Transmembrane protein 59-like, partial [Fukomys damarensis]
TRINITY_DN85522_c0_g1_i1	1	1	gi|115498201|gb|ABI98680.1| ubiquitin-conjugating enzyme H1 [Litopenaeus vannamei]
TRINITY_DN85543_c0_g1_i1	1	1	gi|646715357|gb|KDR18999.1| Ras-associated and pleckstrin-like proteiny domains-containing protein 1 [Zootermopsis nevadensis]
TRINITY_DN85543_c0_g1_i4	1	1	gi|646715357|gb|KDR18999.1| Ras-associated and pleckstrin-like proteiny domains-containing protein 1 [Zootermopsis nevadensis]
TRINITY_DN85554_c2_g1_i2	1	1	gi|646723309|gb|KDR23950.1| Transcriptional adapter 2B [Zootermopsis nevadensis]
TRINITY_DN85554_c2_g1_i3	1	1	gi|646723309|gb|KDR23950.1| Transcriptional adapter 2B [Zootermopsis nevadensis]
TRINITY_DN85556_c0_g1_i1	1	1	gi|385152623|gb|AFI43796.1| ALF1 [Scylla paramamosain]
TRINITY_DN85565_c0_g1_i1	1	1	gi|646713687|gb|KDR17948.1| Ufm1-conjugating enzyme 1 [Zootermopsis nevadensis]
TRINITY_DN85565_c0_g1_i2	1	1	gi|646713687|gb|KDR17948.1| Ufm1-conjugating enzyme 1 [Zootermopsis nevadensis]
TRINITY_DN85568_c0_g2_i1	1	1	gi|495795917|ref|WP_008520496.1| cyclase [alpha proteobacterium IMCC14465] >gi|402510463|gb|EJW20728.1| Putative cyclase [alpha proteobacterium IMCC14465]
TRINITY_DN85582_c0_g1_i1	1	1	gi|891160244|gb|AKQ64929.1| Fibro-slime domain protein [Myxococcus sp. (contaminant ex DSM 436)]
TRINITY_DN85588_c1_g1_i2	1	1	gi|32822858|gb|AAH54998.1| LOC398677 protein, partial [Xenopus laevis]
TRINITY_DN85588_c1_g1_i3	1	1	gi|32822858|gb|AAH54998.1| LOC398677 protein, partial [Xenopus laevis]
TRINITY_DN85597_c0_g1_i1	1	1	gi|646713730|gb|KDR17974.1| Coiled-coil and C2 domain-containing protein 1-like [Zootermopsis nevadensis]
TRINITY_DN85597_c0_g1_i2	1	1	gi|646713730|gb|KDR17974.1| Coiled-coil and C2 domain-containing protein 1-like [Zootermopsis nevadensis]
TRINITY_DN85598_c1_g1_i1	1	1	gi|255983833|gb|ACU46011.1| glutathione S-transferase [Eriocheir sinensis]
TRINITY_DN85604_c0_g1_i1	1	1	gi|254587315|emb|CAX83714.1| reverse transcriptase [Schistosoma japonicum]
TRINITY_DN85606_c0_g2_i2	1	1	gi|646705125|gb|KDR13004.1| Axin-1 [Zootermopsis nevadensis]
TRINITY_DN85611_c0_g2_i1	1	1	gi|305690108|gb|ADM64456.1| fatty acid binding protein [Eriocheir sinensis]
TRINITY_DN85611_c0_g2_i2	1	1	gi|305690108|gb|ADM64456.1| fatty acid binding protein [Eriocheir sinensis]
TRINITY_DN85619_c0_g1_i1	1	1	gi|358442122|gb|AEU11366.1| Broad-complex protein isoform 4 [Penaeus monodon]
TRINITY_DN85624_c4_g1_i1	1	1	gi|47211086|emb|CAF95202.1| unnamed protein product [Tetraodon nigroviridis]
TRINITY_DN85631_c1_g1_i2	1	1	gi|925169577|gb|ALC78851.1| adenylate kinase, partial [Litopenaeus vannamei]
TRINITY_DN85631_c1_g1_i3	1	1	gi|925169577|gb|ALC78851.1| adenylate kinase, partial [Litopenaeus vannamei]
TRINITY_DN85635_c1_g2_i1	1	1	gi|493609398|ref|WP_006561802.1| cell division protein FtsH [Oscillochloris trichoides] >gi|308227233|gb|EFO80912.1| ATP-dependent metalloprotease FtsH [Oscillochloris trichoides DG-6]
TRINITY_DN85647_c0_g1_i1	1	1	gi|797107956|ref|WP_045830275.1| phosphodiesterase [Luteibacter yeojuensis] >gi|787915909|gb|KJV30910.1| phosphodiesterase [Luteibacter yeojuensis]
TRINITY_DN85648_c0_g1_i1	1	1	gi|71834366|ref|NP_001025270.1| glucoside xylosyltransferase 1 precursor [Danio rerio] >gi|82079018|sp|Q5SP46.1|GXLT1_DANRE RecName: Full=Glucoside xylosyltransferase 1; AltName: Full=Glycosyltransferase 8 domain-containing protein 3 >gi|190337605|gb|AAI63763.1| Glycosyltransferase 8 domain containing 3 [Danio rerio] >gi|190339952|gb|AAI63768.1| Glycosyltransferase 8 domain containing 3 [Danio re…
TRINITY_DN85648_c0_g2_i1	1	1	gi|938079054|gb|KPP75146.1| glucoside xylosyltransferase 1-like [Scleropages formosus]
TRINITY_DN85652_c0_g1_i1	1	1	gi|306530847|gb|ADM88556.1| fatty acid synthase [Litopenaeus vannamei]
TRINITY_DN85656_c0_g1_i1	1	1	gi|18266073|gb|AAL67442.1|AF461036_1 trypsin [Paralithodes camtschaticus]
TRINITY_DN85669_c0_g1_i1	1	1	gi|148228223|ref|NP_001079442.1| RNA-binding protein PNO1 [Xenopus laevis] >gi|82177183|sp|Q8AVH4.1|PNO1_XENLA RecName: Full=RNA-binding protein PNO1 >gi|27503881|gb|AAH42279.1| MGC53417 protein [Xenopus laevis] >gi|33638119|gb|AAQ24169.1| NOB1 protein [Xenopus laevis]
TRINITY_DN85677_c0_g1_i1	1	1	gi|646717769|gb|KDR20499.1| U6 snRNA-associated Sm-like protein LSm8 [Zootermopsis nevadensis]
TRINITY_DN85679_c0_g1_i1	1	1	gi|568257126|gb|ETN65475.1| 39S ribosomal protein L17, mitochondrial [Anopheles darlingi]
TRINITY_DN85685_c0_g1_i1	1	1	gi|938018767|gb|ALJ10568.1| rhodanese 1-like protein [Macrobrachium nipponense] >gi|949839535|gb|ALN22010.1| rhodanese-1 [Macrobrachium nipponense]
TRINITY_DN85686_c0_g1_i6	1	1	gi|906457928|gb|KNC21253.1| Histone-lysine N-methyltransferase Suv4-20 [Lucilia cuprina]
TRINITY_DN85687_c0_g1_i1	1	1	gi|358442120|gb|AEU11365.1| Broad-complex protein isoform 6 variant 2 [Penaeus monodon]
TRINITY_DN85702_c0_g1_i1	1	1	gi|123975407|ref|XP_001314176.1| CAMK family protein kinase [Trichomonas vaginalis G3] >gi|121896337|gb|EAY01491.1| CAMK family protein kinase [Trichomonas vaginalis G3]
TRINITY_DN85703_c1_g1_i1	1	1	gi|914574115|gb|KOB76488.1| Peroxisomal biogenesis factor 3 [Operophtera brumata]
TRINITY_DN85710_c1_g1_i1	1	1	gi|952529268|gb|KRT82848.1| AAA protein, partial [Oryctes borbonicus]
TRINITY_DN85729_c0_g1_i1	1	1	gi|195174331|ref|XP_002027932.1| GL27108 [Drosophila persimilis] >gi|194115621|gb|EDW37664.1| GL27108 [Drosophila persimilis]
TRINITY_DN85730_c0_g1_i1	1	1	gi|386376735|gb|AFJ11391.1| cytosolic phospholipase A2 [Penaeus monodon]
TRINITY_DN85735_c0_g1_i1	1	1	gi|646721556|gb|KDR22853.1| Zinc transporter ZIP1 [Zootermopsis nevadensis]
TRINITY_DN85741_c1_g1_i1	1	1	gi|677462393|gb|KFQ51807.1| Vacuole membrane protein 1, partial [Pelecanus crispus]
TRINITY_DN85743_c0_g1_i2	1	1	gi|808873435|gb|KKF22755.1| Gamma-glutamyl hydrolase [Larimichthys crocea]
TRINITY_DN85744_c0_g1_i2	1	1	gi|365919331|gb|AEX07320.1| gamma-interferon-inducible lysosomal thiol reductase [Fenneropenaeus merguiensis]
TRINITY_DN85748_c0_g1_i1	1	1	gi|195113951|ref|XP_002001531.1| GI10848 [Drosophila mojavensis] >gi|193918125|gb|EDW16992.1| uncharacterized protein Dmoj_GI10848 [Drosophila mojavensis]
TRINITY_DN85759_c0_g1_i1	1	1	gi|665390608|ref|NP_001285087.1| Autophagy-related 8a, isoform B [Drosophila melanogaster] >gi|599137783|gb|AHN59557.1| Autophagy-related 8a, isoform B [Drosophila melanogaster]
TRINITY_DN85764_c0_g1_i2	1	1	gi|925678536|gb|KOX75554.1| Patched domain-containing protein 3 [Melipona quadrifasciata]
TRINITY_DN85768_c1_g1_i1	1	1	gi|227122184|gb|ACP19563.1| masquerade-like serine proteinase-like protein 3 [Penaeus monodon]
TRINITY_DN85768_c2_g1_i1	1	1	gi|227122184|gb|ACP19563.1| masquerade-like serine proteinase-like protein 3 [Penaeus monodon]
TRINITY_DN85787_c0_g1_i1	1	1	gi|677283338|gb|AIM45534.1| peritrophin-44-like protein [Eriocheir sinensis]
TRINITY_DN85793_c0_g1_i1	1	1	gi|195038745|ref|XP_001990803.1| GH19566 [Drosophila grimshawi] >gi|193894999|gb|EDV93865.1| GH19566 [Drosophila grimshawi]
TRINITY_DN85796_c0_g1_i1	1	1	gi|341650466|gb|AEK86522.1| Spz1 [Litopenaeus vannamei]
TRINITY_DN85805_c3_g1_i1	1	1	gi|952511832|gb|KRT78663.1| EGF domain-containing protein, partial [Oryctes borbonicus]
TRINITY_DN85805_c4_g1_i1	1	1	gi|934153123|gb|KPM03940.1| axotactin-like protein [Sarcoptes scabiei]
TRINITY_DN85805_c4_g1_i3	1	1	gi|934153123|gb|KPM03940.1| axotactin-like protein [Sarcoptes scabiei]
TRINITY_DN85805_c5_g1_i1	1	1	gi|646713084|gb|KDR17585.1| Neurexin-4 [Zootermopsis nevadensis]
TRINITY_DN85811_c2_g1_i1	1	1	gi|405970774|gb|EKC35650.1| Polymerase delta-interacting protein 3 [Crassostrea gigas]
TRINITY_DN85828_c0_g1_i1	1	1	gi|723005610|gb|AIX11620.1| cyclin-dependent kinase 7 [Penaeus monodon]
TRINITY_DN85828_c0_g1_i2	1	1	gi|723005610|gb|AIX11620.1| cyclin-dependent kinase 7 [Penaeus monodon]
TRINITY_DN85832_c0_g1_i1	1	1	gi|7511784|pir||T18197 reverse transcriptase-like protein - silkworm >gi|903695|gb|AAB59214.1| reverse transcriptase-like protein [Bombyx mori]
TRINITY_DN85832_c1_g1_i1	1	1	gi|34392525|dbj|BAC82590.1| reverse transcriptase [Ciona intestinalis]
TRINITY_DN85834_c0_g1_i1	1	1	gi|157104241|ref|XP_001648317.1| AAEL014258-PA [Aedes aegypti] >gi|108869246|gb|EAT33471.1| AAEL014258-PA [Aedes aegypti]
TRINITY_DN85834_c1_g1_i1	1	1	gi|915665161|gb|KOC67209.1| Monocarboxylate transporter 12 [Habropoda laboriosa]
TRINITY_DN85834_c1_g1_i2	1	1	gi|915665161|gb|KOC67209.1| Monocarboxylate transporter 12 [Habropoda laboriosa]
TRINITY_DN85857_c0_g1_i1	1	1	gi|409711824|gb|AFV39703.1| glutamine synthetase 2 [Pacifastacus leniusculus]
TRINITY_DN85859_c0_g1_i1	1	1	gi|946526321|gb|ALM09356.1| glutathione peroxidase 3 [Penaeus monodon]
TRINITY_DN85861_c0_g1_i1	1	1	gi|880979513|ref|WP_048703636.1| catalase [Lactobacillus ginsenosidimutans] >gi|873923800|gb|AKP66821.1| catalase [Lactobacillus ginsenosidimutans]
TRINITY_DN85878_c0_g1_i1	1	1	gi|219522700|gb|ACL14651.1| focal adhesion kinase [Marsupenaeus japonicus]
TRINITY_DN85878_c0_g1_i2	1	1	gi|219522700|gb|ACL14651.1| focal adhesion kinase [Marsupenaeus japonicus]
TRINITY_DN85884_c0_g1_i1	1	1	gi|299480855|gb|ADJ19048.1| testis kinesin-like protein KIFC1 [Eriocheir sinensis]
TRINITY_DN85891_c0_g1_i1	1	1	gi|603844307|ref|NP_001278230.1| beta-secretase 1-like [Strongylocentrotus purpuratus] >gi|817033837|sp|W8W138.1|BACE_STRPU RecName: Full=Beta-secretase; Flags: Precursor >gi|594591276|tpe|CCQ18550.1| TPA: Beta-secretase [Strongylocentrotus purpuratus]
TRINITY_DN85898_c0_g1_i1	1	1	gi|646706309|gb|KDR13614.1| Alpha-mannosidase 2 [Zootermopsis nevadensis]
TRINITY_DN85899_c1_g1_i2	1	1	gi|925669425|gb|KOX67612.1| Protein lap4 [Melipona quadrifasciata]
TRINITY_DN85902_c0_g1_i1	1	1	gi|148670907|gb|EDL02854.1| eukaryotic translation initiation factor 2B, subunit 2 beta, isoform CRA_a [Mus musculus]
TRINITY_DN85905_c0_g1_i1	1	1	gi|646721120|gb|KDR22590.1| RRNA-processing protein UTP23-like protein [Zootermopsis nevadensis]
TRINITY_DN85912_c0_g1_i1	1	1	gi|924560376|gb|ALC48135.1| CG1970 [Drosophila busckii]
TRINITY_DN85913_c0_g1_i1	1	1	gi|501291040|dbj|BAN20290.1| ribosomal protein L5 [Riptortus pedestris]
TRINITY_DN85923_c1_g1_i1	1	1	gi|646716240|gb|KDR19569.1| Bromodomain adjacent to zinc finger domain protein 1A [Zootermopsis nevadensis]
TRINITY_DN85929_c0_g1_i1	1	1	gi|646700202|gb|KDR10456.1| Protein crumbs [Zootermopsis nevadensis]
TRINITY_DN85930_c0_g1_i1	1	1	gi|67616255|ref|XP_667470.1| vps26 protein [Cryptosporidium hominis TU502]
TRINITY_DN85940_c0_g1_i2	1	1	gi|328900032|gb|AEB54654.1| ATPase inhibitory factor 1 [Procambarus clarkii]
TRINITY_DN85943_c0_g1_i2	1	1	gi|409024057|gb|AFV06087.1| Fe2+-dicitrate sensor, membrane component [Dehalobacter sp. CF]
TRINITY_DN85943_c0_g1_i3	1	1	gi|409024057|gb|AFV06087.1| Fe2+-dicitrate sensor, membrane component [Dehalobacter sp. CF]
TRINITY_DN85950_c1_g1_i1	1	1	gi|195394780|ref|XP_002056020.1| GJ10708 [Drosophila virilis] >gi|194142729|gb|EDW59132.1| uncharacterized protein Dvir_GJ10708 [Drosophila virilis]
TRINITY_DN85958_c0_g1_i1	1	1	gi|11995033|dbj|BAB20042.1| SPARC [Artemia franciscana]
TRINITY_DN85974_c0_g1_i1	1	1	gi|646723683|gb|KDR24213.1| Polycomb protein Sfmbt [Zootermopsis nevadensis]
TRINITY_DN85977_c2_g1_i1	1	1	gi|379072001|gb|AFC92655.1| G protein suppressor 2 [Penaeus monodon]
TRINITY_DN85983_c0_g1_i1	1	1	gi|646715894|gb|KDR19347.1| Baculoviral IAP repeat-containing protein 6 [Zootermopsis nevadensis]
TRINITY_DN85988_c0_g1_i1	1	1	gi|646717985|gb|KDR20640.1| Protein slowmo [Zootermopsis nevadensis]
TRINITY_DN85995_c1_g1_i1	1	1	gi|405958626|gb|EKC24735.1| Speedy protein 1-B [Crassostrea gigas]
TRINITY_DN85999_c0_g1_i1	1	1	gi|646719161|gb|KDR21369.1| Symplekin, partial [Zootermopsis nevadensis]
TRINITY_DN86008_c0_g1_i1	1	1	gi|347966922|ref|XP_003435984.1| AGAP001981-PB [Anopheles gambiae str. PEST] >gi|347966924|ref|XP_003435985.1| AGAP001981-PC [Anopheles gambiae str. PEST] >gi|347966926|ref|XP_003435986.1| AGAP001981-PD [Anopheles gambiae str. PEST] >gi|333469838|gb|EGK97427.1| AGAP001981-PB [Anopheles gambiae str. PEST] >gi|333469839|gb|EGK97428.1| AGAP001981-PC [Anopheles gambiae str. PEST] >gi|333469840|gb|EGK…
TRINITY_DN86012_c0_g2_i2	1	1	gi|411595986|gb|AFW19996.1| mitochondrial cytochrome c oxidase subunit Va [Litopenaeus vannamei]
TRINITY_DN86024_c1_g1_i1	1	1	gi|952537602|gb|KRT84284.1| ABC transporter ATP-binding protein, partial [Oryctes borbonicus]
TRINITY_DN86027_c2_g1_i3	1	1	gi|807046081|gb|AKC35141.1| vacuolar-H-ATPase subunit C [Cherax quadricarinatus]
TRINITY_DN86027_c2_g1_i4	1	1	gi|807046081|gb|AKC35141.1| vacuolar-H-ATPase subunit C [Cherax quadricarinatus]
TRINITY_DN86028_c0_g1_i1	1	1	gi|646723584|gb|KDR24131.1| Zinc finger RNA-binding protein, partial [Zootermopsis nevadensis]
TRINITY_DN86031_c0_g1_i1	1	1	gi|157817865|ref|NP_001100881.1| prolyl 3-hydroxylase OGFOD1 [Rattus norvegicus] >gi|149032464|gb|EDL87355.1| similar to mKIAA1612 protein (predicted) [Rattus norvegicus]
TRINITY_DN86031_c0_g1_i2	1	1	gi|157817865|ref|NP_001100881.1| prolyl 3-hydroxylase OGFOD1 [Rattus norvegicus] >gi|149032464|gb|EDL87355.1| similar to mKIAA1612 protein (predicted) [Rattus norvegicus]
TRINITY_DN86031_c0_g1_i3	1	1	gi|157817865|ref|NP_001100881.1| prolyl 3-hydroxylase OGFOD1 [Rattus norvegicus] >gi|149032464|gb|EDL87355.1| similar to mKIAA1612 protein (predicted) [Rattus norvegicus]
TRINITY_DN86066_c0_g1_i1	1	1	gi|646714088|gb|KDR18181.1| Methyltransferase-like protein 14-like protein [Zootermopsis nevadensis]
TRINITY_DN86066_c0_g1_i2	1	1	gi|646714088|gb|KDR18181.1| Methyltransferase-like protein 14-like protein [Zootermopsis nevadensis]
TRINITY_DN86071_c0_g1_i1	1	1	gi|925671145|gb|KOX68990.1| Ubiquitin carboxyl-terminal hydrolase calypso [Melipona quadrifasciata]
TRINITY_DN86086_c0_g1_i1	1	1	gi|756765807|gb|AJM71500.1| selenoprotein W [Carassius auratus]
TRINITY_DN86090_c0_g1_i1	1	1	gi|387165442|gb|AFJ59945.1| C-type lectin 1 [Marsupenaeus japonicus]
TRINITY_DN86100_c0_g1_i1	1	1	gi|488621758|ref|WP_002558471.1| beta-galactosidase [Bacteroides sp. HPS0048] >gi|482612405|gb|EOA60418.1| beta-galactosidase [Bacteroides sp. HPS0048]
TRINITY_DN86109_c4_g1_i1	1	1	gi|954204272|gb|KRX14053.1| Uncharacterized protein T07_5149 [Trichinella nelsoni]
TRINITY_DN86111_c1_g1_i1	1	1	gi|925684220|gb|KOX80742.1| Adenylate kinase isoenzyme 5, partial [Melipona quadrifasciata]
TRINITY_DN86125_c0_g1_i1	1	1	gi|763420437|ref|WP_044276306.1| NAD-dependent dehydratase [Caldilinea aerophila]
TRINITY_DN86133_c1_g2_i1	1	1	gi|646691291|gb|KDR07077.1| Phosphomevalonate kinase [Zootermopsis nevadensis]
TRINITY_DN86136_c2_g1_i2	1	1	gi|540360559|gb|AGV08303.1| retinoid-X receptor [Portunus trituberculatus]
TRINITY_DN86136_c2_g1_i3	1	1	gi|540360559|gb|AGV08303.1| retinoid-X receptor [Portunus trituberculatus]
TRINITY_DN86136_c2_g1_i4	1	1	gi|540360559|gb|AGV08303.1| retinoid-X receptor [Portunus trituberculatus]
TRINITY_DN86140_c0_g1_i1	1	1	gi|501297762|dbj|BAN21225.1| arp2/3 [Riptortus pedestris]
TRINITY_DN86142_c0_g1_i3	1	1	gi|195443768|ref|XP_002069566.1| GK11506 [Drosophila willistoni] >gi|194165651|gb|EDW80552.1| uncharacterized protein Dwil_GK11506 [Drosophila willistoni]
TRINITY_DN86142_c0_g1_i4	1	1	gi|195443768|ref|XP_002069566.1| GK11506 [Drosophila willistoni] >gi|194165651|gb|EDW80552.1| uncharacterized protein Dwil_GK11506 [Drosophila willistoni]
TRINITY_DN86142_c0_g1_i5	1	1	gi|195443768|ref|XP_002069566.1| GK11506 [Drosophila willistoni] >gi|194165651|gb|EDW80552.1| uncharacterized protein Dwil_GK11506 [Drosophila willistoni]
TRINITY_DN86142_c0_g2_i1	1	1	gi|195443768|ref|XP_002069566.1| GK11506 [Drosophila willistoni] >gi|194165651|gb|EDW80552.1| uncharacterized protein Dwil_GK11506 [Drosophila willistoni]
TRINITY_DN86144_c1_g1_i1	1	1	gi|169805304|gb|ACA83751.1| ribophorin I [Penaeus monodon]
TRINITY_DN86154_c0_g1_i1	1	1	gi|8134678|sp|Q26473.1|SEM1A_SCHAM RecName: Full=Semaphorin-1A; AltName: Full=Fasciclin IV; AltName: Full=Fasciclin-4; AltName: Full=Semaphorin-I; Short=Sema I; Flags: Precursor >gi|160845|gb|AAA29808.1| fasciclin IV [Schistocerca americana]
TRINITY_DN86155_c0_g2_i1	1	1	gi|215820608|ref|NP_001135963.1| autophagy related protein Atg12-like protein [Bombyx mori] >gi|213390048|gb|ACJ46063.1| autophagy related protein Atg12-like protein [Bombyx mori]
TRINITY_DN86158_c0_g1_i2	1	1	gi|952539202|gb|KRT85084.1| BTB domain-containing protein [Oryctes borbonicus]
TRINITY_DN86166_c0_g1_i1	1	1	gi|675383248|gb|KFM76145.1| Regulator of nonsense transcripts 3A, partial [Stegodyphus mimosarum]
TRINITY_DN86178_c0_g1_i1	1	1	gi|925175932|gb|ALC79585.1| cystatin 2, partial [Cherax quadricarinatus]
TRINITY_DN86185_c0_g1_i1	1	1	gi|546315362|ref|XP_005715844.1| unnamed protein product [Chondrus crispus] >gi|507112339|emb|CDF36025.1| unnamed protein product [Chondrus crispus]
TRINITY_DN86187_c0_g1_i1	1	1	gi|729057656|gb|AIZ03630.1| cactin [Litopenaeus vannamei]
TRINITY_DN86188_c0_g1_i2	1	1	gi|646688542|gb|KDR06364.1| Importin subunit alpha [Zootermopsis nevadensis]
TRINITY_DN86194_c0_g1_i1	1	1	gi|195170781|ref|XP_002026190.1| GL16209 [Drosophila persimilis] >gi|194111070|gb|EDW33113.1| GL16209 [Drosophila persimilis]
TRINITY_DN86199_c3_g1_i1	1	1	gi|760485122|gb|AJP31314.1| broad-complex-like protein [Macrobrachium nipponense]
TRINITY_DN86199_c3_g1_i2	1	1	gi|760485122|gb|AJP31314.1| broad-complex-like protein [Macrobrachium nipponense]
TRINITY_DN86199_c3_g1_i3	1	1	gi|760485122|gb|AJP31314.1| broad-complex-like protein [Macrobrachium nipponense]
TRINITY_DN86207_c0_g2_i1	1	1	gi|900894567|gb|KMY96112.1| uncharacterized protein Dsimw501_GD25017, isoform E [Drosophila simulans]
TRINITY_DN86208_c0_g1_i1	1	1	gi|195115685|ref|XP_002002387.1| GI12977 [Drosophila mojavensis] >gi|193912962|gb|EDW11829.1| uncharacterized protein Dmoj_GI12977 [Drosophila mojavensis]
TRINITY_DN86208_c0_g1_i2	1	1	gi|195115685|ref|XP_002002387.1| GI12977 [Drosophila mojavensis] >gi|193912962|gb|EDW11829.1| uncharacterized protein Dmoj_GI12977 [Drosophila mojavensis]
TRINITY_DN86210_c1_g2_i1	1	1	gi|675367009|gb|KFM59911.1| 28S ribosomal protein S18b, mitochondrial, partial [Stegodyphus mimosarum]
TRINITY_DN86210_c1_g3_i1	1	1	gi|675367009|gb|KFM59911.1| 28S ribosomal protein S18b, mitochondrial, partial [Stegodyphus mimosarum]
TRINITY_DN86210_c1_g3_i3	1	1	gi|675367009|gb|KFM59911.1| 28S ribosomal protein S18b, mitochondrial, partial [Stegodyphus mimosarum]
TRINITY_DN86210_c1_g3_i4	1	1	gi|675367009|gb|KFM59911.1| 28S ribosomal protein S18b, mitochondrial, partial [Stegodyphus mimosarum]
TRINITY_DN86212_c0_g1_i1	1	1	gi|646718735|gb|KDR21104.1| Syntaxin-5 [Zootermopsis nevadensis]
TRINITY_DN86238_c1_g2_i2	1	1	gi|915662403|gb|KOC64843.1| F-actin-capping protein subunit alpha [Habropoda laboriosa]
TRINITY_DN86238_c2_g1_i1	1	1	gi|586587219|gb|AHJ61045.1| SMU1 [Macrobrachium rosenbergii]
TRINITY_DN86258_c0_g1_i1	1	1	gi|483523046|gb|EOB07524.1| Uncharacterized protein KIAA0562, partial [Anas platyrhynchos]
TRINITY_DN86258_c0_g1_i2	1	1	gi|483523046|gb|EOB07524.1| Uncharacterized protein KIAA0562, partial [Anas platyrhynchos]
TRINITY_DN86262_c3_g1_i2	1	1	gi|646721102|gb|KDR22572.1| Mitochondrial dicarboxylate carrier [Zootermopsis nevadensis]
TRINITY_DN86266_c0_g1_i1	1	1	gi|669193675|gb|AII16543.1| cubilin, partial [Paracyclopina nana]
TRINITY_DN86266_c1_g1_i1	1	1	gi|321475779|gb|EFX86741.1| cubilin [Daphnia pulex]
TRINITY_DN86266_c2_g1_i1	1	1	gi|646709516|gb|KDR15334.1| Cubilin [Zootermopsis nevadensis]
TRINITY_DN86276_c3_g2_i1	1	1	gi|926575301|gb|ALD49508.1| notch, partial [Nilaparvata lugens]
TRINITY_DN86287_c1_g1_i1	1	1	gi|744514395|gb|AJC97120.1| Rab18 [Macrobrachium rosenbergii]
TRINITY_DN86298_c0_g1_i1	1	1	gi|646718990|gb|KDR21261.1| Mitogen-activated protein kinase kinase kinase 1 [Zootermopsis nevadensis]
TRINITY_DN86311_c2_g2_i1	1	1	gi|158257754|dbj|BAF84850.1| unnamed protein product [Homo sapiens]
TRINITY_DN86315_c0_g1_i1	1	1	gi|646709922|gb|KDR15577.1| Down syndrome critical region protein 3 [Zootermopsis nevadensis]
TRINITY_DN86315_c0_g1_i2	1	1	gi|646709922|gb|KDR15577.1| Down syndrome critical region protein 3 [Zootermopsis nevadensis]
TRINITY_DN86323_c0_g1_i1	1	1	gi|952542092|gb|KRT86529.1| collagen [Oryctes borbonicus]
TRINITY_DN86323_c0_g1_i3	1	1	gi|952542092|gb|KRT86529.1| collagen [Oryctes borbonicus]
TRINITY_DN86324_c0_g1_i1	1	1	gi|901871920|gb|KMZ86796.1| microtubule associated protein EB1 [Plasmodium vivax Brazil I]
TRINITY_DN86326_c1_g1_i2	1	1	gi|675384201|gb|KFM77098.1| COMM domain-containing protein 2, partial [Stegodyphus mimosarum]
TRINITY_DN86333_c0_g1_i1	1	1	gi|679007063|gb|KFW07374.1| Peroxisomal targeting signal 1 receptor, partial [Eurypyga helias]
TRINITY_DN86333_c0_g1_i3	1	1	gi|679007063|gb|KFW07374.1| Peroxisomal targeting signal 1 receptor, partial [Eurypyga helias]
TRINITY_DN86339_c0_g1_i1	1	1	gi|50540340|ref|NP_001002636.1| ketohexokinase [Danio rerio] >gi|49901276|gb|AAH75942.1| Ketohexokinase [Danio rerio]
TRINITY_DN86346_c0_g2_i1	1	1	gi|646710833|gb|KDR16251.1| Echinoderm microtubule-associated protein-like 1, partial [Zootermopsis nevadensis]
TRINITY_DN86347_c3_g2_i1	1	1	gi|932947909|emb|CUQ35263.1| Uncharacterised protein [Clostridium baratii]
TRINITY_DN86350_c2_g1_i1	1	1	gi|166952291|gb|ABZ04228.1| ribosomal protein rpl13a [Lineus viridis]
TRINITY_DN86365_c1_g1_i2	1	1	gi|675384548|gb|KFM77445.1| Ral GTPase-activating protein subunit beta, partial [Stegodyphus mimosarum]
TRINITY_DN86365_c1_g1_i3	1	1	gi|675384548|gb|KFM77445.1| Ral GTPase-activating protein subunit beta, partial [Stegodyphus mimosarum]
TRINITY_DN86376_c0_g1_i1	1	1	gi|170037145|ref|XP_001846420.1| NADH dehydrogenase [Culex quinquefasciatus] >gi|167880174|gb|EDS43557.1| NADH dehydrogenase [Culex quinquefasciatus]
TRINITY_DN86379_c0_g2_i1	1	1	gi|537477068|gb|AGU71418.1| Rhesus family C-type glycoprotein 2 [Lipophrys pholis]
TRINITY_DN86390_c3_g1_i1	1	1	gi|477513308|gb|ENH65811.1| Multiple epidermal growth factor-like domains protein 6 [Fusarium oxysporum f. sp. cubense race 1]
TRINITY_DN86400_c0_g1_i1	1	1	gi|326579691|gb|ADZ96217.1| JHE-like carboxylesterase 1 [Pandalopsis japonica]
TRINITY_DN86407_c0_g1_i1	1	1	gi|341650474|gb|AEK86526.1| LITAF [Litopenaeus vannamei]
TRINITY_DN86407_c0_g2_i1	1	1	gi|341650474|gb|AEK86526.1| LITAF [Litopenaeus vannamei]
TRINITY_DN86408_c0_g1_i1	1	1	gi|78706738|ref|NP_001027172.1| skeletor, isoform B [Drosophila melanogaster] >gi|12039040|gb|AAG46060.1|AF321290_1 SKELETOR [Drosophila melanogaster] >gi|7299343|gb|AAF54535.1| skeletor, isoform B [Drosophila melanogaster]
TRINITY_DN86410_c1_g1_i1	1	1	gi|646723479|gb|KDR24076.1| Solute carrier family 25 member 36, partial [Zootermopsis nevadensis]
TRINITY_DN86410_c1_g1_i2	1	1	gi|646723479|gb|KDR24076.1| Solute carrier family 25 member 36, partial [Zootermopsis nevadensis]
TRINITY_DN86410_c1_g1_i3	1	1	gi|646723479|gb|KDR24076.1| Solute carrier family 25 member 36, partial [Zootermopsis nevadensis]
TRINITY_DN86417_c1_g3_i1	1	1	gi|321463549|gb|EFX74564.1| Endoribonuclease-like protein [Daphnia pulex]
TRINITY_DN86417_c1_g3_i3	1	1	gi|321463549|gb|EFX74564.1| Endoribonuclease-like protein [Daphnia pulex]
TRINITY_DN86429_c0_g1_i1	1	1	gi|568249681|gb|ETN59466.1| elongation factor Tu, mitochondrial [Anopheles darlingi]
TRINITY_DN86430_c0_g1_i1	1	1	gi|646709975|gb|KDR15614.1| Membrane-associated guanylate kinase, WW and PDZ domain-containing protein 2 [Zootermopsis nevadensis]
TRINITY_DN86439_c1_g1_i2	1	1	gi|675372330|gb|KFM65232.1| Prolyl 4-hydroxylase subunit alpha-2, partial [Stegodyphus mimosarum]
TRINITY_DN86443_c1_g1_i1	1	1	gi|675388958|gb|KFM81855.1| Leucine-rich repeat protein 1, partial [Stegodyphus mimosarum]
TRINITY_DN86445_c0_g1_i1	1	1	gi|668463215|gb|KFB50633.1| tripartite motif protein trim2,3 [Anopheles sinensis]
TRINITY_DN86446_c0_g1_i1	1	1	gi|675366880|gb|KFM59782.1| Coiled-coil domain-containing protein 6, partial [Stegodyphus mimosarum]
TRINITY_DN86450_c1_g1_i1	1	1	gi|914576057|gb|KOB77997.1| Coiled-coil-helix-coiled-coil-helix domain-containing protein 1 [Operophtera brumata]
TRINITY_DN86469_c1_g1_i1	1	1	gi|924554398|gb|ALC39673.1| Acn [Drosophila busckii]
TRINITY_DN86485_c2_g1_i1	1	1	gi|67625719|tpe|CAJ00247.1| TPA: reverse transcriptase [Schistosoma mansoni]
TRINITY_DN86486_c0_g1_i1	1	1	gi|357614825|gb|EHJ69299.1| Arrestin-like protein [Danaus plexippus]
TRINITY_DN86495_c0_g1_i1	1	1	gi|338176935|gb|AEI83867.1| crustacean hyperglycemic hormone precursor [Eurydice pulchra]
TRINITY_DN86495_c0_g1_i2	1	1	gi|338176935|gb|AEI83867.1| crustacean hyperglycemic hormone precursor [Eurydice pulchra]
TRINITY_DN86495_c0_g1_i3	1	1	gi|338176935|gb|AEI83867.1| crustacean hyperglycemic hormone precursor [Eurydice pulchra]
TRINITY_DN86496_c0_g2_i1	1	1	gi|646720729|gb|KDR22351.1| Vigilin [Zootermopsis nevadensis]
TRINITY_DN86496_c0_g2_i2	1	1	gi|646720729|gb|KDR22351.1| Vigilin [Zootermopsis nevadensis]
TRINITY_DN86496_c0_g2_i3	1	1	gi|646720729|gb|KDR22351.1| Vigilin [Zootermopsis nevadensis]
TRINITY_DN86496_c0_g2_i4	1	1	gi|646720729|gb|KDR22351.1| Vigilin [Zootermopsis nevadensis]
TRINITY_DN86498_c0_g1_i1	1	1	gi|195333782|ref|XP_002033565.1| GM21394 [Drosophila sechellia] >gi|195582765|ref|XP_002081196.1| GD10890 [Drosophila simulans] >gi|194125535|gb|EDW47578.1| GM21394 [Drosophila sechellia] >gi|194193205|gb|EDX06781.1| GD10890 [Drosophila simulans]
TRINITY_DN86503_c0_g1_i1	1	1	gi|298503973|gb|ADI86225.1| cyclin b [Metapenaeus ensis]
TRINITY_DN86526_c0_g1_i1	1	1	gi|270161184|gb|ACZ63472.1| i-type lysozyme-like protein 2 [Penaeus monodon]
TRINITY_DN86526_c0_g1_i2	1	1	gi|270161184|gb|ACZ63472.1| i-type lysozyme-like protein 2 [Penaeus monodon]
TRINITY_DN86526_c0_g2_i1	1	1	gi|270161184|gb|ACZ63472.1| i-type lysozyme-like protein 2 [Penaeus monodon]
TRINITY_DN86535_c0_g1_i1	1	1	gi|576250929|gb|AHH29322.1| mitogen-activated protein kinase p38 [Scylla paramamosain]
TRINITY_DN86538_c0_g2_i1	1	1	gi|683881006|gb|AIN44010.1| hemolin-like protein [Litopenaeus vannamei]
TRINITY_DN86541_c0_g1_i1	1	1	gi|933398867|emb|CUQ64679.1| Uncharacterised protein [[Ruminococcus] torques]
TRINITY_DN86544_c1_g2_i1	1	1	gi|646709740|gb|KDR15461.1| Endoplasmic reticulum resident protein ERp44 [Zootermopsis nevadensis]
TRINITY_DN86552_c0_g1_i1	1	1	gi|924564977|gb|ALC49602.1| Bzd [Drosophila busckii]
TRINITY_DN86553_c0_g1_i1	1	1	gi|451354086|gb|AGF39577.1| cullin 4B [Eriocheir sinensis]
TRINITY_DN86566_c0_g1_i1	1	1	gi|9186886|dbj|BAA99544.1| BCS-2 [Amphibalanus amphitrite]
TRINITY_DN86566_c0_g1_i2	1	1	gi|9186886|dbj|BAA99544.1| BCS-2 [Amphibalanus amphitrite]
TRINITY_DN86568_c0_g1_i1	1	1	gi|677283338|gb|AIM45534.1| peritrophin-44-like protein [Eriocheir sinensis]
TRINITY_DN86568_c0_g1_i2	1	1	gi|677283338|gb|AIM45534.1| peritrophin-44-like protein [Eriocheir sinensis]
TRINITY_DN86583_c0_g1_i1	1	1	gi|646716745|gb|KDR19871.1| Cold shock domain-containing protein E1 [Zootermopsis nevadensis]
TRINITY_DN86602_c1_g1_i1	1	1	gi|217418241|gb|ACK44247.1| vitelline membrane outer layer 1-like protein [Scylla paramamosain]
TRINITY_DN86606_c0_g1_i1	1	1	gi|296042343|gb|ADG85661.1| lectin B isoform 2 [Marsupenaeus japonicus]
TRINITY_DN86610_c1_g1_i1	1	1	gi|939217511|gb|KPU74823.1| uncharacterized protein Dana_GF19065 [Drosophila ananassae]
TRINITY_DN86610_c1_g1_i2	1	1	gi|939217511|gb|KPU74823.1| uncharacterized protein Dana_GF19065 [Drosophila ananassae]
TRINITY_DN86610_c1_g1_i3	1	1	gi|939217511|gb|KPU74823.1| uncharacterized protein Dana_GF19065 [Drosophila ananassae]
TRINITY_DN86613_c0_g1_i1	1	1	gi|646708857|gb|KDR15004.1| Ras-related C3 botulinum toxin substrate 1 [Zootermopsis nevadensis]
TRINITY_DN86613_c0_g1_i3	1	1	gi|646708857|gb|KDR15004.1| Ras-related C3 botulinum toxin substrate 1 [Zootermopsis nevadensis]
TRINITY_DN86619_c0_g1_i1	1	1	gi|328899855|gb|AEB54651.1| ribosomal protein S9 [Procambarus clarkii]
TRINITY_DN86629_c0_g2_i1	1	1	gi|85677401|dbj|BAE78496.1| farnesoic acid O-methyltransferase [Marsupenaeus japonicus]
TRINITY_DN86632_c0_g1_i1	1	1	gi|321464052|gb|EFX75063.1| simliar to lola-like protein [Daphnia pulex]
TRINITY_DN86637_c0_g1_i1	1	1	gi|399138605|gb|AFP23392.1| E3 SUMO-protein ligase NSE2 [Scylla paramamosain]
TRINITY_DN86638_c0_g2_i1	1	1	gi|717007105|gb|AIW68604.1| V-type H-ATPase subunit A [Cherax quadricarinatus]
TRINITY_DN86647_c1_g2_i1	1	1	gi|83318221|gb|AAI08622.1| LOC733431 protein [Xenopus laevis]
TRINITY_DN86648_c0_g1_i1	1	1	gi|341903022|gb|EGT58957.1| CBN-DMD-8 protein [Caenorhabditis brenneri]
TRINITY_DN86653_c0_g1_i1	1	1	gi|646716091|gb|KDR19478.1| Kelch-like protein 20 [Zootermopsis nevadensis]
TRINITY_DN86653_c2_g1_i2	1	1	gi|405974080|gb|EKC38750.1| Kelch-like protein 20 [Crassostrea gigas]
TRINITY_DN86656_c1_g2_i1	1	1	gi|643205974|gb|AIA96805.1| aurora kinase A-B, partial [Xenopus laevis]
TRINITY_DN86657_c0_g3_i1	1	1	gi|902643677|gb|AKS04548.1| cysteine sulfinic acid decarboxylase [Litopenaeus vannamei]
TRINITY_DN86657_c0_g3_i2	1	1	gi|902643677|gb|AKS04548.1| cysteine sulfinic acid decarboxylase [Litopenaeus vannamei]
TRINITY_DN86657_c0_g3_i3	1	1	gi|902643677|gb|AKS04548.1| cysteine sulfinic acid decarboxylase [Litopenaeus vannamei]
TRINITY_DN86657_c0_g3_i4	1	1	gi|902643677|gb|AKS04548.1| cysteine sulfinic acid decarboxylase [Litopenaeus vannamei]
TRINITY_DN86657_c0_g3_i9	1	1	gi|902643677|gb|AKS04548.1| cysteine sulfinic acid decarboxylase [Litopenaeus vannamei]
TRINITY_DN86674_c0_g1_i2	1	1	gi|157114097|ref|XP_001657980.1| AAEL006711-PA [Aedes aegypti] >gi|108877450|gb|EAT41675.1| AAEL006711-PA [Aedes aegypti]
TRINITY_DN86674_c0_g1_i4	1	1	gi|157114097|ref|XP_001657980.1| AAEL006711-PA [Aedes aegypti] >gi|108877450|gb|EAT41675.1| AAEL006711-PA [Aedes aegypti]
TRINITY_DN86683_c0_g1_i2	1	1	gi|388542149|gb|AFK65508.1| cyclin-dependent kinases 2 [Macrobrachium rosenbergii]
TRINITY_DN86683_c0_g2_i1	1	1	gi|388542149|gb|AFK65508.1| cyclin-dependent kinases 2 [Macrobrachium rosenbergii]
TRINITY_DN86684_c3_g3_i3	1	1	gi|568256407|gb|ETN64944.1| arsenical pump-driving ATPase [Anopheles darlingi]
TRINITY_DN86689_c0_g1_i1	1	1	gi|386376743|gb|AFJ11395.1| microsomal prostaglandin E synthase [Penaeus monodon]
TRINITY_DN86692_c1_g1_i2	1	1	gi|187610681|gb|ACD13589.1| prohibitin 2 [Penaeus monodon]
TRINITY_DN86692_c1_g1_i3	1	1	gi|187610681|gb|ACD13589.1| prohibitin 2 [Penaeus monodon]
TRINITY_DN86699_c0_g1_i1	1	1	gi|646710819|gb|KDR16237.1| Cysteine-rich secretory protein 2 [Zootermopsis nevadensis]
TRINITY_DN86702_c0_g1_i1	1	1	gi|906468755|gb|KNC29705.1| Myosin heavy chain, non-muscle, partial [Lucilia cuprina]
TRINITY_DN86707_c0_g1_i1	1	1	gi|557257637|emb|CDJ26741.1| cysteine peptidase 3 family C54 protein [Tityus serrulatus]
TRINITY_DN86710_c4_g2_i1	1	1	gi|195157178|ref|XP_002019473.1| GL12416 [Drosophila persimilis] >gi|194116064|gb|EDW38107.1| GL12416 [Drosophila persimilis]
TRINITY_DN86716_c0_g1_i2	1	1	gi|183985686|gb|AAI66201.1| LOC100158539 protein [Xenopus (Silurana) tropicalis]
TRINITY_DN86718_c0_g2_i1	1	1	gi|52630412|gb|AAQ74970.2| guanylate cyclase PcGC-M2 precursor [Procambarus clarkii]
TRINITY_DN86718_c0_g2_i2	1	1	gi|52630412|gb|AAQ74970.2| guanylate cyclase PcGC-M2 precursor [Procambarus clarkii]
TRINITY_DN86724_c0_g1_i1	1	1	gi|305678678|gb|ADM64319.1| prohibitin [Eriocheir sinensis]
TRINITY_DN86728_c0_g2_i1	1	1	gi|506968819|gb|AGM32753.1| transcription factor mafG-like protein [Coptotermes formosanus]
TRINITY_DN86728_c0_g2_i2	1	1	gi|506968819|gb|AGM32753.1| transcription factor mafG-like protein [Coptotermes formosanus]
TRINITY_DN86730_c1_g1_i2	1	1	gi|808182062|gb|AKD01719.1| acetyl-CoA carboxylase 1, partial [Helicoverpa armigera]
TRINITY_DN86732_c0_g1_i1	1	1	gi|646710773|gb|KDR16191.1| Very long-chain specific acyl-CoA dehydrogenase, mitochondrial [Zootermopsis nevadensis]
TRINITY_DN86738_c1_g1_i1	1	1	gi|646701003|gb|KDR10926.1| Ubiquitin carboxyl-terminal hydrolase 20 [Zootermopsis nevadensis]
TRINITY_DN86738_c1_g2_i1	1	1	gi|646701003|gb|KDR10926.1| Ubiquitin carboxyl-terminal hydrolase 20 [Zootermopsis nevadensis]
TRINITY_DN86742_c0_g1_i1	1	1	gi|646685191|gb|KDR03832.1| Maltase 1, partial [Zootermopsis nevadensis]
TRINITY_DN86742_c0_g1_i2	1	1	gi|646685191|gb|KDR03832.1| Maltase 1, partial [Zootermopsis nevadensis]
TRINITY_DN86742_c0_g1_i4	1	1	gi|646685191|gb|KDR03832.1| Maltase 1, partial [Zootermopsis nevadensis]
TRINITY_DN86754_c1_g1_i1	1	1	gi|332018986|gb|EGI59525.1| N-acetylneuraminate lyase, partial [Acromyrmex echinatior]
TRINITY_DN86754_c1_g1_i3	1	1	gi|332018986|gb|EGI59525.1| N-acetylneuraminate lyase, partial [Acromyrmex echinatior]
TRINITY_DN86757_c0_g1_i2	1	1	gi|646714945|gb|KDR18731.1| Kelch domain-containing protein 3 [Zootermopsis nevadensis]
TRINITY_DN86764_c0_g1_i2	1	1	gi|646710062|gb|KDR15682.1| RNA pseudouridylate synthase domain-containing protein 1 [Zootermopsis nevadensis]
TRINITY_DN86765_c1_g2_i1	1	1	gi|50513241|gb|AAT77812.1| calpain T [Gecarcinus lateralis]
TRINITY_DN86765_c1_g2_i2	1	1	gi|50513241|gb|AAT77812.1| calpain T [Gecarcinus lateralis]
TRINITY_DN86768_c0_g1_i1	1	1	gi|672106653|gb|AIJ02079.1| amylase [Litopenaeus vannamei]
TRINITY_DN86773_c1_g1_i1	1	1	gi|757819263|pdb|4UEU|A Chain A, Tyrosine Kinase As - A Common Ancestor Of Src And Abl >gi|764090810|pdb|4CSV|A Chain A, Tyrosine Kinase As - A Common Ancestor Of Src And Abl Bound To Gleevec
TRINITY_DN86773_c1_g1_i2	1	1	gi|757819263|pdb|4UEU|A Chain A, Tyrosine Kinase As - A Common Ancestor Of Src And Abl >gi|764090810|pdb|4CSV|A Chain A, Tyrosine Kinase As - A Common Ancestor Of Src And Abl Bound To Gleevec
TRINITY_DN86776_c0_g1_i10	1	1	gi|405950806|gb|EKC18769.1| Deoxycytidylate deaminase [Crassostrea gigas]
TRINITY_DN86776_c0_g1_i2	1	1	gi|765556693|gb|KJE97002.1| deoxycytidylate deaminase [Capsaspora owczarzaki ATCC 30864]
TRINITY_DN86776_c0_g1_i4	1	1	gi|765556693|gb|KJE97002.1| deoxycytidylate deaminase [Capsaspora owczarzaki ATCC 30864]
TRINITY_DN86776_c0_g1_i7	1	1	gi|765556693|gb|KJE97002.1| deoxycytidylate deaminase [Capsaspora owczarzaki ATCC 30864]
TRINITY_DN86780_c0_g1_i1	1	1	gi|157113606|ref|XP_001652019.1| AAEL006512-PA [Aedes aegypti] >gi|108877665|gb|EAT41890.1| AAEL006512-PA [Aedes aegypti]
TRINITY_DN86784_c0_g2_i1	1	1	gi|405958337|gb|EKC24473.1| Nucleolar protein 66 [Crassostrea gigas]
TRINITY_DN86792_c0_g1_i2	1	1	gi|58332838|ref|NP_001011495.1| S-methyl-5'-thioadenosine phosphorylase [Xenopus (Silurana) tropicalis] >gi|57032845|gb|AAH88885.1| methylthioadenosine phosphorylase [Xenopus (Silurana) tropicalis]
TRINITY_DN86812_c0_g1_i1	1	1	gi|646716703|gb|KDR19843.1| Tetraspanin-9, partial [Zootermopsis nevadensis]
TRINITY_DN86825_c0_g1_i3	1	1	gi|642119113|emb|CDQ65755.1| unnamed protein product [Oncorhynchus mykiss]
TRINITY_DN86827_c0_g1_i1	1	1	gi|393827426|gb|AFN25966.1| innexin 3 [Cancer borealis]
TRINITY_DN86835_c1_g1_i1	1	1	gi|399207907|gb|AFP33455.1| kinesin-like protein KIF3A [Eriocheir sinensis]
TRINITY_DN86849_c1_g1_i1	1	1	gi|445065992|gb|AGE13867.1| heat shock cognate 70, partial [Macrobrachium amazonicum]
TRINITY_DN86857_c0_g1_i1	1	1	gi|147905943|ref|NP_001086816.1| poly (ADP-ribose) polymerase family, member 11 [Xenopus laevis] >gi|50417536|gb|AAH77498.1| Parp11-prov protein [Xenopus laevis]
TRINITY_DN86864_c2_g1_i1	1	1	gi|646710312|gb|KDR15856.1| Tyrosine-protein phosphatase 69D [Zootermopsis nevadensis]
TRINITY_DN86869_c0_g1_i1	1	1	gi|610506352|emb|CDK60411.1| Rotund [Euperipatoides kanangrensis]
TRINITY_DN86872_c1_g1_i1	1	1	gi|186969143|gb|ACC97407.1| gastrolith protein [Cherax quadricarinatus]
TRINITY_DN86872_c1_g1_i3	1	1	gi|186969143|gb|ACC97407.1| gastrolith protein [Cherax quadricarinatus]
TRINITY_DN86872_c1_g1_i4	1	1	gi|186969143|gb|ACC97407.1| gastrolith protein [Cherax quadricarinatus]
TRINITY_DN86876_c0_g1_i1	1	1	gi|170042287|ref|XP_001848863.1| ATP-dependent DNA helicase hus2 [Culex quinquefasciatus] >gi|167865792|gb|EDS29175.1| ATP-dependent DNA helicase hus2 [Culex quinquefasciatus]
TRINITY_DN86876_c2_g1_i1	1	1	gi|675374323|gb|KFM67225.1| Bloom syndrome protein-like protein, partial [Stegodyphus mimosarum]
TRINITY_DN86879_c0_g3_i1	1	1	gi|646716344|gb|KDR19624.1| Rho GTPase-activating protein 20 [Zootermopsis nevadensis]
TRINITY_DN86900_c1_g2_i1	1	1	gi|189031345|gb|ACD74843.1| trehalose-6-phosphate synthase [Fenneropenaeus chinensis]
TRINITY_DN86902_c1_g1_i1	1	1	gi|925684185|gb|KOX80707.1| Max-like protein X [Melipona quadrifasciata]
TRINITY_DN86902_c1_g1_i2	1	1	gi|677410796|gb|KFQ18881.1| Max-like X, partial [Merops nubicus]
TRINITY_DN86902_c1_g1_i3	1	1	gi|677410796|gb|KFQ18881.1| Max-like X, partial [Merops nubicus]
TRINITY_DN86902_c1_g1_i4	1	1	gi|861650020|gb|KMQ97083.1| max-like protein x-like protein [Lasius niger]
TRINITY_DN86915_c1_g1_i1	1	1	gi|675381566|gb|KFM74468.1| Kinesin-like protein KLP6, partial [Stegodyphus mimosarum]
TRINITY_DN86929_c0_g1_i1	1	1	gi|501291667|dbj|BAN20387.1| calponin/transgelin [Riptortus pedestris]
TRINITY_DN86929_c0_g1_i2	1	1	gi|501291667|dbj|BAN20387.1| calponin/transgelin [Riptortus pedestris]
TRINITY_DN86936_c0_g1_i1	1	1	gi|560135458|emb|CDJ84311.1| unnamed protein product [Haemonchus contortus]
TRINITY_DN86946_c0_g1_i1	1	1	gi|568258660|gb|ETN66753.1| alkaline ceramidase [Anopheles darlingi]
TRINITY_DN86946_c0_g1_i2	1	1	gi|568258660|gb|ETN66753.1| alkaline ceramidase [Anopheles darlingi]
TRINITY_DN86950_c2_g3_i1	1	1	gi|284484539|gb|ADB90400.1| cytosolic MnSOD [Marsupenaeus japonicus]
TRINITY_DN86950_c2_g3_i2	1	1	gi|284484539|gb|ADB90400.1| cytosolic MnSOD [Marsupenaeus japonicus]
TRINITY_DN86950_c2_g3_i3	1	1	gi|257124475|gb|ACV41936.1| superoxide dismutase [Eriocheir sinensis]
TRINITY_DN86954_c1_g2_i4	1	1	gi|808885778|gb|KKF32479.1| RNA-directed DNA polymerase from mobile element jockey [Larimichthys crocea]
TRINITY_DN86955_c0_g1_i1	1	1	gi|529515338|gb|AGT03502.1| transcription factor btf3, partial [Procambarus clarkii]
TRINITY_DN86955_c0_g1_i3	1	1	gi|529515338|gb|AGT03502.1| transcription factor btf3, partial [Procambarus clarkii]
TRINITY_DN86955_c0_g1_i4	1	1	gi|529515338|gb|AGT03502.1| transcription factor btf3, partial [Procambarus clarkii]
TRINITY_DN86955_c0_g1_i5	1	1	gi|529515338|gb|AGT03502.1| transcription factor btf3, partial [Procambarus clarkii]
TRINITY_DN86972_c1_g1_i1	1	1	gi|405975355|gb|EKC39923.1| Transient receptor potential cation channel subfamily A member 1-like protein [Crassostrea gigas]
TRINITY_DN86973_c0_g1_i1	1	1	gi|646715029|gb|KDR18785.1| TAPT1-like protein [Zootermopsis nevadensis]
TRINITY_DN86986_c2_g1_i2	1	1	gi|646719110|gb|KDR21340.1| Tyrosine-protein phosphatase non-receptor type 23 [Zootermopsis nevadensis]
TRINITY_DN86986_c2_g1_i4	1	1	gi|646719110|gb|KDR21340.1| Tyrosine-protein phosphatase non-receptor type 23 [Zootermopsis nevadensis]
TRINITY_DN86987_c3_g1_i1	1	1	gi|727068545|gb|KHF24557.1| ribonuclease HI [Solemya velum gill symbiont]
TRINITY_DN86990_c0_g1_i1	1	1	gi|892168477|gb|AKQ77108.1| protein kinase A regulatory subunit 1 [Panulirus interruptus]
TRINITY_DN86990_c0_g1_i2	1	1	gi|892168477|gb|AKQ77108.1| protein kinase A regulatory subunit 1 [Panulirus interruptus]
TRINITY_DN87003_c0_g1_i1	1	1	gi|646700390|gb|KDR10551.1| Activating signal cointegrator 1 [Zootermopsis nevadensis]
TRINITY_DN87005_c0_g1_i1	1	1	gi|586962530|gb|AHK05653.1| ATP-binding cassette transporter sub-family C member 5 [Tigriopus japonicus]
TRINITY_DN87008_c0_g1_i1	1	1	gi|646719035|gb|KDR21294.1| Protein preli-like [Zootermopsis nevadensis]
TRINITY_DN87011_c0_g1_i1	1	1	gi|3913352|sp|Q27712.1|CP2L1_PANAR RecName: Full=Cytochrome P450 2L1; AltName: Full=CYPIIL1 [Panulirus argus] >gi|1304740|gb|AAB03106.1| cytochrome P450 [Panulirus argus]
TRINITY_DN87011_c0_g1_i2	1	1	gi|3913352|sp|Q27712.1|CP2L1_PANAR RecName: Full=Cytochrome P450 2L1; AltName: Full=CYPIIL1 [Panulirus argus] >gi|1304740|gb|AAB03106.1| cytochrome P450 [Panulirus argus]
TRINITY_DN87011_c0_g1_i3	1	1	gi|3913352|sp|Q27712.1|CP2L1_PANAR RecName: Full=Cytochrome P450 2L1; AltName: Full=CYPIIL1 [Panulirus argus] >gi|1304740|gb|AAB03106.1| cytochrome P450 [Panulirus argus]
TRINITY_DN87026_c0_g1_i3	1	1	gi|861618845|gb|KMQ86894.1| e3 ubiquitin-protein ligase ubr5 [Lasius niger]
TRINITY_DN87029_c0_g1_i1	1	1	gi|4323628|gb|AAD16454.1| clotting protein precursor [Pacifastacus leniusculus]
TRINITY_DN87029_c0_g1_i2	1	1	gi|4323628|gb|AAD16454.1| clotting protein precursor [Pacifastacus leniusculus]
TRINITY_DN87029_c0_g1_i3	1	1	gi|4323628|gb|AAD16454.1| clotting protein precursor [Pacifastacus leniusculus]
TRINITY_DN87033_c1_g1_i1	1	1	gi|302139064|gb|ADK94870.1| saposin isoform 1 [Penaeus monodon]
TRINITY_DN87033_c1_g1_i4	1	1	gi|302139064|gb|ADK94870.1| saposin isoform 1 [Penaeus monodon]
TRINITY_DN87033_c1_g1_i5	1	1	gi|302139064|gb|ADK94870.1| saposin isoform 1 [Penaeus monodon]
TRINITY_DN87043_c1_g2_i1	1	1	gi|443614327|gb|AGC96525.1| thioredoxin 1 [Scylla paramamosain]
TRINITY_DN87048_c0_g1_i1	1	1	gi|586830136|gb|AHJ81100.1| triacylglycerol lipase [Portunus trituberculatus]
TRINITY_DN87073_c0_g1_i1	1	1	gi|930649283|gb|KPI91631.1| Zinc finger CW-type PWWP domain protein 1 [Papilio xuthus]
TRINITY_DN87079_c1_g1_i1	1	1	gi|262401067|gb|ACY66436.1| DEAD (Asp-Glu-Ala-Asp) box polypeptide 10 [Scylla paramamosain]
TRINITY_DN87086_c0_g1_i1	1	1	gi|194770256|ref|XP_001967211.1| GF19326 [Drosophila ananassae]
TRINITY_DN87086_c0_g2_i2	1	1	gi|195134652|ref|XP_002011751.1| GI11203 [Drosophila mojavensis] >gi|193906874|gb|EDW05741.1| uncharacterized protein Dmoj_GI11203, isoform A [Drosophila mojavensis] >gi|946598178|gb|KRG07512.1| uncharacterized protein Dmoj_GI11203, isoform D [Drosophila mojavensis]
TRINITY_DN87107_c0_g1_i1	1	1	gi|648517162|ref|WP_026208913.1| alpha-L-arabinofuranosidase [Catelliglobosispora koreensis]
TRINITY_DN87108_c0_g2_i4	1	1	gi|646700579|gb|KDR10689.1| 3'-5' exoribonuclease 1 [Zootermopsis nevadensis]
TRINITY_DN87108_c0_g2_i6	1	1	gi|646700579|gb|KDR10689.1| 3'-5' exoribonuclease 1 [Zootermopsis nevadensis]
TRINITY_DN87112_c0_g1_i1	1	1	gi|119605346|gb|EAW84940.1| zinc finger protein 91 (HPF7, HTF10) [Homo sapiens]
TRINITY_DN87117_c0_g2_i1	1	1	gi|325303390|tpg|DAA34115.1| TPA_exp: 60S ribosomal protein L7A [Amblyomma variegatum]
TRINITY_DN87117_c0_g2_i3	1	1	gi|225719522|gb|ACO15607.1| 60S ribosomal protein L7a [Caligus clemensi]
TRINITY_DN87117_c0_g2_i8	1	1	gi|225719522|gb|ACO15607.1| 60S ribosomal protein L7a [Caligus clemensi]
TRINITY_DN87117_c0_g2_i9	1	1	gi|325303390|tpg|DAA34115.1| TPA_exp: 60S ribosomal protein L7A [Amblyomma variegatum]
TRINITY_DN87120_c0_g1_i1	1	1	gi|646703712|gb|KDR12249.1| Glycosyltransferase-like protein LARGE2 [Zootermopsis nevadensis]
TRINITY_DN87127_c0_g3_i1	1	1	gi|225713642|gb|ACO12667.1| Carbohydrate sulfotransferase 1 [Lepeophtheirus salmonis]
TRINITY_DN87128_c0_g1_i3	1	1	gi|646693027|gb|KDR07600.1| Endoplasmic reticulum-Golgi intermediate compartment protein 2 [Zootermopsis nevadensis]
TRINITY_DN87128_c0_g1_i4	1	1	gi|646693027|gb|KDR07600.1| Endoplasmic reticulum-Golgi intermediate compartment protein 2 [Zootermopsis nevadensis]
TRINITY_DN87140_c2_g1_i1	1	1	gi|646699937|gb|KDR10316.1| Regulator of nonsense transcripts 1 [Zootermopsis nevadensis]
TRINITY_DN87142_c0_g1_i2	1	1	gi|646714264|gb|KDR18302.1| Queuine tRNA-ribosyltransferase subunit QTRTD1 [Zootermopsis nevadensis]
TRINITY_DN87148_c0_g1_i1	1	1	gi|195502103|ref|XP_002098076.1| GE10162 [Drosophila yakuba] >gi|194184177|gb|EDW97788.1| uncharacterized protein Dyak_GE10162, isoform A [Drosophila yakuba]
TRINITY_DN87148_c0_g1_i2	1	1	gi|195502103|ref|XP_002098076.1| GE10162 [Drosophila yakuba] >gi|194184177|gb|EDW97788.1| uncharacterized protein Dyak_GE10162, isoform A [Drosophila yakuba]
TRINITY_DN87150_c0_g1_i1	1	1	gi|329565548|gb|AEB92164.1| ATP synthase beta subunit [Penaeus monodon]
TRINITY_DN87150_c0_g1_i3	1	1	gi|329565548|gb|AEB92164.1| ATP synthase beta subunit [Penaeus monodon]
TRINITY_DN87159_c2_g2_i2	1	1	gi|144952808|gb|ABP04058.1| DNA methyltransferase 2 [Macrobrachium rosenbergii]
TRINITY_DN87165_c1_g1_i1	1	1	gi|157105147|ref|XP_001648737.1| AAEL004242-PA [Aedes aegypti] >gi|108880158|gb|EAT44383.1| AAEL004242-PA [Aedes aegypti]
TRINITY_DN87170_c1_g1_i3	1	1	gi|646706610|gb|KDR13746.1| Mitochondrial intermembrane space import and assembly protein 40-B [Zootermopsis nevadensis]
TRINITY_DN87175_c0_g1_i2	1	1	gi|194754130|ref|XP_001959350.1| GF12086 [Drosophila ananassae] >gi|190620648|gb|EDV36172.1| uncharacterized protein Dana_GF12086 [Drosophila ananassae]
TRINITY_DN87177_c0_g1_i1	1	1	gi|220637|dbj|BAA01477.1| zinc finger protein [Mus musculus]
TRINITY_DN87182_c0_g1_i1	1	1	gi|915656975|gb|KOC60495.1| Ribosomal RNA small subunit methyltransferase NEP1 [Habropoda laboriosa]
TRINITY_DN87188_c1_g1_i1	1	1	gi|675383829|gb|KFM76726.1| WD repeat and FYVE domain-containing protein 2, partial [Stegodyphus mimosarum]
TRINITY_DN87192_c1_g2_i1	1	1	gi|646706116|gb|KDR13503.1| 28S ribosomal protein S27, mitochondrial [Zootermopsis nevadensis]
TRINITY_DN87192_c1_g2_i2	1	1	gi|646706116|gb|KDR13503.1| 28S ribosomal protein S27, mitochondrial [Zootermopsis nevadensis]
TRINITY_DN87193_c0_g1_i2	1	1	gi|646703511|gb|KDR12159.1| Alba-like protein C9orf23-like protein [Zootermopsis nevadensis]
TRINITY_DN87193_c0_g1_i3	1	1	gi|646703511|gb|KDR12159.1| Alba-like protein C9orf23-like protein [Zootermopsis nevadensis]
TRINITY_DN87211_c0_g1_i1	1	1	gi|646712368|gb|KDR17150.1| Importin-5 [Zootermopsis nevadensis]
TRINITY_DN87216_c0_g1_i1	1	1	gi|310769596|gb|ADI80707.1| anti-lipopolysaccharide factor 2 [Macrobrachium rosenbergii]
TRINITY_DN87230_c0_g1_i1	1	1	gi|646721438|gb|KDR22777.1| Transcription factor castor [Zootermopsis nevadensis]
TRINITY_DN87230_c3_g1_i1	1	1	gi|307197105|gb|EFN78473.1| Zinc finger protein castor-like protein 1 [Harpegnathos saltator]
TRINITY_DN87234_c0_g1_i1	1	1	gi|116048074|gb|ABJ53250.1| Cu,Zn superoxide dismutase [Scyliorhinus torazame]
TRINITY_DN87238_c0_g1_i1	1	1	gi|528236984|gb|EPY28844.1| CPC cysteine peptidase, Clan CA, family C1, Cathepsin B [Angomonas deanei] >gi|528259658|gb|EPY37950.1| CPC cysteine peptidase, Clan CA, family C1, Cathepsin B [Angomonas deanei]
TRINITY_DN87241_c1_g1_i1	1	1	gi|915668533|gb|KOC70176.1| Bestrophin-3 [Habropoda laboriosa]
TRINITY_DN87252_c2_g1_i1	1	1	gi|242246991|ref|NP_001156255.1| cuticular protein 14 precursor [Acyrthosiphon pisum] >gi|239791477|dbj|BAH72198.1| ACYPI007927 [Acyrthosiphon pisum]
TRINITY_DN87253_c1_g1_i1	1	1	gi|646711124|gb|KDR16423.1| Seryl-tRNA synthetase, mitochondrial [Zootermopsis nevadensis]
TRINITY_DN87253_c1_g1_i2	1	1	gi|646711124|gb|KDR16423.1| Seryl-tRNA synthetase, mitochondrial [Zootermopsis nevadensis]
TRINITY_DN87262_c0_g1_i1	1	1	gi|169931080|gb|ACB05778.1| cuticular protein [Artemia franciscana]
TRINITY_DN87280_c0_g1_i1	1	1	gi|307179420|gb|EFN67744.1| Serine/threonine-protein phosphatase 4 catalytic subunit [Camponotus floridanus]
TRINITY_DN87280_c1_g1_i1	1	1	gi|744827317|gb|AJD07838.1| calcineurin subunit A [Eriocheir sinensis]
TRINITY_DN87280_c1_g1_i2	1	1	gi|744827317|gb|AJD07838.1| calcineurin subunit A [Eriocheir sinensis]
TRINITY_DN87284_c0_g1_i1	1	1	gi|646701755|gb|KDR11321.1| Cytoplasmic dynein 1 light intermediate chain 2 [Zootermopsis nevadensis]
TRINITY_DN87301_c3_g1_i1	1	1	gi|584235663|gb|AHI85755.1| cytoplasmic dynein intermediate chain [Fenneropenaeus chinensis]
TRINITY_DN87304_c0_g2_i1	1	1	gi|607354698|gb|EZA49313.1| Cytoskeleton-associated protein [Cerapachys biroi]
TRINITY_DN87314_c0_g1_i2	1	1	gi|646720329|gb|KDR22087.1| RCC1 domain-containing protein 1 [Zootermopsis nevadensis]
TRINITY_DN87319_c1_g1_i4	1	1	gi|646694900|gb|KDR08159.1| RNA-binding protein 34 [Zootermopsis nevadensis]
TRINITY_DN87319_c1_g1_i5	1	1	gi|76363311|sp|Q8C5L7.1|RBM34_MOUSE RecName: Full=RNA-binding protein 34; AltName: Full=RNA-binding motif protein 34 >gi|26346951|dbj|BAC37124.1| unnamed protein product [Mus musculus]
TRINITY_DN87330_c0_g1_i1	1	1	gi|646722333|gb|KDR23346.1| Palmitoyltransferase ZDHHC2 [Zootermopsis nevadensis]
TRINITY_DN87338_c0_g1_i1	1	1	gi|646722001|gb|KDR23145.1| Dpy-19-like protein 1 [Zootermopsis nevadensis]
TRINITY_DN87338_c0_g1_i4	1	1	gi|646722001|gb|KDR23145.1| Dpy-19-like protein 1 [Zootermopsis nevadensis]
TRINITY_DN8734_c0_g1_i1	1	1	gi|952542656|gb|KRT86811.1| ion channel, partial [Oryctes borbonicus]
TRINITY_DN87340_c0_g1_i1	1	1	gi|930679954|gb|KPJ19725.1| Zinc finger protein ubi-d4 A [Papilio machaon]
TRINITY_DN87345_c0_g2_i1	1	1	gi|195429523|ref|XP_002062808.1| GK19499 [Drosophila willistoni] >gi|194158893|gb|EDW73794.1| uncharacterized protein Dwil_GK19499 [Drosophila willistoni]
TRINITY_DN87350_c0_g2_i3	1	1	gi|668447843|gb|KFB37583.1| microsomal signal peptidase 23 kd subunit (spc22/23) [Anopheles sinensis]
TRINITY_DN87353_c0_g2_i1	1	1	gi|62087324|dbj|BAD92109.1| SUMO-1 activating enzyme subunit 2 variant [Homo sapiens]
TRINITY_DN87354_c1_g2_i1	1	1	gi|675383956|gb|KFM76853.1| DNA-directed RNA polymerase I subunit RPA12, partial [Stegodyphus mimosarum]
TRINITY_DN87354_c1_g2_i2	1	1	gi|675383956|gb|KFM76853.1| DNA-directed RNA polymerase I subunit RPA12, partial [Stegodyphus mimosarum]
TRINITY_DN87355_c2_g1_i1	1	1	gi|74202776|dbj|BAE37479.1| unnamed protein product [Mus musculus]
TRINITY_DN87355_c2_g1_i5	1	1	gi|148237442|ref|NP_001089328.1| uncharacterized protein LOC734378 [Xenopus laevis] >gi|61403329|gb|AAH92035.1| MGC85001 protein [Xenopus laevis]
TRINITY_DN87355_c2_g1_i6	1	1	gi|521030517|gb|EPQ12303.1| Protein Smaug like protein 1 [Myotis brandtii]
TRINITY_DN87357_c1_g1_i2	1	1	gi|225719392|gb|ACO15542.1| Transmembrane protein 203 [Caligus clemensi]
TRINITY_DN87366_c0_g1_i1	1	1	gi|307195446|gb|EFN77332.1| Male-specific lethal 1-like 1, partial [Harpegnathos saltator]
TRINITY_DN87367_c0_g1_i1	1	1	gi|549429840|dbj|BAO01183.1| sterile-alpha and armadillo motif containing protein [Marsupenaeus japonicus]
TRINITY_DN87372_c2_g1_i1	1	1	gi|646699385|gb|KDR10015.1| D-2-hydroxyglutarate dehydrogenase, mitochondrial [Zootermopsis nevadensis]
TRINITY_DN87373_c0_g1_i4	1	1	gi|675376834|gb|KFM69736.1| Protein SZT2, partial [Stegodyphus mimosarum]
TRINITY_DN87377_c3_g1_i1	1	1	gi|646722053|gb|KDR23178.1| Lipoma HMGIC fusion partner-like 3 protein [Zootermopsis nevadensis]
TRINITY_DN87377_c3_g3_i1	1	1	gi|646722053|gb|KDR23178.1| Lipoma HMGIC fusion partner-like 3 protein [Zootermopsis nevadensis]
TRINITY_DN87389_c0_g1_i1	1	1	gi|21666702|gb|AAM73800.1|AF445314_1 SCYLLA-like protein [Penaeus monodon]
TRINITY_DN87389_c0_g1_i3	1	1	gi|21666702|gb|AAM73800.1|AF445314_1 SCYLLA-like protein [Penaeus monodon]
TRINITY_DN87401_c0_g2_i1	1	1	gi|94470479|gb|ABF20550.1| transposase [Danio rerio]
TRINITY_DN87407_c0_g1_i2	1	1	gi|646721398|gb|KDR22763.1| Sodium/calcium exchanger 1, partial [Zootermopsis nevadensis]
TRINITY_DN87428_c0_g1_i1	1	1	gi|646701185|gb|KDR11024.1| Heparan-alpha-glucosaminide N-acetyltransferase [Zootermopsis nevadensis]
TRINITY_DN87432_c2_g1_i3	1	1	gi|114052549|ref|NP_001040256.1| mitochondria-associated granulocyte macrophage CSF signaling molecule [Bombyx mori] >gi|87248529|gb|ABD36317.1| mitochondria-associated granulocyte macrophage CSF signaling molecule [Bombyx mori]
TRINITY_DN87433_c3_g1_i1	1	1	gi|844845622|ref|XP_012794329.1| Zinc finger and SCAN domain-containing protein 5B [Schistosoma haematobium] >gi|685958654|gb|KGB34577.1| Zinc finger and SCAN domain-containing protein 5B [Schistosoma haematobium]
TRINITY_DN87442_c0_g1_i1	1	1	gi|730046974|gb|AIZ07943.1| DJ-1 protein [Litopenaeus vannamei]
TRINITY_DN87453_c2_g1_i1	1	1	gi|465982945|gb|EMP36195.1| LanC-like protein 2, partial [Chelonia mydas]
TRINITY_DN87456_c2_g1_i1	1	1	gi|338809149|gb|AEJ08192.1| myd88 protein [Artemia sinica]
TRINITY_DN87456_c2_g1_i2	1	1	gi|338809149|gb|AEJ08192.1| myd88 protein [Artemia sinica]
TRINITY_DN87456_c2_g1_i3	1	1	gi|338809149|gb|AEJ08192.1| myd88 protein [Artemia sinica]
TRINITY_DN87457_c1_g1_i8	1	1	gi|646711415|gb|KDR16593.1| PPPDE peptidase domain-containing protein 2 [Zootermopsis nevadensis]
TRINITY_DN87459_c0_g1_i1	1	1	gi|213515190|ref|NP_001134000.1| Dermal papilla-derived protein 6 homolog [Salmo salar] >gi|209156116|gb|ACI34290.1| Dermal papilla-derived protein 6 homolog [Salmo salar] >gi|223648954|gb|ACN11235.1| Dermal papilla-derived protein 6 homolog [Salmo salar]
TRINITY_DN87459_c0_g1_i2	1	1	gi|213515190|ref|NP_001134000.1| Dermal papilla-derived protein 6 homolog [Salmo salar] >gi|209156116|gb|ACI34290.1| Dermal papilla-derived protein 6 homolog [Salmo salar] >gi|223648954|gb|ACN11235.1| Dermal papilla-derived protein 6 homolog [Salmo salar]
TRINITY_DN87465_c0_g1_i3	1	1	gi|646705106|gb|KDR12985.1| Eukaryotic peptide chain release factor GTP-binding subunit ERF3B [Zootermopsis nevadensis]
TRINITY_DN87471_c0_g1_i2	1	1	gi|646708716|gb|KDR14903.1| CCR4-NOT transcription complex subunit 4 [Zootermopsis nevadensis]
TRINITY_DN87471_c0_g1_i3	1	1	gi|646708716|gb|KDR14903.1| CCR4-NOT transcription complex subunit 4 [Zootermopsis nevadensis]
TRINITY_DN87475_c1_g1_i1	1	1	gi|646712112|gb|KDR17017.1| FGFR1 oncogene partner 2-like protein [Zootermopsis nevadensis]
TRINITY_DN87475_c1_g1_i4	1	1	gi|646712112|gb|KDR17017.1| FGFR1 oncogene partner 2-like protein [Zootermopsis nevadensis]
TRINITY_DN87479_c0_g1_i2	1	1	gi|646713155|gb|KDR17627.1| GATA zinc finger domain-containing protein 1 [Zootermopsis nevadensis]
TRINITY_DN87484_c0_g1_i1	1	1	gi|646715965|gb|KDR19392.1| WD repeat-containing protein 13 [Zootermopsis nevadensis]
TRINITY_DN87484_c0_g1_i2	1	1	gi|646715965|gb|KDR19392.1| WD repeat-containing protein 13 [Zootermopsis nevadensis]
TRINITY_DN87484_c0_g1_i3	1	1	gi|646715965|gb|KDR19392.1| WD repeat-containing protein 13 [Zootermopsis nevadensis]
TRINITY_DN87484_c0_g1_i4	1	1	gi|646715965|gb|KDR19392.1| WD repeat-containing protein 13 [Zootermopsis nevadensis]
TRINITY_DN87484_c0_g1_i5	1	1	gi|675384137|gb|KFM77034.1| WD repeat-containing protein 13, partial [Stegodyphus mimosarum]
TRINITY_DN87493_c0_g1_i1	1	1	gi|925175916|gb|ALC79577.1| beta-N-acetylglucosaminidase, partial [Cherax quadricarinatus]
TRINITY_DN87496_c3_g2_i1	1	1	gi|262401017|gb|ACY66411.1| map kinase-interacting serine/threonine [Scylla paramamosain]
TRINITY_DN87505_c0_g2_i1	1	1	gi|646722376|gb|KDR23389.1| Proteasomal ATPase-associated factor 1 [Zootermopsis nevadensis]
TRINITY_DN87505_c0_g2_i2	1	1	gi|646722376|gb|KDR23389.1| Proteasomal ATPase-associated factor 1 [Zootermopsis nevadensis]
TRINITY_DN87506_c0_g1_i1	1	1	gi|646696804|gb|KDR08844.1| 116 kDa U5 small nuclear ribonucleoprotein component [Zootermopsis nevadensis]
TRINITY_DN87506_c1_g1_i1	1	1	gi|675373509|gb|KFM66411.1| U5 small nuclear ribonucleoprotein component, partial [Stegodyphus mimosarum]
TRINITY_DN87508_c0_g1_i1	1	1	gi|675386673|gb|KFM79570.1| Calcyphosin-like protein, partial [Stegodyphus mimosarum]
TRINITY_DN87510_c0_g1_i1	1	1	gi|212656627|gb|ACJ36226.1| spermatogonial stem-cell renewal factor [Fenneropenaeus chinensis]
TRINITY_DN87519_c0_g1_i1	1	1	gi|223006704|gb|ACM69341.1| CDC28 protein kinase regulatory subunit 1B [Scylla paramamosain]
TRINITY_DN87522_c0_g1_i1	1	1	gi|646702041|gb|KDR11477.1| Cullin-1 [Zootermopsis nevadensis]
TRINITY_DN87522_c0_g1_i2	1	1	gi|642070746|emb|CDQ88661.1| unnamed protein product [Oncorhynchus mykiss]
TRINITY_DN87533_c0_g1_i1	1	1	gi|646709126|gb|KDR15145.1| Rhomboid domain-containing protein 1 [Zootermopsis nevadensis]
TRINITY_DN87533_c0_g1_i3	1	1	gi|646709126|gb|KDR15145.1| Rhomboid domain-containing protein 1 [Zootermopsis nevadensis]
TRINITY_DN87535_c2_g1_i1	1	1	gi|283464145|gb|ADB22656.1| ZO-1-like protein [Saccoglossus kowalevskii]
TRINITY_DN87537_c0_g1_i1	1	1	gi|675382053|gb|KFM74955.1| Tensin-1, partial [Stegodyphus mimosarum]
TRINITY_DN87538_c0_g1_i2	1	1	gi|646721457|gb|KDR22786.1| E3 ubiquitin-protein ligase [Zootermopsis nevadensis]
TRINITY_DN87541_c1_g1_i1	1	1	gi|15488801|gb|AAH13533.1| Farsa protein [Mus musculus]
TRINITY_DN87556_c1_g1_i1	1	1	gi|646714767|gb|KDR18621.1| Heterogeneous nuclear ribonucleoprotein K [Zootermopsis nevadensis]
TRINITY_DN87556_c1_g1_i2	1	1	gi|646714767|gb|KDR18621.1| Heterogeneous nuclear ribonucleoprotein K [Zootermopsis nevadensis]
TRINITY_DN87566_c1_g1_i1	1	1	gi|675370847|gb|KFM63749.1| CpG-binding protein, partial [Stegodyphus mimosarum]
TRINITY_DN87571_c1_g1_i1	1	1	gi|675369617|gb|KFM62519.1| Peptidyl-glycine alpha-amidating monooxygenase A, partial [Stegodyphus mimosarum]
TRINITY_DN87574_c0_g1_i1	1	1	gi|952540510|gb|KRT85738.1| zinc finger protein [Oryctes borbonicus]
TRINITY_DN87574_c0_g1_i2	1	1	gi|952540510|gb|KRT85738.1| zinc finger protein [Oryctes borbonicus]
TRINITY_DN87574_c0_g1_i4	1	1	gi|952540510|gb|KRT85738.1| zinc finger protein [Oryctes borbonicus]
TRINITY_DN87574_c0_g1_i5	1	1	gi|952540510|gb|KRT85738.1| zinc finger protein [Oryctes borbonicus]
TRINITY_DN87574_c0_g1_i6	1	1	gi|952540510|gb|KRT85738.1| zinc finger protein [Oryctes borbonicus]
TRINITY_DN87575_c1_g1_i1	1	1	gi|356651208|gb|AET34921.1| chaperonin [Macrobrachium rosenbergii]
TRINITY_DN87586_c1_g1_i1	1	1	gi|560125319|emb|CDJ90057.1| Ankyrin domain containing protein [Haemonchus contortus]
TRINITY_DN87586_c1_g1_i4	1	1	gi|442630835|ref|NP_001261537.1| ankyrin 2, isoform X [Drosophila melanogaster] >gi|440215442|gb|AGB94232.1| ankyrin 2, isoform X [Drosophila melanogaster]
TRINITY_DN87594_c0_g2_i1	1	1	gi|59799400|gb|AAX07245.1| reverse transcriptase [Anuroctonus pococki]
TRINITY_DN87595_c0_g2_i1	1	1	gi|646721198|gb|KDR22668.1| Histone acetyltransferase Tip60 [Zootermopsis nevadensis]
TRINITY_DN87595_c0_g2_i2	1	1	gi|646721198|gb|KDR22668.1| Histone acetyltransferase Tip60 [Zootermopsis nevadensis]
TRINITY_DN87595_c0_g2_i3	1	1	gi|646721198|gb|KDR22668.1| Histone acetyltransferase Tip60 [Zootermopsis nevadensis]
TRINITY_DN87595_c0_g2_i4	1	1	gi|646721198|gb|KDR22668.1| Histone acetyltransferase Tip60 [Zootermopsis nevadensis]
TRINITY_DN87602_c0_g1_i1	1	1	gi|675389543|gb|KFM82440.1| Calcium-independent protein kinase C, partial [Stegodyphus mimosarum]
TRINITY_DN87607_c1_g2_i1	1	1	gi|170052360|ref|XP_001862185.1| centrin [Culex quinquefasciatus] >gi|167873340|gb|EDS36723.1| centrin [Culex quinquefasciatus]
TRINITY_DN87607_c1_g2_i2	1	1	gi|118795183|ref|XP_321981.3| AGAP001177-PA [Anopheles gambiae str. PEST] >gi|116116652|gb|EAA00988.3| AGAP001177-PA [Anopheles gambiae str. PEST]
TRINITY_DN87609_c0_g2_i1	1	1	gi|646703284|gb|KDR12045.1| Lysosomal-associated transmembrane protein 4A [Zootermopsis nevadensis]
TRINITY_DN87609_c0_g2_i2	1	1	gi|646703284|gb|KDR12045.1| Lysosomal-associated transmembrane protein 4A [Zootermopsis nevadensis]
TRINITY_DN87610_c0_g1_i2	1	1	gi|806629241|gb|AKB96224.1| heat shock protein [Cherax destructor]
TRINITY_DN87610_c0_g1_i3	1	1	gi|806629241|gb|AKB96224.1| heat shock protein [Cherax destructor]
TRINITY_DN87621_c2_g1_i1	1	1	gi|157133637|ref|XP_001662952.1| AAEL012825-PA [Aedes aegypti] >gi|108870755|gb|EAT34980.1| AAEL012825-PA [Aedes aegypti]
TRINITY_DN87625_c0_g1_i1	1	1	gi|520188169|emb|CCW43203.1| serine proteinase [Scylla paramamosain]
TRINITY_DN87629_c0_g1_i2	1	1	gi|646688761|gb|KDR06404.1| Enoyl-CoA hydratase domain-containing protein 3, mitochondrial [Zootermopsis nevadensis]
TRINITY_DN87629_c0_g1_i3	1	1	gi|646688761|gb|KDR06404.1| Enoyl-CoA hydratase domain-containing protein 3, mitochondrial [Zootermopsis nevadensis]
TRINITY_DN87648_c0_g1_i1	1	1	gi|332271597|gb|AEE36484.1| eukaryotic translation initiation factor 6 [Marsupenaeus japonicus]
TRINITY_DN87648_c0_g1_i2	1	1	gi|332271597|gb|AEE36484.1| eukaryotic translation initiation factor 6 [Marsupenaeus japonicus]
TRINITY_DN87648_c0_g1_i4	1	1	gi|332271597|gb|AEE36484.1| eukaryotic translation initiation factor 6 [Marsupenaeus japonicus]
TRINITY_DN87652_c0_g2_i1	1	1	gi|675370278|gb|KFM63180.1| Protein virilizer-like protein, partial [Stegodyphus mimosarum]
TRINITY_DN87664_c0_g2_i1	1	1	gi|66816797|gb|AAY56756.1| reverse transcriptase SR3-right [Schistosoma mansoni]
TRINITY_DN87664_c0_g2_i2	1	1	gi|66816797|gb|AAY56756.1| reverse transcriptase SR3-right [Schistosoma mansoni]
TRINITY_DN87666_c1_g1_i5	1	1	gi|125487484|gb|ABN42642.1| elongation of very long chain fatty acids-like protein [Marsupenaeus japonicus]
TRINITY_DN87672_c0_g1_i4	1	1	gi|319443359|pdb|2XZM|D Chain D, Crystal Structure Of The Eukaryotic 40s Ribosomal Subunit In Complex With Initiation Factor 1. This File Contains The 40s Subunit And Initiation Factor For Molecule 1 >gi|319443394|pdb|2XZN|D Chain D, Crystal Structure Of The Eukaryotic 40s Ribosomal Subunit In Complex With Initiation Factor 1. This File Contains The 40s Subunit And Initiation Factor For Molecule …
TRINITY_DN87674_c1_g1_i2	1	1	gi|861650947|gb|KMQ97516.1| histone-lysine n- h3 lysine-79 specific-like isoform x26 protein [Lasius niger]
TRINITY_DN87674_c1_g1_i3	1	1	gi|861650947|gb|KMQ97516.1| histone-lysine n- h3 lysine-79 specific-like isoform x26 protein [Lasius niger]
TRINITY_DN87677_c0_g1_i3	1	1	gi|646722341|gb|KDR23354.1| Hsp90 co-chaperone Cdc37 [Zootermopsis nevadensis]
TRINITY_DN87681_c0_g1_i1	1	1	gi|646718830|gb|KDR21164.1| Neurexin-4 [Zootermopsis nevadensis]
TRINITY_DN87691_c0_g1_i1	1	1	gi|330690205|gb|AEC33277.1| 14-3-3 protein [Penaeus monodon]
TRINITY_DN87697_c0_g1_i1	1	1	gi|646721783|gb|KDR23013.1| Beta-1,3-galactosyltransferase 2 [Zootermopsis nevadensis]
TRINITY_DN87698_c0_g2_i1	1	1	gi|646689328|gb|KDR06550.1| Zinc finger X-linked protein ZXDB [Zootermopsis nevadensis]
TRINITY_DN87700_c0_g1_i1	1	1	gi|320090149|gb|ADW08726.1| C-type lectin-1 [Litopenaeus vannamei]
TRINITY_DN87701_c0_g1_i1	1	1	gi|307202733|gb|EFN82024.1| WD repeat-containing protein 6 [Harpegnathos saltator]
TRINITY_DN87702_c0_g1_i1	1	1	gi|158517832|ref|NP_035473.2| protein transport protein Sec61 subunit gamma isoform 1 [Mus musculus] >gi|148708715|gb|EDL40662.1| mCG7641, isoform CRA_b [Mus musculus]
TRINITY_DN87702_c0_g1_i2	1	1	gi|158517832|ref|NP_035473.2| protein transport protein Sec61 subunit gamma isoform 1 [Mus musculus] >gi|148708715|gb|EDL40662.1| mCG7641, isoform CRA_b [Mus musculus]
TRINITY_DN87711_c0_g1_i1	1	1	gi|347968755|ref|XP_003436282.1| AGAP002888-PC [Anopheles gambiae str. PEST] >gi|333467858|gb|EGK96732.1| AGAP002888-PC [Anopheles gambiae str. PEST]
TRINITY_DN87711_c1_g1_i1	1	1	gi|298106408|gb|ADI56273.1| beta-like octopamine receptor R2 [Balanus improvisus]
TRINITY_DN87711_c3_g1_i1	1	1	gi|307171444|gb|EFN63288.1| Octopamine receptor beta-1R [Camponotus floridanus]
TRINITY_DN87718_c0_g2_i1	1	1	gi|675379823|gb|KFM72725.1| Hemicentin-1, partial [Stegodyphus mimosarum]
TRINITY_DN87720_c0_g1_i1	1	1	gi|170029369|ref|XP_001842565.1| mitochondrial carnitine/acylcarnitine carrier protein [Culex quinquefasciatus] >gi|167862396|gb|EDS25779.1| mitochondrial carnitine/acylcarnitine carrier protein [Culex quinquefasciatus]
TRINITY_DN87723_c0_g1_i2	1	1	gi|41054721|ref|NP_955830.1| RNA 3'-terminal phosphate cyclase [Danio rerio] >gi|28279271|gb|AAH46087.1| RNA terminal phosphate cyclase domain 1 [Danio rerio] >gi|37681929|gb|AAQ97842.1| RTC domain containing 1 [Danio rerio]
TRINITY_DN87723_c0_g1_i4	1	1	gi|41054721|ref|NP_955830.1| RNA 3'-terminal phosphate cyclase [Danio rerio] >gi|28279271|gb|AAH46087.1| RNA terminal phosphate cyclase domain 1 [Danio rerio] >gi|37681929|gb|AAQ97842.1| RTC domain containing 1 [Danio rerio]
TRINITY_DN87726_c0_g1_i1	1	1	gi|646723477|gb|KDR24074.1| Mitochondrial 2-oxoglutarate/malate carrier protein [Zootermopsis nevadensis]
TRINITY_DN87735_c0_g1_i2	1	1	gi|930660957|gb|KPJ02920.1| Cytosolic carboxypeptidase-like protein 5 [Papilio xuthus]
TRINITY_DN87741_c0_g1_i3	1	1	gi|77166838|gb|ABA62395.1| phospholipid-hydroperoxide glutathione peroxidase [Rhipicephalus microplus]
TRINITY_DN87741_c0_g1_i4	1	1	gi|77166836|gb|ABA62394.1| phospholipid-hydroperoxide glutathione peroxidase [Rhipicephalus microplus]
TRINITY_DN87741_c0_g1_i5	1	1	gi|77166838|gb|ABA62395.1| phospholipid-hydroperoxide glutathione peroxidase [Rhipicephalus microplus]
TRINITY_DN87741_c0_g1_i7	1	1	gi|164608818|gb|ABY62740.1| phospholipid-hydroperoxide glutathione peroxidase [Artemia franciscana]
TRINITY_DN87749_c0_g1_i1	1	1	gi|211922673|dbj|BAG80981.1| opsin [Triops longicaudatus]
TRINITY_DN87759_c1_g1_i2	1	1	gi|358442122|gb|AEU11366.1| Broad-complex protein isoform 4 [Penaeus monodon]
TRINITY_DN87759_c1_g1_i3	1	1	gi|760485122|gb|AJP31314.1| broad-complex-like protein [Macrobrachium nipponense]
TRINITY_DN87760_c0_g1_i1	1	1	gi|948277627|gb|KRH92751.1| serine/threonine-protein phosphatase PP1-alpha catalytic subunit [Pseudoloma neurophilia]
TRINITY_DN87761_c1_g1_i1	1	1	gi|270011128|gb|EFA07576.1| saxophone [Tribolium castaneum]
TRINITY_DN87768_c2_g1_i3	1	1	gi|501293050|dbj|BAN20554.1| b-cell translocation protein [Riptortus pedestris]
TRINITY_DN87770_c0_g1_i1	1	1	gi|925683736|gb|KOX80305.1| Glucose dehydrogenase [acceptor] [Melipona quadrifasciata]
TRINITY_DN87780_c0_g1_i1	1	1	gi|239787982|dbj|BAH70689.1| ACYPI006308 [Acyrthosiphon pisum]
TRINITY_DN87780_c0_g1_i2	1	1	gi|239787982|dbj|BAH70689.1| ACYPI006308 [Acyrthosiphon pisum]
TRINITY_DN87786_c1_g4_i6	1	1	gi|675388340|gb|KFM81237.1| U1 small nuclear ribonucleoprotein, partial [Stegodyphus mimosarum]
TRINITY_DN87786_c1_g4_i8	1	1	gi|675388340|gb|KFM81237.1| U1 small nuclear ribonucleoprotein, partial [Stegodyphus mimosarum]
TRINITY_DN87787_c0_g1_i1	1	1	gi|225713694|gb|ACO12693.1| ATP-dependent RNA helicase T26G10.1 [Lepeophtheirus salmonis]
TRINITY_DN87791_c0_g1_i1	1	1	gi|938018767|gb|ALJ10568.1| rhodanese 1-like protein [Macrobrachium nipponense] >gi|949839535|gb|ALN22010.1| rhodanese-1 [Macrobrachium nipponense]
TRINITY_DN87791_c0_g1_i2	1	1	gi|938018767|gb|ALJ10568.1| rhodanese 1-like protein [Macrobrachium nipponense] >gi|949839535|gb|ALN22010.1| rhodanese-1 [Macrobrachium nipponense]
TRINITY_DN87793_c0_g1_i1	1	1	gi|646716426|gb|KDR19681.1| Phosphoglycolate phosphatase [Zootermopsis nevadensis]
TRINITY_DN87793_c0_g1_i2	1	1	gi|646716426|gb|KDR19681.1| Phosphoglycolate phosphatase [Zootermopsis nevadensis]
TRINITY_DN87795_c1_g1_i1	1	1	gi|321478866|gb|EFX89823.1| CG33555-PC-like protein [Daphnia pulex]
TRINITY_DN87799_c0_g1_i1	1	1	gi|646697089|gb|KDR08974.1| UDP-glucose 4-epimerase [Zootermopsis nevadensis]
TRINITY_DN87803_c0_g1_i1	1	1	gi|646701271|gb|KDR11076.1| Zinc finger matrin-type protein 3 [Zootermopsis nevadensis]
TRINITY_DN87803_c0_g1_i2	1	1	gi|646701271|gb|KDR11076.1| Zinc finger matrin-type protein 3 [Zootermopsis nevadensis]
TRINITY_DN87804_c1_g1_i1	1	1	gi|808869398|gb|KKF19440.1| Zinc finger MYM-type protein 1 [Larimichthys crocea]
TRINITY_DN87814_c3_g1_i2	1	1	gi|194868103|ref|XP_001972221.1| GG15408 [Drosophila erecta] >gi|190654004|gb|EDV51247.1| uncharacterized protein Dere_GG15408, isoform A [Drosophila erecta]
TRINITY_DN87817_c0_g1_i1	1	1	gi|861644806|gb|KMQ94851.1| eukaryotic translation initiation factor 3 subunit c [Lasius niger]
TRINITY_DN87832_c1_g1_i1	1	1	gi|954523492|gb|KRZ48318.1| Retrovirus-related Pol polyprotein from type-1 retrotransposable element [Trichinella nativa]
TRINITY_DN87835_c2_g1_i1	1	1	gi|646716959|gb|KDR19986.1| 39S ribosomal protein L44, mitochondrial [Zootermopsis nevadensis]
TRINITY_DN87837_c0_g1_i1	1	1	gi|301072323|gb|ADK56123.1| integrin beta subunit [Litopenaeus vannamei]
TRINITY_DN87837_c0_g1_i2	1	1	gi|826135715|gb|AKJ26284.1| integrin [Eriocheir sinensis]
TRINITY_DN87844_c0_g1_i1	1	1	gi|646720789|gb|KDR22386.1| Mitochondrial 2-oxodicarboxylate carrier [Zootermopsis nevadensis]
TRINITY_DN87853_c0_g1_i1	1	1	gi|864422616|dbj|BAR94240.1| Enhancer of zeste protein [Gryllus bimaculatus]
TRINITY_DN87872_c0_g1_i2	1	1	gi|498923337|gb|AGL61584.1| caspase 4 [Litopenaeus vannamei]
TRINITY_DN87883_c0_g1_i1	1	1	gi|269980507|gb|ACZ56425.1| TATA-binding protein [Litopenaeus vannamei]
TRINITY_DN87886_c1_g1_i1	1	1	gi|195173865|ref|XP_002027705.1| GL22657 [Drosophila persimilis] >gi|194114651|gb|EDW36694.1| GL22657 [Drosophila persimilis]
TRINITY_DN87892_c0_g1_i1	1	1	gi|195449892|ref|XP_002072272.1| GK22419 [Drosophila willistoni] >gi|313471317|sp|B4NG41.1|MTNA_DROWI RecName: Full=Methylthioribose-1-phosphate isomerase; Short=M1Pi; Short=MTR-1-P isomerase; AltName: Full=S-methyl-5-thioribose-1-phosphate isomerase; AltName: Full=Translation initiation factor eIF-2B subunit alpha/beta/delta-like protein >gi|194168357|gb|EDW83258.1| uncharacterized protein Dwil_…
TRINITY_DN87892_c0_g1_i2	1	1	gi|195449892|ref|XP_002072272.1| GK22419 [Drosophila willistoni] >gi|313471317|sp|B4NG41.1|MTNA_DROWI RecName: Full=Methylthioribose-1-phosphate isomerase; Short=M1Pi; Short=MTR-1-P isomerase; AltName: Full=S-methyl-5-thioribose-1-phosphate isomerase; AltName: Full=Translation initiation factor eIF-2B subunit alpha/beta/delta-like protein >gi|194168357|gb|EDW83258.1| uncharacterized protein Dwil_…
TRINITY_DN87892_c0_g1_i4	1	1	gi|195449892|ref|XP_002072272.1| GK22419 [Drosophila willistoni] >gi|313471317|sp|B4NG41.1|MTNA_DROWI RecName: Full=Methylthioribose-1-phosphate isomerase; Short=M1Pi; Short=MTR-1-P isomerase; AltName: Full=S-methyl-5-thioribose-1-phosphate isomerase; AltName: Full=Translation initiation factor eIF-2B subunit alpha/beta/delta-like protein >gi|194168357|gb|EDW83258.1| uncharacterized protein Dwil_…
TRINITY_DN87894_c1_g1_i1	1	1	gi|675380448|gb|KFM73350.1| Phosphatidylinositol 3-kinase catalytic subunit type 3, partial [Stegodyphus mimosarum]
TRINITY_DN87895_c1_g1_i1	1	1	gi|190663305|gb|ACE81250.1| glutathione S-transferase zeta [Tigriopus japonicus]
TRINITY_DN87898_c0_g1_i1	1	1	gi|14279704|gb|AAK58698.1| Pdm protein [Porcellio scaber]
TRINITY_DN87898_c0_g1_i2	1	1	gi|646711171|gb|KDR16449.1| POU domain, class 2, transcription factor 1 [Zootermopsis nevadensis]
TRINITY_DN87904_c1_g2_i2	1	1	gi|924557833|gb|ALC42845.1| bab2, partial [Drosophila busckii]
TRINITY_DN87904_c1_g2_i4	1	1	gi|157167331|ref|XP_001660259.1| AAEL001739-PA [Aedes aegypti] >gi|108882904|gb|EAT47129.1| AAEL001739-PA [Aedes aegypti]
TRINITY_DN87909_c0_g1_i1	1	1	gi|157124912|ref|XP_001660584.1| AAEL010033-PA [Aedes aegypti] >gi|108873824|gb|EAT38049.1| AAEL010033-PA [Aedes aegypti]
TRINITY_DN87932_c1_g1_i2	1	1	gi|47939362|gb|AAH71366.1| Acyl-Coenzyme A dehydrogenase, long chain [Danio rerio]
TRINITY_DN87936_c0_g1_i1	1	1	gi|357607251|gb|EHJ65406.1| ribosomal protein L22 [Danaus plexippus]
TRINITY_DN87939_c0_g1_i1	1	1	gi|758375311|gb|AJO69996.1| carbonic anhydrase [Cherax destructor]
TRINITY_DN87939_c0_g1_i2	1	1	gi|758375311|gb|AJO69996.1| carbonic anhydrase [Cherax destructor]
TRINITY_DN87943_c0_g1_i2	1	1	gi|930669659|gb|KPJ10539.1| Protein MAK16-like [Papilio machaon]
TRINITY_DN87965_c2_g1_i1	1	1	gi|646715031|gb|KDR18787.1| Peroxisomal N(1)-acetyl-spermine/spermidine oxidase [Zootermopsis nevadensis]
TRINITY_DN87974_c0_g1_i1	1	1	gi|722824816|tpg|DAA64668.1| TPA_inf: alpha1,6 fucosyltransferase [Strigamia maritima]
TRINITY_DN87974_c0_g1_i2	1	1	gi|646721797|gb|KDR23027.1| Alpha-(1,6)-fucosyltransferase [Zootermopsis nevadensis]
TRINITY_DN87974_c0_g1_i4	1	1	gi|195046009|ref|XP_001992070.1| GH24560 [Drosophila grimshawi] >gi|193892911|gb|EDV91777.1| GH24560 [Drosophila grimshawi]
TRINITY_DN87981_c1_g2_i2	1	1	gi|646719961|gb|KDR21862.1| Mediator of RNA polymerase II transcription subunit 30 [Zootermopsis nevadensis]
TRINITY_DN87981_c1_g2_i3	1	1	gi|646719961|gb|KDR21862.1| Mediator of RNA polymerase II transcription subunit 30 [Zootermopsis nevadensis]
TRINITY_DN87994_c0_g1_i1	1	1	gi|578355403|gb|AHI13794.1| heat shock factor 1 [Litopenaeus vannamei]
TRINITY_DN88000_c0_g1_i1	1	1	gi|646697416|gb|KDR09134.1| Lysosomal protein NCU-G1 [Zootermopsis nevadensis]
TRINITY_DN88002_c0_g1_i2	1	1	gi|646710670|gb|KDR16116.1| Conserved oligomeric Golgi complex subunit 7 [Zootermopsis nevadensis]
TRINITY_DN88009_c0_g1_i1	1	1	gi|217418241|gb|ACK44247.1| vitelline membrane outer layer 1-like protein [Scylla paramamosain]
TRINITY_DN88015_c0_g1_i1	1	1	gi|414151644|gb|AFW98995.1| serine protease 1 [Litopenaeus vannamei]
TRINITY_DN88015_c0_g1_i3	1	1	gi|414151622|gb|AFW98984.1| prophenoloxidase activating enzyme 2 [Fenneropenaeus chinensis]
TRINITY_DN88016_c1_g1_i1	1	1	gi|225709818|gb|ACO10755.1| hydroxyacylglutathione hydrolase 3, mitochondrial precursor [Caligus rogercresseyi]
TRINITY_DN88025_c1_g1_i1	1	1	gi|646705477|gb|KDR13175.1| Otopetrin-2 [Zootermopsis nevadensis]
TRINITY_DN88028_c1_g1_i1	1	1	gi|495974013|ref|WP_008698592.1| heme peroxidase, animal [Rhodopirellula maiorica] >gi|460165887|gb|EMI19441.1| heme peroxidase, animal [Rhodopirellula maiorica SM1]
TRINITY_DN88035_c0_g1_i1	1	1	gi|677283338|gb|AIM45534.1| peritrophin-44-like protein [Eriocheir sinensis]
TRINITY_DN88044_c1_g1_i2	1	1	gi|948554476|gb|KRJ99951.1| uncharacterized protein Dyak_GE12016, isoform E [Drosophila yakuba]
TRINITY_DN88045_c0_g1_i1	1	1	gi|170059692|ref|XP_001865472.1| NADH-ubiquinone oxidoreductase 39 kda subunit [Culex quinquefasciatus] >gi|167878361|gb|EDS41744.1| NADH-ubiquinone oxidoreductase 39 kda subunit [Culex quinquefasciatus]
TRINITY_DN88053_c0_g2_i3	1	1	gi|646715169|gb|KDR18873.1| Eukaryotic translation initiation factor 3 subunit A [Zootermopsis nevadensis]
TRINITY_DN88059_c2_g1_i1	1	1	gi|646720146|gb|KDR21984.1| Tumor susceptibility gene 101 protein, partial [Zootermopsis nevadensis]
TRINITY_DN88060_c1_g1_i1	1	1	gi|743692758|gb|AJC52502.1| estrogen sulfotransferase [Scylla olivacea]
TRINITY_DN88060_c1_g1_i2	1	1	gi|743692758|gb|AJC52502.1| estrogen sulfotransferase [Scylla olivacea]
TRINITY_DN88060_c1_g1_i3	1	1	gi|743692758|gb|AJC52502.1| estrogen sulfotransferase [Scylla olivacea]
TRINITY_DN88071_c1_g3_i1	1	1	gi|238477329|gb|ACR43476.1| triosephosphate isomerase [Crangon crangon]
TRINITY_DN88080_c1_g2_i2	1	1	gi|743692758|gb|AJC52502.1| estrogen sulfotransferase [Scylla olivacea]
TRINITY_DN88089_c2_g1_i2	1	1	gi|642066755|emb|CDQ89529.1| unnamed protein product [Oncorhynchus mykiss]
TRINITY_DN88089_c5_g1_i1	1	1	gi|313225405|emb|CBY06879.1| unnamed protein product [Oikopleura dioica]
TRINITY_DN88092_c0_g1_i1	1	1	gi|187610689|gb|ACD13593.1| small ubiquitin-like modifier 1 [Penaeus monodon]
TRINITY_DN88097_c0_g1_i1	1	1	gi|646708349|gb|KDR14696.1| Gamma-tubulin complex component 2 [Zootermopsis nevadensis]
TRINITY_DN88097_c0_g1_i2	1	1	gi|646708349|gb|KDR14696.1| Gamma-tubulin complex component 2 [Zootermopsis nevadensis]
TRINITY_DN88106_c0_g1_i1	1	1	gi|675364005|gb|KFM56907.1| Multidrug resistance protein 1, partial [Stegodyphus mimosarum]
TRINITY_DN88125_c2_g1_i1	1	1	gi|158300450|ref|XP_320369.4| AGAP012165-PA [Anopheles gambiae str. PEST] >gi|157013165|gb|EAA43295.4| AGAP012165-PA [Anopheles gambiae str. PEST]
TRINITY_DN88125_c2_g1_i2	1	1	gi|158300450|ref|XP_320369.4| AGAP012165-PA [Anopheles gambiae str. PEST] >gi|157013165|gb|EAA43295.4| AGAP012165-PA [Anopheles gambiae str. PEST]
TRINITY_DN88125_c2_g1_i3	1	1	gi|111610626|gb|ABH11711.1| nuclear transcription factor Tfp1 [Locusta migratoria]
TRINITY_DN88131_c4_g1_i2	1	1	gi|345452843|gb|AEN94573.1| clathrin coat assembly protein ap19 [Scylla paramamosain]
TRINITY_DN88141_c0_g1_i1	1	1	gi|646716640|gb|KDR19797.1| Alpha-endosulfine, partial [Zootermopsis nevadensis]
TRINITY_DN88141_c0_g1_i2	1	1	gi|646716640|gb|KDR19797.1| Alpha-endosulfine, partial [Zootermopsis nevadensis]
TRINITY_DN88142_c0_g1_i1	1	1	gi|565412062|dbj|BAO20822.1| taurine transporter [Euphausia superba]
TRINITY_DN88144_c0_g1_i2	1	1	gi|170030742|ref|XP_001843247.1| proteasome subunit alpha type 6 [Culex quinquefasciatus] >gi|167867923|gb|EDS31306.1| proteasome subunit alpha type 6 [Culex quinquefasciatus]
TRINITY_DN88146_c1_g1_i1	1	1	gi|646721492|gb|KDR22811.1| Elongator complex protein 4 [Zootermopsis nevadensis]
TRINITY_DN88146_c2_g1_i1	1	1	gi|321475099|gb|EFX86063.1| phospholipase-like protein A2, group [Daphnia pulex]
TRINITY_DN88146_c2_g1_i2	1	1	gi|321475099|gb|EFX86063.1| phospholipase-like protein A2, group [Daphnia pulex]
TRINITY_DN88149_c1_g1_i5	1	1	gi|505918505|ref|WP_015716300.1| MULTISPECIES: methyltransferase [Thermus] >gi|320149638|gb|ADW21016.1| phospholipid methyltransferase [Thermus scotoductus SA-01] >gi|568399924|gb|ETN89436.1| methyltransferase [Thermus sp. NMX2.A1]
TRINITY_DN88155_c1_g1_i2	1	1	gi|24654628|ref|NP_728501.1| pyrexia, isoform B [Drosophila melanogaster] >gi|23092677|gb|AAN11430.1| pyrexia, isoform B [Drosophila melanogaster] >gi|25009900|gb|AAN71118.1| AT29936p [Drosophila melanogaster] >gi|220950952|gb|ACL88019.1| CG17142-PB, partial [synthetic construct] >gi|220957950|gb|ACL91518.1| pyx-PB [synthetic construct]
TRINITY_DN88160_c1_g1_i2	1	1	gi|646715443|gb|KDR19055.1| Ras-related protein Rab-40C [Zootermopsis nevadensis]
TRINITY_DN88163_c1_g2_i1	1	1	gi|12081911|dbj|BAB20671.1| G protein-coupled receptor [Procambarus clarkii]
TRINITY_DN88169_c0_g1_i1	1	1	gi|646693178|gb|KDR07632.1| WSC domain-containing protein 1 [Zootermopsis nevadensis]
TRINITY_DN88171_c0_g1_i1	1	1	gi|189031345|gb|ACD74843.1| trehalose-6-phosphate synthase [Fenneropenaeus chinensis]
TRINITY_DN88172_c3_g1_i1	1	1	gi|387165452|gb|AFJ59950.1| L-type lectin [Marsupenaeus japonicus]
TRINITY_DN88172_c3_g1_i2	1	1	gi|387165452|gb|AFJ59950.1| L-type lectin [Marsupenaeus japonicus]
TRINITY_DN88179_c0_g1_i1	1	1	gi|954441743|gb|KRY89971.1| Protein pygopus [Trichinella pseudospiralis] >gi|954473988|gb|KRZ04243.1| Protein pygopus [Trichinella zimbabwensis] >gi|954492740|gb|KRZ21960.1| Protein pygopus [Trichinella pseudospiralis] >gi|954597284|gb|KRZ74383.1| Protein pygopus [Trichinella papuae]
TRINITY_DN88179_c0_g1_i2	1	1	gi|954441743|gb|KRY89971.1| Protein pygopus [Trichinella pseudospiralis] >gi|954473988|gb|KRZ04243.1| Protein pygopus [Trichinella zimbabwensis] >gi|954492740|gb|KRZ21960.1| Protein pygopus [Trichinella pseudospiralis] >gi|954597284|gb|KRZ74383.1| Protein pygopus [Trichinella papuae]
TRINITY_DN88184_c2_g1_i1	1	1	gi|646697824|gb|KDR09310.1| RNA polymerase II subunit A C-terminal domain phosphatase [Zootermopsis nevadensis]
TRINITY_DN88184_c6_g1_i2	1	1	gi|410446425|gb|AFV69126.1| mitochondrial cytochrome c oxidase subunit Vb [Litopenaeus vannamei]
TRINITY_DN88186_c1_g1_i1	1	1	gi|633905641|gb|KDD72894.1| tubulin/FtsZ GTPase, partial [Helicosporidium sp. ATCC 50920]
TRINITY_DN88188_c0_g1_i3	1	1	gi|332380580|gb|AEE65457.1| syntenin [Penaeus monodon]
TRINITY_DN88188_c0_g1_i4	1	1	gi|332380580|gb|AEE65457.1| syntenin [Penaeus monodon]
TRINITY_DN88188_c0_g1_i6	1	1	gi|332380580|gb|AEE65457.1| syntenin [Penaeus monodon]
TRINITY_DN88189_c1_g1_i1	1	1	gi|295293375|gb|ADF87937.1| RING finger protein [Eriocheir sinensis]
TRINITY_DN88192_c0_g1_i1	1	1	gi|19526868|ref|NP_598458.1| small integral membrane protein 14 [Mus musculus] >gi|568934490|ref|XP_006504146.1| PREDICTED: small integral membrane protein 14 isoform X1 [Mus musculus] >gi|568934492|ref|XP_006504147.1| PREDICTED: small integral membrane protein 14 isoform X1 [Mus musculus] >gi|568934494|ref|XP_006504148.1| PREDICTED: small integral membrane protein 14 isoform X1 [Mus musculus] >g…
TRINITY_DN88192_c0_g1_i2	1	1	gi|19526868|ref|NP_598458.1| small integral membrane protein 14 [Mus musculus] >gi|568934490|ref|XP_006504146.1| PREDICTED: small integral membrane protein 14 isoform X1 [Mus musculus] >gi|568934492|ref|XP_006504147.1| PREDICTED: small integral membrane protein 14 isoform X1 [Mus musculus] >gi|568934494|ref|XP_006504148.1| PREDICTED: small integral membrane protein 14 isoform X1 [Mus musculus] >g…
TRINITY_DN88203_c0_g1_i1	1	1	gi|171921200|gb|ACB59229.1| glutamine synthetase [Fenneropenaeus chinensis]
TRINITY_DN88204_c0_g1_i1	1	1	gi|13898841|gb|AAK48894.1|AF357226_1 CUB-serine protease [Panulirus argus]
TRINITY_DN88214_c0_g1_i1	1	1	gi|685835744|emb|CEF70665.1| Zinc finger protein sens [Strongyloides ratti]
TRINITY_DN88222_c0_g2_i2	1	1	gi|431894797|gb|ELK04590.1| Low-density lipoprotein receptor-related protein 1B [Pteropus alecto]
TRINITY_DN88236_c0_g1_i1	1	1	gi|501297956|dbj|BAN21257.1| glucosyl/glucuronosyl transferases [Riptortus pedestris]
TRINITY_DN88243_c0_g1_i1	1	1	gi|475517081|gb|EMT06052.1| Phospholipase D delta [Aegilops tauschii]
TRINITY_DN88248_c1_g1_i1	1	1	gi|295919777|gb|ADG60269.1| G protein-coupled receptor 89 [Scylla paramamosain]
TRINITY_DN88248_c1_g1_i2	1	1	gi|295919777|gb|ADG60269.1| G protein-coupled receptor 89 [Scylla paramamosain]
TRINITY_DN88251_c0_g1_i4	1	1	gi|194892940|ref|XP_001977771.1| GG18057 [Drosophila erecta] >gi|195345699|ref|XP_002039406.1| GM22744 [Drosophila sechellia] >gi|195479797|ref|XP_002101032.1| GE17389 [Drosophila yakuba] >gi|190649420|gb|EDV46698.1| uncharacterized protein Dere_GG18057 [Drosophila erecta] >gi|194134632|gb|EDW56148.1| GM22744 [Drosophila sechellia] >gi|194188556|gb|EDX02140.1| uncharacterized protein Dyak_GE17389…
TRINITY_DN88261_c2_g1_i1	1	1	gi|646698237|gb|KDR09515.1| Cell division cycle protein 27-like protein [Zootermopsis nevadensis]
TRINITY_DN88261_c2_g1_i2	1	1	gi|646698237|gb|KDR09515.1| Cell division cycle protein 27-like protein [Zootermopsis nevadensis]
TRINITY_DN88270_c0_g1_i1	1	1	gi|646710161|gb|KDR15762.1| Gamma-glutamyltranspeptidase 1 [Zootermopsis nevadensis]
TRINITY_DN88273_c2_g1_i4	1	1	gi|307208339|gb|EFN85746.1| Tetraspanin-31-B [Harpegnathos saltator]
TRINITY_DN88274_c0_g1_i1	1	1	gi|18766956|gb|AAL79192.1|AF474408_1 CHH-like protein precursor [Procambarus clarkii] >gi|18766958|gb|AAL79193.1| thoracic ganglia-specific CHH-like protein precursor [Procambarus clarkii]
TRINITY_DN88276_c0_g1_i1	1	1	gi|294718611|gb|ADF32018.1| omega class glutathione-s-transferase [Azumapecten farreri]
TRINITY_DN88280_c1_g1_i1	1	1	gi|646709988|gb|KDR15627.1| Sorting nexin-9 [Zootermopsis nevadensis]
TRINITY_DN88292_c0_g2_i2	1	1	gi|549443986|gb|AGX27197.1| cytochrome c [Litopenaeus vannamei]
TRINITY_DN88298_c0_g1_i1	1	1	gi|873225009|emb|CEM24753.1| unnamed protein product [Vitrella brassicaformis CCMP3155]
TRINITY_DN88299_c1_g2_i1	1	1	gi|668463466|gb|KFB50878.1| AGAP005043-PB-like protein [Anopheles sinensis]
TRINITY_DN88299_c1_g2_i2	1	1	gi|158292437|ref|XP_001688473.1| AGAP005043-PB [Anopheles gambiae str. PEST] >gi|157016992|gb|EDO64056.1| AGAP005043-PB [Anopheles gambiae str. PEST]
TRINITY_DN88305_c3_g3_i2	1	1	gi|158286659|ref|XP_001688110.1| AGAP006901-PB [Anopheles gambiae str. PEST] >gi|157020574|gb|EDO64759.1| AGAP006901-PB [Anopheles gambiae str. PEST]
TRINITY_DN88309_c1_g1_i2	1	1	gi|952511650|gb|KRT78512.1| CRAL-TRIO domain containing protein [Oryctes borbonicus]
TRINITY_DN88311_c0_g1_i1	1	1	gi|453056504|gb|AGG20312.1| peritrophin [Palaemon carinicauda]
TRINITY_DN88311_c0_g1_i2	1	1	gi|453056504|gb|AGG20312.1| peritrophin [Palaemon carinicauda]
TRINITY_DN88311_c0_g1_i3	1	1	gi|453056504|gb|AGG20312.1| peritrophin [Palaemon carinicauda]
TRINITY_DN88313_c2_g2_i1	1	1	gi|675367990|gb|KFM60892.1| PAB-dependent poly(A)-specific ribonuclease subunit 3, partial [Stegodyphus mimosarum]
TRINITY_DN88319_c0_g1_i3	1	1	gi|341650462|gb|AEK86520.1| IKKepsilon1 [Litopenaeus vannamei]
TRINITY_DN88319_c0_g1_i4	1	1	gi|341650460|gb|AEK86519.1| IKKepsilon2 [Litopenaeus vannamei]
TRINITY_DN88323_c0_g1_i2	1	1	gi|768032038|gb|AJT60334.1| farnesyl diphosphate synthase [Portunus trituberculatus]
TRINITY_DN88331_c0_g1_i1	1	1	gi|915662499|gb|KOC64921.1| 5'-nucleotidase domain-containing protein 1 [Habropoda laboriosa]
TRINITY_DN88333_c0_g1_i1	1	1	gi|646721592|gb|KDR22870.1| Glutathione S-transferase omega-1 [Zootermopsis nevadensis]
TRINITY_DN88339_c0_g1_i2	1	1	gi|501297605|dbj|BAN21190.1| methionine aminopeptidase [Riptortus pedestris]
TRINITY_DN88350_c0_g1_i1	1	1	gi|646702917|gb|KDR11885.1| THUMP domain-containing protein 1 [Zootermopsis nevadensis]
TRINITY_DN88354_c0_g1_i1	1	1	gi|566037256|gb|AHC32036.1| carboxypeptidase [Anopheles sinensis] >gi|668463132|gb|KFB50550.1| AGAP006206-PB-like protein [Anopheles sinensis]
TRINITY_DN88359_c0_g1_i2	1	1	gi|646719181|gb|KDR21389.1| ATP-binding domain-containing protein 4 [Zootermopsis nevadensis]
TRINITY_DN88363_c0_g1_i1	1	1	gi|676584546|gb|KFO73742.1| DNA polymerase kappa, partial [Cuculus canorus]
TRINITY_DN88366_c0_g1_i1	1	1	gi|952512841|gb|KRT79511.1| WD40 domain-containing protein [Oryctes borbonicus]
TRINITY_DN88378_c1_g1_i1	1	1	gi|307185337|gb|EFN71418.1| StAR-related lipid transfer protein 13 [Camponotus floridanus]
TRINITY_DN88378_c1_g1_i2	1	1	gi|307185337|gb|EFN71418.1| StAR-related lipid transfer protein 13 [Camponotus floridanus]
TRINITY_DN88394_c0_g1_i1	1	1	gi|646722149|gb|KDR23252.1| snRNA-activating protein complex subunit 3 [Zootermopsis nevadensis]
TRINITY_DN88398_c2_g1_i1	1	1	gi|675374135|gb|KFM67037.1| Chorion transcription factor Cf2, partial [Stegodyphus mimosarum]
TRINITY_DN88398_c2_g1_i2	1	1	gi|46577472|sp|Q8CII0.1|ZBT8B_MOUSE RecName: Full=Zinc finger and BTB domain-containing protein 8B >gi|23272226|gb|AAH23839.1| Zinc finger and BTB domain containing 8b [Mus musculus]
TRINITY_DN88400_c2_g1_i1	1	1	gi|646713047|gb|KDR17548.1| CAS1 domain-containing protein 1, partial [Zootermopsis nevadensis]
TRINITY_DN88406_c0_g1_i2	1	1	gi|646697089|gb|KDR08974.1| UDP-glucose 4-epimerase [Zootermopsis nevadensis]
TRINITY_DN88416_c0_g1_i1	1	1	gi|861656131|gb|KMR01498.1| rna-binding protein 25-like isoform x2 protein, partial [Lasius niger]
TRINITY_DN88416_c0_g1_i3	1	1	gi|861656131|gb|KMR01498.1| rna-binding protein 25-like isoform x2 protein, partial [Lasius niger]
TRINITY_DN88429_c0_g1_i1	1	1	gi|607364455|gb|EZA58667.1| Heparan sulfate 2-O-sulfotransferase pipe [Cerapachys biroi]
TRINITY_DN88430_c0_g1_i2	1	1	gi|915667429|gb|KOC69235.1| cAMP-responsive element-binding protein-like 2, partial [Habropoda laboriosa]
TRINITY_DN88430_c0_g1_i3	1	1	gi|915667429|gb|KOC69235.1| cAMP-responsive element-binding protein-like 2, partial [Habropoda laboriosa]
TRINITY_DN88432_c0_g1_i2	1	1	gi|159574|gb|AAA29354.1| reverse transcriptase-like protein, partial [Aedes aegypti]
TRINITY_DN88433_c0_g1_i1	1	1	gi|646710104|gb|KDR15724.1| Crossover junction endonuclease MUS81 [Zootermopsis nevadensis]
TRINITY_DN88435_c1_g1_i1	1	1	gi|37196922|dbj|BAC92764.1| thrombospondin [Marsupenaeus japonicus]
TRINITY_DN88437_c0_g2_i1	1	1	gi|675373981|gb|KFM66883.1| Myosin-IA, partial [Stegodyphus mimosarum]
TRINITY_DN88438_c0_g1_i1	1	1	gi|195554289|ref|XP_002076869.1| GD24748 [Drosophila simulans] >gi|194202887|gb|EDX16463.1| GD24748, partial [Drosophila simulans]
TRINITY_DN88440_c3_g1_i1	1	1	gi|815932149|gb|AKE50481.1| AMP-activated protein kinase subunit gamma [Litopenaeus vannamei]
TRINITY_DN88440_c3_g1_i2	1	1	gi|815932149|gb|AKE50481.1| AMP-activated protein kinase subunit gamma [Litopenaeus vannamei]
TRINITY_DN88440_c3_g1_i3	1	1	gi|815932149|gb|AKE50481.1| AMP-activated protein kinase subunit gamma [Litopenaeus vannamei]
TRINITY_DN88440_c3_g1_i4	1	1	gi|702441760|gb|AIW09155.1| AMP-activated protein kinase gamma subunit, partial [Carcinus maenas]
TRINITY_DN88440_c3_g1_i5	1	1	gi|815932149|gb|AKE50481.1| AMP-activated protein kinase subunit gamma [Litopenaeus vannamei]
TRINITY_DN88445_c0_g1_i1	1	1	gi|675377556|gb|KFM70458.1| Potassium channel subfamily K member 18, partial [Stegodyphus mimosarum]
TRINITY_DN88446_c0_g1_i2	1	1	gi|675371023|gb|KFM63925.1| Myosin light chain kinase, smooth muscle, partial [Stegodyphus mimosarum]
TRINITY_DN88460_c0_g1_i1	1	1	gi|110645403|gb|AAI18816.1| LOC779517 protein [Xenopus (Silurana) tropicalis]
TRINITY_DN88476_c0_g1_i1	1	1	gi|646717391|gb|KDR20266.1| SNARE-associated protein Snapin [Zootermopsis nevadensis]
TRINITY_DN88479_c1_g1_i4	1	1	gi|675385792|gb|KFM78689.1| Major facilitator superfamily domain-containing protein 6, partial [Stegodyphus mimosarum]
TRINITY_DN88491_c0_g1_i1	1	1	gi|930246003|gb|ALF45199.1| CTLDcp3 [Macrobrachium nipponense]
TRINITY_DN88491_c0_g1_i2	1	1	gi|930246003|gb|ALF45199.1| CTLDcp3 [Macrobrachium nipponense]
TRINITY_DN88492_c0_g1_i1	1	1	gi|926458315|dbj|BAS31065.1| protease inhibitor5 [Samia ricini]
TRINITY_DN88499_c0_g2_i1	1	1	gi|646712538|gb|KDR17270.1| Unc-50-like protein [Zootermopsis nevadensis]
TRINITY_DN88499_c0_g2_i4	1	1	gi|646712538|gb|KDR17270.1| Unc-50-like protein [Zootermopsis nevadensis]
TRINITY_DN88500_c0_g1_i1	1	1	gi|124107284|dbj|BAF45419.1| arrestin1 precursor [Dianemobius nigrofasciatus]
TRINITY_DN88500_c0_g1_i2	1	1	gi|124107284|dbj|BAF45419.1| arrestin1 precursor [Dianemobius nigrofasciatus]
TRINITY_DN88505_c0_g1_i1	1	1	gi|307210584|gb|EFN87052.1| Aminopeptidase N [Harpegnathos saltator]
TRINITY_DN88508_c1_g1_i1	1	1	gi|295293389|gb|ADF87944.1| interleukin enhancer binding factor [Eriocheir sinensis]
TRINITY_DN88508_c1_g1_i2	1	1	gi|295293389|gb|ADF87944.1| interleukin enhancer binding factor [Eriocheir sinensis]
TRINITY_DN88514_c0_g1_i1	1	1	gi|321463033|gb|EFX74052.1| syntaxin-13-like protein [Daphnia pulex]
TRINITY_DN88514_c0_g1_i2	1	1	gi|321463033|gb|EFX74052.1| syntaxin-13-like protein [Daphnia pulex]
TRINITY_DN88514_c0_g1_i3	1	1	gi|321463033|gb|EFX74052.1| syntaxin-13-like protein [Daphnia pulex]
TRINITY_DN88518_c1_g1_i1	1	1	gi|584235663|gb|AHI85755.1| cytoplasmic dynein intermediate chain [Fenneropenaeus chinensis]
TRINITY_DN88518_c1_g1_i2	1	1	gi|584235663|gb|AHI85755.1| cytoplasmic dynein intermediate chain [Fenneropenaeus chinensis]
TRINITY_DN88518_c1_g1_i3	1	1	gi|584235663|gb|AHI85755.1| cytoplasmic dynein intermediate chain [Fenneropenaeus chinensis]
TRINITY_DN88522_c0_g1_i1	1	1	gi|501300460|dbj|BAN21612.1| rab gdp/GTP exchange factor, partial [Riptortus pedestris]
TRINITY_DN88529_c4_g1_i2	1	1	gi|568248418|gb|ETN58271.1| anion exchange protein 2, slc4a2 [Anopheles darlingi]
TRINITY_DN88536_c1_g1_i1	1	1	gi|565412098|dbj|BAO20840.1| RNA polymerase II largest subunit, partial [Oratosquilla oratoria]
TRINITY_DN88546_c3_g2_i1	1	1	gi|675368932|gb|KFM61834.1| RNA-directed DNA polymerase from mobile element jockey, partial [Stegodyphus mimosarum]
TRINITY_DN88546_c5_g1_i1	1	1	gi|125901787|gb|ABN58714.1| pol-like protein [Biomphalaria glabrata]
TRINITY_DN88559_c0_g1_i1	1	1	gi|241151397|ref|XP_002406664.1| beta tubulin [Ixodes scapularis] >gi|215493876|gb|EEC03517.1| beta tubulin [Ixodes scapularis]
TRINITY_DN88559_c0_g1_i2	1	1	gi|241151397|ref|XP_002406664.1| beta tubulin [Ixodes scapularis] >gi|215493876|gb|EEC03517.1| beta tubulin [Ixodes scapularis]
TRINITY_DN88559_c0_g1_i3	1	1	gi|834400287|ref|NP_001032487.2| tubulin, beta, 2 [Danio rerio]
TRINITY_DN88560_c1_g2_i1	1	1	gi|646696195|gb|KDR08642.1| Bromodomain and WD repeat-containing protein 2 [Zootermopsis nevadensis]
TRINITY_DN88560_c1_g2_i2	1	1	gi|646696195|gb|KDR08642.1| Bromodomain and WD repeat-containing protein 2 [Zootermopsis nevadensis]
TRINITY_DN88563_c1_g1_i1	1	1	gi|9186884|dbj|BAA99543.1| BCS-1 [Amphibalanus amphitrite]
TRINITY_DN88569_c3_g1_i1	1	1	gi|675376885|gb|KFM69787.1| Triple functional domain protein, partial [Stegodyphus mimosarum]
TRINITY_DN88582_c0_g1_i1	1	1	gi|675381594|gb|KFM74496.1| Ribonucleoside-diphosphate reductase large subunit, partial [Stegodyphus mimosarum]
TRINITY_DN88582_c2_g1_i1	1	1	gi|808883750|gb|KKF30837.1| Ribonucleoside-diphosphate reductase large subunit [Larimichthys crocea]
TRINITY_DN88582_c2_g1_i2	1	1	gi|675381594|gb|KFM74496.1| Ribonucleoside-diphosphate reductase large subunit, partial [Stegodyphus mimosarum]
TRINITY_DN88582_c2_g1_i3	1	1	gi|642105866|emb|CDQ73875.1| unnamed protein product [Oncorhynchus mykiss]
TRINITY_DN88589_c0_g1_i1	1	1	gi|195107837|ref|XP_001998500.1| GI23603 [Drosophila mojavensis] >gi|193915094|gb|EDW13961.1| uncharacterized protein Dmoj_GI23603 [Drosophila mojavensis]
TRINITY_DN88589_c0_g1_i3	1	1	gi|195107837|ref|XP_001998500.1| GI23603 [Drosophila mojavensis] >gi|193915094|gb|EDW13961.1| uncharacterized protein Dmoj_GI23603 [Drosophila mojavensis]
TRINITY_DN88589_c0_g1_i4	1	1	gi|195107837|ref|XP_001998500.1| GI23603 [Drosophila mojavensis] >gi|193915094|gb|EDW13961.1| uncharacterized protein Dmoj_GI23603 [Drosophila mojavensis]
TRINITY_DN88590_c0_g1_i1	1	1	gi|934152349|gb|KPM03166.1| galactosylceramide sulfotransferase-like protein [Sarcoptes scabiei]
TRINITY_DN88590_c0_g1_i2	1	1	gi|934152349|gb|KPM03166.1| galactosylceramide sulfotransferase-like protein [Sarcoptes scabiei]
TRINITY_DN88596_c2_g1_i1	1	1	gi|494727906|ref|WP_007463772.1| phosphatidylinositol-specific phospholipase C [Photobacterium marinum] >gi|441429340|gb|ELR66795.1| Phosphatidylinositol-specific phospholipase C [Photobacterium marinum]
TRINITY_DN88603_c1_g1_i1	1	1	gi|939222341|gb|EDV39829.2| uncharacterized protein Dana_GF20072 [Drosophila ananassae]
TRINITY_DN88611_c0_g1_i1	1	1	gi|646693717|gb|KDR07780.1| Nipped-B-like protein, partial [Zootermopsis nevadensis]
TRINITY_DN88614_c1_g1_i1	1	1	gi|345452833|gb|AEN94568.1| flotillin-1 [Scylla paramamosain] >gi|425896505|gb|AFY10069.1| flotillin-1 [Scylla paramamosain]
TRINITY_DN88614_c1_g1_i2	1	1	gi|345452833|gb|AEN94568.1| flotillin-1 [Scylla paramamosain] >gi|425896505|gb|AFY10069.1| flotillin-1 [Scylla paramamosain]
TRINITY_DN88615_c0_g1_i2	1	1	gi|402169882|gb|AFQ32801.1| OTU domain ubiquitin aldehyde binding protein [Scylla paramamosain]
TRINITY_DN88616_c1_g1_i1	1	1	gi|86264151|gb|ABC87809.1| leucine-rich repeat protein [Penaeus monodon]
TRINITY_DN88617_c1_g2_i2	1	1	gi|925682145|gb|KOX78835.1| Monocarboxylate transporter 12 [Melipona quadrifasciata]
TRINITY_DN88617_c1_g2_i3	1	1	gi|925682145|gb|KOX78835.1| Monocarboxylate transporter 12 [Melipona quadrifasciata]
TRINITY_DN88621_c0_g1_i2	1	1	gi|321467326|gb|EFX78317.1| GST-N-Metaxin-like protein [Daphnia pulex]
TRINITY_DN88630_c0_g1_i1	1	1	gi|282158095|ref|NP_001164091.1| HIF prolyl hydroxylase [Tribolium castaneum]
TRINITY_DN88634_c0_g1_i1	1	1	gi|639127100|gb|AIA24452.1| mitochondrial 28S ribosomal protein S29 isoform 1, partial [Haliotis gigantea]
TRINITY_DN88636_c0_g1_i1	1	1	gi|646717070|gb|KDR20064.1| Matrix metalloproteinase-24 [Zootermopsis nevadensis]
TRINITY_DN88636_c0_g3_i1	1	1	gi|646717070|gb|KDR20064.1| Matrix metalloproteinase-24 [Zootermopsis nevadensis]
TRINITY_DN88644_c1_g1_i1	1	1	gi|646706993|gb|KDR13939.1| Laminin subunit alpha, partial [Zootermopsis nevadensis]
TRINITY_DN88647_c0_g1_i1	1	1	gi|764399009|gb|AJR22372.1| serine proteinase inhibitor-2 [Eriocheir sinensis]
TRINITY_DN88647_c0_g1_i2	1	1	gi|764399009|gb|AJR22372.1| serine proteinase inhibitor-2 [Eriocheir sinensis]
TRINITY_DN88647_c0_g1_i3	1	1	gi|764399009|gb|AJR22372.1| serine proteinase inhibitor-2 [Eriocheir sinensis]
TRINITY_DN88652_c0_g1_i1	1	1	gi|675367579|gb|KFM60481.1| Dehydrogenase/reductase SDR family member 7, partial [Stegodyphus mimosarum]
TRINITY_DN88656_c1_g2_i1	1	1	gi|646701233|gb|KDR11038.1| Extended synaptotagmin-2, partial [Zootermopsis nevadensis]
TRINITY_DN88658_c1_g1_i1	1	1	gi|589094707|gb|AHK59786.1| C-type lectin [Portunus trituberculatus]
TRINITY_DN88665_c1_g1_i2	1	1	gi|193806593|sp|Q0IIX9.2|TFP11_XENTR RecName: Full=Tuftelin-interacting protein 11; AltName: Full=Septin and tuftelin-interacting protein 1; Short=STIP-1 >gi|85363092|gb|ABC69924.1| STIP [Xenopus (Silurana) tropicalis]
TRINITY_DN88665_c2_g1_i1	1	1	gi|213390579|gb|ACJ45814.1| septin/tuftelin interacting protein [Agathon elegantulus]
TRINITY_DN88669_c1_g1_i2	1	1	gi|225713162|gb|ACO12427.1| Transmembrane protein C18orf45 [Lepeophtheirus salmonis]
TRINITY_DN88669_c1_g1_i4	1	1	gi|225713162|gb|ACO12427.1| Transmembrane protein C18orf45 [Lepeophtheirus salmonis]
TRINITY_DN88672_c0_g1_i1	1	1	gi|646708841|gb|KDR14988.1| Autophagy-related protein 9A [Zootermopsis nevadensis]
TRINITY_DN88676_c0_g1_i1	1	1	gi|677283338|gb|AIM45534.1| peritrophin-44-like protein [Eriocheir sinensis]
TRINITY_DN88676_c0_g2_i1	1	1	gi|677283338|gb|AIM45534.1| peritrophin-44-like protein [Eriocheir sinensis]
TRINITY_DN88676_c0_g2_i2	1	1	gi|677283338|gb|AIM45534.1| peritrophin-44-like protein [Eriocheir sinensis]
TRINITY_DN88689_c2_g1_i1	1	1	gi|749396783|gb|AEL23012.2| clathrin light chain [Cherax quadricarinatus]
TRINITY_DN88689_c2_g1_i2	1	1	gi|749396783|gb|AEL23012.2| clathrin light chain [Cherax quadricarinatus]
TRINITY_DN88689_c2_g1_i5	1	1	gi|749396783|gb|AEL23012.2| clathrin light chain [Cherax quadricarinatus]
TRINITY_DN88689_c2_g1_i6	1	1	gi|749396783|gb|AEL23012.2| clathrin light chain [Cherax quadricarinatus]
TRINITY_DN88694_c0_g1_i2	1	1	gi|195473607|ref|XP_002089084.1| GE18922 [Drosophila yakuba] >gi|194175185|gb|EDW88796.1| uncharacterized protein Dyak_GE18922 [Drosophila yakuba]
TRINITY_DN88697_c0_g1_i1	1	1	gi|656985105|gb|AID18683.1| aspartate aminotransferase [Fenneropenaeus chinensis]
TRINITY_DN88700_c1_g1_i1	1	1	gi|646710768|gb|KDR16186.1| Sodium/hydrogen exchanger 9 [Zootermopsis nevadensis]
TRINITY_DN88700_c1_g1_i2	1	1	gi|646710768|gb|KDR16186.1| Sodium/hydrogen exchanger 9 [Zootermopsis nevadensis]
TRINITY_DN88700_c1_g1_i3	1	1	gi|646710768|gb|KDR16186.1| Sodium/hydrogen exchanger 9 [Zootermopsis nevadensis]
TRINITY_DN88701_c0_g2_i1	1	1	gi|290995578|ref|XP_002680360.1| Rh-like glycoprotein [Naegleria gruberi] >gi|284093980|gb|EFC47616.1| Rh-like glycoprotein [Naegleria gruberi]
TRINITY_DN88703_c0_g2_i1	1	1	gi|506965690|gb|AGM32197.1| RNA binding domain containing protein [Coptotermes formosanus]
TRINITY_DN88703_c0_g2_i2	1	1	gi|506965690|gb|AGM32197.1| RNA binding domain containing protein [Coptotermes formosanus]
TRINITY_DN88707_c0_g1_i1	1	1	gi|157105268|ref|XP_001648792.1| AAEL004266-PA [Aedes aegypti] >gi|157118316|ref|XP_001653167.1| AAEL001371-PA [Aedes aegypti] >gi|108880136|gb|EAT44361.1| AAEL004266-PA [Aedes aegypti] >gi|108883290|gb|EAT47515.1| AAEL001371-PA [Aedes aegypti]
TRINITY_DN88708_c1_g1_i2	1	1	gi|646708767|gb|KDR14932.1| Lysosomal alpha-glucosidase [Zootermopsis nevadensis]
TRINITY_DN88717_c0_g1_i1	1	1	gi|646722092|gb|KDR23195.1| Ubiquitin-associated domain-containing protein 1 [Zootermopsis nevadensis]
TRINITY_DN88717_c0_g1_i2	1	1	gi|646722092|gb|KDR23195.1| Ubiquitin-associated domain-containing protein 1 [Zootermopsis nevadensis]
TRINITY_DN88717_c0_g1_i5	1	1	gi|646722092|gb|KDR23195.1| Ubiquitin-associated domain-containing protein 1 [Zootermopsis nevadensis]
TRINITY_DN88720_c0_g1_i2	1	1	gi|646723698|gb|KDR24228.1| Acetylcholine receptor subunit alpha-type acr-16 [Zootermopsis nevadensis]
TRINITY_DN88735_c1_g1_i1	1	1	gi|675373226|gb|KFM66128.1| Histone-lysine N-methyltransferase SETMAR, partial [Stegodyphus mimosarum]
TRINITY_DN88735_c1_g3_i4	1	1	gi|342326408|gb|AEL23119.1| peroxisomal membrane protein [Cherax quadricarinatus]
TRINITY_DN88741_c2_g1_i3	1	1	gi|675380942|gb|KFM73844.1| Glycogenin-1, partial [Stegodyphus mimosarum]
TRINITY_DN88742_c0_g2_i1	1	1	gi|254680853|gb|ACT78700.1| trypsin-like serine protease [Eriocheir sinensis]
TRINITY_DN88743_c0_g1_i1	1	1	gi|646705355|gb|KDR13109.1| Eukaryotic translation initiation factor 5 [Zootermopsis nevadensis]
TRINITY_DN88743_c0_g1_i3	1	1	gi|646705355|gb|KDR13109.1| Eukaryotic translation initiation factor 5 [Zootermopsis nevadensis]
TRINITY_DN88745_c0_g1_i2	1	1	gi|646700549|gb|KDR10659.1| Importin subunit alpha-4 [Zootermopsis nevadensis]
TRINITY_DN88745_c0_g1_i3	1	1	gi|646700549|gb|KDR10659.1| Importin subunit alpha-4 [Zootermopsis nevadensis]
TRINITY_DN88745_c0_g1_i4	1	1	gi|646700549|gb|KDR10659.1| Importin subunit alpha-4 [Zootermopsis nevadensis]
TRINITY_DN88751_c1_g1_i1	1	1	gi|646710599|gb|KDR16066.1| TRNA (uracil-5-)-methyltransferase-like protein A [Zootermopsis nevadensis]
TRINITY_DN88755_c5_g1_i4	1	1	gi|646718771|gb|KDR21123.1| 39S ribosomal protein L41, mitochondrial [Zootermopsis nevadensis]
TRINITY_DN88757_c0_g1_i1	1	1	gi|646708408|gb|KDR14733.1| THO complex subunit 2 [Zootermopsis nevadensis]
TRINITY_DN88760_c1_g2_i1	1	1	gi|358442122|gb|AEU11366.1| Broad-complex protein isoform 4 [Penaeus monodon]
TRINITY_DN88760_c1_g2_i2	1	1	gi|358442122|gb|AEU11366.1| Broad-complex protein isoform 4 [Penaeus monodon]
TRINITY_DN88760_c1_g2_i3	1	1	gi|358442122|gb|AEU11366.1| Broad-complex protein isoform 4 [Penaeus monodon]
TRINITY_DN88760_c1_g2_i4	1	1	gi|358442122|gb|AEU11366.1| Broad-complex protein isoform 4 [Penaeus monodon]
TRINITY_DN88764_c2_g1_i1	1	1	gi|675367041|gb|KFM59943.1| Glycerol-3-phosphate acyltransferase 4, partial [Stegodyphus mimosarum]
TRINITY_DN88764_c2_g1_i4	1	1	gi|939220442|gb|KPU76884.1| uncharacterized protein Dana_GF11367, isoform E [Drosophila ananassae]
TRINITY_DN88779_c0_g1_i1	1	1	gi|195433134|ref|XP_002064570.1| GK23752 [Drosophila willistoni]
TRINITY_DN88781_c0_g8_i4	1	1	gi|677283338|gb|AIM45534.1| peritrophin-44-like protein [Eriocheir sinensis]
TRINITY_DN88785_c2_g1_i1	1	1	gi|321477848|gb|EFX88806.1| CG2206-PB-like protein [Daphnia pulex]
TRINITY_DN88789_c0_g1_i1	1	1	gi|157127489|ref|XP_001655005.1| AAEL010823-PA [Aedes aegypti] >gi|108872930|gb|EAT37155.1| AAEL010823-PA [Aedes aegypti]
TRINITY_DN88796_c0_g1_i1	1	1	gi|915657194|gb|KOC60637.1| Threonylcarbamoyladenosine tRNA methylthiotransferase [Habropoda laboriosa]
TRINITY_DN88798_c2_g1_i1	1	1	gi|306847582|gb|ADN06258.1| crustacean hematopoietic factor [Pacifastacus leniusculus]
TRINITY_DN88800_c0_g1_i2	1	1	gi|520188169|emb|CCW43203.1| serine proteinase [Scylla paramamosain]
[truncated: 17,499 more rows]

## Sheet: PANNZER
Contig	Uniprot annotation	GO
TRINITY_DN100102_c0_g1_i1	60S ribosomal protein L26	GO:0002119,GO:0005840,GO:0040010,GO:0090304,GO:0032259,GO:0044699,GO:0009987,GO:0005515,GO:0007275,GO:0043170,GO:0009790,GO:0009791,GO:0009792,GO:1901360,GO:0045927,GO:0044237,GO:0044238,GO:0016020,GO:0032991,GO:0065007,GO:0044464,GO:0009409,GO:0031974,GO:0050896,GO:0022626,GO:0022625,GO:0031981,GO:0005773,GO:0006950,GO:0005774,GO:0009507,GO:0005575,GO:0043231,GO:0043233,GO:0043232,GO:0048856,GO:…
TRINITY_DN100138_c0_g1_i1	L-A virus GAG protein N-acetyltransferase	GO:0044710,GO:0004596,GO:0043234,GO:0044260,GO:0031365,GO:0043412,GO:0034212,GO:0005737,GO:0016740,GO:0016747,GO:0016746,GO:0044267,GO:0009987,GO:0006474,GO:0018193,GO:0043229,GO:0008080,GO:0005575,GO:0005634,GO:0043231,GO:0006464,GO:0043543,GO:0032991,GO:0016410,GO:0005829,GO:0003824,GO:0044424,GO:0044237,GO:0044238,GO:0017196,GO:0008150,GO:0043170,GO:0008152,GO:0071704,GO:0031248,GO:0044444,GO:…
TRINITY_DN100149_c0_g1_i1	Soluble guanylyl cyclase beta subunit, putative (Fragment)	GO:0001653,GO:0038023,GO:0019001,GO:0009117,GO:0009190,GO:0032559,GO:0009259,GO:0044699,GO:0032555,GO:0009987,GO:0032550,GO:0001882,GO:0032553,GO:0007168,GO:0006468,GO:0019693,GO:0042562,GO:0007165,GO:0018130,GO:0007166,GO:1901363,GO:1901362,GO:1901360,GO:0009058,GO:0044237,GO:0044238,GO:0016020,GO:0065007,GO:0044464,GO:0032561,GO:0006163,GO:0009165,GO:0006164,GO:0036094,GO:0004672,GO:0009975,GO:…
TRINITY_DN1263_c0_g1_i1	Chromosome 1 SCAF14573, whole genome shotgun sequence	GO:0046983,GO:0005488,GO:0003674,GO:0005515
TRINITY_DN1284_c0_g2_i1	WD repeat-containing protein 54	GO:0005575,GO:0003674,GO:0008150
TRINITY_DN13773_c0_g1_i1	Regucalcin	GO:0009118,GO:0044710,GO:0009110,GO:0019752,GO:0005996,GO:0019853,GO:0009987,GO:0072507,GO:0072503,GO:0005615,GO:0009966,GO:0005975,GO:0044237,GO:0044238,GO:0052689,GO:0044464,GO:0010646,GO:0008270,GO:0030811,GO:0006766,GO:0006767,GO:0046914,GO:0009409,GO:0043169,GO:0043436,GO:0050896,GO:0080090,GO:0044283,GO:0006950,GO:0016053,GO:0016051,GO:0005575,GO:0005576,GO:0043231,GO:0019852,GO:0005811,GO:…
TRINITY_DN13782_c0_g1_i1	SJCHGC06432 protein (Fragment)	GO:0051234,GO:0043234,GO:0044422,GO:0031975,GO:0006810,GO:0008150,GO:0005575,GO:0005635,GO:0005634,GO:0043231,GO:0012505,GO:0051179,GO:0031967,GO:0044425,GO:0044424,GO:0031224,GO:0016020,GO:0016021,GO:0044428,GO:0046930,GO:0044446,GO:0044464,GO:0005643,GO:0043229,GO:0005623,GO:0043226,GO:0043227,GO:0005622,GO:0032991
TRINITY_DN14050_c0_g1_i1	Succinate dehydrogenase cytochrome b560 subunit	GO:0044710,GO:0045281,GO:0051186,GO:0051187,GO:0009056,GO:0045273,GO:0009060,GO:0045333,GO:0000104,GO:0070469,GO:0015980,GO:0044248,GO:0006099,GO:0046356,GO:0009987,GO:0006091,GO:0006637,GO:0016491,GO:0006793,GO:0005575,GO:0016627,GO:0035383,GO:0006732,GO:0055114,GO:0003824,GO:0044424,GO:0009109,GO:0043234,GO:0016020,GO:0008150,GO:0008152,GO:0071704,GO:0044425,GO:1901575,GO:0044464,GO:0044237,GO:…
TRINITY_DN14578_c0_g1_i1	Putative Vacuolar protein sorting-associated protein 27	GO:0051234,GO:0015031,GO:0008104,GO:0051641,GO:0006810,GO:0051649,GO:0006886,GO:0005488,GO:0009987,GO:0005515,GO:0034613,GO:0005575,GO:0046907,GO:0051179,GO:0033036,GO:0008150,GO:0045184,GO:0044464,GO:0071702,GO:0003674,GO:0070727,GO:0005622,GO:0005623
TRINITY_DN14844_c0_g1_i1	RAS small GTpases RIC1/ypt1, putative	GO:0043234,GO:0046130,GO:0005774,GO:0008104,GO:0009119,GO:0046039,GO:0019001,GO:0042732,GO:0009116,GO:0033036,GO:0005996,GO:0044699,GO:0061024,GO:0032555,GO:0009987,GO:0009199,GO:0032550,GO:0042995,GO:0001882,GO:0032553,GO:0046686,GO:0019693,GO:0007165,GO:0046365,GO:0005737,GO:0006195,GO:1901363,GO:1901361,GO:1901360,GO:0005975,GO:0031901,GO:0009207,GO:0009205,GO:0009203,GO:0044237,GO:0044238,GO:…
TRINITY_DN14849_c0_g1_i1	CUE domain-containing protein 1 (Fragment)	no annotation
TRINITY_DN15056_c0_g1_i1	Alpha-carbonic anhydrase	GO:0015701,GO:0044237,GO:0001655,GO:0002682,GO:0046658,GO:0045780,GO:0019755,GO:0002761,GO:0002763,GO:0004089,GO:0044699,GO:0009987,GO:0044459,GO:0048545,GO:0048731,GO:0007275,GO:0005615,GO:0009651,GO:0046850,GO:0045124,GO:0016020,GO:0016021,GO:0046852,GO:0009719,GO:0009653,GO:0046903,GO:0044464,GO:0045597,GO:0045595,GO:0015711,GO:0016835,GO:0016836,GO:0042539,GO:0048729,GO:0046914,GO:0032849,GO:…
TRINITY_DN15141_c0_g1_i1	Variable lymphocyte receptor C (Fragment)	GO:0048869,GO:0007411,GO:0051234,GO:0051641,GO:0021772,GO:0048495,GO:0021537,GO:0021988,GO:0021885,GO:0051647,GO:0040011,GO:0031175,GO:0009605,GO:0042221,GO:0007420,GO:0051649,GO:0007399,GO:0030030,GO:0031290,GO:0050896,GO:0005488,GO:0048468,GO:0030182,GO:0009987,GO:0005102,GO:0051656,GO:0032989,GO:0005515,GO:0048731,GO:0048812,GO:0016477,GO:0007275,GO:0048870,GO:0048667,GO:0005575,GO:0005576,GO:…
TRINITY_DN15141_c0_g2_i1	Variable lymphocyte receptor C (Fragment)	GO:0048869,GO:0007411,GO:0051234,GO:0051641,GO:0021772,GO:0048495,GO:0021537,GO:0021988,GO:0021885,GO:0051647,GO:0040011,GO:0031175,GO:0009605,GO:0042221,GO:0007420,GO:0051649,GO:0007399,GO:0030030,GO:0031290,GO:0050896,GO:0005488,GO:0048468,GO:0030182,GO:0009987,GO:0005102,GO:0051656,GO:0032989,GO:0005515,GO:0048731,GO:0048812,GO:0016477,GO:0007275,GO:0048870,GO:0048667,GO:0005575,GO:0005576,GO:…
TRINITY_DN15231_c1_g1_i1	Transmembrane protein 45B	GO:0071944,GO:0044464,GO:0005886,GO:0005887,GO:0003674,GO:0044459,GO:0044425,GO:0031226,GO:0031224,GO:0005575,GO:0016020,GO:0016021,GO:0008150,GO:0005623
TRINITY_DN1536_c0_g1_i1	Ubiquitin/ribosomal protein S30e fusion protein	GO:0044710,GO:0005840,GO:0051231,GO:0006412,GO:0044422,GO:0007010,GO:0000022,GO:0006996,GO:0007049,GO:0000226,GO:0044391,GO:0044249,GO:0005737,GO:0022627,GO:0022626,GO:0044267,GO:0009987,GO:0044260,GO:0010467,GO:0007052,GO:0005575,GO:0022403,GO:0022402,GO:0043232,GO:0071704,GO:0032991,GO:0000279,GO:0005811,GO:0044445,GO:0005829,GO:0044424,GO:0009058,GO:0030529,GO:0044237,GO:0044238,GO:0000278,GO:…
TRINITY_DN15813_c0_g1_i1	Translation initiation factor eIF-2B subunit epsilon	GO:0044710,GO:0034641,GO:0097159,GO:0090304,GO:0006807,GO:0003743,GO:0044249,GO:0016740,GO:0005488,GO:0046483,GO:0044267,GO:0016070,GO:0009987,GO:0003723,GO:0044260,GO:0006139,GO:0071704,GO:1901363,GO:1901360,GO:0003824,GO:0016779,GO:0044237,GO:0044238,GO:0008150,GO:0043170,GO:0008152,GO:1901576,GO:0009059,GO:0009058,GO:0006725,GO:0034645,GO:0016772,GO:0019538,GO:0008135,GO:0003674,GO:0003676,GO:…
TRINITY_DN15855_c0_g1_i1	GA10344 (Fragment)	GO:0044464,GO:0032991,GO:0044424,GO:0005575,GO:0000502,GO:0043234,GO:0005622,GO:0005623
TRINITY_DN15913_c0_g1_i1	Microfibril-associated glycoprotein 4	GO:0001527,GO:0016787,GO:0051704,GO:0023052,GO:0008150,GO:0044703,GO:0000003,GO:0050789,GO:0050896,GO:0005488,GO:0044699,GO:0009987,GO:0005102,GO:0031012,GO:0005515,GO:0019835,GO:0007567,GO:0005578,GO:0005575,GO:0005576,GO:0005577,GO:0007165,GO:0044700,GO:0051716,GO:0044706,GO:0003824,GO:0022414,GO:0032501,GO:0008233,GO:0044421,GO:0044420,GO:0050794,GO:0043234,GO:0065007,GO:0008152,GO:0032991,GO:…
TRINITY_DN15921_c0_g1_i1	ATP-binding cassette sub-family G member 1 (Fragment)	GO:0006200,GO:0046130,GO:0009119,GO:0046034,GO:0009116,GO:0009117,GO:0032559,GO:0016887,GO:0032555,GO:0009987,GO:0009199,GO:0032550,GO:0001882,GO:0001883,GO:0019693,GO:0006195,GO:1901363,GO:1901361,GO:1901360,GO:0009207,GO:0009205,GO:0009203,GO:0044237,GO:0044238,GO:0016020,GO:0016021,GO:0017111,GO:0006163,GO:0009164,GO:0009166,GO:0036094,GO:0009150,GO:0030554,GO:0019637,GO:0019439,GO:0044281,GO:…
TRINITY_DN16154_c0_g2_i1	WD repeat-containing protein 89	GO:0071339,GO:0044237,GO:0051276,GO:0090304,GO:0032259,GO:0016573,GO:0016585,GO:0034708,GO:0044451,GO:0044699,GO:0009987,GO:0043967,GO:0005515,GO:0048731,GO:0010556,GO:0007275,GO:0034968,GO:0022403,GO:0022402,GO:0018130,GO:0005875,GO:1901362,GO:0044665,GO:1901360,GO:0007049,GO:0005575,GO:0044238,GO:0044464,GO:0007346,GO:0032991,GO:0010564,GO:0060255,GO:0043232,GO:0051568,GO:0031974,GO:0000123,GO:…
TRINITY_DN16368_c0_g1_i1	SETMAR (Fragment)	GO:0044237,GO:0090305,GO:0090304,GO:0010948,GO:0032259,GO:2001251,GO:0009987,GO:0005515,GO:1901363,GO:1901361,GO:1901360,GO:2001032,GO:2001034,GO:0044238,GO:0065007,GO:0044464,GO:0000737,GO:0010564,GO:0060255,GO:0006282,GO:0006281,GO:0015074,GO:0051054,GO:0051052,GO:0051128,GO:0033044,GO:0045935,GO:0033043,GO:2001020,GO:2001022,GO:0046983,GO:0008168,GO:0019439,GO:0080135,GO:0016741,GO:0050896,GO:…
TRINITY_DN16368_c0_g2_i1	SETMAR (Fragment)	GO:0044237,GO:0090305,GO:0090304,GO:0010948,GO:0032259,GO:2001251,GO:0009987,GO:0005515,GO:1901363,GO:1901361,GO:1901360,GO:2001032,GO:2001034,GO:0044238,GO:0065007,GO:0044464,GO:0000737,GO:0010564,GO:0060255,GO:0006282,GO:0006281,GO:0015074,GO:0051054,GO:0051052,GO:0051128,GO:0033044,GO:0045935,GO:0033043,GO:2001020,GO:2001022,GO:0046983,GO:0008168,GO:0019439,GO:0080135,GO:0016741,GO:0050896,GO:…
TRINITY_DN16978_c0_g1_i1	RING finger protein 185	GO:0031224,GO:0035966,GO:0035967,GO:0010498,GO:0042221,GO:0016881,GO:0009987,GO:0005515,GO:0055114,GO:0043632,GO:0044237,GO:0044238,GO:0016020,GO:0016021,GO:0044464,GO:0008270,GO:0006511,GO:0006515,GO:0046914,GO:0005783,GO:0000209,GO:0031975,GO:0051603,GO:0050896,GO:0006950,GO:0030163,GO:0006508,GO:0016628,GO:0005575,GO:0016627,GO:0043231,GO:0031968,GO:0031966,GO:0031967,GO:0070887,GO:0008150,GO:…
TRINITY_DN16978_c0_g2_i1	RING finger protein 185	GO:0031224,GO:0035966,GO:0035967,GO:0010498,GO:0042221,GO:0016881,GO:0009987,GO:0005515,GO:0055114,GO:0043632,GO:0044237,GO:0044238,GO:0016020,GO:0016021,GO:0044464,GO:0008270,GO:0006511,GO:0006515,GO:0046914,GO:0005783,GO:0000209,GO:0031975,GO:0051603,GO:0050896,GO:0006950,GO:0030163,GO:0006508,GO:0016628,GO:0005575,GO:0016627,GO:0043231,GO:0031968,GO:0031966,GO:0031967,GO:0070887,GO:0008150,GO:…
TRINITY_DN17493_c0_g1_i1	Transmembrane and coiled-coil domain-containing protein 1	GO:0042175,GO:0051234,GO:0005783,GO:0031224,GO:0005789,GO:0044432,GO:0044431,GO:0006810,GO:0005737,GO:0044351,GO:0031090,GO:0005575,GO:0043231,GO:0005794,GO:0012505,GO:0051179,GO:0044425,GO:0044424,GO:0006907,GO:0044422,GO:0016020,GO:0016021,GO:0008150,GO:0000139,GO:0006897,GO:0044446,GO:0044444,GO:0044464,GO:0016192,GO:0003674,GO:0043229,GO:0043226,GO:0043227,GO:0005622,GO:00056239
TRINITY_DN17892_c0_g1_i1	Trafficking protein particle complex subunit 8 (Fragment)	no annotation
TRINITY_DN18098_c0_g1_i1	CD63 antigen	GO:0071684,GO:0044699,GO:0035188,GO:0044707,GO:0044425,GO:0032502,GO:0032501,GO:0007275,GO:0031224,GO:0005575,GO:0016020,GO:0016021,GO:0008150
TRINITY_DN18122_c0_g1_i1	H/ACA small nucleolar RNP component GAR1 (Fragment)	GO:0030515,GO:0016853,GO:0001522,GO:0046483,GO:0044422,GO:0031974,GO:0097159,GO:0090304,GO:0044710,GO:0071843,GO:0044428,GO:0042254,GO:0006807,GO:0040031,GO:0031429,GO:0043412,GO:0005488,GO:0005730,GO:0031981,GO:0016070,GO:0009987,GO:0003723,GO:0009982,GO:0006139,GO:0044085,GO:0071840,GO:0009451,GO:0005575,GO:0005634,GO:0043231,GO:0043233,GO:0043232,GO:0070013,GO:1901363,GO:1901360,GO:0016866,GO:…
TRINITY_DN18286_c0_g1_i1	Hemicentin 1 (Fragment)	GO:0005737,GO:0005604,GO:0044444,GO:0044464,GO:0005938,GO:0071944,GO:0031012,GO:0030054,GO:0044424,GO:0005578,GO:0044420,GO:0044421,GO:0005575,GO:0005576,GO:0005622,GO:0005623
TRINITY_DN18362_c0_g1_i1	LOC495948 protein	GO:0044710,GO:0032991,GO:1901135,GO:0019637,GO:0009331,GO:0005737,GO:0009987,GO:0016491,GO:0006796,GO:0006793,GO:0043234,GO:0016901,GO:0006072,GO:0055114,GO:0003824,GO:0044424,GO:0044237,GO:0005575,GO:0008150,GO:0004368,GO:0008152,GO:0071704,GO:0044444,GO:0052646,GO:0044464,GO:0003674,GO:0016614,GO:0005622,GO:0005623
TRINITY_DN18368_c0_g1_i1	R3hdm1 protein (Fragment)	GO:1901363,GO:0005488,GO:0003674,GO:0003676,GO:0097159,GO:0005575,GO:0008150
TRINITY_DN18368_c0_g2_i1	R3hdm1 protein (Fragment)	GO:1901363,GO:0005488,GO:0003674,GO:0003676,GO:0097159,GO:0005575,GO:0008150
TRINITY_DN20383_c0_g1_i1	Gamma-interferon-inducible lysosomal thiol reductase	GO:0042633,GO:0031647,GO:0042221,GO:0044699,GO:0009987,GO:0048731,GO:0007275,GO:0022405,GO:0022404,GO:0007165,GO:0042638,GO:0007166,GO:0055114,GO:0032501,GO:0050821,GO:0042127,GO:0016020,GO:0044464,GO:0005764,GO:0008544,GO:0034341,GO:0043202,GO:0060255,GO:0048820,GO:0002504,GO:0031974,GO:0048145,GO:0050896,GO:0005773,GO:0006950,GO:0006955,GO:0005775,GO:0005575,GO:0005576,GO:0043231,GO:0043233,GO:…
TRINITY_DN21735_c0_g1_i1	60S ribosomal protein L22	GO:0044710,GO:0005840,GO:0006412,GO:0097159,GO:0044249,GO:0005737,GO:0005488,GO:0044267,GO:0009987,GO:0003723,GO:0044260,GO:0010467,GO:0005575,GO:0043232,GO:1901576,GO:0032991,GO:1901363,GO:0044424,GO:0009058,GO:0030529,GO:0044237,GO:0044238,GO:0008150,GO:0043170,GO:0008152,GO:0071704,GO:0009059,GO:0044444,GO:0044464,GO:0034645,GO:0003735,GO:0003674,GO:0003676,GO:0043228,GO:0043229,GO:0005198,GO:…
TRINITY_DN21772_c0_g1_i1	SJCHGC03622 protein (Fragment)	GO:0051056,GO:0030695,GO:0019222,GO:0050789,GO:0046578,GO:0035023,GO:0008150,GO:0005088,GO:0005089,GO:0005575,GO:0005083,GO:0005085,GO:0009966,GO:0048583,GO:0060589,GO:0050790,GO:0065009,GO:0050794,GO:0065007,GO:0044464,GO:0010646,GO:0030234,GO:0003674,GO:0023051,GO:0005622,GO:0005623
TRINITY_DN23159_c0_g1_i1	Putative hydrolase of the alpha/beta-hydrolase	GO:0016787,GO:0003674,GO:0016788,GO:0003824,GO:0004091,GO:0005575,GO:0052689,GO:0008150,GO:0008152
TRINITY_DN23858_c0_g1_i1	Rest corepressor (Corest) protein, putative (Fragment)	GO:0005488,GO:0044464,GO:0043226,GO:0003674,GO:0003677,GO:0003676,GO:0097159,GO:0044424,GO:0043229,GO:0005575,GO:1901363,GO:0003682,GO:0005634,GO:0043231,GO:0043227,GO:0005622,GO:0005623
TRINITY_DN26374_c0_g2_i1	Endoplasmic reticulum aminopeptidase 1	GO:0048869,GO:0001525,GO:0045177,GO:0010817,GO:0070006,GO:0008237,GO:0001655,GO:0002682,GO:0040011,GO:0001568,GO:0005164,GO:0030154,GO:0016020,GO:0016032,GO:0003073,GO:0035813,GO:0046331,GO:0007267,GO:0044699,GO:0009987,GO:0009986,GO:0044459,GO:0005515,GO:0004177,GO:0007275,GO:0048870,GO:0051049,GO:0051048,GO:0044236,GO:0044237,GO:0044238,GO:0050776,GO:0016021,GO:0035814,GO:0051046,GO:0009653,GO:…
TRINITY_DN26552_c0_g1_i1	MAK10 homolog, amino-acid N-acetyltransferase subunit (S. cerevisiae) (Fragment)	GO:0003824,GO:0016740,GO:0008150,GO:0008152,GO:0003674
TRINITY_DN27471_c0_g1_i1	Arrestin domain containing 4	GO:0044700,GO:0065007,GO:0051716,GO:0044699,GO:0050789,GO:0009987,GO:0003674,GO:0023052,GO:0050896,GO:0050794,GO:0007154,GO:0005575,GO:0007165,GO:0008150
TRINITY_DN27667_c0_g1_i1	60S ribosomal protein L18a	GO:0005840,GO:0090304,GO:0008104,GO:0006810,GO:0016032,GO:0019080,GO:0019083,GO:0032984,GO:0044699,GO:0009987,GO:0070972,GO:0018130,GO:1901363,GO:1901362,GO:1901361,GO:1901360,GO:0006414,GO:0044237,GO:0044238,GO:0032991,GO:0044464,GO:0006605,GO:0072594,GO:0034621,GO:0034623,GO:0022414,GO:0022415,GO:0046907,GO:0022411,GO:0009057,GO:0044271,GO:0019438,GO:0019439,GO:0043624,GO:0033365,GO:0006612,GO:…
TRINITY_DN2833_c1_g1_i1	Cofactor of BRCA1 (Fragment)	GO:0051252,GO:0051253,GO:0009892,GO:0009890,GO:0045934,GO:2000112,GO:0019222,GO:0050789,GO:0045892,GO:0080090,GO:0031326,GO:0031327,GO:0031324,GO:2000113,GO:0031323,GO:2001141,GO:0008150,GO:0006355,GO:0010556,GO:0005575,GO:0005634,GO:0043231,GO:0048523,GO:0051171,GO:0010468,GO:0051172,GO:0009889,GO:0044424,GO:0010629,GO:0010605,GO:0050794,GO:0065007,GO:0019219,GO:0044464,GO:0010558,GO:0048519,GO:…
TRINITY_DN28669_c0_g1_i1	Integrator complex subunit 11 (Fragment)	GO:0016787,GO:0003824,GO:0008152,GO:0003674,GO:0008150
TRINITY_DN28900_c0_g1_i1	Anapc5 protein	no annotation
TRINITY_DN28900_c0_g2_i1	Anapc5 protein	no annotation
TRINITY_DN28946_c1_g1_i1	Mamdc2 protein (Fragment)	GO:0006029,GO:0044710,GO:0005783,GO:0006022,GO:1901135,GO:0030204,GO:0030203,GO:0043436,GO:0097367,GO:0006807,GO:0043412,GO:1901564,GO:0050654,GO:0005737,GO:0005488,GO:0044267,GO:0005539,GO:0009987,GO:0036211,GO:0031012,GO:0044260,GO:0005578,GO:0006790,GO:0005575,GO:0005576,GO:0043231,GO:0005614,GO:0006464,GO:0018209,GO:0044424,GO:0044421,GO:0018193,GO:0044237,GO:0044238,GO:0044281,GO:0016020,GO:…
TRINITY_DN29018_c1_g1_i1	SJCHGC09144 protein	no annotation
TRINITY_DN29027_c0_g1_i1	Splicing factor 3a subunit 2	GO:0005488,GO:0008270,GO:0003674,GO:0003676,GO:0097159,GO:0043167,GO:0043169,GO:1901363,GO:0046872,GO:0046914
TRINITY_DN29316_c0_g2_i2	Ribosomal protein L19	GO:0044710,GO:0005840,GO:0005622,GO:0051231,GO:0006412,GO:0044422,GO:0022625,GO:0003674,GO:0044445,GO:0008150,GO:0000022,GO:0006996,GO:0043231,GO:0044260,GO:0000226,GO:0044391,GO:0005829,GO:0044249,GO:0005737,GO:0005730,GO:0051297,GO:0022626,GO:0044428,GO:0031981,GO:0044267,GO:0009987,GO:0051298,GO:0007049,GO:0010467,GO:0015934,GO:0005575,GO:0005634,GO:0022403,GO:0022402,GO:0043233,GO:0043232,GO:…
TRINITY_DN29363_c0_g1_i1	DNA replication licensing factor MCM3 (Fragment)	GO:0044710,GO:0006259,GO:0042555,GO:0044422,GO:0030554,GO:0097159,GO:0090304,GO:0044430,GO:0043167,GO:0043168,GO:0006807,GO:1901265,GO:0000166,GO:0044249,GO:0005737,GO:0044444,GO:0005488,GO:0032559,GO:0046483,GO:0032555,GO:0009987,GO:0048471,GO:0032550,GO:0001882,GO:0001883,GO:0006139,GO:0006270,GO:0005623,GO:0036094,GO:0043234,GO:0005634,GO:0043231,GO:0043232,GO:0005856,GO:1901363,GO:1901360,GO:…
TRINITY_DN29462_c0_g1_i1	Early estrogen-induced protein 1 protein (Fragment)	no annotation
TRINITY_DN29665_c0_g1_i1	Ubiquitin-conjugating enzyme E2	GO:0042023,GO:0006950,GO:0043234,GO:0051276,GO:0009062,GO:0090304,GO:0035966,GO:0010498,GO:0051603,GO:0000070,GO:0019752,GO:0016881,GO:0032559,GO:0044699,GO:0032555,GO:0009987,GO:0032550,GO:0001882,GO:0032553,GO:0048731,GO:0007275,GO:0001558,GO:0044702,GO:0022403,GO:0022402,GO:0009791,GO:0043130,GO:1901363,GO:1901265,GO:1901360,GO:0019395,GO:0007049,GO:0051049,GO:0019748,GO:0043632,GO:0044237,GO:…
TRINITY_DN29974_c0_g2_i1	Collagen type IV	GO:0005604,GO:0005201,GO:0009987,GO:0008150,GO:0003674,GO:0031012,GO:0030935,GO:0005587,GO:0007155,GO:0005581,GO:0044420,GO:0005198,GO:0005575,GO:0044421,GO:0005578,GO:0005576,GO:0022610
TRINITY_DN30036_c0_g1_i1	Reverse transcriptase (Fragment)	GO:0003964,GO:0016779,GO:0016772,GO:0003674,GO:0034061,GO:0003824,GO:0016740,GO:0008150,GO:0008152
TRINITY_DN30108_c0_g1_i1	Oligosaccharyltransferase complex subunit beta (Fragment)	GO:0042175,GO:0044710,GO:0005783,GO:1901137,GO:1901135,GO:0006412,GO:0005789,GO:0044432,GO:0018279,GO:0043412,GO:0043413,GO:0006486,GO:0044249,GO:0005737,GO:0009987,GO:0016740,GO:0044267,GO:0018196,GO:0070085,GO:0006487,GO:0044260,GO:0010467,GO:0031090,GO:0005575,GO:0043231,GO:0006464,GO:1901576,GO:0012505,GO:0044723,GO:0005975,GO:0044464,GO:0044425,GO:0044424,GO:0009058,GO:0018193,GO:0044422,GO:…
TRINITY_DN30120_c0_g1_i1	Chromosome undetermined , whole genome shotgun sequence	GO:0006200,GO:0046130,GO:0044238,GO:0009119,GO:0046034,GO:0009116,GO:0009117,GO:0016887,GO:0009987,GO:0009199,GO:0016820,GO:0019693,GO:0046961,GO:0006195,GO:1901361,GO:1901360,GO:0034220,GO:0033178,GO:0009205,GO:0009203,GO:0044237,GO:0022890,GO:0022891,GO:0016020,GO:0015992,GO:0015991,GO:0017111,GO:0032991,GO:0009166,GO:0006163,GO:0009164,GO:0015399,GO:0022804,GO:0019829,GO:0015075,GO:0015077,GO:…
TRINITY_DN30330_c0_g2_i1	WSCD family member AGAP003962	GO:0044425,GO:0016740,GO:0016782,GO:0003674,GO:0003824,GO:0031224,GO:0005575,GO:0016020,GO:0016021,GO:0008146,GO:0008150,GO:0008152
TRINITY_DN3044_c0_g1_i1	Ecdysone-induced protein 74EF isoform B	GO:0051252,GO:0001071,GO:0031323,GO:0097159,GO:0019222,GO:1901363,GO:0050789,GO:0005488,GO:0031326,GO:0003700,GO:2000112,GO:2001141,GO:0065007,GO:0006355,GO:0010556,GO:0005575,GO:0005634,GO:0043231,GO:0051171,GO:0043565,GO:0009889,GO:0044424,GO:0050794,GO:0080090,GO:0008150,GO:0019219,GO:0044464,GO:0043226,GO:0003674,GO:0003677,GO:0003676,GO:0043229,GO:0060255,GO:0010468,GO:0043227,GO:0005622,GO:…
TRINITY_DN3045_c0_g1_i1	RNA polymerase III large subunit (Fragment)	GO:0003899,GO:0044710,GO:0008270,GO:0044271,GO:0097159,GO:0090304,GO:0043167,GO:0019438,GO:0006807,GO:0044249,GO:0034654,GO:0016740,GO:0005488,GO:0046483,GO:0016070,GO:0009987,GO:0016779,GO:0034062,GO:0001882,GO:0044260,GO:0006139,GO:0010467,GO:0006351,GO:0005575,GO:0005634,GO:0043231,GO:0018130,GO:0071704,GO:1901363,GO:1901362,GO:1901360,GO:0003824,GO:0044424,GO:0009058,GO:0044237,GO:0044238,GO:…
TRINITY_DN30472_c0_g1_i1	Calcified cuticle protein CP19.0 isoform A	GO:0042302,GO:0003674,GO:0005198
TRINITY_DN31326_c0_g1_i1	Novel protein putative vertebrate RAB, member RAS oncogene family-like 5	GO:0023052,GO:0097159,GO:0043167,GO:0019001,GO:0043168,GO:1901265,GO:0050789,GO:0000166,GO:0050896,GO:0005488,GO:0044699,GO:0032555,GO:0009987,GO:0032550,GO:0001882,GO:0001883,GO:0042995,GO:0005575,GO:0007165,GO:0044700,GO:0051716,GO:1901363,GO:0019861,GO:0007154,GO:0050794,GO:0032553,GO:0008150,GO:0044464,GO:0065007,GO:0035556,GO:0005525,GO:0032549,GO:0044424,GO:0032561,GO:0003674,GO:0035639,GO:…
TRINITY_DN31430_c0_g1_i1	Putative synaptotagmin 1 (Fragment)	GO:0051234,GO:0016020,GO:0005737,GO:0044456,GO:0031982,GO:0008021,GO:0031988,GO:0005575,GO:0043231,GO:0051179,GO:0044424,GO:0045202,GO:0030135,GO:0030136,GO:0016023,GO:0006810,GO:0008150,GO:0005215,GO:0044444,GO:0044464,GO:0031410,GO:0003674,GO:0043229,GO:0043226,GO:0043227,GO:0005622,GO:0005623
TRINITY_DN31986_c0_g1_i1	SJCHGC06693 protein (Fragment)	GO:0044710,GO:1901292,GO:0003674,GO:0019637,GO:0046700,GO:0019439,GO:0006807,GO:0009117,GO:0034655,GO:0044248,GO:0044281,GO:0046483,GO:0055086,GO:0009987,GO:0006139,GO:0006796,GO:0006793,GO:0006753,GO:0016787,GO:1901361,GO:1901360,GO:0003824,GO:0034641,GO:0046434,GO:0044237,GO:0044238,GO:0008150,GO:0008152,GO:0071704,GO:1901575,GO:0006725,GO:0009166,GO:0044270,GO:00090564
TRINITY_DN32448_c0_g1_i1	ACYPI007430 protein	GO:0044710,GO:0016875,GO:0016874,GO:0016876,GO:0030554,GO:0034641,GO:0097159,GO:0090304,GO:0043167,GO:0043436,GO:0042221,GO:0043168,GO:0006807,GO:0044260,GO:0000166,GO:0019752,GO:0044249,GO:0005737,GO:0006520,GO:0050896,GO:0005488,GO:0032559,GO:0046483,GO:0044267,GO:0016070,GO:0009987,GO:0032550,GO:0001882,GO:0032553,GO:0006399,GO:0046686,GO:0004812,GO:0006422,GO:0001883,GO:1901564,GO:0004815,GO:…
TRINITY_DN32448_c0_g2_i1	ACYPI007430 protein	GO:0044710,GO:0016875,GO:0016874,GO:0016070,GO:0016876,GO:0030554,GO:0034641,GO:0097159,GO:0090304,GO:0043167,GO:0043436,GO:0043168,GO:0006807,GO:0044260,GO:0000166,GO:0019752,GO:0044249,GO:0005737,GO:0006520,GO:0044281,GO:0032559,GO:0046483,GO:0044267,GO:0032555,GO:0009987,GO:0032550,GO:0001882,GO:0032553,GO:0006399,GO:0004812,GO:0010467,GO:0006422,GO:0001883,GO:1901564,GO:0004815,GO:1901576,GO:…
TRINITY_DN32772_c0_g1_i1	Fanconi anemia-associated protein of 24 kDa	GO:0044710,GO:0043234,GO:0044237,GO:0043240,GO:0031974,GO:0097159,GO:0006974,GO:0008150,GO:0005515,GO:0006807,GO:0033554,GO:0050896,GO:0005488,GO:0044451,GO:0046483,GO:0031981,GO:0005654,GO:0009987,GO:0006950,GO:0044260,GO:0006139,GO:0005575,GO:0003682,GO:0005634,GO:0043231,GO:0043233,GO:0070013,GO:0006259,GO:0051716,GO:1901363,GO:1901360,GO:0008152,GO:0044424,GO:0044422,GO:0044238,GO:0044428,GO:…
TRINITY_DN32817_c0_g1_i1	Laminin (Fragment)	no annotation
TRINITY_DN33266_c0_g1_i1	Proteasome subunit alpha type	GO:0042633,GO:0070003,GO:0043234,GO:0042638,GO:0031398,GO:0090304,GO:0008150,GO:0000022,GO:0010498,GO:0051603,GO:0010941,GO:0000226,GO:0016032,GO:0072331,GO:0044428,GO:0044699,GO:0051320,GO:0009987,GO:0031400,GO:0005515,GO:0048731,GO:0004175,GO:0007275,GO:0051246,GO:0022405,GO:0022404,GO:0022403,GO:0022402,GO:0005875,GO:1901360,GO:0043632,GO:0031399,GO:0044237,GO:0044238,GO:0031396,GO:0032991,GO:…
TRINITY_DN33594_c0_g1_i1	Tetratricopeptide repeat protein 8	no annotation
TRINITY_DN34082_c0_g1_i1	Ethanolaminephosphotransferase 1 (Fragment)	GO:0044710,GO:0008610,GO:0090407,GO:0008654,GO:0019637,GO:0044249,GO:0016740,GO:0009987,GO:0006796,GO:0006793,GO:0005575,GO:1901576,GO:0016780,GO:0003824,GO:0044255,GO:0044237,GO:0044238,GO:0016020,GO:0008150,GO:0008152,GO:0071704,GO:0009058,GO:0006629,GO:0016772,GO:0003674,GO:0006644
TRINITY_DN34386_c0_g1_i1	Carboxy-terminal domain RNA polymerase II polypeptide A small phosphatase 2	GO:0035966,GO:0035967,GO:0050768,GO:0042221,GO:0044699,GO:0009987,GO:0008150,GO:0005515,GO:0048731,GO:0010556,GO:0007275,GO:0007165,GO:0008420,GO:0031399,GO:0044237,GO:0044238,GO:0044464,GO:0045596,GO:0045595,GO:0010562,GO:0034620,GO:0032075,GO:0034976,GO:0060255,GO:0031974,GO:0050767,GO:0042325,GO:0042327,GO:0032270,GO:0043233,GO:0001932,GO:0050896,GO:0001934,GO:0031981,GO:0006950,GO:2001141,GO:…
TRINITY_DN35261_c0_g1_i1	Activin receptor type IIB (Fragment)	GO:0044710,GO:0005024,GO:0023014,GO:0030554,GO:0023052,GO:0097159,GO:0008150,GO:0004888,GO:0043167,GO:0043168,GO:0043412,GO:0050789,GO:0032924,GO:0000166,GO:1901265,GO:0016740,GO:0005488,GO:0032559,GO:0044699,GO:0044267,GO:0032555,GO:0009987,GO:0032550,GO:0001882,GO:0044260,GO:0006468,GO:0004872,GO:0005057,GO:0006796,GO:0004871,GO:0016310,GO:0017002,GO:0007165,GO:0007167,GO:0006464,GO:0044700,GO:…
TRINITY_DN36892_c0_g1_i1	Dumpy (Fragment)	no annotation
TRINITY_DN3753_c0_g1_i1	RecQ (Fragment)	GO:0006200,GO:0046130,GO:0090304,GO:0009119,GO:0046034,GO:0009116,GO:0009117,GO:0032559,GO:0016887,GO:0032555,GO:0009987,GO:0009199,GO:0032550,GO:0001882,GO:0032553,GO:0019693,GO:0006195,GO:1901363,GO:1901361,GO:1901360,GO:0070035,GO:0009207,GO:0009205,GO:0009203,GO:0044237,GO:0044238,GO:0017111,GO:0006163,GO:0009164,GO:0009166,GO:0036094,GO:0009150,GO:0030554,GO:0019637,GO:0019439,GO:0044281,GO:…
TRINITY_DN38628_c0_g1_i1	Peptide methionine sulfoxide reductase MsrB	GO:0016671,GO:0044710,GO:0005488,GO:0055114,GO:0008113,GO:0016667,GO:0008270,GO:0003674,GO:0016491,GO:0003824,GO:0043167,GO:0043169,GO:0033743,GO:0046872,GO:0046914,GO:0008150,GO:0008152
TRINITY_DN39005_c0_g2_i1	Slit2 (Fragment)	GO:0005509,GO:0003674,GO:0043167,GO:0043169,GO:0005488,GO:0046872
TRINITY_DN39072_c0_g1_i1	Ephrin (Fragment)	GO:0005575,GO:0016020
TRINITY_DN41858_c0_g1_i1	Double-stranded RNA-binding protein Staufen homolog 2 (Fragment)	GO:1901363,GO:0044464,GO:0003725,GO:0003723,GO:0003674,GO:0003676,GO:0097159,GO:0005575,GO:0005488,GO:0005622,GO:0005623
TRINITY_DN41956_c0_g1_i1	Tyrosine aminotransferase (Fragment)	GO:0044712,GO:0044710,GO:0043167,GO:0046395,GO:0044444,GO:1901360,GO:0010033,GO:0009056,GO:0043648,GO:0009063,GO:0043227,GO:0009064,GO:0019439,GO:0042221,GO:0043436,GO:0006807,GO:0048545,GO:0006979,GO:0019752,GO:0005737,GO:0006520,GO:0016740,GO:0016769,GO:0048037,GO:0044282,GO:0009987,GO:0006950,GO:0031406,GO:0005739,GO:0004838,GO:0006103,GO:0005575,GO:0043231,GO:1901564,GO:0046689,GO:0014070,GO:…
TRINITY_DN42024_c0_g1_i1	Ubiquitin-conjugating enzyme E2 W	GO:0016054,GO:0009062,GO:0090304,GO:0035966,GO:0035967,GO:0010498,GO:0051603,GO:0019752,GO:0016881,GO:0032559,GO:0044699,GO:0032555,GO:0009987,GO:0032550,GO:0001882,GO:0001883,GO:0048731,GO:0070979,GO:0007275,GO:0009909,GO:0044242,GO:0065007,GO:0009965,GO:1901363,GO:1901360,GO:0019395,GO:0019748,GO:0043632,GO:0044237,GO:0044238,GO:0009719,GO:0009653,GO:0044464,GO:0009910,GO:0034621,GO:0034622,GO:…
TRINITY_DN42293_c0_g1_i1	Apolipoprotein D	GO:0042306,GO:0005840,GO:0030529,GO:0002686,GO:0002685,GO:0051271,GO:0002683,GO:0002682,GO:0000302,GO:0040012,GO:0040013,GO:0042127,GO:0042221,GO:0031347,GO:0005996,GO:0031409,GO:0001952,GO:0001953,GO:0044699,GO:0009987,GO:0032989,GO:0048731,GO:0048812,GO:0007275,GO:0007162,GO:0005615,GO:0007568,GO:0009966,GO:0005975,GO:0009968,GO:0051049,GO:0010810,GO:0010812,GO:0031102,GO:0031103,GO:0044238,GO:…
TRINITY_DN42293_c0_g2_i1	Apolipoprotein D	GO:0042306,GO:0001525,GO:0005840,GO:0030529,GO:0002686,GO:0002685,GO:0051271,GO:0002683,GO:0002682,GO:0000302,GO:0040012,GO:0040013,GO:0042127,GO:0042221,GO:0031347,GO:0006810,GO:0005996,GO:0031409,GO:0001952,GO:0001953,GO:0044699,GO:0009987,GO:0032989,GO:0005515,GO:0048731,GO:0048812,GO:0007275,GO:0007162,GO:0005615,GO:0007568,GO:0048514,GO:0009966,GO:0005975,GO:0009968,GO:0051049,GO:0010810,GO:…
TRINITY_DN42695_c0_g2_i1	Related to spliceosome-associated protein SAP-49	GO:0044710,GO:0071004,GO:0005686,GO:0032991,GO:0005684,GO:0044237,GO:0005681,GO:0097159,GO:0090304,GO:0044435,GO:0044428,GO:0006807,GO:0005515,GO:0000166,GO:0005737,GO:0005488,GO:0046483,GO:0016071,GO:0016070,GO:0009987,GO:0003723,GO:1901265,GO:0006139,GO:0033009,GO:0010467,GO:0030532,GO:0000375,GO:0005575,GO:0000377,GO:0005634,GO:0043231,GO:0006397,GO:0006396,GO:1901363,GO:1901360,GO:0008152,GO:…
TRINITY_DN43279_c0_g1_i1	Aspartyl hydroxylase (Fragment)	GO:0042175,GO:0044710,GO:0005783,GO:0044237,GO:0005789,GO:0044432,GO:0044260,GO:0005737,GO:0043412,GO:0031300,GO:0031301,GO:0044267,GO:0009987,GO:0036211,GO:0018193,GO:0031090,GO:0005575,GO:0043231,GO:0006464,GO:0012505,GO:0044425,GO:0044424,GO:0031227,GO:0031224,GO:0044238,GO:0016020,GO:0016021,GO:0008150,GO:0043170,GO:0008152,GO:0071704,GO:0044446,GO:0044444,GO:0044464,GO:0019538,GO:0030176,GO:…
TRINITY_DN43482_c0_g1_i1	Thioredoxin domain-containing protein 17	GO:0043473,GO:0044710,GO:0043474,GO:0043324,GO:0023052,GO:0071310,GO:0019221,GO:0042221,GO:0071356,GO:0050789,GO:0005737,GO:0033209,GO:0050896,GO:0005488,GO:0044699,GO:0016668,GO:0009987,GO:0004601,GO:0016491,GO:0005515,GO:0034612,GO:0005575,GO:0007165,GO:0042440,GO:0007166,GO:0044700,GO:0051716,GO:0034097,GO:0055114,GO:0016684,GO:0048066,GO:0003824,GO:0044424,GO:0009058,GO:0046148,GO:0050794,GO:…
TRINITY_DN43794_c0_g1_i1	Peroxisomal 3,2-trans-enoyl-CoA isomerase	GO:0042579,GO:0044712,GO:0044710,GO:0016853,GO:0005782,GO:0000062,GO:0046395,GO:0044422,GO:0009056,GO:0009062,GO:0006635,GO:0072329,GO:0043167,GO:0043168,GO:0043436,GO:0044438,GO:0005739,GO:0004300,GO:0032787,GO:0019752,GO:0005737,GO:0044444,GO:0044439,GO:0005488,GO:0048037,GO:0044282,GO:0009987,GO:0005102,GO:0034440,GO:0005777,GO:0005515,GO:0016836,GO:0005575,GO:0005811,GO:0016829,GO:0043231,GO:…
TRINITY_DN43915_c0_g1_i1	PHD finger protein 14 (Fragment)	GO:0005488,GO:0008270,GO:0003674,GO:0043167,GO:0043169,GO:0005575,GO:0046872,GO:0008150,GO:0046914
TRINITY_DN44194_c0_g1_i1	MGC115571 protein	GO:1901363,GO:0005488,GO:0044464,GO:0008270,GO:0003674,GO:0003676,GO:0097159,GO:0043167,GO:0043169,GO:0005575,GO:0046872,GO:0046914,GO:0005622,GO:0005623
TRINITY_DN4439_c0_g1_i1	Scavenger receptor class B member 1	GO:0045892,GO:0040011,GO:0040012,GO:0040017,GO:0051606,GO:0001954,GO:0001952,GO:0016525,GO:0071404,GO:0071402,GO:0010556,GO:0007275,GO:0050431,GO:0002576,GO:0010558,GO:0009791,GO:0002757,GO:0002699,GO:0002697,GO:0002758,GO:0050820,GO:0010810,GO:0090317,GO:0031399,GO:0031410,GO:0016192,GO:0009991,GO:0071495,GO:0043202,GO:0032680,GO:0043534,GO:0009056,GO:0009725,GO:0046983,GO:0043436,GO:0043434,GO:…
TRINITY_DN44434_c0_g1_i1	Fatty acid elongation protein 3	GO:0031300,GO:0030497,GO:0031224,GO:0040010,GO:0019752,GO:0072330,GO:0044699,GO:0009987,GO:0048232,GO:0005515,GO:0048609,GO:0007276,GO:0045927,GO:0000038,GO:0044237,GO:0044238,GO:0016020,GO:0016021,GO:0044464,GO:0034625,GO:0034626,GO:0033807,GO:0022414,GO:0005783,GO:0046394,GO:0051186,GO:0005789,GO:0004312,GO:0019432,GO:0043436,GO:0016740,GO:0044281,GO:0031301,GO:0044283,GO:0016053,GO:0005575,GO:…
TRINITY_DN44680_c0_g1_i1	Putative transcription factor 25 (Basic helix-loop-helix) (Fragment)	no annotation
TRINITY_DN44862_c0_g1_i1	GLT8D3 protein	GO:0044710,GO:1901137,GO:1901135,GO:0035252,GO:0043412,GO:0043413,GO:0044260,GO:0044249,GO:0042285,GO:0016740,GO:0044267,GO:0009987,GO:0070085,GO:0016763,GO:0006486,GO:0006464,GO:0071704,GO:0016266,GO:0044723,GO:0005975,GO:0003824,GO:0006493,GO:0044237,GO:0044238,GO:0009101,GO:0008150,GO:0043170,GO:0008152,GO:1901576,GO:0009059,GO:0009058,GO:0034645,GO:0019538,GO:0009100,GO:0016757,GO:0003674,GO:…
TRINITY_DN44976_c0_g1_i1	FAT tumor suppressor-like protein 4 (Fragment)	GO:0071944,GO:0009987,GO:0005509,GO:0016337,GO:0005886,GO:0022610,GO:0031224,GO:0003674,GO:0044464,GO:0044425,GO:0007156,GO:0007155,GO:0016020,GO:0043167,GO:0005488,GO:0043169,GO:0005575,GO:0046872,GO:0016021,GO:0008150,GO:0005623
TRINITY_DN45123_c0_g2_i1	Cytosolic phospholipase A2 (Fragment)	GO:0044710,GO:0009056,GO:0019637,GO:0016298,GO:0044248,GO:0004620,GO:0009987,GO:0044242,GO:0009395,GO:0006796,GO:0006793,GO:0016787,GO:0016788,GO:0003824,GO:0044255,GO:0046434,GO:0044237,GO:0044238,GO:0008150,GO:0008152,GO:0071704,GO:1901575,GO:0006629,GO:0003674,GO:0016042,GO:0006644
TRINITY_DN45536_c0_g1_i1	Transcription factor BTF3	GO:0043234,GO:0006366,GO:0040010,GO:0090304,GO:0008104,GO:0010941,GO:0033036,GO:0044699,GO:0009987,GO:0005515,GO:0048731,GO:0001701,GO:0007275,GO:0018130,GO:0009790,GO:0009792,GO:0005875,GO:1901362,GO:1901360,GO:0009798,GO:0045927,GO:0044237,GO:0044238,GO:0006897,GO:0009651,GO:0009653,GO:0010556,GO:0044464,GO:0006928,GO:0040011,GO:0043231,GO:0045595,GO:0044430,GO:0022414,GO:0060255,GO:2000241,GO:…
TRINITY_DN48584_c0_g2_i1	Protein CBG14510	no annotation
TRINITY_DN49793_c0_g1_i1	Solute carrier family 1 , member 3 (Fragment)	GO:1901607,GO:0031223,GO:0008652,GO:0031644,GO:0031646,GO:0044711,GO:0009448,GO:0044238,GO:0035725,GO:1901566,GO:0009064,GO:0042221,GO:0005283,GO:0015810,GO:0010828,GO:0070777,GO:0019752,GO:0006811,GO:0030673,GO:0033267,GO:0044699,GO:0009987,GO:0009986,GO:0015081,GO:0044459,GO:0032989,GO:0048731,GO:0010259,GO:0007275,GO:0007568,GO:0000902,GO:0009416,GO:0034220,GO:0046677,GO:0009653,GO:0051049,GO:…
TRINITY_DN49793_c1_g1_i1	Excitatory amino acid transporter 2 (Fragment)	GO:0015075,GO:0051234,GO:0015077,GO:0042391,GO:0015171,GO:0015370,GO:0015807,GO:0008514,GO:0006820,GO:0050801,GO:0015813,GO:0042592,GO:0006873,GO:0006810,GO:0006865,GO:0006811,GO:0055085,GO:0055082,GO:0009987,GO:0015081,GO:0015800,GO:0005343,GO:0005342,GO:0046942,GO:0046943,GO:0022890,GO:0005575,GO:0048878,GO:0005215,GO:0015179,GO:0022857,GO:0051179,GO:0034220,GO:0005310,GO:0065008,GO:0003333,GO:…
TRINITY_DN50003_c0_g1_i1	Zinc finger protein 771	GO:0051252,GO:0044710,GO:0008270,GO:2000112,GO:0097159,GO:0090304,GO:2001141,GO:0043167,GO:0019222,GO:0019438,GO:0051171,GO:0006807,GO:0050789,GO:0044249,GO:0034654,GO:0005488,GO:0046483,GO:0031326,GO:0016070,GO:0009987,GO:0031323,GO:0043169,GO:0044260,GO:0006139,GO:0010556,GO:0010467,GO:0006351,GO:0005575,GO:0005634,GO:0043231,GO:0018130,GO:0071704,GO:1901363,GO:1901362,GO:1901360,GO:0009889,GO:…
TRINITY_DN5177_c0_g1_i1	Vacuolar H[+] ATPase subunit 100-1 (Fragment)	GO:0015075,GO:0051234,GO:0015077,GO:0015078,GO:0022890,GO:0015988,GO:0006810,GO:0055085,GO:0009987,GO:0008150,GO:0033177,GO:0005575,GO:0022857,GO:0051179,GO:0034220,GO:0006818,GO:0043234,GO:0006812,GO:0022891,GO:0022892,GO:0006811,GO:0015992,GO:0015991,GO:0005215,GO:0044425,GO:0015672,GO:0032991,GO:0008324,GO:0016469,GO:0003674,GO:0016020
TRINITY_DN51865_c0_g1_i1	Ankyrin repeat domain-containing protein 39	GO:0051252,GO:0045893,GO:0009891,GO:0045935,GO:0031323,GO:0097159,GO:0046982,GO:0046983,GO:0019222,GO:0051254,GO:0050789,GO:0005488,GO:0031328,GO:0031326,GO:0031325,GO:2000112,GO:2001141,GO:0005515,GO:0006355,GO:0006357,GO:0010557,GO:0005575,GO:0005634,GO:0043231,GO:0001067,GO:0048522,GO:0051171,GO:0045944,GO:0051173,GO:0009889,GO:1901363,GO:0044424,GO:0010628,GO:0010604,GO:0050794,GO:0043234,GO:…
TRINITY_DN52613_c0_g1_i1	Actin-related protein 2/3 complex subunit 5	GO:0048869,GO:0051234,GO:0003779,GO:0043234,GO:0033043,GO:0007010,GO:0030036,GO:0008150,GO:0031252,GO:0032989,GO:0051128,GO:0006996,GO:0008064,GO:0005515,GO:0032271,GO:0032535,GO:0005737,GO:0005200,GO:0000902,GO:0006911,GO:0005885,GO:0061024,GO:0050789,GO:0009987,GO:0003674,GO:0090066,GO:0065007,GO:0044087,GO:0042995,GO:0005488,GO:0005575,GO:0030833,GO:0030832,GO:0016192,GO:0048856,GO:0043232,GO:…
TRINITY_DN52613_c0_g2_i1	Actin-related protein 2/3 complex subunit 5	GO:0048869,GO:0051234,GO:0003779,GO:0043234,GO:0033043,GO:0007010,GO:0030036,GO:0008150,GO:0031252,GO:0032989,GO:0051128,GO:0006996,GO:0008064,GO:0005515,GO:0032271,GO:0032535,GO:0005737,GO:0005200,GO:0000902,GO:0006911,GO:0005885,GO:0061024,GO:0050789,GO:0009987,GO:0003674,GO:0090066,GO:0065007,GO:0044087,GO:0042995,GO:0005488,GO:0005575,GO:0030833,GO:0030832,GO:0016192,GO:0048856,GO:0043232,GO:…
TRINITY_DN52715_c0_g2_i1	Tetratricopeptide repeat domain 37 (Fragment)	no annotation
TRINITY_DN52736_c0_g1_i1	Transcription elongation factor B polypeptide 2	GO:0006368,GO:0045893,GO:0044237,GO:0006366,GO:0090304,GO:0008150,GO:0042221,GO:0003746,GO:0070482,GO:0016032,GO:0044451,GO:0009987,GO:0005515,GO:0010556,GO:0010557,GO:0018130,GO:1901363,GO:1901362,GO:1901360,GO:0005575,GO:0044238,GO:0032403,GO:0032991,GO:0044464,GO:0043233,GO:2000243,GO:0060255,GO:2000241,GO:0016043,GO:0005856,GO:0045935,GO:0031974,GO:0043902,GO:0043900,GO:0019438,GO:0000151,GO:…
TRINITY_DN53499_c0_g1_i1	60S ribosomal protein L23a	GO:0005840,GO:0009642,GO:0044237,GO:0090304,GO:0008104,GO:0033036,GO:0016032,GO:0019080,GO:0019083,GO:0032984,GO:0044699,GO:0009987,GO:0005515,GO:0005618,GO:0070972,GO:0018130,GO:1901363,GO:1901362,GO:1901361,GO:1901360,GO:0006414,GO:0005575,GO:0044238,GO:0016020,GO:0032991,GO:0065007,GO:0044464,GO:0006605,GO:0072594,GO:0034621,GO:0034623,GO:0022414,GO:0022415,GO:0046907,GO:0022411,GO:0009409,GO:…
TRINITY_DN53669_c0_g1_i1	Fas apoptotic inhibitory molecule 1	GO:0048869,GO:0012501,GO:0051094,GO:0003674,GO:0051239,GO:0030154,GO:0043066,GO:0043067,GO:0050769,GO:0050767,GO:0010941,GO:2000026,GO:0050789,GO:0043069,GO:0007399,GO:0005737,GO:0006915,GO:0050896,GO:0044699,GO:0060548,GO:0009987,GO:0016265,GO:0008150,GO:0048731,GO:0007275,GO:0005575,GO:0007165,GO:0048522,GO:0048523,GO:0044700,GO:0051716,GO:0044707,GO:0048856,GO:0032502,GO:0060284,GO:0050793,GO:…
TRINITY_DN53884_c0_g1_i1	ZNF234 (Fragment)	GO:1901363,GO:0005488,GO:0044464,GO:0008270,GO:0003674,GO:0003676,GO:0097159,GO:0043167,GO:0043169,GO:0005575,GO:0046872,GO:0046914,GO:0005622,GO:0005623
TRINITY_DN54346_c0_g1_i1	NADH dehydrogenase [ubiquinone] 1 alpha subcomplex subunit 13	GO:0045892,GO:2000113,GO:0051169,GO:0008104,GO:0010942,GO:0010941,GO:0033036,GO:0044455,GO:0032559,GO:0032555,GO:0009987,GO:0032550,GO:0001882,GO:0001883,GO:0010556,GO:0001558,GO:0010558,GO:1901363,GO:0055114,GO:0008150,GO:0045926,GO:0005575,GO:0044744,GO:0016020,GO:0016021,GO:0010629,GO:0044743,GO:0034504,GO:0044464,GO:0006605,GO:0072593,GO:0043233,GO:0036094,GO:0048523,GO:0022411,GO:0030964,GO:…
TRINITY_DN54348_c0_g2_i1	Protein Daple (Fragment)	GO:0031648,GO:0051259,GO:0031647,GO:0019220,GO:0019222,GO:0042325,GO:0071822,GO:0050789,GO:0043621,GO:0001932,GO:0005488,GO:0030165,GO:0031323,GO:0005515,GO:0044085,GO:0006461,GO:0043933,GO:0051174,GO:0051246,GO:0032268,GO:0051260,GO:0065008,GO:0031399,GO:0010608,GO:0080090,GO:0008150,GO:0065007,GO:0070271,GO:0050794,GO:0010468,GO:0065003,GO:0003674,GO:0016043,GO:0060255,GO:0019904,GO:0022607,GO:…
TRINITY_DN54700_c0_g1_i1	Solute carrier family 30 member 1 (Fragment)	GO:0005215,GO:0015075,GO:0051234,GO:0016021,GO:0055085,GO:0008324,GO:0022857,GO:0051179,GO:0003674,GO:0034220,GO:0005575,GO:0016020,GO:0044425,GO:0031224,GO:0006812,GO:0022891,GO:0022892,GO:0006811,GO:0006810,GO:0008150,GO:0009987
TRINITY_DN55380_c0_g1_i1	Cryptochrome 2 (Fragment)	GO:0044710,GO:0006974,GO:0003913,GO:0006807,GO:0050896,GO:0046483,GO:0009987,GO:0006950,GO:0044260,GO:0006139,GO:0016829,GO:0006259,GO:0051716,GO:1901360,GO:0003824,GO:0044237,GO:0044238,GO:0008150,GO:0043170,GO:0008152,GO:0071704,GO:0034641,GO:0006725,GO:0090304,GO:0003674,GO:0033554,GO:0016830,GO:0006281
TRINITY_DN55400_c0_g2_i1	Macaca fascicularis brain cDNA clone: QflA-17170, similar to human KIAA0652 gene product (KIAA0652), mRNA, RefSeq: .2	no annotation
TRINITY_DN55626_c0_g1_i1	Integrin alpha5tr subunit (Fragment)	GO:0050789,GO:0050896,GO:0044699,GO:0009987,GO:0044459,GO:0008150,GO:0043235,GO:0043234,GO:0007165,GO:0007166,GO:0044700,GO:0051716,GO:0044425,GO:0031226,GO:0050794,GO:0031224,GO:0005575,GO:0016020,GO:0016021,GO:0065007,GO:0044464,GO:0008305,GO:0071944,GO:0032991,GO:0005886,GO:0005887,GO:0022610,GO:0007229,GO:0023052,GO:0007154,GO:0007155,GO:0005623
TRINITY_DN55630_c0_g2_i1	WD repeat-containing protein 68	GO:0043455,GO:0043234,GO:0080008,GO:0002682,GO:0008104,GO:0042221,GO:0010941,GO:0006810,GO:0044699,GO:0009987,GO:0005515,GO:0048731,GO:0007275,GO:0010026,GO:0001708,GO:0001067,GO:0018130,GO:0009791,GO:1901363,GO:1901362,GO:1901360,GO:0051234,GO:0019748,GO:0044237,GO:0044238,GO:0050776,GO:0032991,GO:0009718,GO:0070647,GO:0044464,GO:0006605,GO:0010363,GO:0008544,GO:0009913,GO:0022414,GO:0009725,GO:…
TRINITY_DN56013_c0_g1_i1	Cysteine protease (Fragment)	GO:0071704,GO:0016787,GO:0070011,GO:0044710,GO:0019538,GO:0003674,GO:0006508,GO:0008233,GO:0008234,GO:0003824,GO:0044238,GO:0008150,GO:0043170,GO:0008152
TRINITY_DN56032_c1_g1_i1	Fucosyltransferase	GO:0031224,GO:0002361,GO:0040011,GO:0016051,GO:0009988,GO:0044699,GO:0009987,GO:0070085,GO:0008417,GO:0048731,GO:0007275,GO:0005975,GO:0044237,GO:0044238,GO:0016020,GO:0016021,GO:0000139,GO:0044464,GO:0006928,GO:0045321,GO:0030217,GO:0048534,GO:0030098,GO:0018392,GO:0046649,GO:0044425,GO:0031984,GO:0016740,GO:0006955,GO:0017060,GO:0031985,GO:0002376,GO:0005575,GO:0030097,GO:0043231,GO:0008037,GO:…
TRINITY_DN56324_c1_g1_i1	RAD52 motif-containing protein 1	GO:0044710,GO:0006310,GO:0015030,GO:0044237,GO:0031974,GO:0097159,GO:0006974,GO:0008150,GO:0033554,GO:0043167,GO:0043169,GO:0006807,GO:0044260,GO:0000166,GO:0005737,GO:0016604,GO:0050896,GO:0005488,GO:0044451,GO:0005730,GO:0031981,GO:0005654,GO:0009987,GO:0006950,GO:0003723,GO:1901265,GO:0006139,GO:0046483,GO:0005575,GO:0005634,GO:0043231,GO:0043233,GO:0043232,GO:0070013,GO:0006259,GO:0051716,GO:…
TRINITY_DN56368_c0_g1_i1	Glutathione S-transferase Mu 3	GO:0042175,GO:0043603,GO:0042221,GO:0016020,GO:0019752,GO:0044699,GO:0071407,GO:0001885,GO:0009987,GO:0005515,GO:0048731,GO:0044432,GO:0007275,GO:0007568,GO:0009410,GO:1901360,GO:0004364,GO:0044237,GO:0044238,GO:0035690,GO:0009719,GO:0044464,GO:0043200,GO:0006518,GO:0042537,GO:0010243,GO:0005783,GO:0005789,GO:0009725,GO:0008065,GO:0046982,GO:0046983,GO:0043436,GO:0045446,GO:0042493,GO:0016740,GO:…
TRINITY_DN56478_c0_g1_i1	Profilin	GO:0007010,GO:0006996,GO:0005737,GO:0015629,GO:0030036,GO:0009987,GO:0005515,GO:0005575,GO:0043232,GO:0005856,GO:0044424,GO:0003779,GO:0008150,GO:0044464,GO:0030029,GO:0003674,GO:0016043,GO:0043228,GO:0043229,GO:0005622,GO:0008092,GO:0005488,GO:0005623,GO:0043226,GO:0071842,GO:0071841,GO:0071840
TRINITY_DN56486_c0_g1_i1	28S ribosomal protein S24, mitochondrial	GO:0016787,GO:0070013,GO:0044710,GO:0005840,GO:0006412,GO:0044237,GO:0031974,GO:0044260,GO:0044391,GO:0044249,GO:0005737,GO:0015934,GO:0044699,GO:0044267,GO:0005759,GO:0009987,GO:0005739,GO:0010467,GO:0007275,GO:0005575,GO:0008152,GO:0043231,GO:0000315,GO:0043233,GO:0043232,GO:0009790,GO:1901576,GO:0009792,GO:0044707,GO:0048856,GO:0000314,GO:0000313,GO:0003824,GO:0044424,GO:0032501,GO:0009058,GO:…
TRINITY_DN56521_c0_g1_i1	C1GALT1-specific chaperone 1	GO:0006486,GO:0044710,GO:0005622,GO:1901137,GO:1901135,GO:0006412,GO:0044431,GO:0043413,GO:0043412,GO:0008378,GO:0044249,GO:0005737,GO:0031224,GO:0016740,GO:0044267,GO:0009987,GO:0070085,GO:0044260,GO:0043229,GO:0031090,GO:0043170,GO:0010467,GO:0005575,GO:0043231,GO:0006464,GO:0005794,GO:1901576,GO:0043687,GO:0012505,GO:0016266,GO:0044446,GO:0044723,GO:0005975,GO:0003824,GO:0044424,GO:0009058,GO:…
TRINITY_DN56750_c0_g1_i1	Pre-mRNA-splicing factor PRP21	GO:0044710,GO:0005686,GO:0005684,GO:0044422,GO:0000398,GO:0005681,GO:0097159,GO:0090304,GO:0044428,GO:0006807,GO:0071004,GO:0030532,GO:0005488,GO:0046483,GO:0016071,GO:0016070,GO:0009987,GO:0003723,GO:0044260,GO:0006139,GO:0043229,GO:0000375,GO:0005575,GO:0000377,GO:0005634,GO:0043231,GO:0006397,GO:0006396,GO:1901363,GO:1901360,GO:0044464,GO:0044424,GO:0030529,GO:0044237,GO:0044238,GO:0008380,GO:…
TRINITY_DN56868_c0_g1_i1	Rab small monomeric GTPase Rab7, putative	GO:0051234,GO:0015031,GO:0023052,GO:0097159,GO:0008104,GO:0043167,GO:0019001,GO:0043168,GO:0032553,GO:0050789,GO:0006810,GO:0000166,GO:1901265,GO:0050896,GO:0005488,GO:0044699,GO:0032555,GO:0009987,GO:0032550,GO:0001882,GO:0001883,GO:0007165,GO:0044700,GO:0051716,GO:1901363,GO:0051179,GO:0007154,GO:0050794,GO:0033036,GO:0008150,GO:0045184,GO:0065007,GO:0035556,GO:0032549,GO:0005525,GO:0032561,GO:…
TRINITY_DN56953_c0_g2_i1	Chromosome 18 SCAF14547, whole genome shotgun sequence. (Fragment)	GO:0016796,GO:0044710,GO:0005622,GO:0032991,GO:0044422,GO:0006364,GO:0043229,GO:0008309,GO:0090305,GO:0090304,GO:0043227,GO:0044428,GO:0042254,GO:0006807,GO:0034470,GO:0030532,GO:0044464,GO:0005488,GO:0046483,GO:0008310,GO:0016070,GO:0009987,GO:0016072,GO:0003723,GO:0044260,GO:0006139,GO:0044085,GO:0000475,GO:0004529,GO:0005575,GO:0004527,GO:0043231,GO:0006396,GO:0016787,GO:0005693,GO:1901363,GO:…
TRINITY_DN57170_c0_g1_i1	Nuclear factor I (Fragment)	GO:0045893,GO:0045892,GO:0050678,GO:0006366,GO:0030324,GO:0090304,GO:0061141,GO:0060487,GO:0001159,GO:0042221,GO:0006935,GO:0044428,GO:0044699,GO:0009987,GO:0060486,GO:0006357,GO:0032989,GO:0005515,GO:0048731,GO:0010556,GO:0010557,GO:0007275,GO:0010558,GO:0001067,GO:0018130,GO:1901363,GO:1901362,GO:1901360,GO:0009653,GO:2000027,GO:0044237,GO:0044238,GO:0042127,GO:0042330,GO:0021954,GO:0021955,GO:…
TRINITY_DN57222_c0_g1_i1	Delta fatty acid desaturase	GO:0044711,GO:0044710,GO:0008610,GO:0046394,GO:0097159,GO:0043167,GO:0043169,GO:0043436,GO:0032787,GO:0019752,GO:0044249,GO:0044281,GO:0044283,GO:0006633,GO:0009987,GO:0006631,GO:0016053,GO:0016491,GO:0016705,GO:0046906,GO:0072330,GO:1901576,GO:1901363,GO:0055114,GO:0020037,GO:0003824,GO:0044255,GO:0044237,GO:0044238,GO:0005488,GO:0008150,GO:0008152,GO:0071704,GO:0009058,GO:0006629,GO:0005506,GO:…
TRINITY_DN57315_c0_g1_i1	Component of oligomeric golgi complex, putative	GO:0051234,GO:0043234,GO:0044431,GO:0051641,GO:0048193,GO:0005737,GO:0009987,GO:0051649,GO:0005575,GO:0043231,GO:0046907,GO:0005794,GO:0051179,GO:0044424,GO:0044444,GO:0044422,GO:0006810,GO:0008150,GO:0044464,GO:0044446,GO:0006891,GO:0032991,GO:0016192,GO:0017119,GO:0043229,GO:0043226,GO:0043227,GO:0005622,GO:0005623
TRINITY_DN57395_c0_g1_i1	Sodium-coupled monocarboxylate transporter 1	GO:0048869,GO:0044422,GO:0022890,GO:0035725,GO:0043603,GO:0042221,GO:0022892,GO:0019752,GO:0072337,GO:0071407,GO:0009987,GO:0015081,GO:0044459,GO:0097237,GO:0048646,GO:0046683,GO:0005342,GO:1901360,GO:0071320,GO:0009653,GO:0034220,GO:0006590,GO:0010817,GO:0044237,GO:0044238,GO:0022891,GO:0016020,GO:0016021,GO:0015718,GO:0009719,GO:0044463,GO:0044464,GO:0008507,GO:0061061,GO:0071417,GO:0015711,GO:…
TRINITY_DN57590_c0_g1_i1	Prostasin	GO:0031225,GO:0070008,GO:0046658,GO:0042221,GO:0010942,GO:0010941,GO:0044699,GO:0005044,GO:0009987,GO:0032094,GO:0005515,GO:0004175,GO:0005615,GO:0002028,GO:0051049,GO:0010959,GO:0045121,GO:0010765,GO:0005575,GO:0044238,GO:0016020,GO:0016021,GO:0009719,GO:0044464,GO:0043231,GO:0030198,GO:0009991,GO:0005764,GO:0010243,GO:0022411,GO:0051050,GO:0009056,GO:0009725,GO:0004252,GO:0043434,GO:0042493,GO:…
TRINITY_DN57631_c1_g1_i1	Novel protein (0610011L14Rik) (Fragment)	GO:0005575,GO:0003674,GO:0008150
TRINITY_DN57904_c1_g1_i1	Sodium-dependent phosphate transport protein 2A	GO:0015698,GO:0015075,GO:0051234,GO:0006820,GO:0006810,GO:0008509,GO:0055085,GO:0009987,GO:0008150,GO:0005575,GO:0015103,GO:0015321,GO:0022857,GO:0051179,GO:0034220,GO:0022891,GO:0022892,GO:0006811,GO:0006817,GO:0005215,GO:0015114,GO:0044341,GO:0003674,GO:0016020,GO:0035435
TRINITY_DN57926_c0_g1_i1	Ubiquitin carboxyl-terminal hydrolase 5 (Fragment)	no annotation
TRINITY_DN58127_c0_g1_i1	Solute carrier family 5 member 6a (Fragment)	GO:0005215,GO:0051234,GO:0055085,GO:0009987,GO:0051179,GO:0003674,GO:0044425,GO:0031224,GO:0005575,GO:0016020,GO:0016021,GO:0006810,GO:0008150
TRINITY_DN58175_c0_g1_i1	19S/PA700 proteasome regulatory particle subunit Rpn2p/S2	GO:0044464,GO:0032991,GO:0044424,GO:0005575,GO:0000502,GO:0043234,GO:0005622,GO:0005623
TRINITY_DN58248_c0_g1_i1	V-type proton ATPase 16 kDa proteolipid subunit	GO:0002119,GO:0048764,GO:0006200,GO:0031224,GO:0046130,GO:0040010,GO:0040011,GO:0009119,GO:0046034,GO:0010942,GO:0010941,GO:0000220,GO:0030154,GO:0016020,GO:1901292,GO:0005996,GO:0008553,GO:0044699,GO:0019320,GO:0009987,GO:0009199,GO:0072523,GO:0019318,GO:0048731,GO:0007275,GO:0015991,GO:0019693,GO:0009790,GO:0009791,GO:0009792,GO:0050896,GO:1901361,GO:1901360,GO:0045927,GO:0005975,GO:0034220,GO:…
TRINITY_DN58254_c0_g1_i2	Solute carrier family 22 member 2	GO:0005215,GO:0051234,GO:0055085,GO:0009987,GO:0022857,GO:0051179,GO:0003674,GO:0044425,GO:0031224,GO:0005575,GO:0016020,GO:0016021,GO:0006810,GO:0008150
TRINITY_DN58330_c0_g1_i1	Reverse transcriptase family protein	GO:0044710,GO:0006259,GO:0009058,GO:0097159,GO:0090304,GO:0006807,GO:0034061,GO:0044249,GO:0016740,GO:0005488,GO:0046483,GO:0009987,GO:0003723,GO:0044260,GO:0006139,GO:0006278,GO:0003964,GO:1901363,GO:1901360,GO:0003824,GO:0034641,GO:0071704,GO:0044237,GO:0044238,GO:0008150,GO:0043170,GO:0008152,GO:1901576,GO:0009059,GO:0016779,GO:0006725,GO:0034645,GO:0016772,GO:0003674,GO:0003676,GO:00062601
TRINITY_DN58350_c0_g1_i1	Chromosome undetermined , whole genome shotgun sequence	no annotation
TRINITY_DN58418_c0_g1_i1	FMNL2 (Fragment)	GO:0019899,GO:0051020,GO:0005488,GO:0003674,GO:0030036,GO:0031267,GO:0005515,GO:0009987,GO:0030029,GO:0007010,GO:0016043,GO:0071841,GO:0008092,GO:0006996,GO:0071842,GO:0003779,GO:0071840,GO:0008150,GO:0017016,GO:0017048
TRINITY_DN58426_c0_g1_i1	Ube4a protein	no annotation
TRINITY_DN58501_c0_g2_i1	Protein tyrosine phosphatase receptor type C (Fragment)	GO:0042578,GO:0044710,GO:0016791,GO:0035335,GO:0043412,GO:0044267,GO:0009987,GO:0044260,GO:0006796,GO:0006793,GO:0016311,GO:0006464,GO:0016787,GO:0016788,GO:0003824,GO:0044237,GO:0044238,GO:0008150,GO:0043170,GO:0008152,GO:0071704,GO:0019538,GO:0003674,GO:0036211,GO:0006470,GO:0004725,GO:0004721
TRINITY_DN58545_c0_g1_i1	Alanine-glyoxylate aminotransferase apoenzyme	GO:0008652,GO:0044711,GO:0009063,GO:0008104,GO:0072662,GO:0072663,GO:0009069,GO:0033036,GO:0019752,GO:0048037,GO:0009987,GO:0005515,GO:0031907,GO:0042851,GO:0044237,GO:0044238,GO:0004760,GO:0044464,GO:0006605,GO:0072594,GO:1901565,GO:0015711,GO:0042853,GO:0046907,GO:0070013,GO:0005782,GO:0046395,GO:0046394,GO:0031974,GO:0046983,GO:0043436,GO:0009080,GO:0033365,GO:0016740,GO:0044281,GO:0044283,GO:…
TRINITY_DN58561_c0_g1_i1	VAMP-associated protein A, 33kDa (Fragment)	GO:0043123,GO:0043122,GO:0008104,GO:0044699,GO:0009987,GO:0005515,GO:0048731,GO:0007275,GO:0070972,GO:0007165,GO:0009967,GO:0009966,GO:0016020,GO:0065007,GO:0044464,GO:0010646,GO:0010647,GO:0005783,GO:0046982,GO:0046983,GO:0031175,GO:0033365,GO:0050896,GO:0031982,GO:0034613,GO:0004871,GO:0005575,GO:0043231,GO:0048856,GO:0048522,GO:0048584,GO:0048583,GO:0032502,GO:0032501,GO:0008150,GO:0071944,GO:…
TRINITY_DN58561_c0_g1_i1	CDNA FLJ41544 fis, clone CERVX2002430, highly similar to Vesicle-associated membrane protein-associated protein B/C	GO:0043123,GO:0043122,GO:0008104,GO:0044699,GO:0009987,GO:0005515,GO:0048731,GO:0007275,GO:0070972,GO:0007165,GO:0009967,GO:0009966,GO:0016020,GO:0065007,GO:0044464,GO:0010646,GO:0010647,GO:0005783,GO:0046982,GO:0046983,GO:0031175,GO:0033365,GO:0050896,GO:0031982,GO:0034613,GO:0004871,GO:0005575,GO:0043231,GO:0048856,GO:0048522,GO:0048584,GO:0048583,GO:0032502,GO:0032501,GO:0008150,GO:0071944,GO:…
TRINITY_DN58598_c0_g1_i1	Colorectal mutant cancer protein	no annotation
TRINITY_DN58630_c0_g1_i1	Solute carrier family 29 , member 1 (Fragment)	GO:0051234,GO:0016323,GO:0022892,GO:0015858,GO:0055085,GO:1901505,GO:0009987,GO:0045177,GO:0044459,GO:1901264,GO:0005575,GO:0006810,GO:0015931,GO:0005886,GO:0016324,GO:0022857,GO:0051179,GO:0044425,GO:0031224,GO:0022891,GO:0016020,GO:0016021,GO:0008150,GO:0044464,GO:0005215,GO:0071705,GO:0071944,GO:0015932,GO:0005337,GO:0071702,GO:0003674,GO:0005623
TRINITY_DN58646_c0_g1_i1	CDP-diacylglycerol--inositol 3-phosphatidyltransferase	GO:0045017,GO:0044710,GO:0050794,GO:0008610,GO:0030145,GO:0090407,GO:0008654,GO:0023052,GO:0019637,GO:0043167,GO:0009605,GO:0043169,GO:0009581,GO:0050789,GO:0051606,GO:0044249,GO:0009583,GO:0046486,GO:0005488,GO:0044699,GO:0009314,GO:0009987,GO:0008289,GO:0046488,GO:0009628,GO:0006796,GO:0006793,GO:0003881,GO:0005575,GO:0006650,GO:0017169,GO:0007602,GO:0044700,GO:1901576,GO:0051716,GO:0009416,GO:…
TRINITY_DN58760_c0_g1_i1	Hectd1 protein	GO:0044710,GO:0016874,GO:0016879,GO:0043412,GO:0016881,GO:0044267,GO:0009987,GO:0044260,GO:0005575,GO:0006464,GO:0003824,GO:0044237,GO:0044238,GO:0008150,GO:0043170,GO:0008152,GO:0071704,GO:0044464,GO:0019538,GO:0003674,GO:0036211,GO:0005622,GO:0005623
TRINITY_DN58839_c0_g1_i1	39S ribosomal protein L20, mitochondrial	GO:0044710,GO:0005840,GO:0006412,GO:0097159,GO:0005739,GO:0044249,GO:0005737,GO:0005488,GO:0044267,GO:0009987,GO:0003723,GO:0044260,GO:0010467,GO:0005575,GO:0043231,GO:0043232,GO:1901576,GO:0032991,GO:1901363,GO:0044424,GO:0009058,GO:0030529,GO:0044237,GO:0044238,GO:0008150,GO:0043170,GO:0008152,GO:0071704,GO:0009059,GO:0044444,GO:0044464,GO:0019843,GO:0034645,GO:0003735,GO:0003674,GO:0003676,GO:…
TRINITY_DN58839_c0_g3_i1	39S ribosomal protein L20, mitochondrial	GO:0044710,GO:0005840,GO:0006412,GO:0097159,GO:0005739,GO:0044249,GO:0005737,GO:0005488,GO:0044267,GO:0009987,GO:0003723,GO:0044260,GO:0010467,GO:0005575,GO:0043231,GO:0043232,GO:1901576,GO:0032991,GO:1901363,GO:0044424,GO:0009058,GO:0030529,GO:0044237,GO:0044238,GO:0008150,GO:0043170,GO:0008152,GO:0071704,GO:0009059,GO:0044444,GO:0044464,GO:0019843,GO:0034645,GO:0003735,GO:0003674,GO:0003676,GO:…
TRINITY_DN58857_c1_g1_i1	Protein phosphatase 2A catalytic subunit (Fragment)	GO:0016787,GO:0003824,GO:0008152,GO:0003674,GO:0008150
TRINITY_DN58860_c0_g2_i1	Serine/threonine-protein kinase ste20	GO:0042802,GO:0050769,GO:0050767,GO:0043281,GO:0010941,GO:0023056,GO:0032559,GO:0044699,GO:0032555,GO:0009987,GO:0032550,GO:0001882,GO:0005515,GO:0048731,GO:0006468,GO:0007275,GO:0007163,GO:0009967,GO:0009966,GO:1901363,GO:0031399,GO:0044237,GO:0044238,GO:0010951,GO:0010769,GO:0050770,GO:0050772,GO:0065007,GO:0043069,GO:0045597,GO:0010646,GO:0045595,GO:0051645,GO:0010562,GO:0030295,GO:0061097,GO:…
TRINITY_DN59089_c0_g1_i1	Peptidyl-prolyl cis-trans isomerase A	GO:0051082,GO:0040011,GO:0032940,GO:0018193,GO:0016032,GO:0051806,GO:0044699,GO:0005759,GO:0009987,GO:0005515,GO:0000413,GO:0006278,GO:0002576,GO:1901360,GO:0044237,GO:0044238,GO:0003755,GO:0065007,GO:0006457,GO:0006928,GO:0090304,GO:0016192,GO:0022414,GO:0022415,GO:2000241,GO:0019061,GO:0016853,GO:0016859,GO:0031974,GO:0043900,GO:0050817,GO:0052126,GO:0050896,GO:0030168,GO:0006950,GO:0030496,GO:…
TRINITY_DN59117_c0_g1_i1	Protein Ift140 (Fragment)	GO:0048869,GO:0005929,GO:0010927,GO:0048858,GO:0032391,GO:0030031,GO:0030030,GO:0000902,GO:0072372,GO:0044085,GO:0032989,GO:0042995,GO:0071840,GO:0005575,GO:0042384,GO:0043231,GO:0035085,GO:0048646,GO:0005930,GO:0048856,GO:0009653,GO:0044424,GO:0031513,GO:0044422,GO:0022607,GO:0008150,GO:0044446,GO:0044463,GO:0009987,GO:0032990,GO:0044464,GO:0044441,GO:0032502,GO:0060271,GO:0003674,GO:0016043,GO:…
TRINITY_DN59158_c0_g1_i1	SAP domain-containing ribonucleoprotein	GO:0045892,GO:0001012,GO:0006366,GO:0090304,GO:0001159,GO:0009987,GO:0005515,GO:0010556,GO:0010558,GO:0001067,GO:0018130,GO:1901363,GO:1901362,GO:1901360,GO:0044237,GO:0044238,GO:0000976,GO:0065007,GO:0044464,GO:0060255,GO:0019904,GO:0045934,GO:0000122,GO:0019438,GO:0080090,GO:0003723,GO:2001141,GO:0006355,GO:0006357,GO:0006351,GO:0005575,GO:0043231,GO:0048523,GO:0000987,GO:0000982,GO:0000981,GO:…
TRINITY_DN59208_c0_g1_i1	Methylmalonyl-CoA mutase N-terminal domain subfamily	GO:0004494,GO:0044710,GO:0016853,GO:0097159,GO:0043167,GO:0043168,GO:0043169,GO:0043436,GO:0006807,GO:0019752,GO:0005737,GO:0006520,GO:0005488,GO:0044699,GO:0009987,GO:1901605,GO:0031406,GO:0005739,GO:0007275,GO:0006790,GO:0005575,GO:0043231,GO:1901564,GO:0046906,GO:0032502,GO:0009791,GO:1901363,GO:0050667,GO:0044707,GO:0016866,GO:0000096,GO:0003824,GO:0044424,GO:0032501,GO:0072341,GO:0044237,GO:…
TRINITY_DN59208_c1_g1_i1	Methylmalonyl-CoA mutase C-terminal domain	GO:0003824,GO:0031419,GO:0036094,GO:0016853,GO:0019842,GO:0016866,GO:0003674,GO:0097159,GO:0043167,GO:0005488,GO:0043169,GO:1901363,GO:0046872,GO:0008150,GO:0046906,GO:0008152
TRINITY_DN59226_c0_g1_i1	Poly A binding protein	GO:0005840,GO:0051168,GO:0051169,GO:0044267,GO:0009895,GO:0040010,GO:0090304,GO:0044710,GO:0010494,GO:0031369,GO:0006810,GO:0006446,GO:0044699,GO:0043186,GO:0008266,GO:0009987,GO:0005515,GO:0048731,GO:0010556,GO:0007275,GO:0007276,GO:0008187,GO:0009790,GO:0009792,GO:0060293,GO:1901363,GO:1901360,GO:0032501,GO:0045927,GO:0060212,GO:0043631,GO:0044237,GO:0044238,GO:0044464,GO:0065007,GO:0032991,GO:…
TRINITY_DN59248_c0_g1_i1	Acyl-coenzyme A thioesterase 13	GO:0016790,GO:0051259,GO:0043933,GO:0071822,GO:0005737,GO:0022607,GO:0047617,GO:0005739,GO:0044085,GO:0005575,GO:0006461,GO:0043231,GO:0016787,GO:0051260,GO:0016788,GO:0003824,GO:0044424,GO:0016289,GO:0065003,GO:0051262,GO:0008150,GO:0008152,GO:0044444,GO:0044464,GO:0070271,GO:0003674,GO:0051289,GO:0016043,GO:0043229,GO:0071840,GO:0043226,GO:0043227,GO:0005622,GO:00056235
TRINITY_DN59265_c0_g1_i1	Kinase D-interacting substrate, 220kDa (Fragment)	GO:0048869,GO:0043009,GO:0031175,GO:0007399,GO:0030030,GO:0000904,GO:0016740,GO:0000902,GO:0048468,GO:0044699,GO:0009987,GO:0048812,GO:0032989,GO:0048731,GO:0001701,GO:0006796,GO:0007275,GO:0006793,GO:0016310,GO:0048666,GO:0016358,GO:0048646,GO:0009790,GO:0048813,GO:0009792,GO:0048858,GO:0044707,GO:0032501,GO:0048856,GO:0003824,GO:0032502,GO:0030154,GO:0044237,GO:0008150,GO:0008152,GO:0009653,GO:…
TRINITY_DN59401_c0_g1_i1	PIWIL3 (Fragment)	GO:0044710,GO:0097159,GO:0003743,GO:0044249,GO:0005488,GO:0044267,GO:0009987,GO:0003723,GO:0044260,GO:0071704,GO:1901363,GO:0044237,GO:0044238,GO:0008150,GO:0043170,GO:0008152,GO:1901576,GO:0009059,GO:0009058,GO:0034645,GO:0019538,GO:0008135,GO:0003674,GO:0003676,GO:0010467,GO:0006412,GO:0006413
TRINITY_DN59419_c1_g1_i1	Chromosome undetermined , whole genome shotgun sequence	no annotation
TRINITY_DN59580_c0_g1_i1	Cardiomyocyte alpha-spectrin (Fragment)	no annotation
TRINITY_DN59720_c0_g1_i1	Related to Yippee protein	GO:0007472,GO:0007476,GO:0009062,GO:0071555,GO:0035114,GO:0019752,GO:0009664,GO:0009827,GO:0044699,GO:0009987,GO:0048731,GO:0007275,GO:0007560,GO:0048737,GO:0048736,GO:0009791,GO:0055114,GO:0019395,GO:0044237,GO:0044238,GO:0071554,GO:0035120,GO:0009653,GO:0044464,GO:0022411,GO:0016853,GO:0046395,GO:0031974,GO:0043436,GO:0035107,GO:0044281,GO:0044282,GO:0016054,GO:0005575,GO:0043231,GO:0043233,GO:…
TRINITY_DN59780_c0_g1_i1	Chromosome 12 SCAF14993, whole genome shotgun sequence. (Fragment)	no annotation
TRINITY_DN59822_c0_g1_i1	Longitudinals lacking protein-like	no annotation
TRINITY_DN59825_c0_g1_i1	Zinc finger HIT domain-containing protein 6	no annotation
TRINITY_DN59825_c0_g1_i2	Zinc finger HIT domain-containing protein 6	no annotation
TRINITY_DN59836_c0_g1_i1	Ankyrin repeat domain-containing protein 57 (Fragment)	no annotation
TRINITY_DN59961_c1_g1_i1	Eukaryotic translation initiation factor 3 subunit K	GO:0006364,GO:0090304,GO:0010942,GO:0010941,GO:0003743,GO:0006446,GO:0009987,GO:0005515,GO:0010556,GO:1901363,GO:1901360,GO:0044237,GO:0044238,GO:0005575,GO:0032991,GO:0065007,GO:0044464,GO:0060255,GO:0043021,GO:0043022,GO:0080090,GO:0003723,GO:0043234,GO:0043231,GO:0048522,GO:0042254,GO:0032268,GO:0008150,GO:0008152,GO:1901576,GO:0006412,GO:0048518,GO:0043229,GO:0042981,GO:0010468,GO:0043227,GO:…
TRINITY_DN59968_c0_g1_i1	Leucine carboxyl methyltransferase 1	GO:0003006,GO:0044710,GO:0043687,GO:0051998,GO:0008757,GO:0000003,GO:0071841,GO:0043933,GO:0008168,GO:0005515,GO:0032259,GO:0044260,GO:0018410,GO:0009628,GO:0005737,GO:0016741,GO:0016740,GO:0005488,GO:0048608,GO:0009648,GO:0006479,GO:0044267,GO:0061458,GO:0009987,GO:0043623,GO:0048731,GO:0044085,GO:0071840,GO:0007275,GO:0003880,GO:0009314,GO:0010340,GO:0006461,GO:0043231,GO:0006464,GO:0009791,GO:…
TRINITY_DN59968_c0_g2_i1	Leucine carboxyl methyltransferase 1	GO:0003006,GO:0044710,GO:0043687,GO:0051998,GO:0008757,GO:0000003,GO:0071841,GO:0043933,GO:0008168,GO:0005515,GO:0032259,GO:0044260,GO:0018410,GO:0009628,GO:0005737,GO:0016741,GO:0016740,GO:0005488,GO:0048608,GO:0009648,GO:0006479,GO:0044267,GO:0061458,GO:0009987,GO:0043623,GO:0048731,GO:0044085,GO:0071840,GO:0007275,GO:0003880,GO:0009314,GO:0010340,GO:0006461,GO:0043231,GO:0006464,GO:0009791,GO:…
TRINITY_DN59977_c0_g1_i1	Guanine nucleotide-exchange protein GEP1	GO:0048764,GO:0008150,GO:0009826,GO:0032501,GO:0044699,GO:0009987,GO:0032989,GO:0005515,GO:0048731,GO:0010386,GO:0007275,GO:0007164,GO:0009790,GO:0009791,GO:0009793,GO:0009798,GO:0010087,GO:0060918,GO:0010817,GO:0071555,GO:0071554,GO:0009653,GO:0010154,GO:0044464,GO:0016192,GO:0010646,GO:0048765,GO:0009913,GO:0009914,GO:0022804,GO:0022414,GO:0010015,GO:0008544,GO:0051056,GO:0046983,GO:0010053,GO:…
TRINITY_DN59982_c0_g1_i1	G1 to S phase transition protein	GO:0046130,GO:0090304,GO:0009119,GO:0046039,GO:0051325,GO:0019001,GO:0032259,GO:0003746,GO:0009116,GO:0009117,GO:0007049,GO:0032984,GO:0032555,GO:0009987,GO:0009199,GO:0032550,GO:0001882,GO:0001883,GO:0019693,GO:0022403,GO:0022402,GO:0005737,GO:0006195,GO:1901363,GO:1901361,GO:1901360,GO:0006414,GO:0009207,GO:0009205,GO:0009203,GO:0044237,GO:0044238,GO:0043231,GO:0017111,GO:0044464,GO:0032561,GO:…
TRINITY_DN59987_c0_g1_i1	Rab7 protein	GO:0051236,GO:0048764,GO:0042578,GO:0009894,GO:0009642,GO:0046130,GO:0000302,GO:0008104,GO:0009119,GO:0046039,GO:0019001,GO:0019003,GO:0009116,GO:0009117,GO:0044144,GO:0006457,GO:0009314,GO:0048765,GO:0044699,GO:0032555,GO:0009987,GO:0009199,GO:0032550,GO:0034613,GO:0001882,GO:0032553,GO:0048731,GO:0048732,GO:0007275,GO:0019693,GO:0007165,GO:0009966,GO:0006195,GO:1901363,GO:0009416,GO:1901361,GO:…
TRINITY_DN60009_c0_g1_i1	Molybdenum cofactor synthesis 1 isoform 2	GO:0009507,GO:0044710,GO:0051188,GO:0051189,GO:0051186,GO:0051540,GO:0090407,GO:0097159,GO:0019637,GO:0043167,GO:0043169,GO:0043168,GO:0006807,GO:1901265,GO:0000166,GO:0044249,GO:0006732,GO:0005488,GO:0046483,GO:0035639,GO:0044267,GO:0032555,GO:0009987,GO:0032550,GO:0001882,GO:0044260,GO:0005737,GO:0043229,GO:0006796,GO:0051539,GO:0016829,GO:0006793,GO:0036094,GO:0006777,GO:0043234,GO:0051536,GO:…
TRINITY_DN60010_c0_g1_i1	Innexin inx2	GO:0043234,GO:0046130,GO:0035120,GO:0009119,GO:0046039,GO:0035114,GO:0042221,GO:0034330,GO:0010496,GO:0009116,GO:0022892,GO:0007632,GO:0016331,GO:0044699,GO:0032555,GO:0009987,GO:0009199,GO:0048546,GO:0044459,GO:0001882,GO:0032553,GO:0048731,GO:0007275,GO:0007560,GO:0048737,GO:0007276,GO:0007165,GO:0048135,GO:0048134,GO:0009790,GO:0009791,GO:0006195,GO:1901363,GO:0009416,GO:1901361,GO:1901360,GO:…
TRINITY_DN60059_c0_g1_i1	Dynactin subunit, putative	GO:0003674
TRINITY_DN60114_c0_g1_i1	Suppression of tumorigenicity 7, isoform a, 3 prime (Fragment)	GO:0003674,GO:0044425,GO:0031224,GO:0005575,GO:0016020,GO:0016021,GO:0008150
TRINITY_DN60166_c0_g1_i1	Transcriptional repressor protein YY1	GO:0051252,GO:0044710,GO:0008270,GO:2000112,GO:0097159,GO:0090304,GO:0043167,GO:0019222,GO:0043169,GO:0051171,GO:0006807,GO:0044260,GO:0050789,GO:0044249,GO:0034654,GO:0005488,GO:0046483,GO:0031326,GO:0016070,GO:0009987,GO:0031323,GO:2001141,GO:0005515,GO:0006139,GO:0010556,GO:0010467,GO:0006351,GO:0005575,GO:0005634,GO:0043231,GO:0018130,GO:0071704,GO:1901363,GO:1901362,GO:1901360,GO:0019438,GO:…
TRINITY_DN60182_c0_g1_i1	Protein Churchill	GO:0045893,GO:0051270,GO:0090304,GO:0040012,GO:0042221,GO:0044699,GO:0009987,GO:0007169,GO:0010556,GO:0010557,GO:0007275,GO:0043170,GO:0007165,GO:0018130,GO:0007166,GO:0009790,GO:0009966,GO:0009792,GO:1901363,GO:1901362,GO:1901360,GO:0009968,GO:0044237,GO:0044238,GO:0009719,GO:0009653,GO:0010648,GO:0044464,GO:0006928,GO:0040011,GO:0010646,GO:0045595,GO:0008270,GO:0008543,GO:0071495,GO:0060255,GO:…
TRINITY_DN60206_c0_g2_i1	Receptor for activated protein kinase C	GO:0001525,GO:2000114,GO:0005840,GO:0009896,GO:0051272,GO:0004860,GO:0051270,GO:0051276,GO:0090003,GO:0010950,GO:0040012,GO:0097202,GO:0043005,GO:0019210,GO:0040017,GO:0043280,GO:0010942,GO:0010941,GO:0050764,GO:0043281,GO:0030100,GO:0016032,GO:0007049,GO:0007205,GO:0044699,GO:0045862,GO:0009987,GO:0031400,GO:0033121,GO:0044459,GO:0005515,GO:0048731,GO:0010556,GO:0007275,GO:0007154,GO:0001558,GO:…
TRINITY_DN60230_c0_g1_i1	Short-chain alcohol dehydrogenase/3-hydroxyacyl-CoA dehydrogenase	GO:0033327,GO:0048037,GO:0044699,GO:0009987,GO:0005515,GO:0048731,GO:0007275,GO:0007569,GO:0007568,GO:0050662,GO:1901363,GO:0055114,GO:0016020,GO:0051287,GO:0044464,GO:0051289,GO:0016229,GO:0022414,GO:0036094,GO:0003857,GO:0005783,GO:0051427,GO:0031975,GO:0035257,GO:0045137,GO:0035258,GO:0048608,GO:0061458,GO:0005575,GO:0043231,GO:0048856,GO:0031966,GO:0031967,GO:0032502,GO:0032501,GO:0004303,GO:…
TRINITY_DN60230_c0_g1_i2	3-hydroxyacyl-CoA dehydrogenase FadB2x	GO:0033327,GO:0048037,GO:0044699,GO:0009987,GO:0005515,GO:0048731,GO:0007275,GO:0007569,GO:0007568,GO:0050662,GO:1901363,GO:0055114,GO:0016020,GO:0051287,GO:0044464,GO:0051289,GO:0016229,GO:0022414,GO:0036094,GO:0003857,GO:0005783,GO:0051427,GO:0031975,GO:0004312,GO:0035257,GO:0045137,GO:0035258,GO:0016740,GO:0016747,GO:0048608,GO:0061458,GO:0005575,GO:0043231,GO:0048856,GO:0031966,GO:0031967,GO:…
TRINITY_DN60249_c0_g1_i1	Neurotrimin	no annotation
TRINITY_DN60249_c0_g1_i2	Lachesin	GO:0019991,GO:0042803,GO:0042221,GO:0034330,GO:0016331,GO:0016337,GO:0044699,GO:0009987,GO:0009986,GO:0005515,GO:0048731,GO:0007275,GO:0060249,GO:0005615,GO:0009790,GO:0016020,GO:0009719,GO:0009653,GO:0044464,GO:0045595,GO:0030902,GO:0035152,GO:0048598,GO:0009725,GO:0050767,GO:0046983,GO:0043627,GO:0043025,GO:0045216,GO:0050896,GO:0022037,GO:0042995,GO:0005575,GO:0005576,GO:0060076,GO:0048523,GO:…
TRINITY_DN60296_c0_g1_i1	40S ribosomal protein S7	GO:0005840,GO:0006364,GO:0090304,GO:0008150,GO:0033036,GO:0016032,GO:0019080,GO:0019083,GO:0032984,GO:0044699,GO:0009987,GO:0005515,GO:0048731,GO:0007275,GO:0070972,GO:0018130,GO:0009790,GO:1901363,GO:1901362,GO:1901361,GO:1901360,GO:0009059,GO:0044237,GO:0044238,GO:0044464,GO:0032991,GO:0006605,GO:0072594,GO:0008104,GO:0044430,GO:0034621,GO:0034623,GO:0022414,GO:0022415,GO:0048534,GO:0022411,GO:…
TRINITY_DN60296_c0_g2_i1	40S ribosomal protein S7	GO:0005840,GO:0006364,GO:0090304,GO:0008150,GO:0033036,GO:0016032,GO:0019080,GO:0019083,GO:0032984,GO:0044699,GO:0009987,GO:0005515,GO:0048731,GO:0007275,GO:0070972,GO:0018130,GO:0009790,GO:1901363,GO:1901362,GO:1901361,GO:1901360,GO:0009059,GO:0044237,GO:0044238,GO:0044464,GO:0032991,GO:0006605,GO:0072594,GO:0008104,GO:0044430,GO:0034621,GO:0034623,GO:0022414,GO:0022415,GO:0048534,GO:0022411,GO:…
TRINITY_DN60397_c0_g1_i1	Multidrug resistance-associated protein 5 (Fragment)	GO:0006200,GO:0032868,GO:0046130,GO:0009119,GO:0046034,GO:0009116,GO:0009117,GO:0032496,GO:0032559,GO:0016887,GO:0032555,GO:0009987,GO:0009199,GO:0032550,GO:0072523,GO:0001882,GO:0032553,GO:0019693,GO:0005737,GO:0006195,GO:1901363,GO:1901361,GO:1901360,GO:0009207,GO:0009205,GO:0009203,GO:0044237,GO:0044238,GO:0016020,GO:0016021,GO:0009719,GO:0017111,GO:0044464,GO:0006163,GO:0009164,GO:0015399,GO:…
TRINITY_DN60500_c0_g1_i1	Gualynate kinase-1 (Fragment)	GO:0006412,GO:0044237,GO:0008104,GO:0009119,GO:0046039,GO:0046034,GO:0046037,GO:0009116,GO:0009117,GO:0032559,GO:0032555,GO:0009987,GO:0009199,GO:0009215,GO:0001882,GO:0001883,GO:0019692,GO:0019693,GO:0006810,GO:0018130,GO:0046128,GO:0046129,GO:1901363,GO:1901362,GO:1901360,GO:0019861,GO:0032549,GO:0044036,GO:0009205,GO:0009200,GO:0009201,GO:0044238,GO:0071554,GO:0044038,GO:0017111,GO:0044464,GO:…
TRINITY_DN60517_c0_g1_i1	G-protein coupled receptor 143	GO:0060089,GO:0044700,GO:0065007,GO:0051716,GO:0004888,GO:0044699,GO:0007165,GO:0009987,GO:0003674,GO:0023052,GO:0050896,GO:0004872,GO:0038023,GO:0050794,GO:0004871,GO:0007154,GO:0005575,GO:0016020,GO:0050789,GO:0008150,GO:0007166
TRINITY_DN60523_c0_g1_i1	Ankyrin repeat protein, putative	GO:0005737,GO:0044444,GO:0044464,GO:0043226,GO:0005770,GO:0005768,GO:0044424,GO:0043229,GO:0005575,GO:0005634,GO:0043231,GO:0043227,GO:0005622,GO:0005623
TRINITY_DN60770_c1_g1_i1	Proteasome subunit alpha type	GO:0042633,GO:0070003,GO:0005840,GO:0043234,GO:0042638,GO:0031398,GO:0090304,GO:0008150,GO:0010498,GO:0043933,GO:0051603,GO:0043248,GO:0010941,GO:0016032,GO:0072331,GO:0044699,GO:0051320,GO:0009987,GO:0031400,GO:0005515,GO:0048731,GO:0004175,GO:0007275,GO:0022405,GO:0022404,GO:0022403,GO:0022402,GO:0072422,GO:1901360,GO:0042742,GO:0043632,GO:0031399,GO:0044237,GO:0044238,GO:0031396,GO:0006461,GO:…
TRINITY_DN60779_c0_g1_i1	CDNA FLJ55683, highly similar to Transmembrane protein 1	GO:0044425,GO:0005575,GO:0016020,GO:0016021,GO:0031224
TRINITY_DN60786_c0_g1_i1	Vacuolar protein sorting-associated protein 11 homolog	GO:0044237,GO:0008104,GO:0010948,GO:0010008,GO:0033036,GO:0045786,GO:0016881,GO:0061024,GO:0061025,GO:0009987,GO:0005515,GO:0031988,GO:0022406,GO:0022402,GO:0006892,GO:1901363,GO:1901265,GO:0007049,GO:0031902,GO:0005575,GO:0044238,GO:0016023,GO:0016020,GO:0044464,GO:0065007,GO:0005769,GO:0032991,GO:0005765,GO:0043231,GO:0007034,GO:0008270,GO:0045324,GO:0031410,GO:0010564,GO:0005764,GO:0036094,GO:…
TRINITY_DN60826_c0_g1_i1	Sugar transporter ERD6-like 6	GO:0016936,GO:0006091,GO:0044422,GO:0033300,GO:0022891,GO:0042221,GO:0010941,GO:0022892,GO:0044456,GO:0030672,GO:0044699,GO:0035270,GO:0009987,GO:0044459,GO:0005515,GO:0048731,GO:0042802,GO:0007275,GO:0001939,GO:0048518,GO:0009967,GO:0042946,GO:0055114,GO:0055056,GO:0005975,GO:0051049,GO:0045121,GO:0045120,GO:0009966,GO:0044237,GO:0044238,GO:0032403,GO:0016020,GO:0016021,GO:0051119,GO:0051046,GO:…
TRINITY_DN60828_c0_g1_i1	Protein FAM40A	no annotation
TRINITY_DN60904_c0_g1_i1	C6orf134 protein, putative	GO:0016740,GO:0016747,GO:0016746,GO:0008080,GO:0003674,GO:0003824,GO:0016407,GO:0016410,GO:0019799,GO:0034212,GO:0008150,GO:0008152
TRINITY_DN61304_c1_g1_i1	Ras-like protein TC21 (Fragment)	GO:0046130,GO:0009119,GO:0046039,GO:0019001,GO:0009116,GO:0009117,GO:0044699,GO:0032555,GO:0009987,GO:0009199,GO:0032550,GO:0001882,GO:0001883,GO:0019693,GO:0007165,GO:0006195,GO:1901363,GO:1901361,GO:1901360,GO:0009207,GO:0009205,GO:0009203,GO:0044237,GO:0044238,GO:0016020,GO:0065007,GO:0017111,GO:0032561,GO:0006163,GO:0009164,GO:0009166,GO:0036094,GO:0007264,GO:0006184,GO:0043167,GO:0023052,GO:…
TRINITY_DN61318_c0_g1_i1	PAS domain containing serine/threonine kinase (Fragment)	GO:0008289,GO:0031323,GO:0032559,GO:0032555,GO:0009987,GO:0032550,GO:0001882,GO:0001883,GO:0010556,GO:0006468,GO:0070874,GO:0010558,GO:0005979,GO:1901363,GO:0051049,GO:0044237,GO:0044238,GO:0051046,GO:0065007,GO:0044464,GO:0010646,GO:0004674,GO:0060255,GO:0004672,GO:0090087,GO:0010962,GO:0030554,GO:0016740,GO:0080090,GO:0043467,GO:0010675,GO:0010677,GO:0005575,GO:0043231,GO:0048523,GO:0005794,GO:…
TRINITY_DN61318_c0_g2_i1	PAS domain containing serine/threonine kinase (Fragment)	GO:0008289,GO:0032559,GO:0032555,GO:0009987,GO:0032550,GO:0001882,GO:0032553,GO:0070873,GO:0006468,GO:0070874,GO:0010558,GO:0005979,GO:1901363,GO:0051049,GO:0044237,GO:0044238,GO:0051046,GO:0065007,GO:0010556,GO:0044464,GO:0010646,GO:0004674,GO:0036094,GO:0004672,GO:0090087,GO:0010962,GO:0030554,GO:0016740,GO:0080090,GO:0010675,GO:0010677,GO:0005575,GO:0043231,GO:0048523,GO:0005794,GO:2000505,GO:…
TRINITY_DN61442_c0_g1_i1	Reelin (Fragment)	no annotation
TRINITY_DN61453_c0_g1_i1	Probable signal peptidase complex subunit 2	GO:0002119,GO:0044237,GO:0040011,GO:0008104,GO:0040014,GO:0040015,GO:0043603,GO:0033036,GO:0002164,GO:0051604,GO:0044699,GO:0009987,GO:0016528,GO:0007275,GO:0070972,GO:0009790,GO:0009791,GO:0009792,GO:0055114,GO:0045926,GO:0051049,GO:0005575,GO:0044238,GO:0016020,GO:0016021,GO:0051046,GO:0065007,GO:0072599,GO:0006605,GO:0072594,GO:0016192,GO:0010646,GO:1901564,GO:0006518,GO:0005787,GO:0090087,GO:…
TRINITY_DN61453_c0_g1_i3	Probable signal peptidase complex subunit 2	GO:0002119,GO:0044237,GO:0040011,GO:0008104,GO:0040014,GO:0040015,GO:0043603,GO:0033036,GO:0002164,GO:0051604,GO:0044699,GO:0009987,GO:0016528,GO:0007275,GO:0070972,GO:0009790,GO:0009791,GO:0009792,GO:0055114,GO:0045926,GO:0051049,GO:0005575,GO:0044238,GO:0016020,GO:0016021,GO:0051046,GO:0065007,GO:0072599,GO:0006605,GO:0072594,GO:0016192,GO:0010646,GO:1901564,GO:0006518,GO:0005787,GO:0090087,GO:…
TRINITY_DN61460_c0_g2_i1	Reverse transcriptase (Fragment)	GO:0044710,GO:0006259,GO:0009058,GO:0097159,GO:0090304,GO:0006807,GO:0034061,GO:0044249,GO:0016740,GO:0005488,GO:0046483,GO:0009987,GO:0003723,GO:0044260,GO:0006139,GO:0006278,GO:0003964,GO:1901363,GO:1901360,GO:0003824,GO:0034641,GO:0071704,GO:0044237,GO:0044238,GO:0008150,GO:0043170,GO:0008152,GO:1901576,GO:0009059,GO:0016779,GO:0006725,GO:0034645,GO:0016772,GO:0003674,GO:0003676,GO:00062609
TRINITY_DN61483_c0_g2_i1	SEC13 homolog	no annotation
TRINITY_DN61491_c0_g1_i1	Smc1a protein (Fragment)	GO:0051276,GO:0010948,GO:0048519,GO:0044699,GO:0009987,GO:0000776,GO:0005515,GO:0010556,GO:0006275,GO:0010558,GO:0022402,GO:0000279,GO:0005575,GO:0044464,GO:0065007,GO:0008278,GO:0032991,GO:0010564,GO:0022414,GO:0060255,GO:0048523,GO:0051052,GO:0051053,GO:0045934,GO:0046982,GO:0046983,GO:0032876,GO:0050896,GO:0080090,GO:0006950,GO:0043234,GO:0003682,GO:0043231,GO:0007062,GO:0043232,GO:0008156,GO:…
TRINITY_DN61508_c0_g1_i1	Ubiquitin-60S ribosomal protein L40	GO:0002119,GO:0045893,GO:0045892,GO:0051603,GO:0070482,GO:0072331,GO:0061024,GO:0010556,GO:0010557,GO:0007275,GO:0070972,GO:0010558,GO:0009790,GO:0009791,GO:0009792,GO:0002756,GO:0005875,GO:0002753,GO:0002758,GO:0031399,GO:0031398,GO:0031397,GO:0031396,GO:0090092,GO:0032480,GO:0031410,GO:0071495,GO:0034621,GO:0034623,GO:0006511,GO:0050896,GO:0022626,GO:0022625,GO:0006952,GO:0006950,GO:0030163,GO:…
TRINITY_DN61527_c0_g1_i1	Flj13710 protein (Fragment)	GO:0016787,GO:0003674,GO:0003824,GO:0008233,GO:0008150,GO:0008152
TRINITY_DN616_c0_g1_i1	NADH dehydrogenase iron-sulfur protein 6, mitochondrial	GO:0044710,GO:0050136,GO:0055114,GO:0008137,GO:0016651,GO:0003674,GO:0016491,GO:0003824,GO:0016655,GO:0003954,GO:0008150,GO:0008152
TRINITY_DN61623_c0_g1_i1	Epidermal growth factor receptor (Fragment)	GO:0044710,GO:0030554,GO:0003674,GO:0097159,GO:0004888,GO:0043167,GO:0043412,GO:0043168,GO:0044260,GO:0050789,GO:0006796,GO:0000166,GO:0016740,GO:0005488,GO:0032559,GO:0044699,GO:0044267,GO:0032555,GO:0009987,GO:0032550,GO:0001882,GO:1901265,GO:0007169,GO:0006468,GO:0004713,GO:0006793,GO:0004871,GO:0016310,GO:0004872,GO:0004714,GO:0007165,GO:0007167,GO:0006464,GO:0044700,GO:0071704,GO:0051716,GO:…
TRINITY_DN61623_c0_g2_i1	Epidermal growth factor receptor (Fragment)	GO:0045893,GO:0050670,GO:0050672,GO:0009891,GO:0044444,GO:0044237,GO:0002683,GO:0002682,GO:0042802,GO:0040011,GO:0009118,GO:0009894,GO:2001141,GO:0042221,GO:0005575,GO:0050877,GO:0045580,GO:0006935,GO:0032559,GO:0044699,GO:0032555,GO:0009987,GO:0032319,GO:0032550,GO:0044459,GO:0001882,GO:0001883,GO:0048731,GO:0048812,GO:0010557,GO:0007275,GO:0004713,GO:0001558,GO:0042330,GO:0007165,GO:0065007,GO:…
TRINITY_DN61631_c0_g1_i1	CTLH domain-containing protein	GO:0044464,GO:0043226,GO:0003674,GO:0043227,GO:0044424,GO:0043229,GO:0005575,GO:0005634,GO:0043231,GO:0008150,GO:0005622,GO:0005623
TRINITY_DN61663_c0_g1_i2	TsetseEP	no annotation
TRINITY_DN61675_c0_g1_i1	Protein-L-isoaspartate (D-aspartate) O-methyltransferase domain containing 1	GO:0044710,GO:0008757,GO:0008168,GO:0032259,GO:0043412,GO:0043414,GO:0016741,GO:0016740,GO:0044267,GO:0009987,GO:0044260,GO:0010340,GO:0004719,GO:0006464,GO:0003824,GO:0008171,GO:0044237,GO:0044238,GO:0008213,GO:0008150,GO:0043170,GO:0008152,GO:0071704,GO:0019538,GO:0008276,GO:0003674,GO:0006479,GO:0036211,GO:0005575,GO:0051998
TRINITY_DN61880_c0_g1_i1	Haspin protein kinase	GO:0044710,GO:0006468,GO:0030554,GO:0097159,GO:0043167,GO:0043168,GO:0043412,GO:0000166,GO:1901265,GO:0016740,GO:0005488,GO:0032559,GO:0044267,GO:0032555,GO:0009987,GO:0032550,GO:0001882,GO:0044260,GO:0006796,GO:0006793,GO:0036094,GO:0016310,GO:0001883,GO:0006464,GO:1901363,GO:0003824,GO:0044237,GO:0044238,GO:0008150,GO:0043170,GO:0008152,GO:0071704,GO:0032549,GO:0005524,GO:0016772,GO:0019538,GO:…
TRINITY_DN62173_c0_g1_i1	Phosphatidylinositol 5-phosphate 4-kinase type-2 alpha (Fragment)	GO:0048869,GO:0044710,GO:0019637,GO:0030099,GO:0030097,GO:0016740,GO:0048468,GO:0044699,GO:0009987,GO:0046488,GO:0048731,GO:0006796,GO:0007275,GO:0006793,GO:0016310,GO:0006650,GO:0030219,GO:0044707,GO:0032501,GO:0002376,GO:0048856,GO:0003824,GO:0032502,GO:0030154,GO:0046486,GO:0030258,GO:0044237,GO:0044238,GO:0008150,GO:0008152,GO:0071704,GO:0048534,GO:0006629,GO:0046854,GO:0035855,GO:0016772,GO:…
TRINITY_DN62356_c0_g1_i1	TUBB (Fragment)	GO:0034622,GO:0070271,GO:0051258,GO:0097159,GO:0044430,GO:0071841,GO:0043167,GO:0043933,GO:0019001,GO:0043168,GO:0005575,GO:0032553,GO:0043623,GO:0000166,GO:0005488,GO:0032555,GO:0009987,GO:0007018,GO:0032550,GO:0001882,GO:1901265,GO:0044085,GO:0071840,GO:0043234,GO:0006461,GO:0043232,GO:0005856,GO:1901363,GO:0005874,GO:0032561,GO:0001883,GO:0006928,GO:0044424,GO:0044422,GO:0065003,GO:0022607,GO:…
TRINITY_DN62425_c0_g1_i1	Dipeptidyl-peptidase I	GO:0044238,GO:0002443,GO:0002449,GO:0051604,GO:0044699,GO:0005044,GO:0005515,GO:0004175,GO:0007275,GO:0007568,GO:0009790,GO:0009792,GO:0002456,GO:0044464,GO:0043231,GO:0005764,GO:0005783,GO:0042221,GO:0004252,GO:0043621,GO:0050896,GO:0005773,GO:0006955,GO:0006508,GO:0004872,GO:0005575,GO:0016192,GO:0005794,GO:0048856,GO:0032502,GO:0032501,GO:0065009,GO:0031638,GO:0065007,GO:0008152,GO:0001909,GO:…
TRINITY_DN62491_c0_g1_i1	Origin recognition complex subunit, putative	GO:0044710,GO:0044237,GO:0031974,GO:0097159,GO:0090304,GO:0008150,GO:0000228,GO:0006807,GO:0044454,GO:0005488,GO:0046483,GO:0031981,GO:0009987,GO:0044260,GO:0006139,GO:0044249,GO:0000808,GO:0043234,GO:0005634,GO:0043231,GO:0043233,GO:0043232,GO:0070013,GO:0006259,GO:1901363,GO:0005694,GO:1901360,GO:0044424,GO:0044427,GO:0034641,GO:0071704,GO:0044422,GO:0044238,GO:0005575,GO:0044428,GO:0043170,GO:…
TRINITY_DN62573_c0_g1_i1	MRNA capping enzyme (Fragment)	GO:0042578,GO:0044710,GO:0016791,GO:0035335,GO:0043412,GO:0044267,GO:0009987,GO:0044260,GO:0006796,GO:0006793,GO:0016311,GO:0006464,GO:0016787,GO:0016788,GO:0003824,GO:0044237,GO:0044238,GO:0008150,GO:0043170,GO:0008152,GO:0071704,GO:0008138,GO:0019538,GO:0003674,GO:0036211,GO:0006470,GO:0004725,GO:0004721
TRINITY_DN63007_c0_g1_i1	Putative zinc finger ccch-type containing 10 (Fragment)	GO:0005488,GO:0008270,GO:0003674,GO:0003676,GO:0097159,GO:0043167,GO:0043169,GO:1901363,GO:0046872,GO:0046914
TRINITY_DN63058_c0_g1_i1	Inhibitor of nuclear factor kappa-B kinase subunit alpha	GO:0044710,GO:0003674,GO:0008384,GO:0043412,GO:0050789,GO:0006796,GO:0050896,GO:0044699,GO:0044267,GO:0009987,GO:0044260,GO:0006468,GO:0007252,GO:0006793,GO:0016310,GO:0007165,GO:0006464,GO:0044700,GO:0051716,GO:0003824,GO:0004674,GO:0016740,GO:0050794,GO:0044237,GO:0044238,GO:0008150,GO:0043170,GO:0008152,GO:0071704,GO:0065007,GO:0035556,GO:0016772,GO:0016773,GO:0019538,GO:0023052,GO:0036211,GO:…
[truncated: 10,430 more rows]
