# Supplementary material for: Diet-dependent gene expression highlights the importance of Cytochrome P450 in detoxification of algal secondary metabolites in a marine isopod
Source: Sci Rep. 2018 Nov 14;8:16824. doi: 10.1038/s41598-018-34937-z (PMC6235865; doi:10.1038/s41598-018-34937-z)
Supplement: Supplementary file 3 — Supplementary Table 2. [file 41598_2018_34937_MOESM3_ESM.xlsx]

## Sheet: Sheet1
Supplementary Table 2. Mapping statistics for all samples names are denoted with treatment (C = Ulva diet, T = Fucus diet), and sample number (1 - 12).
Sample name	Total number of reads	Number of genome contigs with mapped reads	Number of unmapped reads	Number of mapped reads	Number of multiply mapped reads	Number of reads mapping to 1 location only	Number of reads mapping to 1 location only with MapQ > 20	Proportion of reads mapping to 1 location only with MapQ > 20
FT15-C01	46139370	27067	6080355	40059015	26701081	13357934	12841553	0.278
FT15-C02	36368992	30452	5873558	30495434	18030475	12464959	12081601	0.332
FT15-C03	42742505	31140	12209707	30532798	16815270	13717528	13226651	0.309
FT15-C04	37210554	31433	12445075	24765479	13888935	10876544	10529392	0.283
FT15-C05	35863995	28077	13937128	21926867	13296178	8630689	8314525	0.232
FT15-C06	34907735	27593	7809458	27098277	15573372	11524905	11168327	0.32
FT15-C07	39664467	27419	4818398	34846069	24191809	10654260	10359148	0.261
FT15-C08	43635577	29009	5241177	38394400	26340789	12053611	11705382	0.268
FT15-C09	38929039	29324	6764551	32164488	19155764	13008724	12584542	0.323
FT15-C10	36518733	25460	4428391	32090342	23708073	8382269	8143964	0.223
FT15-C11	43719174	29593	11836461	31882713	17702735	14179978	13689776	0.313
FT15-C12	42457067	30296	7181733	35275334	20748168	14527166	14126211	0.333
FT15-T01	21541785	25360	2447095	19094690	14078227	5016463	4869013	0.226
FT15-T02	41993039	30095	10897998	31095041	20582018	10513023	10153385	0.242
FT15-T03	33850018	27076	4679950	29170068	20774192	8395876	8156821	0.241
FT15-T04	31584359	26239	4219922	27364437	18826648	8537789	8297237	0.263
FT15-T05	32409607	28348	4377879	28031728	19012945	9018783	8719082	0.269
FT15-T06	29734846	25737	3622543	26112303	18965581	7146722	6948184	0.234
FT15-T07	41888081	26903	5538151	36349930	25949104	10400826	10105576	0.241
FT15-T08	41416917	28012	4885263	36531654	26756032	9775622	9495030	0.229
FT15-T09	38122359	29666	14132987	23989372	14383186	9606186	9251304	0.243
FT15-T10	48180703	28044	6603763	41576940	27110202	14466738	14061733	0.292
FT15-T11	35992492	28409	4767988	31224504	20832540	10391964	10120842	0.281
