# Supplementary material for: Diet-dependent gene expression highlights the importance of Cytochrome P450 in detoxification of algal secondary metabolites in a marine isopod
Source: Sci Rep. 2018 Nov 14;8:16824. doi: 10.1038/s41598-018-34937-z (PMC6235865; doi:10.1038/s41598-018-34937-z)
Supplement: Supplementary file 4 — Supplementary Table 3. [file 41598_2018_34937_MOESM4_ESM.xlsx]

## Sheet: Sheet1
Supplementary Table 3. Expected counts for each unigene, for each individual. Sample names include diet (C = Ulva diet, T = Fucus diet), and sample number (1 - 12).
Unigene	C01	C02	C03	C04	C05	C06	C07	C08	C09	C10	C11	C12	T01	T02	T03	T04	T05	T06	T07	T08	T09	T10	T11
TRINITY_DN100000	0	0	0	0	0	0	0	0	0	0	0	0	0	0	0	0	0	0	0	0	0	0	0
TRINITY_DN100002	4.12	3.5	2.01	2	7.01	0	5	8	3	0	2	6.41	0	2.07	4	4.11	2.01	2	0	0	15.23	0	1
TRINITY_DN100003	0	0	0	0	0	0	0	0	0	0	0	0	0	0	0	0	0	0	0	0	0	0	0
TRINITY_DN100004	0	0	0	0	0	0	0	0	0	0	0	0	0	0	0	0	0	0	0	0	0	0	0
TRINITY_DN100005	1	1	6	0	0	0	0	1	1	0	2	0	0	1	0	0	0	0	0	0	0	0	0
TRINITY_DN100008	0	0	0	10	0	0	0	0	0	0	0	0	0	0	0	0	0	0	0	0	0	0	0
TRINITY_DN100009	16	73	132	146	33	44	25	41	62	20	66	45	24	45	22	19	21	22	39	24	40	86	45
TRINITY_DN10001	87	63	122	197	47	196	36	57	110	59	235	68	40	45	24	44	20	50	62	36	53	116	39
TRINITY_DN100010	0	0	0	0	0	0	0	0	0	0	0	0	0	0	0	0	0	0	0	0	0	0	0
TRINITY_DN100011	0	2	0	0	0	1	0	0	0	0	1	1	1	0	0	0	1	0	0	1	0	0	0
TRINITY_DN100012	0	0	0	0	0	0	0	0	1	1	0	0	0	0	0	0	0	0	0	0	1	1	0
TRINITY_DN100013	0	0	0	0	0	0	0	0	0	0	0	0	0	0	0	0	0	0	0	0	0	0	0
TRINITY_DN100014	0	0	0	0	0	0	0	0	0	0	0	0	0	0	0	0	0	0	0	0	0	0	0
TRINITY_DN100016	0	1	0	1	0	0	0	0	0	0	0	0	0	0	0	0	0	0	0	0	0	0	0
TRINITY_DN100017	139	97	65	115	291	96	37	38	201	87	85	39	14	114	180	102	59	71	199	15	135	198	51
TRINITY_DN100018	1	21	51	39	12	22	2	8	15	7	25	9	8	12	16	12	9	11	19	13	12	22	18
TRINITY_DN100019	0	0	0	0	0	0	0	0	0	0	0	0	0	0	0	0	0	0	0	0	0	0	0
TRINITY_DN100022	3	26	70	70	13	21	2	10	21	6	27	21	6	15	11	4	21	11	6	26	22	17	26
TRINITY_DN100023	0	0	0	0	0	0	0	0	0	0	0	0	0	0	0	0	0	0	0	0	0	0	0
TRINITY_DN100025	60	5	13	7	59	0	64	95	34	62	12	27	33	44	52	58	34	65	46	74	60	10	23
TRINITY_DN100026	1	1	0	0	0	10	0	0	0	0	37	0	2	8	1	4	0	1	0	0	18	8	5
TRINITY_DN100027	42.28	52	62	28.15	122.01	18	40.01	31	99	68.01	31	56	22	47	318.01	121.01	28	246.01	384	56	64	398.01	155
TRINITY_DN100028	19	50	56	37	33	23	14	13	48	5	41	35	11	28	18	15	21	19	44	25	14	106	65
TRINITY_DN100030	6.84	13.36	4.43	5.71	11.76	4.83	4.84	5.87	8.53	4.66	7.1	6.65	1	11.22	5.73	7.75	0	1.05	4.72	3.46	3.71	0.93	3.26
TRINITY_DN100031	0	0	0	4	0	0	0	0	0	0	0	0	0	0	0	0	0	0	0	0	0	0	0
TRINITY_DN100033	0	0	0	0	0	0	0	0	0	0	0	0	0	0	0	0	0	0	0	0	0	0	0
TRINITY_DN100034	13	29	58	65	13	48	11	8	17	15	45	21	11	18	19	10	10	12	25	35	20	22	23
TRINITY_DN100036	0	0	0	1	0	1	0	0	0	0	0	0	0	0	0	0	0	0	0	0	0	0	0
TRINITY_DN100038	2	11	19	43	9	41	3	5	9	1	15	34	4	7	4	2	4	8	3	6	10	7	3
TRINITY_DN100039	0	0	0	0	0	0	0	0	0	0	0	0	0	0	0	0	0	0	0	0	0	0	0
TRINITY_DN100043	7	24	69	27	23	13	6	12	17	8	27	15	8	15	16	5	6	14	13	13	35	13	26
TRINITY_DN100044	0	4	0	1	2	0	1	1	0	0	0	0	0	0	1	0	0	0	0	1	1	0	1
TRINITY_DN100045	0	0	382	0	0	0	0	0	1	0	0	2	0	0	1	0	0	0	0	0	0	0	0
TRINITY_DN100046	0	0	3	2	0	57	1	0	4	0	0	42	1	0	0	0	2	0	0	0	0	0	0
TRINITY_DN100048	0	1	1	0	0	0	0	0	0	0	0	0	0	0	0	0	0	0	0	0	0	0	0
TRINITY_DN100049	5	19	2	1	14	0	5	2	9	5	4	10	3	12	30	26	16	2	16	11	6	63	37
TRINITY_DN100050	2	32	1.01	3	59.12	0	2	0	8	0	0	28	0	0	21.02	1	11	0	0	3	65	2	7
TRINITY_DN100052	0	0	0	0	0	0	0	0	0	0	0	0	0	0	0	0	0	0	0	0	0	0	0
TRINITY_DN100053	0	7	0	0	0	0	0	0	0	0	0	0	0	0	0	0	0	0	0	1	0	0	1
TRINITY_DN100054	0	0	0	0	0	0	0	0	0	0	0	0	0	0	0	0	0	0	0	0	0	0	0
TRINITY_DN100055	0	0	0	0	0	0	0	0	0	0	0	0	0	0	0	0	0	0	0	0	0	0	0
TRINITY_DN100057	1	0	1	0	2	0	7	14	0	0	0	22	0	5	0	9	2	6	2	0	5	0	0
TRINITY_DN100059	0	0	0	0	0	0	0	0	0	0	0	0	0	0	0	1	0	0	0	2	1	0	0
TRINITY_DN100063	1	117	4	4	0	0	4	39	3	0	4	1	0	1	0	0	2	0	0	0	17	0	0
TRINITY_DN100065	0	0	676.99	0	0	0	0	0	2	0	0	0	0	0	0	0	0	0	0	0	0	0	0
TRINITY_DN100066	2	4	4	6	1	0	1	1	4	0	0	4	0	3	3	2	2	0	1	4	2	0	6
TRINITY_DN100068	0	0	4	1	0	0	0	0	0	0	1	0	0	0	1	0	0	0	0	2	1	0	0
TRINITY_DN100069	0	4	3	0	0	0	0	2	3	0	0	0	1	1	0	0	1	0	0	1	1	1	2
TRINITY_DN100073	0	0	0	0	0	0	4	2	0	2	0	1	0	0	0	0	0	0	0	0	0	0	0
TRINITY_DN100074	0	0	0	0	0	0	0	0	0	0	0	0	0	0	0	0	0	0	0	0	0	0	1
TRINITY_DN100076	0	0	0	0	0	0	0	0	0	0	0	0	0	0	0	0	0	0	0	0	0	0	0
TRINITY_DN100077	0	0	0	1	0	3	0	0	0	0	0	2	0	0	0	0	0	0	0	0	0	0	0
TRINITY_DN100080	0	0	0	2	0	1	0	1	0	0	0	0	0	0	0	0	0	0	0	0	0	0	0
TRINITY_DN100081	2	0	2	1	0	0	4	1	2	0	0	0	0	0	1	0	0	0	0	0	0	0	2
TRINITY_DN100083	1	3	0	0	16	0	2	2	5	3	0	2	0	2	1	7	0	0	0	4	20	0	2
TRINITY_DN100084	0	0	0	0	0	0	0	1	0	0	0	0	0	0	0	0	0	0	0	0	0	0	0
TRINITY_DN100085	310	327	122	134	217	137	225	273	271	296	291	164	119	216	189	324	159	193	235	117	125	218	296
TRINITY_DN100087	0	0	0	0	0	0	0	0	0	0	0	0	0	0	0	0	0	0	0	0	0	0	0
TRINITY_DN100088	0	6	3	5	0	0	3	2	8	0	0	5	0	4	0	1	3	0	0	2	1	4	3
TRINITY_DN100089	2	1	5	1	1	0	0	3	4	0	5	2	1	1	0	1	0	1	0	1	1	1	1
TRINITY_DN100091	0	1	0	0	1	0	0	0	0	0	0	1	0	0	0	0	0	0	0	0	1	0	0
TRINITY_DN100092	0	0	0	0	0	0	0	0	0	0	0	0	0	0	0	0	0	0	0	0	0	0	0
TRINITY_DN100093	0	83	3	0	0	0	0	10	0	0	0	2	0	0	0	0	0	0	0	0	21	0	0
TRINITY_DN100094	19	67	149	111	86	46	34	37	94	34	82	68	24	61	72	49	32	61	63	69	39	164	68
TRINITY_DN100095	0	0	0	0	0	0	0	0	0	0	0	0	0	0	1	0	0	0	1	1	3	0	0
TRINITY_DN100099	0	0	0	0	0	0	0	0	0	0	0	0	0	0	0	0	0	1	0	0	0	0	0
TRINITY_DN1001	0	0	0	23	0	9	0	0	1	0	8	1	0	0	0	1	0	0	0	0	0	0	0
TRINITY_DN100100	0	0	0	0	0	0	0	0	0	0	0	0	0	0	0	0	0	0	0	0	0	0	0
TRINITY_DN100101	0	0	0	0	0	0	1	0	0	0	0	1	0	0	0	0	0	0	0	0	0	0	0
TRINITY_DN100102	0	0	0	2	0	0	0	0	0	0	0	0	0	0	0	0	0	0	0	0	0	0	0
TRINITY_DN100103	20	26	160	83	50	63	21	15	47	11	56	24	4	36	23	14	16	21	47	25	20	116	36
TRINITY_DN100108	0	0	0	0	0	0	0	0	0	0	0	0	0	0	0	0	0	0	0	0	0	0	0
TRINITY_DN100111	0	0	0	0	0	0	0	0	0	0	0	0	0	0	0	0	0	0	0	0	0	0	0
TRINITY_DN100116	0	0	0	0	0	0	0	0	0	0	0	0	0	0	0	0	0	0	0	0	0	0	0
TRINITY_DN100117	0	0	0	0	0	0	0	0	0	0	0	0	0	0	0	0	0	0	0	0	0	0	0
TRINITY_DN100121	0	48	5	1	0	1	0	0	0	0	0	5	2	13	0	4	1	0	0	0	1	0	0
TRINITY_DN100122	1	2	2	0	2	3	0	0	2	0	4	1	1	3	1	0	1	0	0	2	3	0	2
TRINITY_DN100123	0	1	3	6	1	6	1	1	0	0	6	0	0	1	2	2	0	3	1	0	1	1	4
TRINITY_DN100124	0	0	0	0	0	0	0	0	0	0	0	0	0	0	0	0	0	0	0	0	0	0	0
TRINITY_DN100126	25	45	58	54	23	36	10	14	28	9	39	29	11	29	10	8	20	7	21	13	24	31	23
TRINITY_DN100127	0	0	0	0	0	0	0	0	0	0	0	0	0	0	0	0	0	0	0	0	0	0	0
TRINITY_DN100131	0	0	0	0	0	0	0	0	0	0	0	0	0	0	0	0	0	0	0	0	0	0	0
TRINITY_DN100133	0	0	1	0	0	0	0	0	0	0	0	0	0	0	0	0	0	0	1	1	0	0	0
TRINITY_DN100134	1	0	1	1	1	0	0	1	0	0	0	0	0	0	0	0	0	0	0	1	0	0	0
TRINITY_DN100135	0	0	0	0	0	0	0	0	0	0	0	0	0	0	0	0	0	0	0	0	0	0	0
TRINITY_DN100137	0	1	10	0	1	0	0	0	0	0	0	0	0	0	0	1	1	0	0	2	1	0	1
TRINITY_DN100138	0	0	0	0	0	0	0	0	0	0	0	0	0	0	0	0	0	0	0	0	0	0	0
TRINITY_DN100139	0	0	0	0	0	0	0	0	0	0	0	0	0	1	0	0	0	0	0	0	0	0	0
TRINITY_DN100140	2	0	6	12	0	33	0	9	0	7	18	7	3	4	4	0	12	7	16	1	2	41	14
TRINITY_DN100141	2	0	0	0	0	0	0	0	0	0	0	1	0	0	0	0	0	0	0	0	0	0	0
TRINITY_DN100142	6	56	1	0	0	0	5	16	0	1	8	1	2	3	0	1	1	0	0	2	14	0	1
TRINITY_DN100146	0	0	0	0	5	0	0	0	0	0	0	0	1	0	1	1	0	0	1	0	0	47	5
TRINITY_DN100148	0	0	0	0	0	0	0	0	0	0	0	0	0	0	0	0	0	0	0	0	0	0	0
TRINITY_DN100149	15	62	16	28	53	14	4	16	16	19	32	30	18	54	31	26	31	20	47	20	80	19	57
TRINITY_DN100153	0	0	0	0	0	0	0	0	0	0	0	0	0	0	0	0	0	0	0	0	0	0	0
TRINITY_DN100155	0	0	0	0	0	0	0	0	0	0	0	0	0	0	0	0	0	0	0	0	0	0	0
TRINITY_DN100156	0	0	0	15	1	12	0	0	0	0	5	1	0	2	0	0	1	0	0	0	0	0	2
TRINITY_DN100157	0	1	0	0	0	0	0	0	0	0	0	0	0	0	1	0	0	0	0	1	0	0	0
TRINITY_DN100158	0	1	0	0	0	0	0	0	1	0	0	0	0	0	0	0	0	0	0	0	0	1	0
TRINITY_DN100159	0	0	1	23	1	0	0	0	15	0	28	0	0	1	1	1	5	0	0	0	3	0	11
TRINITY_DN100162	0	0	0	0	0	0	0	0	0	0	0	0	0	0	0	0	0	0	0	0	0	0	0
TRINITY_DN100163	0	0	2	0	0	0	0	0	0	0	0	0	0	1	0	0	0	0	1	0	1	0	0
TRINITY_DN100164	0	0	0	0	0	0	0	0	0	0	0	0	0	0	0	0	0	0	0	0	0	0	0
TRINITY_DN100165	0	0	1	1	0	0	0	0	0	0	0	0	1	0	1	0	0	0	0	1	0	1	0
TRINITY_DN100166	16	44	53	16	10	21	20	25	62	12	38	12	4	20	10	11	15	8	10	10	9	13	10
TRINITY_DN100167	0	0	0	1	0	0	0	0	0	0	0	0	0	0	0	0	0	0	0	0	0	0	0
TRINITY_DN100168	0	0	0	0	0	0	0	0	0	0	0	0	0	0	0	0	0	0	0	0	0	0	0
TRINITY_DN100170	0	0	0	0	0	6	0	0	0	0	0	1	0	0	0	0	0	0	0	0	0	0	0
TRINITY_DN100171	0	0	0	0	0	0	0	0	0	1	0	0	0	0	2	0	0	0	0	2	0	0	0
TRINITY_DN100172	0	0	0	2	0	0	0	0	0	0	4	0	0	0	0	0	0	0	1	0	0	1	0
TRINITY_DN100173	0	0	0	0	0	0	0	0	0	0	0	0	0	0	0	0	0	0	0	0	0	0	0
TRINITY_DN100175	0	0	0	0	0	0	0	0	0	0	0	0	0	0	0	0	0	0	0	0	0	0	0
TRINITY_DN100176	3	14	17.01	25	3	16	4	8	11	4	19	6	1	4	6	2	4	0	10	2	8	6	7
TRINITY_DN100177	0	0	0	0	0	0	0	0	0	0	0	0	0	0	0	0	0	0	0	0	0	0	0
TRINITY_DN100178	0	0	2	0	0	0	0	0	0	0	0	0	0	0	0	0	0	0	0	0	0	0	0
TRINITY_DN100180	29	20	46	57	47	59	58	60	70	45	85	53	18	75	70	59	83	20	39	38	30	52	49
TRINITY_DN100181	0	0	0	0	0	0	0	0	0	0	0	0	0	0	0	0	0	0	0	0	0	0	0
TRINITY_DN100182	0	2	0	2	0	4	0	1	1	0	0	9	0	0	0	1	0	0	1	0	1	0	1
TRINITY_DN100183	2	2	0	0	0	0	2	1	1	0	0	1	0	0	0	0	0	0	0	1	3	0	2
TRINITY_DN100184	0	0	0	0	0	0	0	1	1	1	1	0	0	2	0	1	0	1	0	0	0	0	0
TRINITY_DN100186	0	0	0	0	0	0	0	0	0	0	0	0	0	0	0	0	0	0	0	0	0	0	0
TRINITY_DN100187	2	108	1	0	0	0	0	22	2	1	5	2	0	0	1	4	1	0	0	0	48	1	0
TRINITY_DN100188	0	0	0	0	0	0	0	0	0	0	0	0	0	0	0	0	0	0	0	0	1	0	0
TRINITY_DN100189	0	0	0	0	0	0	1	0	0	0	0	0	0	1	0	0	1	0	0	0	0	0	0
TRINITY_DN100190	0	0	0	0	0	0	0	0	0	0	0	0	0	0	0	0	0	0	0	0	0	0	0
TRINITY_DN100192	0	0	0	0	0	0	0	0	0	0	0	0	0	0	0	0	0	0	0	0	0	0	0
TRINITY_DN100193	0	0	0	0	0	0	0	0	0	0	0	0	0	0	0	0	0	0	0	0	0	0	0
TRINITY_DN100194	0	0	0	0	0	0	0	0	0	0	0	0	0	0	0	0	0	0	0	0	0	0	0
TRINITY_DN100195	0	0	5	0	0	0	0	0	0	0	0	0	0	0	0	0	0	0	0	0	0	0	0
TRINITY_DN100197	7	33	97	51	17	24	6	19	33	4	53	24	3	24	14	5	9	11	13	15	35	28	19
TRINITY_DN100198	5	7	27	13	1	6	4	4	6	3	5	11	1	5	5	3	1	5	2	3	1	6	8
TRINITY_DN100201	0	0	0	0	0	3	0	0	0	0	0	2	0	0	0	0	0	0	0	0	0	0	0
TRINITY_DN100202	13	49	108	112	30	65	13	30	32	11	83	56	8	38	18	15	17	10	28	26	46	42	43
TRINITY_DN100204	1	10	17	9	5	5	3	1	17	6	3	10	5	15	27	16	5	20	25	5	1	11	19
TRINITY_DN100206	0	0	1361	16	0	1	0	0	0	0	0	0	0	0	1	0	0	0	1	0	0	0	0
TRINITY_DN100208	0	9	15	6	10	5	0	2	4	3	5	3	1	4	8	2	0	10	11	13	11	17	9
TRINITY_DN100209	0	0	0	0	0	0	1	0	0	1	0	0	0	0	0	1	1	0	0	0	0	1	0
TRINITY_DN100210	6	26	41	217	15	42	10	12	17	4	56	30	8	54	20	8	12	16	48	22	14	58	40
TRINITY_DN100213	0	0	0	0	0	0	0	0	0	0	0	0	0	0	0	0	0	0	0	0	0	0	0
TRINITY_DN100215	0	0	0	0	0	0	0	0	0	0	0	0	0	0	0	0	0	2	1	0	0	0	2
TRINITY_DN100219	0	0	0	0	0	0	0	0	0	0	0	0	0	0	0	0	0	0	0	0	0	0	0
TRINITY_DN100222	0	0	0	0	0	0	0	0	0	0	0	0	0	0	0	0	1	0	0	0	0	0	0
TRINITY_DN100223	0	1	0	0	0	0	0	0	1	0	0	0	0	0	0	0	0	0	0	0	0	0	0
TRINITY_DN100224	2	0	7	1	6	4	9	7	6	5	4	7	8	8	23	6	1	11	14	6	6	12	12
TRINITY_DN100226	14	6	95	81	4	47	5	3	22	4	32	56	1	13	3	7	1	7	7	7	13	2	8
TRINITY_DN100227	0	5	7	4	2	4	1	2	3	0	4	3	3	3	1	1	1	2	1	0	1	3	3
TRINITY_DN100228	110	148	82	80	44	40	66	116	72	53	144	68	47	75	44	74	35	32	53	38	52	97	76
TRINITY_DN100232	0	0	0	0	0	0	1	1	0	0	2	3	1	0	3	0	1	0	0	1	0	0	0
TRINITY_DN100234	318	98	60	15	162	0	44	7	124	24	116	18	10	237	151	78	5	54	95	45	97	68	64
TRINITY_DN100235	0	0	0	0	0	0	0	0	0	0	0	0	0	0	0	0	0	0	0	0	0	0	0
TRINITY_DN100237	0	0	0	0	0	0	0	0	0	0	0	2	0	0	1	0	0	0	1	0	0	0	1
TRINITY_DN100242	0	0	0	0	0	0	0	0	0	0	0	0	0	0	0	0	0	0	0	0	0	0	0
TRINITY_DN100243	0	0	14	1	7	0	2	1	0	0	0	0	0	4	1	0	6	0	0	0	6	0	0
TRINITY_DN100244	0	0	0	0	0	0	0	0	1	0	0	0	0	0	0	0	0	0	0	0	0	0	0
TRINITY_DN100246	0	0	0	1	0	0	0	1	0	0	0	0	0	0	0	0	0	0	0	0	1	0	0
TRINITY_DN100247	0	0	0	0	0	0	0	0	0	0	0	0	0	0	0	0	0	0	0	0	0	0	0
TRINITY_DN100250	0	0	0	0	0	0	0	0	0	0	0	0	0	0	0	0	0	0	0	0	1	0	0
TRINITY_DN100251	1	4	3	3	4	1	0	0	0	0	0	1	0	2	2	1	0	0	1	1	2	1	0
TRINITY_DN100252	0	0	0	0	0	0	0	0	0	0	0	0	0	0	0	0	0	0	0	0	0	0	0
TRINITY_DN100253	2	9	18	12	3	7	3	1	3	1	9	10	4	5	2	3	6	6	4	9	5	9	14
TRINITY_DN100255	0	0	0	1	0	0	0	0	0	0	0	0	0	0	0	0	0	0	0	0	0	0	0
TRINITY_DN100256	36	52	82	31	381	1	34	14	187	14	208	15	7	44	86	88	165	123	192	5	100	1084	208
TRINITY_DN100257	0	0	0	0	0	0	0	0	0	0	0	0	0	0	0	0	0	0	0	0	0	0	0
TRINITY_DN100259	0	0	0	0	0	0	0	0	1	0	0	0	0	0	0	0	0	0	0	0	1	0	0
TRINITY_DN100260	1	32	53	17	23	8	10	19	15	11	18	13	11	27	11	13	30	11	24	46	23	32	25
TRINITY_DN100262	1	2	1	0	1	3	0	1	0	0	1	0	0	1	0	0	0	0	0	0	1	0	1
TRINITY_DN100263	9	6	1	3	2	9	1	3	2	2	2	9	0	2	0	0	5	1	1	3	6	1	2
TRINITY_DN100264	0	0	0	0	1	0	0	0	0	0	0	0	0	0	0	0	0	0	0	0	0	0	0
TRINITY_DN100265	0	0	0	0	0	1	0	0	0	0	0	0	0	1	0	0	0	0	0	0	0	0	0
TRINITY_DN100266	0	0	0	0	0	0	0	0	0	0	0	0	0	0	0	0	0	0	0	0	0	0	0
TRINITY_DN100267	0	0	0	0	0	0	0	0	0	0	0	0	0	0	0	0	0	0	0	0	1.11	0	0
TRINITY_DN100268	72	152	149	189	70	127	57	78	134	60	122	79	45	74	87	97	54	70	146	65	81	148	129
TRINITY_DN100271	0	0	0	0	0	0	0	0	0	0	1	0	0	0	0	0	0	0	0	0	0	0	0
TRINITY_DN100272	3	0	3.94	1	0	6	0	1	1	0	1	9	0	1	0	0	0	0	0	1	0	1	0
TRINITY_DN100274	0	0	0	0	0	0	0	0	0	0	0	0	0	0	0	0	0	0	0	0	0	0	0
TRINITY_DN100275	0	11	0	0	37	0	0	0	0	0	0	1	0	0	0	0	6	0	0	0	0	0	0
TRINITY_DN100276	0	1	2	0	1	0	0	0	4	0	1	1	1	0	1	0	0	0	1	1	0	0	1
TRINITY_DN100281	4	8	10	15	6	7	5	1	6	5	8	10	4	8	12	9	14	5	17	3	8	6	8
TRINITY_DN100282	0	0	0	0	0	0	0	0	0	0	0	0	0	0	0	0	0	0	0	0	0	0	0
TRINITY_DN100283	0	0	0	0	0	0	0	0	0	0	0	0	0	0	0	0	0	0	0	0	0	0	0
TRINITY_DN100285	0	0	0	0	0	0	0	0	0	0	0	0	0	0	0	0	0	0	0	0	0	0	0
TRINITY_DN100287	0	0	0	0	0	0	0	0	0	0	0	0	0	0	0	0	0	0	1	0	0	0	0
TRINITY_DN100288	0	0	0	0	0	0	0	0	0	0	0	0	0	0	0	0	0	0	0	0	0	0	0
TRINITY_DN100291	0	0	0	0	0	0	0	0	0	0	1	0	0	0	0	0	0	0	0	1	0	2	1
TRINITY_DN100293	0	0	0	0	0	0	0	0	0	0	0	0	0	0	0	0	0	0	0	0	1	0	0
TRINITY_DN100297	0	0	0	0	0	0	0	0	0	0	0	0	0	0	0	0	1	0	0	0	0	0	0
TRINITY_DN100306	0	1	4	3	2	2	0	0	0	0	0	0	1	0	1	0	1	0	0	0	1	0	0
TRINITY_DN100307	0	0	0	0	0	0	0	0	0	0	0	0	0	0	0	0	0	0	0	2	1	0	0
TRINITY_DN100308	1	1	3	0	2	0	0	0	1	0	0	0	0	5	0	1	0	0	1	1	0	2	2
TRINITY_DN100309	49	6	13	6	4	12	0	1	39	0	12	17	0	6	1	2	0	0	0	0	8	0	2
TRINITY_DN100312	0	0	0	0	0	0	0	0	0	0	0	0	0	0	0	0	0	0	0	0	0	0	0
TRINITY_DN100314	0	0	0	0	0	0	0	0	0	0	0	0	0	0	0	0	0	0	0	0	0	0	0
TRINITY_DN100315	0	0	0	5	0	0	0	0	0	0	0	0	0	0	0	0	0	0	0	0	0	0	0
TRINITY_DN100316	0	0	0	0	0	0	0	0	1	0	0	0	0	0	0	0	0	0	0	1	0	0	0
TRINITY_DN100317	0	0	0	0	0	0	0	0	0	0	0	0	0	0	0	0	0	0	0	0	0	0	0
TRINITY_DN100320	0	23	0	1	0	0	9	2	2	6	0	0	0	0	0	1	140	2	0	0	0	1	6
TRINITY_DN100321	0	2	0	1	0	0	0	1	0	0	2	6	1	0	0	1	0	0	0	0	1	1	1
TRINITY_DN100322	0	0	0	0	0	0	0	0	0	0	0	0	0	0	0	0	0	0	0	0	0	0	0
TRINITY_DN100324	0	2	0	1	0	0	2	0	0	0	1	1	1	1	2	2	0	0	2	0	0	0	4
TRINITY_DN100325	2	6	3	5	5	0	2	4	1	3	3	4	1	2	4	7	5	4	6	6	1	4	6
TRINITY_DN100327	0	0	0	0	0	0	0	0	0	0	0	0	0	0	0	0	0	0	0	0	0	0	0
TRINITY_DN100328	0	0	0	0	0	0	0	0	0	0	0	0	0	0	0	0	0	0	0	0	0	0	0
TRINITY_DN100329	2	0	0	0	0	0	0	0	0	0	0	0	1	0	1	0	0	0	1	1	0	2	0
TRINITY_DN10033	1	2	29	2244	3	2668	11	68	39	7	0	3110	20	7	5	0	6	0	0	19	6	2	4
TRINITY_DN100330	0	0	2	3	0	0	2	0	1	0	4	1	2	1	1	1	0	0	1	2	2	0	1
TRINITY_DN100332	0	1	1	0	1	3	3	0	1	1	2	2	0	3	3	0	0	0	1	1	3	0	1
TRINITY_DN100333	0	0	0	0	0	0	0	0	0	0	0	0	0	0	0	0	0	0	0	0	0	0	0
TRINITY_DN100335	0	0	0	0	0	0	0	0	0	0	0	0	0	0	0	0	0	0	0	0	0	1	0
TRINITY_DN100338	56	99	10	4	32	2	2	8	10	17	8	19	2	16	14	10	4	5	3	2	42	18	5
TRINITY_DN100343	0	0	0	0	0	0	0	0	0	0	0	0	0	0	0	0	0	0	0	0	0	0	0
TRINITY_DN100345	0	0	0	0	0	0	0	0	0	0	0	0	0	0	0	0	0	0	0	0	0	0	0
TRINITY_DN100346	0	0	0	0	0	0	0	0	0	0	0	0	0	0	0	0	0	0	0	0	0	0	0
TRINITY_DN100349	0	3	0	0	0	0	0	0	0	0	0	0	0	0	0	0	0	0	0	0	0	0	0
TRINITY_DN100351	0	0	0	0	0	0	0	0	0	0	1	0	1	0	0	1	0	0	0	0	0	1	0
TRINITY_DN100352	0	0	0	0	0	0	0	1	0	0	1	0.37	0	1	0	1	0	1	1	0	0	0	0
TRINITY_DN100354	0	0	0	0	0	0	0	0	0	2	0	0	1	0	1	1	1	1	1	1	0	0	0
TRINITY_DN100355	0	3	2	4	6	9	7	7	16	1	7	8	0	9	4	6	6	1	0	0	0	2	9
TRINITY_DN100356	0	0	0	0	0	0	0	0	0	0	0	0	0	0	0	0	0	0	0	0	0	0	0
TRINITY_DN100357	0	0	0	2	0	0	6	11	0	0	0	8	0	17	0	0	0	0	0	0	0	0	0
TRINITY_DN100358	0	125	3	2	0	0	2	111	1	1	0	1	0	0	0	0	1	0	0	0	31	1	0
TRINITY_DN100359	0	0	0	0	0	0	0	0	0	0	0	0	0	0	0	0	0	0	0	0	0	0	0
TRINITY_DN100361	1	4	6	4	0	2	0	2	3	0	4	1	1	1	1	0	0	5	1	3	2	2	2
TRINITY_DN100364	0	0	0	0	0	0	0	0	0	0	0	0	0	0	0	0	0	0	0	0	0	0	0
TRINITY_DN100371	10	10	23	27	4	14	8	16	18	4	21	18	1	7	7	4	6	6	7	6	15	10	14
TRINITY_DN100372	0	0	1	0	0	0	0	0	0	0	0	0	0	0	0	0	0	0	0	0	0	0	0
TRINITY_DN100374	0	56	0	0	0	0	0	18	1	0	0	0	0	0	0	0	0	0	0	0	20	0	0
TRINITY_DN100375	4	7	8	3	4	1	8	2	3	2	5	7	3	6	4	0	4	2	7	5	8	9	4
TRINITY_DN100376	2	3	0	0	0	0	0	0	2	0	0	0	0	0	0	0	0	0	0	1	0	0	0
TRINITY_DN100377	0	0	4	1	0	0	1	6	0	1	0	3	1	1	1	0	2	0	0	1	8	0	2
TRINITY_DN100378	0	0	0	1	0	1	1	0	1	0	1	1	1	1	1	1	1	0	0	0	0	0	2
TRINITY_DN100381	0	1	0	0	0	0	0	0	0	0	1	2	2	0	0	0	0	0	1	0	0	0	0
TRINITY_DN100382	1	0	0	0	1	0	1	1	0	1	0	1	1	4	0	1	0	0	0	0	0	1	6
TRINITY_DN100383	4	0	0	2	0	0	1	0	0	1	0	0	0	1	1	0	1	0	0	0	3	0	0
TRINITY_DN100384	11	16	8	28	4	1	13	4	10	2	13	5	1	36	5	4	14	10	12	1	7	12	6
TRINITY_DN100385	0	0	0	0	0	0	0	0	0	0	0	0	0	0	0	0	0	0	0	0	0	0	0
TRINITY_DN100388	0	0	0	0	0	0	0	0	0	0	0	0	0	0	0	0	0	0	0	0	0	0	0
TRINITY_DN100389	1	1	11	1	1	1	1	3	3	2	3	8	0	1	0	4	2	0	5	2	1	5	2
TRINITY_DN100391	0	0	0	0	0	0	0	0	0	0	0	0	0	0	0	0	0	0	0	0	0	0	0
TRINITY_DN100393	0	0	0	0	0	0	0	0	0	0	0	0	0	0	0	0	0	0	0	0	0	0	0
TRINITY_DN100394	1	4	3	1	3	0	1	3	1	7	1	0	3	3	16	1	1	1	1	3	1	3	10
TRINITY_DN100395	0	0	0	0	0	0	0	0	0	0	0	0	1	1	1	0	0	0	0	0	1	0	1
TRINITY_DN100396	0	0	0	0	0	0	0	0	0	0	0	0	0	2	1	3	3	2	1	1	4	1	1
TRINITY_DN100397	0	0	0	0	0	0	0	0	0	0	0	0	0	0	0	0	0	0	0	0	0	0	0
TRINITY_DN100398	0	0	0	0	0	0	0	0	0	0	0	0	0	0	0	0	0	0	0	0	0	0	0
TRINITY_DN100399	0	12	0	0	0	0	1	0	4	0	0	0	0	0	2	0	0	1	2	0	2	3	1
TRINITY_DN100400	14	30	17	33	31	22	11	13	28	1	8	34	11	22	13	2	59	12	11	2	6	15	9
TRINITY_DN100401	0	0	0	2	0	0	0	0	0	0	0	0	0	0	0	0	0	0	0	0	0	0	0
TRINITY_DN100403	4	16	30	23	12	5	6	6	14	2	6	19	5	11	12	8	11	13	19	16	10	33	14
TRINITY_DN100407	0	1	0	0	1	0	0	0	0	0	2	0	0	0	0	0	1	0	0	1	0	0	0
TRINITY_DN100408	0	0	0	0	0	0	0	0	0	0	0	0	0	0	0	0	0	0	0	0	0	0	0
TRINITY_DN100409	0	1	0	1	0	0	1	1	1	1	0	1	1	0	0	1	2	1	3	2	0	1	1
TRINITY_DN100410	0	0	0	0	0	0	0	0	0	0	0	0	0	0	0	0	0	0	0	0	0	0	0
TRINITY_DN100412	0	0	1	0	0	1	0	0	1	0	0	0	0	1	1	1	0	0	2	0	0	0	1
TRINITY_DN100414	1.49	3.96	10.88	1.75	3.35	1.61	5.97	5.98	3.76	0	6.51	3.06	0	0	1.51	4.48	0	1.54	2.98	0	8.66	3.04	1.35
TRINITY_DN100416	0	0	0	0	0	0	0	0	0	0	0	0	0	1	0	0	0	0	0	0	0	0	0
TRINITY_DN100419	0	0	0	0	0	0	0	0	0	0	0	0	0	0	0	0	0	0	0	0	0	0	0
TRINITY_DN100420	10	89	49	25	30	12	20	29	33	29	43	42	38	39	54	79	26	49	67	28	40	130	126
TRINITY_DN100421	0	0	0	0	0	0	0	0	0	0	0	0	0	0	0	0	0	0	0	0	0	0	0
TRINITY_DN100423	0	0	0	0	1	0	0	0	1	0	0	0	0	3	0	0	1	0	1	0	0	1	0
TRINITY_DN100424	2	17	1	209	239	0	1	1	7	4	40	0	2	273	0	3	27	0	0	1	162	1	0
TRINITY_DN100425	0	1	0	0	0	0	0	0	1	0	0	0	0	0	1	1	0	0	1	0	0	0	0
TRINITY_DN100428	0	0	1	0	0	0	0	0	0	0	1	0	0	0	1	0	0	0	0	0	0	0	0
TRINITY_DN100430	0	0	0	0	0	0	0	0	0	0	0	0	0	0	0	1	0	0	1	0	0	0	1
TRINITY_DN100432	0	2	2	1	9	2	2	6	2	5	1	2	2	6	10	24	7	23	17	26	7	29	34
TRINITY_DN100433	0	0	0	0	0	0	0	0	0	0	0	0	0	0	0	0	0	0	0	0	0	0	0
TRINITY_DN100435	0	0	0	0	0	0	0	0	0	0	0	0	0	0	0	0	0	0	0	0	0	0	0
TRINITY_DN100436	0	0	0	0	0	0	0	0	0	0	0	0	0	0	0	0	0	0	0	0	0	0	0
TRINITY_DN100439	0	0	0	0	0	0	0	0	0	0	0	0	0	0	0	0	0	0	0	0	0	0	0
TRINITY_DN100442	0	0	0	0	0	0	0	0	0	0	0	0	0	0	0	0	0	0	0	0	0	0	0
TRINITY_DN100443	0	0	1	0	0	0	0	0	0	0	0	0	0	0	0	0	0	0	0	0	0	0	0
TRINITY_DN100447	0	0	0	0	0	0	0	0	0	0	0	0	0	0	0	0	0	0	0	0	0	0	0
TRINITY_DN100448	0	0	0	0	0	0	0	0	0	0	0	0	0	0	0	0	0	0	0	0	0	0	0
TRINITY_DN100450	8	25	69	28	12	18	10	26	22	7	31	19	8	15	8	10	11	9	21	13	25	22	16
TRINITY_DN100451	1	0	0	1	1	0	2	0	0	0	0	0	0	1	1	1	0	0	1	1	0	3	2
TRINITY_DN100452	0	0	0	0	0	0	0	0	0	0	0	0	0	0	0	0	0	0	0	0	0	0	0
TRINITY_DN100453	1	5	8	6	0	1	0	0	2	0	2	3	2	3	4	1	1	2	1	3	5	0	4
TRINITY_DN100454	0	0	0	0	0	0	0	0	0	0	1	0	0	2	0	0	1	1	0	0	0	0	3
TRINITY_DN100455	0	0	0	0	0	0	0	1	1	1	2	0	1	2	2	0	3	2	8	0	0	1	0
TRINITY_DN100457	14	73	42	163	19	111	8	8	36	4	64	24	4	25	1	1	47	0	4	2	16	7	1
TRINITY_DN100459	0	0	0	0	0	0	0	0	0	0	0	0	0	0	0	0	0	0	0	0	0	0	0
TRINITY_DN100460	0	0	0	0	0	0	0	0	0	0	0	0	0	0	0	0	0	0	0	0	1	0	0
TRINITY_DN100461	0	0	0	0	0	0	0	0	0	0	0	0	0	0	0	0	0	0	0	0	0	0	0
TRINITY_DN100463	1	4	2	2	0	2	1	0	0	1	0	0	0	954	1003	1077	843	724	821	935	1611	958	718
TRINITY_DN100465	0	0	0	0	0	0	0	0	0	0	1	0	0	0	0	0	0	0	0	0	0	0	0
TRINITY_DN100467	0	0	0	0	0	1	0	0	0	0	0	0	0	0	0	0	0	0	0	0	0	0	0
TRINITY_DN100470	0	1	0	0	3	0	1	0	0	0	0	0	0	2	0	0	0	0	0	0	0	1	0
TRINITY_DN100472	0	0	0	1	0	0	0	0	0	0	2	0	0	0	0	0	0	1	1	1	0	0	0
TRINITY_DN100476	0	1	1	2	0	0	0	0	0	0	0	0	0	0	0	0	0	0	0	0	0	1	0
TRINITY_DN100477	0	0	0	0	0	0	0	0	0	0	0	0	0	0	0	0	0	0	0	0	0	0	0
TRINITY_DN100478	0	0	0	0	0	0	0	1	0	0	0	0	0	1	0	0	0	0	1	1	0	0	0
TRINITY_DN100479	0	0	0	0	0	0	0	0	0	0	0	0	0	0	0	0	0	0	0	0	0	0	0
TRINITY_DN100482	0	0	0	0	0	0	0	0	0	0	0	0	0	0	1	0	0	0	0	0	1	1	0
TRINITY_DN100483	0	0	0	0	0	0	0	0	0	0	1	0	0	3	0	0	0	0	0	0	0	0	0
TRINITY_DN100486	0	7	0	8	0	0	8	15	1	1	2	0	0	25	0	0	2	0	0	4	31	9	3
TRINITY_DN100489	0	0	0	0	0	0	0	0	0	0	0	0	0	0	0	0	0	0	0	0	0	0	0
TRINITY_DN100492	1	28	35	43	9	36	6	5	13	1	32	30	8	16	15	1	10	10	10	21	41	27	16
TRINITY_DN100493	3.89	1.74	1.36	12.03	11.15	8.75	9.2	3.57	2.82	5.8	2.62	0	8.26	11.46	5.2	4.48	4.1	2.24	5.02	2.69	2.18	2.34	9.85
TRINITY_DN100494	0	0	1	0	0	0	1	0	0	0	0	0	0	1	1	0	0	1	0	0	0	1	0
TRINITY_DN100496	0	0	0	0	0	0	2	0	0	1	0	0	0	1	0	0	1	0	0	0	0	0	0
TRINITY_DN100497	0	1	1	0	0	0	0	0	0	0	0	2	0	0	0	0	0	0	0	0	0	0	0
TRINITY_DN100498	0	0	2	3	0	0	0	0	0	0	0	1	0	0	1	0	0	0	0	0	1	0	0
TRINITY_DN100499	0	0	0	0	0	0	0	0	0	0	0	1	0	1	1	1	1	0	0	0	0	0	0
TRINITY_DN100500	0	0	0	0	0	0	0	0	0	0	0	0	0	0	0	0	0	0	0	0	0	0	0
TRINITY_DN100501	1	0	0	0	0	0	0	0	0	0	0	0	0	0	1	0	0	0	0	0	0	1	0
TRINITY_DN100505	0	0	0	0	0	0	0	0	0	0	0	0	0	0	0	0	0	0	0	0	0	0	0
TRINITY_DN100506	0	0	0	0	0	0	0	0	0	0	0	0	0	0	0	0	0	0	0	0	0	0	0
TRINITY_DN100508	0	16	15	5	8	5	6	2	10	5	2	8	5	13	8	1	7	4	12	6	4	22	5
TRINITY_DN100509	0	0	0	0	0	0	0	0	0	0	0	0	0	0	0	0	0	0	0	0	0	0	0
TRINITY_DN100510	0	10	1	0	0	0	0	2	0	0	0	0	0	0	0	0	0	0	0	0	4	1	1
TRINITY_DN100512	3.04	3.48	9.23	42.21	1.07	418.9	0	4.01	0.86	4.18	1.01	287.27	7.13	1.03	0	0	1.01	0	8.22	1.01	7.15	0	1.03
TRINITY_DN100513	4	19	158	30	7	10	5	10	6	3	25	8	3	8	7	1	4	3	6	4	15	11	7
TRINITY_DN100514	0	1	0	0	0	0	0	0	2	0	0	0	0	0	0	0	1	0	0	0	1	0	0
TRINITY_DN100516	0	0	0	0	0	2	1	0	0	1	0	2	0	0	1	0	0	1	2	1	2	1	1
TRINITY_DN100518	0	0	0	0	0	0	0	0	0	0	0	0	0	0	0	0	0	0	0	0	0	0	1
TRINITY_DN100520	0	1	1	0	1	0	0	4	2	0	1	0	0	0	0	2	1	0	0	0	1	0	0
TRINITY_DN100522	0	0	0	0	0	0	0	0	0	0	0	0	0	0	0	1	0	0	0	0	0	0	0
TRINITY_DN100524	20	47	66	54	30	30	14	12	29	5	19	12	3	35	11	12	7	16	13	14	9	19	12
TRINITY_DN100525	0	0	0	1	0	0	0	1	1	0	0	0	1	0	0	0	1	2	3	0	0	0	0
TRINITY_DN100526	0	5	122	0	0	0	0	1	21	0	6	4	0	6	1	0	0	0	0	0	0	0	0
TRINITY_DN100527	0	0	0	0	0	0	0	0	0	0	1	0	0	0	0	0	0	0	0	0	0	0	0
TRINITY_DN100528	5	8	2	1	1	1	0	3	6	1	16	1	0	3	3	1	4	2	2	3	7	5	2
TRINITY_DN100529	0	0	0	1	0	1	1	0	1	0	1	0	1	0	0	0	0	0	0	1	0	0	0
TRINITY_DN100530	0	0	0	0	0	0	0	0	0	0	0	0	0	0	0	0	0	0	0	0	0	0	0
TRINITY_DN100534	1	4	19	9	7	12	1	11	8	0	11	9	2	11	5	1	8	1	9	9	10	6	9
TRINITY_DN100535	0	0	0	1	0	0	0	0	0	0	0	0	0	0	0	0	0	0	0	0	0	0	0
TRINITY_DN100537	0	0	0	0	0	0	0	0	0	0	0	0	0	0	0	0	0	1	1	0	0	0	0
TRINITY_DN100539	1	14	17	12	13	15	1	4	9	8	11	12	6	16	16	3	9	5	22	11	5	25	18
TRINITY_DN100540	0	5	0	0	0	1	0	0	1	0	0	0	1	0	0	0	0	0	0	0	0	0	0
TRINITY_DN100541	0	0	4	1	0	0	0	0	0	0	0	0	0	0	0	0	0	0	0	0	0	0	0
TRINITY_DN100542	0	0	0	0	0	0	0	0	0	0	0	0	0	0	0	0	0	0	0	0	0	0	0
TRINITY_DN100543	230.52	134.25	113.81	17.6	100.78	0.32	1208.09	1665.66	248.05	449.92	121.78	376.52	215.17	403.6	134.83	99.21	227.67	73.89	66.2	1055.43	299.1	13.6	18.38
TRINITY_DN100545	0	0	2	0	0	0	0	0	1	0	0	0	0	0	0	0	0	0	0	0	0	1	0
TRINITY_DN100546	1	2	4	0	8	0	2	0	4	0	0	0	0	4	21	6	3	5	18	1	6	20	5
TRINITY_DN100549	0	0	0	0	0	0	0	0	0	0	0	0	0	0	0	0	0	0	0	0	0	0	0
TRINITY_DN100551	1	0	4	0	0	0	0	0	0	0	0	1	0	0	0	0	0	0	1	0	1	1	4
TRINITY_DN100553	0	0	0	0	0	0	0	0	0	0	0	0	0	0	0	0	0	0	0	0	0	0	0
TRINITY_DN100555	0	0	0	0	0	0	0	0	0	0	0	1	0	0	0	0	0	0	0	0	0	0	0
TRINITY_DN100560	0	0	0	0	0	0	0	0	0	0	0	0	0	0	0	0	0	0	0	0	0	1	0
TRINITY_DN100563	0	1	0	0	0	0	0	0	0	0	0	0	0	0	0	0	0	0	0	0	1	0	0
TRINITY_DN100565	1	0	1	0	1	0	0	1	0	0	0	2	1	0	1	5	0	0	1	7	0	0	0
TRINITY_DN100566	71	55	48	82	66	71	75	78	87	82	85	30	50.75	84	112	203	26	56	81	70	28	155	174
TRINITY_DN100568	0	0	0	0	0	0	0	0	0	0	0	0	0	0	0	0	0	0	0	0	0	0	0
TRINITY_DN100569	0	1	1	1	0	1	0	0	1	0	1	1	0	0	1	0	1	1	0	0	3	0	0
TRINITY_DN100572	0	1	1	0	0	0	0	0	0	0	0	0	0	2	4	0	1	3	1	6	2	0	0
TRINITY_DN100573	0	1	2	1	0	1	0	0	0	1	1	2	0	1	1	0	0	2	0	0	0	4	1
TRINITY_DN100574	0	0	5	0	0	1	0	0	0	3	2	7	3	4	0	1	0	5	1	0	1	0	1
TRINITY_DN100576	4	6	7	0	0	2	0	1	6	0	6	0	0	0	0	1	0	0	0	0	1	0	0
TRINITY_DN100582	1	0	3	0	0	0	1	0	1	2	1	2	1	2	2	2	0	1	2	4	1	2	3
TRINITY_DN100585	0	0	0	0	0	0	0	2	2	1	0	3	0	0	0	0	0	0	0	0	0	0	1
TRINITY_DN100587	0	0	0	0	0	0	0	0	0	0	0	0	0	0	0	0	0	0	0	0	0	0	0
TRINITY_DN100592	0	0	1	0	0	0	0	0	0	0	0	0	0	0	0	0	0	0	0	0	0	0	0
TRINITY_DN100595	2	4	11	9	1	0	1	1	5	0	3	6	3	2	4	1	2	5	2	10	3	7	1
TRINITY_DN100596	0	1	2	0	0	0	2	2	1	0	4	1	0	0	0	1	2	1	0	2	1	1	1
TRINITY_DN100597	2	2	2	0	2	0	0	1	4	0	0	2	0	0	0	1	0	1	3	2	0	2	1
TRINITY_DN100599	35	251	344	270	99	86	17	52	206	49	172	128	55	113	72	69	64	61	108	69	65	137	116
TRINITY_DN100600	0	0	2	2	0	0	0	0	0	0	0	0	0	2	0	1	0	0	1	1	0	0	0
TRINITY_DN100602	0	0	0	0	0	0	0	0	0	0	0	0	0	0	0	0	0	0	0	0	0	0	0
TRINITY_DN100604	0	0	0	0	0	0	0	1	0	0	0	0	0	0	0	0	0	0	0	1	0	0	0
TRINITY_DN100605	0	1	6	0	0	1	0	0	0	0	0	2	0	1	0	0	0	0	0	0	0	2	2
TRINITY_DN100606	3	10	98	42	3	27	1	3	15	0	17	26	0	12	1	2	14	0	1	0	19	0	7
TRINITY_DN100607	0	0	0	0	0	0	0	0	0	0	0	0	0	0	0	0	0	0	0	0	0	0	0
TRINITY_DN100609	0	0	0	0	0	0	0	0	0	0	0	0	0	0	0	0	0	0	0	0	0	0	0
TRINITY_DN100610	0	0	0	1	0	1	0	0	0	0	0	5	0	0	0	0	0	0	0	0	1	0	0
TRINITY_DN100612	0	0	15	0	0	0	0	0	1	0	0	0	0	0	0	0	0	0	0	0	0	0	0
TRINITY_DN100613	0	3	2	0	0	0	1	0	0	0	0	0	0	0	0	0	2	0	0	1	2	0	3
TRINITY_DN100618	0	4	0	0	0	0	1	1	1	0	1	0	1	2	2	0	0	0	0	0	1	0	0
TRINITY_DN100619	0	0	0	0	0	0	0	0	0	0	0	0	0	0	0	0	0	0	0	0	0	0	0
TRINITY_DN100620	47	162	36	90	79	69	71	127	64	89	70	114	73	135	52	96	29	44	81	222	110	71	86
TRINITY_DN100622	0	0	0	0	0	0	0	0	0	0	0	0	0	0	0	0	0	0	0	0	0	0	0
TRINITY_DN100624	0	6	3	7	1	1	3	1	1	1	6	4	1	7	0	3	8	2	2	2	3	0	0
TRINITY_DN100626	1	1	0	0	0	1	2	2	0	0	1	4	0	1	0	1	1	0	0	0	0	0	1
TRINITY_DN100628	0	0	0	0	0	0	0	0	0	0	0	0	0	0	0	0	0	0	0	0	0	0	0
TRINITY_DN100631	0	1	0	0	0	0	0	0	0	0	0	0	0	2	0	0	0	0	0	0	1	0	0
TRINITY_DN100632	2	13	35	5	16	0	3	10	27	1	13	11	4	12	15	7	20	17	25	12	22	49	42
TRINITY_DN100633	0	0	0	0	0	0	0	0	0	0	0	1	0	1	0	0	0	0	0	0	0	0	0
TRINITY_DN100634	0	0	0	0	0	0	0	0	0	0	0	0	0	0	0	0	0	0	0	2	0	0	0
TRINITY_DN100635	0	0	0	0	0	0	0	0	0	0	0	0	0	0	0	0	0	0	0	0	0	0	0
TRINITY_DN100637	0	0	0	0	0	0	0	0	0	0	0	0	0	0	0	0	0	0	0	0	0	0	0
TRINITY_DN100638	0	0	0	0	0	0	0	0	0	0	0	0	0	0	0	0	0	0	0	0	0	0	0
TRINITY_DN100639	9	14	16	3	18	1	4	3	38	6	1	1	5	9	44	19	10	15	30	18	8	90	42
TRINITY_DN100641	0	0	0	0	0	0	0	0	0	0	0	0	0	0	0	0	0	0	0	0	0	0	0
TRINITY_DN100642	0	0	0	0	0	0	0	0	0	0	0	0	0	0	0	0	0	0	0	0	0	0	0
TRINITY_DN100643	0	0	0	0	0	0	0	0	0	0	0	0	0	0	0	0	0	0	0	0	0	0	0
TRINITY_DN100644	5	0	0	0	0	0	2	0	2	3	0	0	0	1	0	2	0	0	1	0	0	0	0
TRINITY_DN100646	0	0	1	1	0	0	0	0	0	0	0	1	0	0	0	0	0	0	0	0	0	0	0
TRINITY_DN100652	0	0	0	0	0	0	0	0	0	0	0	0	0	0	0	0	0	0	0	0	0	0	0
TRINITY_DN100655	0	0	0	0	0	0	0	0	0	0	0	0	0	0	0	0	0	0	0	0	0	0	0
TRINITY_DN100658	0	13	0	1	4	0	0	6	2	0	1	2	0	0	1	0	1	0	0	0	4	0	1
TRINITY_DN100659	0	2	0	0	35	0	0	1	0	0	0	2	0	0	0	0	0	0	0	4	24	0	0
TRINITY_DN100660	0	2	0	0	0	0	0	0	1	0	0	1	1	1	0	0	0	1	1	0	0	0	1
TRINITY_DN100664	0	0	0	0	0	0	0	0	0	0	0	0	0	0	0	0	0	0	0	0	0	0	0
TRINITY_DN100667	0	0	0	0	0	0	0	0	0	0	0	0	0	0	0	0	0	0	0	0	0	0	0
TRINITY_DN100668	1	2	3	1	1	2	1	0	0	0	0	3	0	3	1	0	2	1	0	4	8	1	3
TRINITY_DN100669	0	0	0	2	0	0	0	0	0	0	0	2	1	1	2	1	0	1	0	2	0	0	4
TRINITY_DN100670	0	1	0	2	0	1	0	2	1	0	2	1	0	0	0	1	1	0	4	0	2	2	5
TRINITY_DN100671	0	0	0	0	0	0	0	0	0	0	0	0	0	0	0	0	0	0	0	0	0	0	0
TRINITY_DN100676	40	73	44	29	24	30	33	36	34	10	84	49	15	24	13	11	33	28	25	43	17	27	13
TRINITY_DN100677	4	2	10	3	9	0	2	0	4	2	0	3	1	1	16	1	1	22	188	0	0	165	9
TRINITY_DN100678	0	0	0	0	0	0	0	0	0	0	0	0	0	0	0	0	0	0	0	0	0	0	0
TRINITY_DN100680	0	0	2	1	1	1	2	2	3	0	2	4	1	2	3	2	0	2	3	1	1	0	0
TRINITY_DN100682	0	0	0	0	0	0	0	0	0	0	0	0	0	0	0	0	0	0	0	0	0	0	0
TRINITY_DN100684	0	0	0	0	0	0	0	0	0	0	0	0	0	0	0	0	0	0	0	0	0	0	0
TRINITY_DN100686	0	0	0	0	0	0	0	0	0	0	0	0	0	0	0	0	0	0	0	0	0	0	0
TRINITY_DN100690	0	0	0	0	0	0	0	0	0	0	0	0	0	0	0	0	0	0	0	0	0	0	0
TRINITY_DN100693	2.42	4.54	5.41	4.59	0	6.28	4.37	5.82	4.59	1.21	5.67	5.49	1.09	2.22	6.75	1.22	7.51	0	5.34	1.13	9.78	1.09	5.79
TRINITY_DN100694	1	0	0	2	0	1	0	1	0	0	0	0	1	1	3	0	0	2	1	0	0	1	1
TRINITY_DN100695	0	0	49	0	0	0	0	0	0	0	0	0	0	0	0	0	0	0	0	0	0	0	0
TRINITY_DN100697	0	0	0	0	0	0	0	0	0	0	0	0	1	0	0	0	0	0	0	0	0	0	0
TRINITY_DN100702	1	2	0	2	0	1	1	1	0	0	0	2	0	0	0	2	2	0	0	1	0	0	0
TRINITY_DN100704	0	0	1	1	0	0	0	0	0	0	0	0	0	0	0	0	0	0	0	0	1	0	0
TRINITY_DN100705	1	0	0	0	1	0	1	0	0	0	0	0	0	0	0	0	0	0	0	0	0	0	0
TRINITY_DN100706	0	0	0	0	0	0	0	0	0	0	0	0	0	0	0	0	0	0	0	0	0	0	0
TRINITY_DN100708	3.01	4.57	16.41	8.83	4	7.8	1	5.5	8.49	4.55	11	4.72	3.21	12.49	2.01	1	4	2	3.33	7.69	7.82	3	5.04
TRINITY_DN100714	0	1	0	0	0	0	0	0	0	0	0	0	0	1	0	0	0	0	0	0	0	0	0
TRINITY_DN100715	0	2	3	10	5	7	4	7	3	1	6	5	6	7	7	4	12	3	0	1	5	3	7
TRINITY_DN100721	0	0	0	0	1	1	0	0	0	0	0	1	0	0	0	0	0	0	0	0	0	0	0
TRINITY_DN100724	0	0	0	1	0	0	2	1	0	0	1	3	0	2	1	0	1	0	2	0	0	0	2
TRINITY_DN100725	0	0	0	0	0	0	0	0	0	0	0	0	0	0	0	0	0	0	0	0	0	0	0
TRINITY_DN100727	0	0	0	0	0	0	0	0	0	0	0	0	0	0	0	0	0	0	0	1	0	0	0
TRINITY_DN100730	0	4	1	1	1	2	1	1	6	0	0	3	0	1	2	0	0	1	1	2	2	0	1
TRINITY_DN10114	71	61	25	23	17	23	22	50	49	14	41	34	12	23	14	20	23	13	14	8	43	12	16
TRINITY_DN10170	0	0	0	0	0	0	0	0	0	0	0	0	0	0	0	0	0	0	0	0	0	0	0
TRINITY_DN10233	0	0	0	0	0	0	0	0	0	0	0	0	0	0	0	0	0	0	0	0	0	0	0
TRINITY_DN1025	61	132	195	151	107	110	59	45	108	41	123	105	27	81	72	50	25	65	143	74	69	171	116
TRINITY_DN10250	0	219	11	8	2	1	1	91	0	0	18	4	0	0	0	0	1	0	3	0	76	2	0
TRINITY_DN10277	0	0	1	0	0	0	0	1	0	0	1	0	2	1	0	0	0	1	0	0	0	1	0
TRINITY_DN10278	0	0	0	0	0	0	0	0	0	0	0	0	0	0	0	0	0	0	0	0	0	0	0
TRINITY_DN1028	0	0	0	0	0	0	0	0	0	0	0	0	0	0	0	0	0	0	0	0	0	0	0
TRINITY_DN1032	0	0	0	0	0	0	0	0	0	0	0	0	0	0	0	0	0	0	0	0	0	0	0
TRINITY_DN10331	9	12	43	53	4	47	6	9	4	2	20	21	2	10	2	5	0	1	1	3	8	5	1
TRINITY_DN104	0	0	0	1	0	0	0	0	0	0	0	0	0	0	0	0	0	0	0	0	0	0	0
TRINITY_DN10462	0	0	0	0	0	0	0	0	0	0	0	0	0	0	0	0	0	0	0	0	0	0	0
TRINITY_DN10468	0	0	0	0	0	0	0	0	0	0	0	0	0	0	0	0	0	0	0	0	0	0	0
TRINITY_DN10514	7	6	3	0	2	1	4	3	4	0	5	2	1	0	1	5	3	3	0	2	4	2	1
TRINITY_DN10516	1	1	0	1	0	0	1	3	3	0	0	0	0	0	0	2	0	3	1	0	0	6	2
TRINITY_DN10590	0	0	2	1	1	0	0	2	1	0	4	1	2	0	3	0	0	0	0	0	0	4	0
TRINITY_DN1061	267	71	284	222	60	239	41	56	116	20	278	166	12	65	22	22	22	31	34	27	61	70	40
TRINITY_DN1062	0	0	0	2	0	0	0	0	0	0	0	0	0	0	0	0	0	0	0	0	0	0	0
TRINITY_DN10633	0	2	0	1	0	1	1	3	1	0	1	3	0	1	1	1	0	1	0	2	3	1	4
TRINITY_DN10700	22	25	66	15	24	33	6.98	14	29	2	31	36	2	21	8	7	10	6	15	9	16	18	9
TRINITY_DN10723	0	0	0	0	0	0	0	0	0	0	0	0	0	0	0	0	0	0	0	0	0	0	0
TRINITY_DN10735	0	0	0	1	1	0	0	0	1	0	0	0	0	0	0	0	1	0	0	3	0	0	0
TRINITY_DN1076	0	2	0	0	0	0	2	3	0	0	1	0	0	2	0	0	0	0	0	0	0	0	0
TRINITY_DN10809	0	0	1	0	0	0	0	0	0	0	0	0	0	0	0	0	0	0	1	0	0	0	0
TRINITY_DN1091	8	12	2	2	1	0	10	14	5	11	5	1	2	4	5	15	16	5	9	5	5	3	10
TRINITY_DN10910	0	0	0	0	0	0	0	0	0	0	0	0	0	0	0	0	0	0	0	0	0	0	0
TRINITY_DN1093	2	39	394	13	2	2	9	4	45	0	5	4	0	4	0	2	6	0	0	2	3	2	3
TRINITY_DN10972	1	2	2	1	0	0	18	37	3	21	2	6	47	26	5	9	8	10	12	45	4	1	86
TRINITY_DN11059	0	0	0	0	0	0	0	0	0	0	0	0	0	0	0	0	0	0	0	0	0	0	0
TRINITY_DN11084	3	2	3	7	1	2	2	4	2	0	7	1	3	1	2	3	3	0	2	8	3	0	4
TRINITY_DN1110	0	0	0	3	0	8	0	0	0	0	0	13	0	0	0	0	0	0	0	0	0	0	0
TRINITY_DN1111	3	22	10	2	29	0	12	3	25	16	3	16	16	19	33	15	15	44	54	21	33	31	75
TRINITY_DN11140	1	1	0	0	0	1	2	0	0	0	0	3	1	0	0	0	1	0	0	0	0	1	0
TRINITY_DN11220	0	0	0	0	0	0	0	0	0	0	0	0	0	0	0	0	0	0	0	0	0	0	0
TRINITY_DN11314	9	24	8	6	9	0	6	14	44	2	24	21	0	26	8	4	28	2	4	4	27	0	12
TRINITY_DN11453	0	0	0	3	0	0	0	0	0	0	0	0	0	0	0	0	0	0	0	0	0	0	0
TRINITY_DN11478	0	8	9	7	1	1	1	3	1	4	0	1	1	5	1	0	0	0	2	3	2	1	1
TRINITY_DN11519	0	6	3	1	1	0	1	1	0	0	2	0	0	1	0	1	1	1	2	0	2	4	1
TRINITY_DN11571	0	0	0	1	1	0	0	0	0	0	1	1	1	0	0	1	0	1	0	0	0	0	0
TRINITY_DN11578	14	55	17	3	10	1	8	2	18	8	6	25	0	10	16	0	49	0	0	0	11	10	1
TRINITY_DN1158	111	273	234	45	141	18	70	38	271	114	78	53	57	134	278	150	205	190	387	62	136	239	263
TRINITY_DN11598	0	0	0	2	0	0	0	0	0	0	0	0	0	0	0	0	0	0	0	0	0	0	0
TRINITY_DN11669	0	1	97	8	9	0	0	2	21	4	3	1	2	11	3	1	5	0	1	15	6	10	19
TRINITY_DN11698	1	20	2	1	0	0	0	12	0	0	0	0	0	1	0	0	0	0	0	0	13	0	0
TRINITY_DN11800	0	2	1	7	1	19	0	0	2	1	1	5	2	7	1	0	0	2	0	2	1	2	0
TRINITY_DN11831	0	3	22	1	1	0	0	0	0	0	2	1	2	2	0	0	4	0	2	1	3	3	9
TRINITY_DN11866	21	130	42	5	26	4	4	2	9	5	16	4	3	12	12	15	10	1	1	0	9	6	4
TRINITY_DN11879	0	0	9	0	7	0	0	0	1	0	0	4	0	1	0	0	0	0	0	6	3	0	0
TRINITY_DN11897	0	0	1	0	0	0	0	1	0	0	1	0	0	0	0	0	1	0	0	0	0	1	1
TRINITY_DN11906	0	6.95	18	60	16	30	41	58.05	26	10	4	250.81	2	4	14.36	6	25	2	0	13	36	0	4.22
TRINITY_DN11944	4	11	10	4	3	4	14	7	13	12	4	12	3	13	42	14	10	23	44	13	7	10	27
TRINITY_DN11945	0	3	4	0	3	0	2	1	1	1	0	1	6	2	6	4	7	2	6	9	3	10	17
TRINITY_DN11967	0	2	0	0	0	0	0	0	0	0	0	0	0	0	0	0	0	0	0	1	0	0	0
TRINITY_DN11983	163	12	12	0	0	0	2	15	20	39	82	0	0	8	3	13	5	2	2	0	0	1	398
TRINITY_DN11996	0	1	0	17	0	31	0	0	1	0	0	38.04	1	0	1.86	0	2	0	0	0	0	0	0
TRINITY_DN1202	0	0	3	0	0	0	0	0	0	0	0	0	0	1	1	0	0	0	1	0	1	0	0
TRINITY_DN12027	1	8	7	4	6.99	3	1	2	6	1	6	10	4	5	1	1	7	1	3	2	3	0	6
TRINITY_DN12041	16.21	22.26	36.43	13.79	21.04	8.91	13.22	15.1	26.27	28.91	27.05	57.61	7.01	4.92	10.14	7.28	18.94	4.04	19.85	13.19	19.18	14.04	21.11
TRINITY_DN12055	0	0	0	0	0	1	0	0	0	0	0	0	0	0	0	0	0	0	0	0	0	0	0
TRINITY_DN1206	33	52	123	147	39	144	31	31	41	25	109	50	24	49	19	12	26	17	27	43	51	44	47
TRINITY_DN12088	0	1	0	2	0	1	1	3	0	1	0	1	1	2	0	0	3	0	3	0	0	0	4
TRINITY_DN12090	0	0	0	0	0	0	0	0	0	0	0	0	0	0	0	0	0	0	0	0	0	0	0
TRINITY_DN12095	0	0	0	0	0	0	0	0	0	0	0	0	0	0	0	0	0	0	0	0	0	0	0
TRINITY_DN12099	0	0	2	0	3	0	0	0	0	0	0	2	0	0	2	0	0	1	1	0	1	0	2
TRINITY_DN12119	4	25	13	0	1	0	2	4	32	0	4	0	1	3	1	3	1	0	0	1	3	3	3
TRINITY_DN12132	40	282	145	94	82	49	39	112	111	47	106	80	47	97	96	76	48	71	162	89	130	137	158
TRINITY_DN12148	57	41	61	23	44	14	16	27	83	47	77	27	14	28	0	26	11	2	16	1	37	6	35
TRINITY_DN12153	3244	2016	2014	1303	1262	1309	1433	1924	2674	802	4978	1729	370	1371	732	1163	969	706	958	966	1536	1056	1040
TRINITY_DN12167	0	12	47	3	1	0	5	12	6	0	4	11	1	12	1	0	3	0	0	3	0	3	0
TRINITY_DN12170	834	917	725	705	564	809	538	794	858	432	1158	868	241	661	338	603	616	297	531	538	673	601	785
TRINITY_DN12175	0	0	0	0	0	0	0	0	0	0	0	0	0	0	0	0	0	0	0	0	0	0	0
TRINITY_DN12185	0	6	6	0	5	0	6	2	2	2	3	3	8	2	7	1	12	4	8	6	1	4	10
TRINITY_DN12236	6	9	11	5	3	1	3	2	6	8	5	6	3	7	6	12	6	2	12	14	7	17	13
TRINITY_DN12243	12	73	18	1	9	0	23	43	15.01	22	11	9.97	28	24	25	30	57.02	41	35	54	32	24	25
TRINITY_DN12262	0	0	0	0	0	0	0	0	0	0	0	0	0	0	0	0	0	0	0	0	0	0	0
TRINITY_DN12308	0	0	0	1	0	0	0	0	0	0	0	0	0	0	0	0	0	0	0	0	0	0	0
TRINITY_DN12317	0	0	0	0	0	0	0	0	0	0	0	0	0	0	0	0	0	0	0	0	0	0	0
TRINITY_DN12388	1	13	1	0	1	0	1	0	0	0	0	0	0	0	0	0	0	0	0	0	0	0	1
TRINITY_DN12389	515	249	54	32	112	9	26	124	290	18	346	365	7	114	9	40	46	7	9	4	140	27	12
TRINITY_DN12393	1	3	6.13	2	0	1	0	2	3	3.96	0	3	2	3.07	2.03	1	0	4	1	0	3	4	2
TRINITY_DN12395	0	0	0	2	0	0	0	0	0	0	0	0	0	0	0	0	0	0	0	0	0	0	0
TRINITY_DN12408	1	1	1	0	0	3	0	1.12	0	0	0	1	0	1	1	0	0	2	0	0	2	2	0
TRINITY_DN12417	0	7	0	0	0	0	0	3	0	0	0	0	0	1	0	0	2	1	0	0	1	0	0
TRINITY_DN1242	22	29	46	15	23	15	22	12	21	12	12	19	14	22	44	42	8	14	39	40	9	118	88
TRINITY_DN12424	0	16	1	3	1	12	19	15	0	2	0	0	0	1	1	0	8	0	1	0	5	0	0
TRINITY_DN12428	1	0	2	13	0	29	0	0	3	1	0	14	1	0	0	0	2	1	0	0	0	0	0
TRINITY_DN12429	0	0	2	0	0	0	0	0	0	0	1	0	0	0	1	0	0	0	0	0	0	0	1
TRINITY_DN12440	0	3	2	1	3	3	6	0	4	11	2	0	0	2	15	12	7	2	11	0	0	8	7
TRINITY_DN12462	17	2	29	19	0	6	1	2	6	1	6	0	2	5	0	1	3	4	3	2	8	13	4
TRINITY_DN12471	2	66	12	3	15	1	1	5	13	0	31	4	1	27	0	3	12	3	0	3	69	1	4
TRINITY_DN12481	3	23	32	48	10	23	2	16	24	5	26	19	7	10	19	7	9	7	15	8	8	24	26
TRINITY_DN12509	0	10	0	5	0	1	5	0	0	3	4	6	0	12	4	8	6	0	0	0	0	0	7
TRINITY_DN12517	3	0	20	0	0	0	0	0	0	0	10	0	0	4	0	0	4	0	0	0	33	0	1
TRINITY_DN12526	0	0	0	0	0	0	0	0	0	0	0	1	0	0	0	0	0	0	0	0	0	0	0
TRINITY_DN12532	7	32	50	23	31	28	51	59	45	25	23	23	22	28	24	40	19	25	37	34	25	50	40
TRINITY_DN12535	9	13	4	5	10	3	1	6	9	0	13	4	0	7	1	2	5	5	1	0	19	3	6
TRINITY_DN12540	0	3	2	2	0	0	3	1	1	0	0	3	0	0	1	0	4	0	2	0	0	4	1
TRINITY_DN12573	0	5	80	28	3	17	0	2	3	2	11	6	1	6	4	0	2	0	1	5	2	0	2
TRINITY_DN1259	75	143	203	127	82	90	41	59	110	42	163	96	33	80	35	39	43	59	84	73	82	110	81
TRINITY_DN1263	24	66	75	176	78	183	20	11	56	22	96	36	28	80	85	35	41	60	113	30	64	135	79
TRINITY_DN12632	1	0	0	0	0	0	0	0	0	0	0	0	1	0	0	1	0	0	0	0	0	0	0
TRINITY_DN12667	0	6	3	4	2	1	0	0	2	0	2	3	0	3	2	0	3	0	4	2	1	4	3
TRINITY_DN12668	4	17.89	19	10	0	14.04	3.01	3	3.22	1	7	25.03	3.05	0	3	3	5.08	0.46	1.37	4	4	0	5.01
TRINITY_DN1267	0	3	0	0	2	0	0	3	2	0	1	3	0	3	0	0	1	0	0	0	1	0	0
TRINITY_DN1268	1	15	17	439	11	800	6	23	12	0	186	21	6	68	8	3	4	0	6	3	89	4	10
TRINITY_DN12681	15	23	42	24	19	91	17	30	28	21	46	34	7	30	32	13	13	37	34	20	17	33	43
TRINITY_DN12687	34.88	44.3	42.55	164.33	14.92	180.02	14.4	40.59	35.22	12.99	58.09	247.08	6.49	50.1	13.78	13.22	19.93	12.72	2.03	11.17	28.87	9.25	20.31
TRINITY_DN12690	0	9	0	5	0	4	0	7	1	0	1	2	0	5	0	0	1	0	0	0	4	0	0
TRINITY_DN12711	0	8	20	4	4	4	5	3	5	0	5	6	2	8	9	3	3	2	3	8	9	2	8
TRINITY_DN12713	17	8	14	10	17	0	2	17	3	2	9	12	7	7	1	2	6	4	14	6	10	1	5
TRINITY_DN12721	0	0	0	0	1	1	0	0	1	0	2	1	0	2	0	0	4	1	0	0	1	1	0
TRINITY_DN12728	0	1	3	7	3	0	3	1	6	1	0	12	1	1	0	4	3	2	0	3	0	0	0
TRINITY_DN12745	9	21	37	31	18	22	8	7	13	7	29	26	3	16	10	5	14	14	19	9	18	26	17
TRINITY_DN12746	128	188	289.05	235	127	142	120.04	133	146	128	240	163	79.86	129	93	135	89	87	121	116	117	131	149
TRINITY_DN12758	0	3	0	11	0	16	0	0	3	0	4	3	2	4	1	1	1	1	3	0	3	3	6
TRINITY_DN12762	0	0	0	0	0	0	1	0	0	0	0	0	1	1	3	6	9	2	3	0	0	0	1
TRINITY_DN12768	0	5	2	6	2	0	8	2	3	2	0	4	4	7	13	17	7	11	10	4	11	2	15
TRINITY_DN1277	0	0	0	0	0	0	0	0	0	0	0	0	0	0	0	0	0	0	0	0	0	0	0
TRINITY_DN12784	16	95	44	49	22	16	14	14	43	15	44	25	10	27	19	21	91	18	46	21	29	68	34
TRINITY_DN12790	0	0	0	0	0	0	1	0	0	0	0	0	0	0	0	0	0	0	0	0	0	2	0
TRINITY_DN12802	6	1	3	9	1	15	2	2	11	6	2	4	1	4	2	2	1	2	2	0	1	8	6
TRINITY_DN12807	6	8	26	44	3	66	2	2	10	16	24	12	1	12	2	3	4	3	6	3	2	0	1
TRINITY_DN1284	2	53	2	15	4	14	6	6	1	0	6	1	0	3	0	0	7	0	2	2	4	1	0
TRINITY_DN12848	0	0	0	0	0	0	0	0	0	0	0	0	0	0	0	0	0	0	0	0	0	0	0
TRINITY_DN12851	2	5	3	5	0	7	4	6	3	1	6	4	2	6	2	0	3	2	1	6	5	0	3
TRINITY_DN12866	0	0	0	0	0	0	0	0	0	0	0	0	0	0	0	0	0	0	0	0	0	0	0
TRINITY_DN1287	0	2.02	3.01	2.01	18.07	1	26.27	82.46	5.03	29.34	26	17.07	72.04	51.19	9.03	23.03	42.02	5.05	3	13.03	0	35.67	111.84
TRINITY_DN12921	0	0	0	0	0	0	0	0	0	0	0	0	0	0	0	0	0	0	0	0	0	0	0
TRINITY_DN12952	0	0	0	10	0	7	0	2	0	0	0	6	0	0	0	0	0	0	0	0	0	0	0
TRINITY_DN12968	0	1	0	0	0	0	0	0	0	0	0	2	0	0	0	0	0	0	0	0	0	0	0
TRINITY_DN12993	0	2	4	0	0	0	0	0	16	0	1	0	0	0	0	0	0	0	0	0	0	0	0
TRINITY_DN13010	0	3	6	6	0	0	1	0	5	2	10	0	1	5	5	0	0	0	0	2	8	3	8
TRINITY_DN13017	5	31	69	30	9	0	6	21	23.97	7	21	31	5	26	3	9	3	19	13	10	11	20	25
TRINITY_DN13022	2	3	6	1	1	2	0	3	1	1	3	2	0	2	0	1	3	0	0	2	2	2	3
TRINITY_DN1303	1	0	0	0	0	0	0	0	0	0	1	0	0	2	0	1	3	0	0	0	0	0	0
TRINITY_DN13059	0	0	0	0	0	0	0	0	0	0	0	0	0	0	0	0	0	0	0	0	0	0	0
TRINITY_DN13068	0	3	6	0	0	1	1	0	1	0	0	3	0	1	3	1	0	0	0	3	1	3	2
TRINITY_DN13076	20	70	110	5	0	2	14	22	175	1	11	11	10	19	1	7	5	2	5	1	12	0	8
TRINITY_DN13083	7	55	69	24	30	13	8	7	30	13	33	24	13	30	37	15	12	37	52	44	59	60	37
TRINITY_DN13114	0	0	0	0	0	0	0	0	0	0	0	0	0	0	0	0	0	0	0	0	0	0	0
TRINITY_DN13170	0	2	0	0	0	0	1	0	0	0	0	1	0	1	0	0	1	0	0	1	2	0	2
TRINITY_DN13191	0	0	0	0	0	0	0	0	0	0	0	0	0	0	0	0	0	0	0	0	0	0	0
TRINITY_DN13216	0	0	0	0	0	0	0	0	0	0	0	0	0	0	0	0	0	0	0	0	0	0	0
TRINITY_DN13234	24.21	18.01	29.57	9.45	15.53	11.03	12.76	15.59	17.45	10	32.05	19	6.81	14.65	6.09	14.06	12.5	9.14	9.19	24.54	23.73	12.07	17.75
TRINITY_DN13271	2.53	3.03	1	2.03	0	8.57	0	4.24	2.03	2.03	0	4.2	0	0	0	2.01	1	0	2.34	0	4	1.75	2.01
TRINITY_DN13279	0	0	0	1	0	0	0	0	0	0	0	0	0	0	0	0	0	0	0	0	0	0	0
TRINITY_DN13283	0	0	5	1	3	0	0	0	1	0	1	1	2	1	0	0	1	0	1	1	2	0	0
TRINITY_DN1331	0	0	0	2	0	0	0	0	0	0	0	0	0	0	0	0	0	0	0	0	0	0	0
TRINITY_DN13312	17	194	186	38	54	5	18	18	86	12	43	42	22	49	62	40	118	68	82	34	45	62	51
TRINITY_DN13345	2	32	36	18	18	7	1	2	19	3	4	14	5	5	2	0	19	2	3	5	9	3	7
TRINITY_DN13397	0	0	0	0	0	0	0	0	0	0	0	0	0	0	0	0	0	0	0	0	0	0	0
TRINITY_DN13421	13	15	25	14	5	17	17	7	6	13	14	4	7	17	17	4	20	28	23	14	13	66	80
TRINITY_DN13463	0	0	0	1	0	0	0	0	0	0	0	0	0	0	0	0	0	0	0	0	0	0	0
TRINITY_DN13486	8	21	19	3	8	21	5	4	20	1	10	8	0	2	6	5	13	3	2	4	5	9	1
TRINITY_DN1349	53	65	173	62	56	34	55	78	103	81	87	70	26	84	90	58	50	69	84	72	97	29	72
TRINITY_DN13517	50	229	481	339	278	71	37	91	222	42	221	523	75	230	95	43	48	71	36	206	421	138	141
TRINITY_DN13526	0	0	0	0	0	0	0	0	0	0	0	0	0	0	0	0	0	0	0	0	0	0	0
TRINITY_DN13542	0	0	0	0	0	0	0	0	0	0	0	0	0	0	0	0	0	0	0	0	0	0	0
TRINITY_DN13616	0	0	0	0	0	0	0	0	0	0	0	0	0	0	0	0	0	0	0	0	0	0	0
TRINITY_DN13627	37	66	91	68	42	35	19	32	57	24	54	73	25	47	47	49	29	50	72	61	43	232	68
TRINITY_DN13633	0	3	4	2	4	0	0	1	2	1	1	2	0	1	1	0	0	0	1	1	3	1	2
TRINITY_DN13642	20	196	159	116	51	35	39	58	133	19	401	85	20	212	37	30	55	36	26	57	86	103	85
TRINITY_DN13662	5	14	49	80	11	65	8	10	20	25	34	23	1	21	12	8	9	10	18	4	15	12	7
TRINITY_DN1367	55	18	36	12	20	45	20	78	29	66	24	51	30	37	27	76	89	38	84	19	31	77	98
TRINITY_DN13676	0	0	0	0	0	0	0	0	0	0	0	0	0	0	0	0	0	0	0	0	1	0	0
TRINITY_DN13700	0	0	4	36	0	12	2	1	2	0	10	6	0	12	1	0	2	0	0	0	6	4	0
TRINITY_DN13701	1	4	12	2	3	2	3	3	1	0	4	4	0	3	1	1	1	2	0	1	5	5	2
TRINITY_DN13712	1	4	3	0	2	0	1	1	2	0	2	0	2	2	9	2	5	1	2	6	9	4	4
TRINITY_DN13724	0	0	0	0	0	0	0	0	1	0	1	0	1	0	0	0	0	0	0	0	0	0	0
TRINITY_DN13753	2	12	1	6	1	8	1	5	0	3	8	0	0	2	0	0	1	0	2	3	15	0	0
TRINITY_DN13773	54	8	34	1039	47	3193	20	46	160	20	36	2380	33	34	6	0	47	7	3	22	1	41	1
TRINITY_DN13775	2.79	2.17	3.41	35.58	4.13	32.78	1.98	1.85	7.42	7.66	2.56	16.6	1.02	0	0	3.28	1.03	1.62	2.02	1	2.03	0	1
TRINITY_DN13777	0	0	0	0	0	0	0	0	0	0	0	0	0	0	0	0	0	0	0	0	0	0	0
TRINITY_DN13779	0	0	0	0	0	0	0	0	0	0	0	0	0	1	0	0	0	0	0	0	0	0	0
TRINITY_DN13782	38	79	249	238	76	211	45	65	115	30	237	103	46	104	65	48	43	53	94	84	90	142	119
TRINITY_DN13838	2	21	52	12	16	5	3	11	19	3	33	21	10	17	7	6	17	7	18	28	18	17	25
TRINITY_DN13851	0	0	0	0	0	0	0	0	0	0	0	0	0	0	0	0	0	0	0	0	0	0	0
TRINITY_DN13875	0	0	0	0	0	0	1	0	0	0	0	0	0	0	1	0	0	0	0	0	0	0	0
TRINITY_DN1388	4	38	64	33	28	6	2	8	32	6	9	45	22	18	53	18	22	22	61	76	25	89	108
TRINITY_DN13903	307	397	297	463	225	491	189	242	325	142	546	414	92	334	151	238	268	110	248	197	261	286	271
TRINITY_DN13946	0	0	0	1	0	0	0	0	0	0	0	0	0	0	0	0	0	0	0	0	0	0	0
TRINITY_DN13955	0	4	10	0	3	2	9	10	5	0	0	3	1	5	2	1	2	1	5	7	18	4	13
TRINITY_DN13975	1	12.77	0	9.02	0	15.82	0	2.24	1.06	0	4	19.7	1.08	2.49	0.95	0.96	0.9	0	1.07	3	24.09	2.96	3.02
TRINITY_DN13984	0	0	0	0	0	0	0	0	0	0	0	0	0	0	0	0	0	0	0	0	0	0	0
TRINITY_DN14003	0	2	11	2	5	1	4	1	6	1	3	7	3	5	2	1	17	4	2	5	9	5	2
TRINITY_DN14022	1	0	0	7	1	4	2	1	0	0	8	1	2	1	2	0	0	2	2	0	1	3	2
TRINITY_DN1405	1	3	10	1	4	0	0	0	11	0	23	1	0	13	1	5	12	0	0	0	0	0	5
TRINITY_DN14050	3696	1208	1792	1446	640	1773	1365	1938	1611	1869	2590	2008	622	2632	1115	1885	1457	793	1177	1009	1248	1255	1013
TRINITY_DN14062	0	1	1	0	0	0	0	0	1	0	1	1	0	0	1	0	0	0	0	0	0	0	1
TRINITY_DN14070	3	0	9	2	3	1	0	0	0	0	0	0	0	0	0	0	0	0	0	0	1	0	1
TRINITY_DN14088	0	8	0	0	0	0	0	3	0	0	0	0	0	0	0	0	0	0	0	0	5	0	0
TRINITY_DN1409	20	21	9	64	15	12	3	13	6	3	50	11	2	28	3	4	10	3	2	9	63	3	6
TRINITY_DN14172	2	8	19	11	4	7	2	1	8	1	4	3	2	3	5	3	5	10	8	8	6	6	13
TRINITY_DN14184	6	49	100	34	27	14	8	18	39	1	40	43	11	16	11	9	20	10	11	9	35	14	33
TRINITY_DN14226	1	38	55	24	34	5	9	5	20	7	12	21	22	16	44	17	27	21	49	56	24	38	53
TRINITY_DN14232	6.99	13.52	23.6	18.4	23.96	10.39	9.27	5	13.55	7.28	10.33	11.83	6	18.37	8.27	21.65	6.15	14.46	35.13	15.65	15.59	61.04	17
TRINITY_DN14237	5	1	6	31	0	33	2	2	0	7	24	3	5	3	4	4	3	2	15	4	3	16	5
TRINITY_DN14280	0	0	0	0	0	0	0	0	0	0	0	0	0	0	0	0	0	0	0	1	0	0	0
TRINITY_DN14338	0	0	0	0	1	0	0	1	0	0	0	0	0	0	0	0	0	0	0	0	0	0	0
TRINITY_DN14370	60	58	90	46	17	48	20	35	37	22	50	39	17	34	102	27	73	17	44	54	26	51	43
TRINITY_DN14388	0	0	0	0	0	0	0	0	0	0	0	0	0	0	0	0	0	0	0	0	0	0	0
TRINITY_DN14411	1	7	3	1	4	3	3	2	5	2	2	5	1	0	0	0	2	0	0	1	12	2	2
TRINITY_DN1446	1	0	2	0	0	1	0	2	0	0	4	0	0	0	0	0	1	1	0	0	0	0	3
TRINITY_DN14480	0	0	0	1	1	1	0	1	0	0	0	2	0	0	0	0	0	0	0	0	2	0	0
TRINITY_DN14512	13.61	8.21	7.03	3.71	6.68	0	1.47	15.21	12.12	5.81	7.4	10.61	0	3.54	7.41	7.05	6.86	18.21	24.19	1.08	7.17	9.79	9.26
TRINITY_DN14523	0	1	1	2	4	4	3	11	7	1	16	27	4	18	1	3	8	5	2	3	3	8	10
TRINITY_DN14565	0	1	2	0	2.3	0	0	3.29	0	1.14	2	0	0	0	1.16	0	1	0	0	3	1.56	3.36	2.16
TRINITY_DN14578	7	23	73	61	43	31	9	12	27	7	17	25	13	27	41	16	14	21	55	27	35	74	104
TRINITY_DN14610	842	80	60	39	237	1	29	30	275	6	455	547	2	48	0	8	79	6	7	2	213	24	7
TRINITY_DN1469	10	8	10	12	6	8	4	11	11	15	3	6	4	15	24	13	6	12	15	6	6	23	19
TRINITY_DN14696	0	0	0	0	0	0	0	0	0	0	0	0	0	0	0	0	0	0	0	0	0	0	0
TRINITY_DN147	5	4	1	0	0	0	1	3	7	2	2	0	2	3	0	8	1	1	3	1	0	1	31
TRINITY_DN14720	0	2	0	0	1	0	0	0	0	0	0	0	0	0	0	0	0	0	0	0	0	0	0
TRINITY_DN14758	97	334	249	192	260	92	441	440	234	300	178	180	438	413	403	370	101	489	685	742	176	643	804
TRINITY_DN14768	14	7	18	53	6	74	5	4	16	0	45	5	0	27	5	1	4	0	2	7	6	3	6
TRINITY_DN14783	2	32	15	19	33	12	4	2	17	3	8	37	7	19	9	9	38	7	5	16	30	36	73
TRINITY_DN14792	0	0	0	0	0	0	0	0	0	0	0	0	0	0	0	0	0	0	0	0	0	0	0
TRINITY_DN14793	6.07	8.09	2.02	1.02	9.18	1	17.3	17.06	4.06	17.15	23.17	2.04	16.1	15.14	11.08	26.39	31.56	16.22	18.16	16.08	38.94	13.17	31.17
TRINITY_DN14796	34	74	78	76	48	63	39	37	51	28	75	79	15	67	52	33	41	28	66	38	72	104	62
TRINITY_DN14799	0	62	3	0	0	0	0	13.49	4	2	2	3	1	2.07	8	0	0	3	5.04	0	16	1	2
TRINITY_DN14813	0	0	0	15	0	0	0	0	0	0	0	0	0	0	0	0	0	0	0	0	0	0	0
TRINITY_DN1482	6	30	30	5	9	2	0	4	20	1	19	25	3	9	7	4	14	5	0	8	12	5	12
TRINITY_DN14824	7	0	5	1	6	0	29	17	5	8	4	9	13	20	46	10	11	42	24	54	34	10	34
TRINITY_DN14835	407	376	221	276	548	294	229	169	516	279	339	120	54	328	565	464	421	288	731	131	289	865	445
TRINITY_DN14844	71	151	10.36	21	10	18	18	20	149	16	36	25.99	7	17	22	11	42	22	21	11	17	33	26
TRINITY_DN14849	4	32	24	72	10	53	3	7	6	0	21	10	5	11	17	4	10	8	16	18	16	29	30
TRINITY_DN14852	0	1	5	7	0	5	1	3	9	1	7	1	0	6	0	0	0	0	0	3	1	1	2
TRINITY_DN14862	23.94	526.48	29.26	9.78	23.03	7.98	5	7.13	58.7	9	14.96	24.2	5.99	20.34	7.96	19	217.98	6	6.08	4.07	21.14	44.46	14.88
TRINITY_DN14903	0	0	2	1	0	0	0	0	0	0	0	0	1	2	0	0	0	0	0	0	0	0	0
TRINITY_DN14923	31	5	6	2	21	0	10	12	11	6	12	0	6	12	26	32	18	8	13	5	14	82	48
TRINITY_DN14929	0	0	0	2	0	0	0	0	0	0	0	0	0	0	0	0	0	0	0	0	0	0	0
TRINITY_DN14987	2	27	16	26	20	11	5	17	11	8	12	30	17	12	14	3	17	21	15	44	29	4	47
TRINITY_DN15005	2	3	0	0	1	0	2	11	2	0	13	7	0	5	4	2	0	1	5	0	3	7	1
TRINITY_DN15021	21	72	25	4	26	0	5	2	35	7	42	62	3	15	3	2	14	2	2	0	36	2	8
TRINITY_DN15025	1	9	8	8	9	0	4	20	13	12	6	24	21	17	23	12	4	27	13	112	17	13	25
TRINITY_DN15027	0	0	0	7	8	2	1	1	0	0	10	3	4	12	1	1	6	1	1	7	13	0	1
TRINITY_DN15029	0	0	0	1	0	0	0	0	0	0	0	0	0	0	0	0	0	0	0	0	0	0	0
TRINITY_DN15038	0	0	0	0	0	0	0	0	0	0	0	0	0	0	0	0	0	0	0	0	0	0	0
TRINITY_DN15041	1	0	3	0	0	0	0	0	0	0	0	0	0	0	0	0	0	0	0	0	0	0	0
TRINITY_DN15056	1065	763	894	209	559	38	166	480	884	171	1121	488	143	1533	359	228	875	295	412	917	3347	189	329
TRINITY_DN15064	4	34	4	7	5	0	8	9	4	4	11	8	1	21	5	4	21	1	0	8	8	1	9
TRINITY_DN15085	25	32	22	12	14	10	32	44	27	13	30	23	14	30	22	11	18	17	14	13	19	8	28
TRINITY_DN15090	0	0	0	0	0	0	1	0	0	0	0	0	0	1	0	0	0	0	0	1	0	0	0
TRINITY_DN15093	3	12	4	8	1	1	2	1	4	1	13	6	1	1	2	3	5	3	4	3	6	8	7
TRINITY_DN151	0	76.82	0	0	1	0	3.05	30.77	2.85	2.1	2	0	0	0	1.01	2.18	1.01	0	0	1.33	22	0	0
TRINITY_DN15137	48	78	92	95	19	93	28	23	50	57	76	32	12	27	6	14	9	15	32	18	43	37	21
TRINITY_DN15141	14	157	252	55	53	7	5	37	58	9	49	42	14	63	11	22	68	19	21	19	101	24	50
TRINITY_DN15151	0	0	0	1	3	0	0	0	0	0	1	2	0	0	0	0	0	0	0	0	5	0	0
TRINITY_DN15161	6	5	5	0	9	0	90	6	5	13	0	7	7	6	27	31	6	106	13	62	4	31	119
TRINITY_DN15165	72	97	39	48	72	52	43	75	82	39	116	56	22	63	53	70	49	31	48	40	44	62	63
TRINITY_DN15181	73	310	524	201	193	169	126	152	302	248	245	259	196	277	394	283	339	290	400	377	173	380	501
TRINITY_DN15187	0	0	0	5	0	0	0	0	0	0	0	0	0	0	0	0	0	0	0	0	0	0	0
TRINITY_DN15224	17	707	37	43	57	35	9	105	25	4	76	303	7	57	44	11	392	6	3	27	433	8	7
TRINITY_DN15231	0	7	0	0	0	0	1	1	0	0	0	0	0	0	0	0	0	0	0	0	1	0	0
TRINITY_DN15254	0	0	0	0	0	0	0	0	0	0	0	0	0	0	0	0	0	0	0	0	0	0	0
TRINITY_DN15258	0	1	1	0	0	0	0	0	0	0	0	0	0	2	0	0	2	0	0	0	1	0	0
TRINITY_DN1529	5	26	37	16	9	7	1	7	15	3	14	20	6	15	23	1	20	11	33	8	9	46	19
TRINITY_DN15308	98	54	75	277	46	258	19	30	80	9	144	142	2	44	16	7	10	13	15	14	50	33	13
TRINITY_DN15328	1	2	430	99	1	99	0	0	0	0	42	0	0	5	1	0	3	0	0	0	9	0	0
TRINITY_DN15354	0	0	0	1	0	0	0	0	0	0	0	0	0	0	0	0	0	0	0	0	0	0	0
TRINITY_DN1536	17270	15840	12125	10459	16576	9531	18259	14666	19717	8084	30343	12214	4348	15157	3836	7460	5550	6529	5727	9253	13226	12592	9108
TRINITY_DN15376	0	2	0	0	1	0	4	0	0	0	0	0	0	0	0	0	0	0	0	1	1	0	0
TRINITY_DN15381	0	0	0	0	0	0	0	1	0	0	0	1	0	0	1	0	0	0	0	0	0	0	0
TRINITY_DN15386	326.02	217.31	248.02	105.01	652.12	76.06	203	178	564.32	321.1	153	185.41	108	231	1016.39	585.01	82	659	1212	164	226	1481.47	395.1
TRINITY_DN1541	2	5	2	1	1	0	0	1	2	0	1	2	0	3	0	0	0	0	0	0	6	0	1
TRINITY_DN15420	1	0	0	1	0	0	0	1	0	1	0	0	0	1	1	1	0	0	0	1	0	1	1
TRINITY_DN15441	0	0	0	1	0	0	0	0	0	0	0	0	0	0	0	0	0	0	0	0	0	0	0
TRINITY_DN15457	2	31	57	35	25	15	5	8	25	0	28	30	8	22	13	6	12	11	17	17	42	14	27
TRINITY_DN15476	9	37	69	145	13	97	16	18	11	26	45	90	18	35	27	17	32	17	50	34	52	78	75
TRINITY_DN15479	10	111	117	77	36	30	15	37	43	11	38	33	25	61	35	23	28	25	64	56	68	45	74
TRINITY_DN15494	44	30	77	219	25	93	26	52	39	10	84	26	12	41	13	16.98	38	23	14	36	30	74	79
TRINITY_DN15506	44	17	33	10	26	16	15	19	18	20	30	18	1	26	19	28	16	10	15	8	18	25	26
TRINITY_DN15519	288	130	172	78	38	43	123	197	64	140	127	73	44	51	63	66	207	164	329	145	128	245	38
TRINITY_DN15553	0	0	0	0	0	0	0	0	0	0	0	0	0	0	0	0	0	0	0	0	0	0	0
TRINITY_DN15555	1	29	80	32	8	13	4	6	28	2	15	27	2	21	3	4	5	4	2	9	14	5	5
TRINITY_DN15561	1	1	3	2	1	1	0	1	1	0	6	8	0	1	1	1	0	0	0	0	1	2	2
TRINITY_DN15569	2	13	9	2	5	2	3	29	3	2	3	3	1	9	5	3	3	4	5	0	5	3	6
TRINITY_DN15583	228	261	282	216	151	161	64	117	133	72	444	155	44	100	72	69	100	82	113	70	83	130	96
TRINITY_DN15585	1	1	0	0	4	0	2	7	1	0	5	0	1	3	2	1	0	0	1	1	4	0	1
TRINITY_DN15628	0	0	0	2	0	0	0	0	0	0	0	0	0	0	0	0	0	0	0	0	0	0	0
TRINITY_DN15641	2	14	23	69	4	39	4	7	9	0	1	102	8	10	2	0	2	1	0	0	6	1	0
TRINITY_DN15664	0	0	0	0	0	0	0	0	0	0	0	0	0	0	0	0	0	0	0	0	0	0	0
TRINITY_DN15665	0	0	1	0	0	0	0	0	0	1	2	1	0	0	0	0	0	0	0	0	1	0	0
TRINITY_DN15669	0	26	0	0	1	0	6	3	0	0	6	0	0	3	0	0	1	0	0	3	2	0	3
TRINITY_DN15714	0	0	0	0	0	0	0	0	0	0	0	0	0	0	0	0	0	0	0	0	0	0	0
TRINITY_DN15737	121	204	165	176	106	129	88	101	145	43	208	115	52	115	90	83	67	68	114	61	101	144	77.87
TRINITY_DN15744	1	2	0	2	2	0	0	0	8	0	0	0	3	7	0	1	0	3	0	0	0	6	3
TRINITY_DN15750	6	281	1	0	19	0	28	31	20	3	35	3	3	15	1	12	29	0	5	12	19	2	10
TRINITY_DN15780	1	6	0	9	0	15	0	7	1	0	1	2	1	1	1	1	0	0	0	1	4	0	1
TRINITY_DN15784	0	0	0	0	0	0	0	0	0	0	1	0	1	2	1	0	0	0	0	0	0	1	0
TRINITY_DN15785	0	0	0	0	0	0	0	0	0	0	0	0	0	0	0	0	0	0	0	0	0	0	0
TRINITY_DN15813	177	308	496	460	186.98	544	149	222	251	129	554	234	98	261	136	163	142	136	217	218	224	329	365
TRINITY_DN15820	0	0	0	0	0	0	0	0	0	0	1	0	0	0	0	0	0	0	0	1	0	0	0
TRINITY_DN15832	0	0	0	0	0	0	0	0	0	0	0	0	0	0	0	0	0	0	0	0	0	0	0
TRINITY_DN15843	0	0	1	6	0	7	0	0	1	0	0	6	0	0	0	0	2	0	0	0	0	0	0
TRINITY_DN15845	451	1760	41	10	358	0	243	958	70	230	11	13	35	28	172	211	36	227	285	18	389	23	493
TRINITY_DN15848	48	52	73	48	36	41	35	51	63	31	49	25	7	66	21	34	53	26	21	28	36	69	34
TRINITY_DN15855	0	0	0	6	0	0	0	0	0	0	0	0	0	0	0	0	0	0	0	0	0	0	0
TRINITY_DN15857	64.78	131.9	365	4531	39	11474	88	101	632.94	106	9	6486	54	56	52	7	163	20	17.98	64	9	8	6
TRINITY_DN15864	5	17	11	4	1	1	12	9	8	4	13	5	2	12	5	3	5	7	7	3	7	6	5
TRINITY_DN15866	0	0	0	0	0	0	0	0	0	0	0	0	0	0	0	0	0	0	0	0	0	0	0
TRINITY_DN15877	3	46	14	22	4	15	4	20	7	1	12	8	6	11	3	4	4	3	26	5	16	9	7
TRINITY_DN15888	0	0	0	1	0	0	0	0	0	0	0	0	0	0	0	0	0	0	0	0	0	0	0
TRINITY_DN15913	98	204	106	6	55	0	59	35	29	5	45	49	5	6	14	3	13	15	4	15	221	24	40
TRINITY_DN15921	7	5	1	23	1	28	2	1	5	0	104	15	5	7.02	5	68	36	0	3	1	6	15	15
TRINITY_DN15963	0	0	1	0	0	2	0	0	0	0	0	0	0	0	0	0	0	0	0	0	0	0	0
TRINITY_DN15968	3	48	47	22	62	0	10	13	31	6	29	20	11	37	12	11	11	8	15	21	149	25	25
TRINITY_DN15989	0	0	0	0	0	0	0	0	0	0	0	0	0	0	0	0	0	0	0	0	0	0	2
TRINITY_DN15994	0	0	0	0	0	0	0	0	0	0	0	0	0	0	0	0	0	0	0	0	0	0	0
TRINITY_DN16007	12	33	24	17	6	23	8	15	14	4	34	17	5	11	4	2	11	1	6	12	12	8	12
TRINITY_DN16014	0	0	0	0	0	0	0	0	0	0	1	0	0	0	0	0	0	0	0	0	4	0	0
TRINITY_DN16041	0	0	0	0	1	0	0	0	0	0	0	0	0	0	0	0	1	0	0	1	0	0	0
TRINITY_DN16042	0	61	118	13	7	3	20	51	35	18	32	37	36	40	29	21	155	24	13	103	46	48	130
TRINITY_DN16052	0	0	0	0	7	1	0	0	0	0	1	1	0	0	0	0	0	0	0	0	14	0	0
TRINITY_DN16084	0	0	0	46	0	0	0	0	0	0	0	0	0	0	0	0	0	0	0	0	0	0	0
TRINITY_DN16099	0	16	0	0	20	0	3	5	3	0	3	1	0	4	0	1	7	1	0	1	17	0	2
TRINITY_DN16113	8	18	26	19	12	2	3	11	41	2	28	28	4	17	3	5	8	4	1	6	54	1	14
TRINITY_DN16115	0	0	0	0	0	0	0	0	0	0	0	0	0	0	0	0	0	0	0	0	0	0	0
TRINITY_DN16131	0	2	5	195	0	68	3	0	2	0	0	11	0	4	1	0	17	0	0	0	6	0	0
TRINITY_DN16141	0	0	0	0	0	0	0	0	0	0	0	0	0	0	0	0	0	0	0	0	0	0	0
TRINITY_DN16146	136	334	1068	675	239	432	143	209	403	136	508	292	110	293	236	170	272	236	231	287	316	508	304
TRINITY_DN16154	524.42	688.26	777.43	574.48	277.08	589	320	429.07	638.27	198.23	1437.17	425.7	167	384.07	162.03	289.06	224	257.01	317	276	288.35	369.07	545.09
TRINITY_DN16175	0	2	3	0	7	0	5.12	3.28	7	2.99	2.02	2.05	1	5.35	4.15	4.19	0.94	3	4.98	2.62	7.1	5.97	8.29
TRINITY_DN16186	2	38	48	23	19	12	2	6.98	20	5	17	9	10	14	19	5	10	14	25	24	31	44	31
TRINITY_DN16205	16	502	116	11	55	3	18	143	44	21	54	30	24	70	72	76	28	58	116	37	197	100	168
TRINITY_DN16210	424	733	463	516	393	419	358	336	507	264	660	317	134	526	191	372	234	173	340	278	481	300.98	456
TRINITY_DN16224	0	0	0	0	0	0	1	0	1	0	0	0	0	0	0	0	0	0	0	0	1	2	0
TRINITY_DN16230	232545	51443.6	67768.6	31263.5	23802.6	29260.7	28477.4	44062.2	60915.7	19066.4	81464	40513.1	17409.4	76523.4	30884.8	16052.1	93930.8	13233	25891.1	31117.1	64029.4	21477.8	12652.4
TRINITY_DN16282	0	0	0	2	0	0	0	0	0	0	0	0	0	0	0	0	0	0	0	0	0	0	0
TRINITY_DN16286	4	6	2	4	4	4	4	7	11	8	1	5	7	4	16	5	9	29	36	3	6	15	6
TRINITY_DN16291	12	146	79	51	45	24	8	47	33	10	29	27	16	37	25	14	11	20	41	28	50	49	32
TRINITY_DN16305	0	0	0	2	0	0	0	0	0	0	0	0	0	0	0	0	0	0	0	0	0	0	0
TRINITY_DN16309	171	81	167	81	72	123	55	37	131	41	126	55	15	52	49	67	24	41	80	28	31	360	130
TRINITY_DN16322	0	0	0	0	0	0	0	1	1	0	0	0	0	0	0	0	0	1	0	1	0	0	1
TRINITY_DN16326	809	592	773	317	322	343	421	558	516	348	784	455	198	422	269	437	417.86	151	342	359	355	823	664
TRINITY_DN16336	0	0	0	0	0	0	2	0	0	0	0	0	1	0	0	0	0	1	1	0	0	0	0
TRINITY_DN16363	1.06	1.14	1.11	0	2.97	6.4	2.7	4.58	4.2	2.56	11.07	8.27	2.55	7.86	0	6.24	7.01	2.18	0.84	0	1.36	3.01	3.22
TRINITY_DN16365	0	6	365	1	14	0	0	7	0	0	1	29	0	0	0	0	0	0	0	0	147	0	0
TRINITY_DN16368	91	6007	18	90	530	0	1395	2870	629	324	653	2289	481	761	119	893	24697	861	639	591	996	209	1317
TRINITY_DN1638	6	9.06	19	2	6	4	7	8	5.02	0	12.05	13	2	9	6	4	4	6	5	1	10	15	3
TRINITY_DN1640	3	4	9	5	1	0	2	5	1	0	10	5	0	6	0	0	4	0	3	0	4	2	2
TRINITY_DN16407	0	79	1	0	0	0	1	22	0	1	2	1	0	0	0	0	0	0	0	0	15	0	1
TRINITY_DN16408	14.56	10.37	9.19	27.97	16.65	30.66	7.28	6.2	13.42	1.02	12.24	42.54	4.16	7.2	27.07	4.2	5.21	23.89	41.12	4.21	15.49	34.68	29.37
TRINITY_DN16411	0	7	0	0	0	0	0	1	0	0	0	0	0	0	0	0	0	0	0	0	5	0	0
TRINITY_DN16420	0	0	0	0	0	0	0	0	0	0	0	0	0	0	0	0	0	0	0	0	0	0	0
TRINITY_DN16450	0	0	1408	0	0	0	0	0	6	0	0	0	0	1	2	0	0	0	0	0	0	0	0
TRINITY_DN16476	0	19	31	20	7	7	1	2	5	1	6	18	6	13	14	1	6	10	18	14	9	28	23
TRINITY_DN16486	11	81	124	105	77	24	12	4	84	31	23	45	9	74	124	66	25	57	130	34	36	79	76
TRINITY_DN16546	20	77	140	57	46	63	19	41	61	30	78	67	28	56	39	31	11	41	71	79	35	63	53
TRINITY_DN16556	1	5	0	2	2	0	4	1	2	0	1	4	0	2	4	4	3	1	1	2	4	0	10
TRINITY_DN16581	18	3	3	1	15	0	9	9	9	15	1	4	7	10	24	7	10	27	70	21	11	16	40
TRINITY_DN16601	0	0	0	0	0	0	0	0	0	0	0	0	0	0	0	0	0	0	0	0	0	0	0
TRINITY_DN16628	0	0	0	0	0	0	0	0	0	0	0	0	0	0	0	0	0	0	0	0	0	0	0
TRINITY_DN16651	0	0	0	0	0	0	0	0	0	0	0	0	0	0	0	0	0	0	0	0	0	0	0
TRINITY_DN16658	16	52	48	115	42	16	32	40	47	36	41	44	43	69	53	45	59	48	69	58	55	57	76
TRINITY_DN16670	0	0	0	1	2	0	0	0	0	0	5	0	0	0	0	0	0	0	0	0	14	0	0
TRINITY_DN16671	0	0	0	27	0	20	0	0	0	0	0	7	0	0	0	0	0	0	0	0	0	0	0
TRINITY_DN16673	5	3	2	1	4	1	3	1	3	3	11	1	1	3	3	4	4	0	5	4	0	22	3
TRINITY_DN16677	3	10	7	1	3	5	5	13	47	18	24	20	15	14	21	30	12	11	5	4	8	14	8
TRINITY_DN16709	0	7	0	13	2	3	0	4	0	0	0	1	0	1	0	0	0	0	0	0	0	0	0
TRINITY_DN16730	67	43	48	39	38	13	32	31	76	67	52	29	21	37	51	74	11	28	55	27	48	39	68
TRINITY_DN16741	0	0	1	0	0	0	0	1	1	0	2	0	0	0	0	0	0	0	0	0	1	1	0
TRINITY_DN16744	1	18	1	1	0	0	0	15	0	0	5	5	1	4	0	1	1	0	0	1	7	1	0
TRINITY_DN16757	0	0	1	0	0	0	0	0	0	0	0	1	0	0	0	0	0	0	0	0	0	0	0
TRINITY_DN16791	0	0	0	0	0	0	0	0	0	0	0	0	0	0	0	0	0	0	0	0	0	0	0
TRINITY_DN16836	0	2	5	0	0	0	1	0	1	2	0	3	3	2	4	1	1	5	5	7	2	2	2
TRINITY_DN16852	1	2	5	5	1	0	1	1	4	0	4	5	1	4	2	2	1	0	3	1	2	3	2
TRINITY_DN16914	0	0	1	1	0	0	0	5	2	0	0	3	0	1	0	0	0	0	0	0	0	0	0
TRINITY_DN16915	67	28	131	79	26	41	4	18	271	8	143	146	7	59	0	9	9	3	3	3	36	6	7
TRINITY_DN16916	9	4	4	2	4	3	4	9	8	6	6	10	4	4	0	6	5	5	5	5	4	7	7
TRINITY_DN16923	0	0	0	0	0	0	0	0	0	0	0	0	0	0	0	0	0	0	0	0	0	0	0
TRINITY_DN16925	0	7	0	1	0	0	1	8	0	0	0	0	0	0	0	0	0	1	0	0	2	1	1
TRINITY_DN16931	39.09	76.41	81.81	55.98	52.57	26.81	51.51	39.5	62.73	41.36	71.35	74.58	22.42	57.39	54.16	41.93	41.7	39.26	68.5	27.33	53.7	35.47	63.53
TRINITY_DN16941	0	0	0	0	0	0	0	0	0	0	0	0	0	0	0	0	0	0	0	0	0	0	0
TRINITY_DN1696	135.9	186.05	244.17	316.35	97.24	249.47	72.54	76.67	125.53	55.71	212.75	96.69	56.39	109.57	65.59	73.73	68.82	61.1	94.57	91.58	107.52	196.95	124.4
TRINITY_DN16961	0	0	0	6	0	0	0	0	0	0	0	0	0	0	0	0	0	0	0	0	0	0	0
TRINITY_DN16978	422	458	825	502	548	517	233	310	711	361	635	438	212	376	470	438	395	289	946	318	375	1595	907
TRINITY_DN16993	0	0	0	0	0	0	0	0	0	0	0	0	0	0	0	0	0	0	0	0	0	0	0
TRINITY_DN17004	0	0	0	0	0	0	0	0	0	0	0	0	0	0	0	0	0	0	0	0	0	0	0
TRINITY_DN17005	4	9	0	4	3	3	5	2	7	0	2	3	1	5	0	7	1	2	4	0	1	10	3
TRINITY_DN17047	0	0	0	0	0	0	0	0	0	0	0	0	0	0	0	0	0	0	0	0	0	0	0
TRINITY_DN17061	0	5	0	0	0	0	2	0	0	2	0	0	2	0	0	1	0	0	0	0	0	0	8
TRINITY_DN17092	0	0	0	0	0	0	0	0	0	0	0	0	0	0	0	0	0	0	0	0	0	0	0
TRINITY_DN17109	0	0	0	1	0	1	0	0	0	0	0	1	0	0	1	0	0	1	0	0	1	0	0
TRINITY_DN17129	0	0	0	0	0	3	0	0	0	0	0	1	0	0	0	0	0	0	0	0	0	0	0
TRINITY_DN17147	1	5	2	2	0	0	0	1	3	0	3	1	0	0	1	1	3	0	0	5	2	0	1
TRINITY_DN17159	0	2	5	2	1	0	0	2	1	0	1	1	0	2	0	0	3	0	0	4	1	2	0
TRINITY_DN17162	0	0	2	3	0	3	0	0	0	0	0	17	1	0	0	0	1	0	0	0	0	0	0
TRINITY_DN17167	14.18	32.9	33.66	15.65	8.94	14.17	6.64	16.99	35.02	11.44	29.54	17.95	2.79	14.32	14.15	6.61	26.15	11.74	6.81	9.46	14.44	14.67	9.22
TRINITY_DN17169	25	128	150	99	31	77	3	10	39	4	79	49	0	49	1	1	213	3	1	1	46	2	5
TRINITY_DN17235	0	0	0	0	0	0	0	0	0	0	0	0	0	0	0	0	0	0	0	0	0	0	0
TRINITY_DN17241	1	11	12	5	17	5	5	6	1	11	3	10	1	5	12	5	8	3	8	14	7	15	7
TRINITY_DN17247	0	0	0	2	0	0	0	0	0	0	0	0	0	0	0	0	0	0	0	0	0	0	0
TRINITY_DN17283	31	33	19	4	16	7	22	4	24	22	10	8	11	27	105	39	20	36	98	10	17	148	48
TRINITY_DN17312	0	0	0	0	0	0	0	0	0	0	0	0	0	0	0	0	0	0	0	0	0	0	0
TRINITY_DN17318	0	0	0	0	0	0	0	0	0	0	0	0	0	0	0	0	0	0	0	0	0	0	0
TRINITY_DN17324	0	0	0	0	0	0	0	0	0	0	0	0	0	0	0	0	0	0	0	0	0	0	0
TRINITY_DN17371	1	1	1	1	1	4	0	0	1	0	2	2	1	4	1	0	0	0	0	0	0	0	3
TRINITY_DN17389	2	6	41	7	2	6	3	6	3	2	3	3	4	4	7	2	3	3	5	6	4	9	17
TRINITY_DN17402	0	1	0	0	0	0	0	0	0	0	1	0	0	0	0	0	0	0	2	0	0	1	1
TRINITY_DN17424	0	0	6	3.18	3	0	3	4	3	0	10	3	2	0	4	1	0	2	1	0	5	4	2
TRINITY_DN17430	0	1	1	0	0	0	0	0	2	0	1	0	1	0	5	1	3	2	3	1	0	1	3
TRINITY_DN17440	1	0	2	0	3	0	0	4	3	1	3	1	0	1	1	1	8	1	2	0	0	0	0
TRINITY_DN17441	0	0	1	1	0	0	0	0	1	0	2	0	1	0	1	0	0	0	0	1	0	0	1
TRINITY_DN17447	0	7	32	84	2	37	0	10	3	0	19	3	2	10	0	0	6	2	0	0	1	1	0
TRINITY_DN17482	0	0	0	0	5	0	0	1	0	0	0	1	0	5	5	1	0	0	0	5	6	0	0
TRINITY_DN17493	0	0	0	2	0	0	0	0	0	0	0	0	0	0	0	0	0	0	0	0	0	0	0
TRINITY_DN17494	1	7	7	2	2	6	0	0	2	0	0	2	0	2	9	6	6	0	3	3	0	5	19
TRINITY_DN17495	0	0	0	2	0	0	0	0	0	0	0	11	0	0	0	0	0	1	0	0	0	0	0
TRINITY_DN17506	41.9	46.92	78.54	26.63	35.82	29.83	14.66	35.93	34.6	22.06	34.35	44.12	23.17	37.62	43.18	57.06	27.4	57.87	40.47	38.87	34.45	104.24	97.09
TRINITY_DN1751	0	1	0	0	0	0	0	0	1	1	2	0	0	0	0	0	0	0	0	0	2	1	0
TRINITY_DN17571	3	20	43	8	12	4	2	3	13	0	15	40	2	17	0	1	4	2	1	5	9	2	11
TRINITY_DN17575	1	2	12	0	3	1	1	1	4	1	1	5	0	0	0	0	1	0	0	1	3	2	1
TRINITY_DN17585	1244	374	150	112	441	7	41	44	606	31	677	1021	0	113	26	35	130	14	4	10	406	75	11
TRINITY_DN17617	0	0	2	0	2	0	0	0	2	4	1	0	0	1	1	0	0	3	1	0	0	1	1
TRINITY_DN17620	0	0	0	7	0	0	0	0	0	0	0	0	0	0	0	0	0	0	0	0	0	0	0
TRINITY_DN17624	0	0	0	0	0	0	0	0	0	0	0	0	0	0	0	0	0	0	0	0	0	0	0
TRINITY_DN17628	24	53.67	40.42	28.97	39.63	32.36	32.57	28	43.29	39.99	71.66	41.3	15	39.23	17.78	24.18	12.99	38.43	37	25.84	29.22	78.14	27.65
TRINITY_DN17678	11	93	128	97	15	14	6	26	54	4	82	43	2	44	6	6	25	5	4	11	18	25	10
TRINITY_DN17681	2	0	0	0	1	3	1	1	4	0	0	4	0	0	0	0	0	0	0	2	1	0	0
TRINITY_DN17701	0	0	0	0	0	0	0	0	0	0	1	0	1	0	3	0	0	0	0	1	0	0	0
TRINITY_DN17720	0	0	0	3	0	0	0	0	0	0	0	0	0	0	0	0	0	0	0	0	0	0	0
TRINITY_DN17764	6	35	53	54	43	24	10	11	26	13	15	21	11	29	41	24	22	32	66	46	22	49	60
TRINITY_DN17775	0	0	0	0	0	0	0	0	0	0	0	0	0	0	0	0	0	0	0	0	0	0	0
TRINITY_DN17812	0	0	1	0	0	0	0	1	0	0	1	3	0	0	0	0	0	0	0	0	0	0	0
TRINITY_DN17862	27.25	26.07	15.18	15.96	5.7	3.86	3.23	12.69	13.73	9.53	12	7.98	2.07	12.23	19.88	22.41	24.94	7.11	6.94	5.02	9.46	27.39	5.37
TRINITY_DN17870	2	20.03	34	14	8.82	3.23	3.14	5.01	15	2.06	14.75	9	1	8.95	9	5	16	7	6	7	13.28	11.34	10
TRINITY_DN17872	0	0	0	0	0	0	0	0	0	0	0	0	0	0	0	0	0	0	0	0	0	0	0
TRINITY_DN17873	0	8	16	3	3	1	0	4	2	0	3	5	5	8	2	2	14	4	5	17	10	9	13
TRINITY_DN17892	0	15	32	17	8	5	1	5	10	0	6	10	3	9	6	3	7	7	9	11	7	14	14
TRINITY_DN17895	4.12	22.19	22.49	5.06	1.27	3.77	5.03	8.13	8.8	3.17	2.07	6.55	1	8.59	11.7	4.39	6.39	2.73	3.93	4.22	10.42	8.27	12.12
TRINITY_DN17902	0	0	0	2	0	0	0	0	0	0	0	0	0	0	0	0	0	0	0	0	0	0	0
TRINITY_DN17912	0	0	0	0	0	0	0	0	0	0	0	0	0	0	0	0	0	0	0	0	0	0	0
TRINITY_DN17916	0	1	3	1	0	1	0	0	3	0	1	0	0	4	0	1	0	0	0	2	0	0	0
TRINITY_DN17919	0	0	0	0	0	0	1	0	0	0	0	0	1	0	0	0	0	0	0	0	0	0	0
TRINITY_DN1792	14	56	38	22	25	12	14	14	29	3	33	14	7	23	6	18	60	9	24	6	22	34	14
TRINITY_DN17936	0	2	3	3	1	0	2	2	0	0	1	2	8	10	0	0	7	0	0	0	19	3	46
TRINITY_DN17937	30	24	21	16	16	20	17	13	19	8.99	32	14	3	14	17	19	11	7	17	10	17	39	25
TRINITY_DN1797	0	0	1	0	2	0	1	2	1	1	0	2	0	1	3	0	0	0	17	1	0	7	2
TRINITY_DN17987	0	0	0	1	0	0	0	0	0	0	0	0	0	0	0	0	0	0	0	0	0	0	0
TRINITY_DN17990	0	0	0	0	0	0	0	0	0	0	0	0	0	0	0	0	0	0	0	0	0	0	0
TRINITY_DN18006	0	0	0	0	0	0	0	0	0	0	0	0	1	0	0	0	1	0	0	0	1	0	0
TRINITY_DN18086	0	0	0	0	0	0	0	0	0	0	0	0	0	0	0	0	0	0	0	0	0	0	0
TRINITY_DN1809	0	12	0	0	0	0	1	0	0	1	0	0	0	0	0	0	0	1	0	3	1	0	0
TRINITY_DN18098	0	0	10	135	0	84	4	5	4	2	0	193	2	6	0	1	12	1	0	1	0	1	0
TRINITY_DN1810	0	1	0	0	0	3	0	0	0	0	1	0	0	0	0	0	1	0	1	0	2	0	1
TRINITY_DN18100	0	0	0	0	0	0	0	0	0	0	0	0	0	0	0	0	0	0	0	0	0	0	0
TRINITY_DN18117	0	6	0	0	0	0	0	8	0	0	0	0	0	1	0	0	0	0	0	0	0	0	0
TRINITY_DN18122	393	373	339	293	124	250	245	275	315	76	915	312	102	287	85	77	226	97	109	209	135	343	221
TRINITY_DN18133	0	0	0	0	0	0	0	0	0	0	0	0	0	0	0	0	0	0	0	0	0	0	0
TRINITY_DN18145	0	0	0	0	0	0	0	0	0	0	0	0	0	0	0	0	0	0	0	0	0	0	0
TRINITY_DN18149	3	3	62	6	2	1	2	3	2	0	4	3	1	3	1	1	1	3	0	0	3	0	4
TRINITY_DN1816	0	0	0	0	0	0	0	0	0	0	0	0	0	0	0	0	0	0	0	0	0	0	0
TRINITY_DN18226	0	0	0	4	0	0	0	0	0	0	0	0	0	0	0	0	0	0	0	0	0	0	0
TRINITY_DN18286	2	47	42	16	41	1	2	11	33	1	22	36	5	25	9	1	22	8	9	15	39	11	39
TRINITY_DN18329	59	44	20	19	42	14	23	25	52	20	35	18	12	22	22	34	8	14	52	8	23	50	20
TRINITY_DN18331	13	17	16	3	3	8	6	9	11	4	12	4	8	8	10	21	7	9	20	13	8	16	19
TRINITY_DN18332	0	0	0	0	0	0	0	0	0	0	0	0	0	0	0	0	0	0	0	0	0	0	0
TRINITY_DN18346	152	77	71	72	27	110	38	65	64	17	118	85	14	48	13	20	28	4	11	17	51	21	34
TRINITY_DN18354	22	24	17	9	79	0	35	21	40	15	77	34	9	62	6	24	19	10	12	10	48	31	11
TRINITY_DN18355	12.56	19.99	17.13	16	22	16	15	16	46	41.85	0	23	7	27	28.67	50	9.73	26.94	41	15	25.72	26	41
TRINITY_DN18362	12	53	112	9	16	1	2	9	24	7	14	3	14	41	54	11	15	45	102	18	17	113	59
TRINITY_DN18368	39	233	198	148	167	58	260	265	169	186	120	127	300	300	275	198	75	364	453	667	134	394	664
TRINITY_DN18377	0	3	0	0	0	0	1	3	0	0	1	1	0	1	1	0	1	0	0	0	0	0	1
TRINITY_DN18385	486	529	373	322	319	202	455.98	464	499	223	545	351	130	430	353	359	254	235	463	252	315	380	391
TRINITY_DN18386	0	0	0	1	0	0	0	0	0	0	0	0	0	0	0	0	0	0	0	0	0	0	0
TRINITY_DN18393	7	33	49	26	23	19	19	12	19	21	28	29	12	21	40	20	18	18	35	18	41	29	29
TRINITY_DN18396	81	232	438	564	108	404	76	83	186	37	376	143	43	149	61	51	96	71	99	84	123	169	102
TRINITY_DN18401	37	371	40	13	6	2	24	36	54	6	38	18	1	47	7	13	160	24	5	23	76	3	30
TRINITY_DN18406	2	38	3	0	1	1	4	13	1	0	2	0	0	2	0	0	1	0	3	1	14	0	5
TRINITY_DN1842	0	0	0	0	0	0	0	0	0	0	0	0	0	0	0	0	0	0	0	0	0	0	0
TRINITY_DN18434	0	2	5	14	1	13	0	1	0	0	2	0	0	1	0	2	0	0	0	0	4	1	0
TRINITY_DN18453	0	0	0	2	0	0	0	0	0	0	0	0	0	0	0	0	0	0	0	0	0	0	0
TRINITY_DN18482	2	24	13	5	6	4	3	2	4	1	1	7	12	7	15	7	9	5	16	13	7	22	30
TRINITY_DN18513	0	0	0	0	0	0	0	0	0	0	0	0	0	0	0	0	0	0	0	0	0	0	0
TRINITY_DN18560	0	0	0	0	0	0	0	0	0	0	0	0	0	0	0	0	0	0	0	0	0	0	0
TRINITY_DN18666	22	22	3	38	6	90	11	15	8	4	11	57	4	6	1	7	3	0	0	2	14	0	3
TRINITY_DN1871	4	311	0	0	48	0	0	1	0	0	0	51	0	0	0	0	87	1	0	1	92	0	0
TRINITY_DN18722	0	10	33	5	4	5	2	0	1	2	3	4	4	2	9	1	13	8	10	7	7	13	15
TRINITY_DN18732	0	0	0	1	0	0	0	0	0	0	0	0	0	0	0	0	0	0	0	0	0	0	0
TRINITY_DN18762	1	0	0	0	1	4	3	0	0	4	1	1	1	3	0	7	0	1	7	1	0	2	2
TRINITY_DN18859	0	1	0	3	0	1	0	0	0	0	0	13	0	0	0	0	0	0	0	0	0	0	0
TRINITY_DN18860	0	0	4	4	1	2	1	0	1	0	3	2	0	0	3	0	1	0	0	0	2	4	1
TRINITY_DN18899	11	39	90	21	20	17	12	15	34	3	26	27	20	25	25	18	4	19	15	11	24	22	26
TRINITY_DN18969	0	0	0	0	0	0	0	0	0	0	0	0	0	0	0	0	0	0	0	0	0	0	0
TRINITY_DN18975	80	42	127	271	19	376	16	24	36	13	150	50	3	41	6	10	3	8	6	9	22	12	4
TRINITY_DN19018	0	4	6	4	1	0	0	2	2	0	3	2	3	4	1	1	1	2	1	1	1	1	5
TRINITY_DN1910	0	0	0	0	0	0	0	0	0	0	0	0	0	0	0	0	0	0	0	0	0	0	0
TRINITY_DN19118	0	17	1	0	1	0	1	2	0	0	0	0	0	0	0	0	0	0	0	0	0	0	0
TRINITY_DN19223	0	0	0	0	0	0	0	0	0	0	0	0	0	0	0	0	0	0	0	0	0	0	0
TRINITY_DN1928	0	0	0	1	0	0	0	0	0	0	0	0	0	0	0	0	0	0	0	0	0	0	0
TRINITY_DN19308	0	2	3	34	0	33	2	0	1	1	3	1	2	4	1	0	3	6	1	1	2	1	0
TRINITY_DN19359	0	0	6	1	0	0	0	1	6	1	0	0	0	2	1	1	3	0	2	1	1	0	0
TRINITY_DN19433	0	0	1	2	0	0	1	1	1	0	2	0	0	1	0	0	0	0	0	1	0	0	0
TRINITY_DN19450	0	0	1	0	0	0	0	0	0	0	0	0	0	0	0	0	0	0	1	0	1	0	0
TRINITY_DN19451	0	0	0	1	0	0	0	0	0	0	0	0	0	0	0	0	0	0	0	0	0	0	0
TRINITY_DN195	0	0	2	0	1	0	0	0	3	1	0	0	0	1	0	1	0	0	0	0	0	0	0
TRINITY_DN19575	0	0	2	0	1	0	0	0	0	0	1	1	1	1	1	0	0	1	0	0	4	1	0
TRINITY_DN19578	0	0	0	1	117	0	0	0	0	0	0	133	0	0	0	0	0	0	0	0	137	0	0
TRINITY_DN19622	0	0	0	0	0	0	0	0	0	0	0	0	0	0	0	0	0	0	0	0	0	0	0
TRINITY_DN19707	0	18	16	24	4	14	9	5	11	3	5	8	1	11	6	4	2	3	10	4	10	4	6
TRINITY_DN19715	0	0	0	0	0	0	0	0	0	0	0	0	0	0	0	0	0	0	0	0	0	0	0
TRINITY_DN19723	3	4	5	4	0	3	0	0	2	0	1	4.99	0	1	0	0	1	0	0	0	2	0	0
TRINITY_DN19956	2	1	4	0	0	0	2	2	2	0	0	2	1	1	0	0	2	1	1	0	1	0	2
TRINITY_DN19968	0	3	2	1	2	0	0	0	0	0	2	1	0	3	3	1	2	2	2	0	1	3	1
TRINITY_DN20012	34	309.98	537.98	196	164.98	115.95	44	86	232.98	79	116.99	195.92	81.9	122.93	209	159	147	150.97	404.97	153.87	134.91	401	259
TRINITY_DN20024	0	0	0	0	0	0	0	0	0	0	0	0	0	0	0	0	0	0	0	0	0	0	0
TRINITY_DN20055	0	0	0	0	0	0	0	0	0	0	0	0	0	0	0	0	0	0	0	0	0	0	1
TRINITY_DN20097	0	0	0	0	0	0	0	0	0	0	0	0	0	0	0	0	0	0	0	0	0	0	0
TRINITY_DN20115	0	0	0	0	0	1	0	0	0	0	0	1	0	0	0	0	0	0	0	0	0	0	0
TRINITY_DN2025	0	5	8	4	0	0	0	0	1	0	0	0	0	2	3	1	0	0	2	0	6	3	0
TRINITY_DN20256	1	2	4	0	0	0	1	0	0	0	2	2	9	10	2	2	0	1	0	4	5	1	4
TRINITY_DN20354	0	0	0	0	0	0	0	0	0	0	0	0	0	0	0	0	0	0	0	0	0	0	0
TRINITY_DN20383	189.29	104.87	35.69	293.43	618.52	5.37	1276.47	1459.25	91.14	25.33	389.6	1279.15	31.78	506.53	8.71	16.04	14.7	4.64	7.24	160.03	1780.92	4.01	162.64
TRINITY_DN20506	0	0	0	0	0	0	0	0	0	0	0	0	0	0	0	0	0	0	0	0	0	0	0
TRINITY_DN20509	4	19	25	65	3	31	1	2	3	13	24	14	4	8	4	12	2	2	3	1	39	22	32
TRINITY_DN20525	2	1	1	1	0	0	1	0	1	0	2	6	0	1	0	1	0	0	0	0	1	1	1
TRINITY_DN20544	67.11	189.47	26.44	17.36	41.96	13.09	19.3	86.09	73.97	11.56	42.1	42.43	5.82	17.66	8.92	11.74	11.45	12.92	5.73	7.72	75.53	16.14	6.26
TRINITY_DN2058	2	6	8	3	3	2	0	3	9	3	12	6	0	1	3	6	4	0	4	0	5	3	4
TRINITY_DN20585	1	4	0	1	0	1	0	2	1	0	0	1	0	1	1	2	1	0	1	0	0	1	2
TRINITY_DN20642	0	2	0	0	0	0	2	0	2	4	0	1	0	0	1	1	6	4	0	0	1	1	4
TRINITY_DN20650	0	0	0	0	0	0	0	0	0	0	0	0	0	0	0	0	0	0	0	0	0	0	0
TRINITY_DN20667	10	64	35	22	18	21	8	16	20	5	21	23	12	27	10	9	8	25	25	11	39	16	30
TRINITY_DN20727	0	35	0	0	0	0	0	15	0	0	0	0	0	0	0	0	0	1	0	0	25	0	0
TRINITY_DN20750	0	0	0	0	0	0	0	0	0	0	0	0	0	0	0	0	0	0	0	0	0	0	0
TRINITY_DN208	11	14	19	22	57	32	5	1	22	12	11	7	2	26	16	24	6	13	28	14	14	63	21
TRINITY_DN20823	0	0	0	0	0	0	0	0	0	0	0	0	0	0	0	0	0	0	0	0	0	0	0
TRINITY_DN20838	0	1	1	0	0	0	0	0	0	0	0	0	1	1	0	0	0	0	0	0	1	0	3
TRINITY_DN20856	33	6	29	0	0	0	0	0	25	0	17	1.01	0	15	0	0	0	0	0	0	6	0	0
TRINITY_DN20880	0	0	0	0	0	0	0	0	0	0	0	0	0	0	0	0	0	0	0	0	0	0	0
TRINITY_DN20968	1.31	0	0.98	1.21	3.1	1	0	0	0.95	2	4.02	0	0	1.66	1	0	0	0	0	0	0	0	0
TRINITY_DN21005	0	0	0	0	0	0	0	0	0	0	0	0	0	0	0	0	0	0	0	0	0	0	0
TRINITY_DN21015	92	57	78	62	243	10	226	215	198	128	107	61	93	157	233	179	225	237	313	236	163	416	245
TRINITY_DN21069	35.57	50.97	51	45.61	18.88	41.14	15.08	36.5	33.08	7.29	42.17	50.9	12	19	7.02	9.84	15.05	2.01	5	10.01	27.59	11.18	19.02
TRINITY_DN2107	11	1429	13	0	2	1	4	3	1	0	4	0	1	1	5	4	576	6	4	0	6	15	17
TRINITY_DN21071	4	2	5	0	3	0	7	0	5	4	2	0	8	9	12	16	10	15	20	5	5	18	15
TRINITY_DN21159	1	1	19	5	1	0	1	1	1	0	2	1	0	3	1	0	5	0	1	0	5	3	17
TRINITY_DN21167	0	0	0	0	0	0	0	1	0	0	0	0	0	0	0	0	0	0	0	0	0	0	0
TRINITY_DN21190	0	3	14	24	1	4	2	1	2	0	4	0	1	3	4	3	7	1	2	1	2	10	7
TRINITY_DN21270	0	0	0	0	0	1	0	0	0	0	0	0	0	0	0	0	0	0	0	0	0	0	0
TRINITY_DN21275	0	4	5	2	0	3	3	2	3	2	3	7	1	1	2	2	5	5	3	7	4	1	4
TRINITY_DN21310	0	2	2	0	0	0	3	5	0	0	0	4	0	0	0	0	0	0	1	1	3	3	6
TRINITY_DN21329	0	1	1	1	0	8	0	0	0	0	4	0	0	1	0	0	0	2	0	0	1	0	0
TRINITY_DN21332	1	1	3	2	5	0	1	0	0	0	2	3	2	5	0	3	0	4	4	1	1	0	2
TRINITY_DN21400	147	197	148	121	67	125	93	95	136	102	229.53	97	72	127	69	138	42	58	72	93	97	121	149
TRINITY_DN21417	18	61	49	27	48	23	24	19	38	20	43	33	19	50	21	41	28	29	35	17	29	44	51
TRINITY_DN21431	0	1	0	0	0	0	0	1	0	0	0	0	0	1	0	0	0	0	0	3	1	0	0
TRINITY_DN21459	0	0	0	0	0	0	0	0	0	0	0	0	0	0	0	0	0	0	0	0	0	0	0
TRINITY_DN2150	8	21	10	1	1	3	60	37	7	4	13	13	11	7	2	2	9	2	9	11	3	4	42
TRINITY_DN21530	0	1	0	0	1	0	0	0	0	0	2	0	0	0	0	0	0	0	0	0	0	1	0
TRINITY_DN21570	0	0	0	0	0	0	0	0	0	0	0	0	0	0	0	0	0	0	0	0	0	0	0
TRINITY_DN21581	0	0	0	1	0	0	0	4	0	0	1	1	0	1	0	0	1	0	0	0	0	0	0
TRINITY_DN21584	0	0	0	0	0	0	0	0	0	0	0	0	0	0	0	0	0	0	0	0	0	0	0
TRINITY_DN21682	0	0	0	0	0	0	0	0	0	0	0	0	0	0	0	0	0	0	0	0	0	0	0
TRINITY_DN21716	0	0	3	55	0	0	0	0	0	0	0	0	0	4	0	0	0	0	0	0	0	0	0
TRINITY_DN21735	0	0	0	1	0	0	0	0	0	0	0	0	0	0	0	0	0	0	0	0	0	0	0
TRINITY_DN21752	0	0	0	0	0	0	1	0	0	0	0	0	0	0.99	0	0	0	0	0	0	0	0	0
TRINITY_DN21772	6	19	25	29	15	8	2	0	18	3	4	14	2	14	10	4	5	8	16	19	12	19	14
TRINITY_DN21844	0	0	0	0	0	0	0	0	0	0	0	0	0	0	0	0	0	0	0	0	0	0	0
TRINITY_DN21877	0	0	0	1	2	0	0	2	1	0	1	2	0	2	0	1	0	0	0	1	2	0	0
TRINITY_DN21907	1	0	0	0	0	0	1	0	0	0	0	1	0	0	0	0	0	0	0	0	1	0	1
TRINITY_DN21956	0	0	0	4	0	0	0	0	0	0	0	0	0	0	0	0	0	0	0	0	0	0	0
TRINITY_DN21967	0	2	31	5	0	5	0	0	1	1	0	3	0	4	0	0	2	0	0	0	9	2	0
TRINITY_DN21987	9	127	9	0	1	0	4	8	7	3	25	1	0	19	1	3	25	0	0	0	0	0	1
TRINITY_DN22024	1	1	0	0	9	0	3	0	0	1	0	0	0	0	2	1	0	0	0	2	0	8	0
TRINITY_DN22038	4	89	98	59	29	7	10	38	41	7	18	57	28	28	19	7	12	21	24	97	64	45	91
TRINITY_DN22045	11	21	42	32	14	26	5	8	18	4	38	20	8	15	10	6	6	1	10	4	17	9	10
TRINITY_DN22085	0	0	0	0	0	0	0	0	0	0	0	0	0	1.29	0	0	0	0	0	0	0	0	0
TRINITY_DN22086	3	2	3	2	2	1	1	2	4	5	2	4	1	3	2	0	2	0	1	2	0	3	2
TRINITY_DN22112	1	5	0	0	1	0	3	3	3	2	0	0	0	1	0	0	0	0	0	1	2	0	1
TRINITY_DN22122	1	2	0	0	0	0	4	7	0	7	0	1	5	4	2	2	8	12	2	12	2	1	4
TRINITY_DN22196	0	0	0	0	0	0	0	0	0	0	0	0	0	0	0	0	0	0	0	0	0	0	0
TRINITY_DN22221	11	9	16	2	1	1	2	0	1	7	2	1	1	0	4	7	5	1	28	3	9	14	1
TRINITY_DN22244	0	0	0	1	0	0	0	0	0	0	0	0	0	0	0	0	0	0	0	0	0	0	0
TRINITY_DN22276	1	0	0	1	0	1	0	0	0	0	3	0	0	2	0	1	1	0	0	0	3	1	0
TRINITY_DN22279	16	52	75	36	20	18	31	26	69	22	39	32	21	42	61	26	36	44	43	28	32	36	50
TRINITY_DN22304	0	0	0	0	0	0	0	0	0	0	0	0	0	0	0	0	0	0	0	0	0	0	0
TRINITY_DN22338	234	338	131	142	298	178	104	89	370	91	301	152	66	172	169	160	234	153	318	105.01	215	521	377
TRINITY_DN22407	6	17	34	26	13	25	3	7	13	5	20	10	7	18	21	10	2	5	12	5	11	24	21
TRINITY_DN22473	0	0	0	1	0	0	0	0	0	0	0	0	0	0	0	0	0	0	0	0	0	0	0
TRINITY_DN22539	0	0	0	0	0	0	0	0	0	0	0	0	0	0	0	0	0	0	0	0	0	0	0
TRINITY_DN22562	2	6	5	44	31	28	9	9	4	0	30	60	6	30	0	1	8	2	1	8	45	0	8
TRINITY_DN22571	0	0	0	0	0	0	0	0	0	0	0	0	0	0	0	0	0	0	0	0	0	0	0
TRINITY_DN22631	0	0	0	0	0	0	0	0	0	0	0	0	0	0	0	0	0	0	0	0	0	0	0
TRINITY_DN22694	0	0	0	0	0	0	0	0	0	0	0	0	0	0	0	0	0	0	0	0	0	0	0
TRINITY_DN22707	0	0	0	0	0	0	0	0	0	0	0	0	0	0	0	0	0	0	0	0	0	0	0
TRINITY_DN22752	0	0	0	0	0	0	0	0	0	0	0	0	0	0	0	0	0	0	0	0	0	0	0
TRINITY_DN22756	1	1	1	0	1	2	1	0	1	1	3	1	0	2	0	0	0	0	1	1	0	0	1
TRINITY_DN22771	0.8	1	0	1	642	0	0	0	0	0	0	423	0	0	0	0	0	0	0	1	260	1	0
TRINITY_DN22792	0	0	0	0	0	0	0	0	0	0	0	0	0	0	0	0	0	0	0	0	0	0	0
TRINITY_DN22809	5	10	16	3	9	9	2	6	11	6	6	5	2	9	6	2	8	7	11	6	0	11	13
TRINITY_DN22837	0	0	0	0	0	0	0	0	0	0	0	0	0	0	0	0	0	0	0	0	0	0	0
TRINITY_DN2289	0	0	0	6	0	0	0	0	0	0	0	0	0	0	0	0	0	0	0	0	0	0	0
TRINITY_DN229	0	0	0	0	0	0	0	0	0	0	0	0	0	0	0	0	0	0	0	0	0	0	0
TRINITY_DN22906	0	0	1	1	0	0	0	0	0	0	0	1	0	0	1	0	0	0	1	0	0	0	0
TRINITY_DN22980	0	1	0	0	0	0	1	0	2	0	1	2	1	1	0	0	0	0	1	1	1	1	1
TRINITY_DN22982	0	0	0	0	0	0	0	0	0	0	0	0	0	0	0	0	0	0	0	0	0	0	0
TRINITY_DN23101	0	0	0	1	0	0	0	0	0	0	0	0	0	0	0	0	0	0	0	0	0	0	0
TRINITY_DN23159	84	130	167	418	15	434	32	19	19	19	183	71	9	73	15	19	44	5	9	21	48	37	31
TRINITY_DN23230	10	11	22	30	8	30	1	4	10	3	16	7	4	6	1	3	5	1	1	1	2	9	14
TRINITY_DN23236	0	15	4	3	0	3	2.07	11	0	0	1	4	0	4.01	1.05	1	3	3	2.47	0	1.65	1	0
TRINITY_DN23238	0	0	0	2	0	0	0	0	0	0	0	0	0	0	0	0	0	0	0	0	0	0	0
TRINITY_DN23244	72	168	163	131	77	85	41	65	114	40	121	124	32	87	54	58	54	52	104	55	95	127	90
TRINITY_DN23256	20	63	105	159	51	86	30	25	38	27	49	16	37	76	82	33	51	79	106	116	53	65	105
TRINITY_DN23364	74	106	165	174	69	149	38	57	95	46	147	77	45	80	48	72	24	48	67	71	59	82	71
TRINITY_DN23386	0	0	0	0	0	0	0	0	0	0	0	0	0	0	0	0	0	0	0	0	0	0	0
TRINITY_DN23421	41	50	6	1	16	0	2	3	5	1	8	1	0	54	9	11	10	5	12	2	22	3	6
TRINITY_DN23516	0	0	1	0	0	0	0	1	1	0	0	0	1	1	4	0	0	1	3	0	1	0	3
TRINITY_DN23522	15	30	35	34	13	28	14	17	25	3	42	27	13	12	11	9	15	9	17	28	26	11	34
TRINITY_DN23532	0	0	1	0	0	1	0	0	1	0	0	0	0	1	1	0	0	1	0	2	0	1	1
TRINITY_DN23536	0	9	0	0	70	0	0	0	1	0	2	67	0	0	0	2	0	0	0	0	44	0	0
TRINITY_DN23544	3	3	3	5	2	3	5	4	2	2	4	6	0	3	4	0	1	1	0	4	2	1	5
TRINITY_DN23562	0	0	0	0	0	0	0	0	0	0	0	0	0	0	0	0	0	0	0	0	0	0	0
TRINITY_DN23592	19	36	6	47	13	46	12	18	41	1	67	20	0	17	2	1	8	0	2	1	40	2	10
TRINITY_DN2361	0	3	0	0	0	0	0	0	0	0	1	1	0	0	0	1	0	0	0	0	0	2	1
TRINITY_DN23626	0	0	0	3	0	0	0	0	0	0	0	0	0	0	0	0	0	0	0	0	0	0	0
TRINITY_DN23630	0	0	0	0	1	0	0	0	0	0	0	0	0	0	0	0	0	0	0	0	0	0	0
TRINITY_DN23775	1021.03	2326.03	1292	1065	606	866	1147	2815	1609.02	1153	1574.01	2446	793	1708.01	824	1079	1290.01	575	714	1029	1375	589	1202
TRINITY_DN23814	0	0	0	0	0	0	0	0	0	0	0	0	0	0	0	0	0	0	0	0	0	0	0
TRINITY_DN23858	13	63	118	121	52	83	13	20	50	6	48	48	12	40	23	14	27	21	41	27	37	95	54
TRINITY_DN2387	0	1	5	1	0	1	1	1	2	0	3	2	1	2	2	1	1	1	2	0	1	0	5
TRINITY_DN23882	16	17	11	11	5	5	9	7	20	2	13	10	3	13	3	6	5	1	5	7	5	8	8
TRINITY_DN23948	35	128	145	111	61	46	52	52	87	32	104	60	41	81	66	60	30	54	93	80	63	113	104
TRINITY_DN23949	0	1	2	0	0	0	0	0	0	0	0	1	0	0	0	0	0	1	0	0	1	0	0
TRINITY_DN23962	5	5	8	5	3	5	0	2	11	2	4	0.99	2	1	0	2	0	3	1	1	5	2	2
TRINITY_DN23969	0	0	1	1	0	0	0	0	1	0	1	1	1	0	0	0	0	0	0	0	1	0	0
TRINITY_DN2398	1	3	3	1	0	0	0	0	2	0	0	3	0	0	0	0	1	0	1	0	1	0	0
TRINITY_DN2399	0	0	0	0	0	0	2	1	0	0	1	1	0	0	0	0	0	0	0	2	1	0	1
TRINITY_DN240	0	8	36	6	5	1	3	3	7	1	8	8	1	6	4	1	7	8	9	10	2	6	13
TRINITY_DN24016	1	7	3	2	1	1	1	7	2	0	4	4	1	1	0	2	28	0	2	5	12	3	5
TRINITY_DN24027	7	3	5	1	3	0	0	0	10	0	16	9	0	5	0	2	2	1	0	0	1	1	0
TRINITY_DN24028	0	3	0	0	0	0	0	0	0	0	0	0	0	0	1	0	0	0	1	0	0	1	0
TRINITY_DN2403	0	2	7	3	1	1	0	0	1	2	2	1	0	6	0	1	1	0	0	1	0	5	1
TRINITY_DN24124	0	3	0	1	1	1	0	0	3	0	0	1	1	3	0	1	1	0	1	1	2	2	1
TRINITY_DN24128	0	0	1	0	2	1	0	0	0	0	0	0	0	0	0	0	0	0	0	0	1	0	0
TRINITY_DN24189	0	1	3	2	2	0	4	11	1	0	2	2	2	3	3	1	9	9	7	2	5	2	7
TRINITY_DN24239	0	0	0	0	0	0	0	0	0	0	0	0	0	0	0	0	0	0	0	0	0	0	0
TRINITY_DN24255	4	2	8	0	2	6	3	1	7	5	4	5	1	3	5	1	1	2	4	0	2	2	5
TRINITY_DN24272	0	0	0	0	0	0	0	0	0	0	0	0	0	0	0	0	0	0	0	0	0	0	0
TRINITY_DN24285	0	8	4	1	0	2	3	2	3	1	6	0	3	1	1	2	2	0	3	0	4	3	6
TRINITY_DN24321	3930	1523	2328	1364	1307	1438	1724	2180	2245	1718	3730	2165	519	2805	646	971	1617	518	673	1122	1989	710	808
TRINITY_DN24350	1	4	0	1	0	0	0	2	1	0	1	1	0	2	2	1	1	0	0	0	2	2	0
TRINITY_DN24409	2	0	0	0	0	0	0	0	0	0	1	0	0	0	0	2	0	0	0	1	0	0	1
TRINITY_DN24440	0	0	0	0	0	0	0	0	0	0	0	0	0	0	0	0	0	0	0	0	0	0	0
TRINITY_DN24471	0	6	6	7	2	3	3	6	5	0	2	6	3	9	6	1	1	4	3	10	2	3	14
TRINITY_DN24495	4	6	8	4	5	3	4	4	7	0	5	1	2	5	2	3	0	4	2	3	2	9	11
TRINITY_DN24514	0	0	0	1	0	0	0	0	0	0	0	0	0	0	0	0	0	0	0	0	0	0	0
TRINITY_DN24526	0	3	11.17	2.02	2	3	12	6	5	1	10.4	12	3.01	10	1	5.03	4.97	3	1	1	7	4.01	3.94
TRINITY_DN2453	0	3	0	0	0	1	0	0	1	0	3	0	0	0	1	1	0	0	0	0	0	0	0
TRINITY_DN24541	1	74	1	0	1	0	2	9	0	0	0	0	0	0	0	0	1	0	1	0	16	0	2
TRINITY_DN24551	0	0	0	0	0	0	0	0	0	0	0	0	0	0	0	0	0	0	0	0	0	0	0
TRINITY_DN24554	29	32	27	57	46	25	6	11	47	13	26	19	31	40	66	106	47	212	38	16	51	149	76
TRINITY_DN24571	0	0	0	0	0	0	0	0	0	0	0	0	0	0	0	0	0	0	0	0	0	0	0
TRINITY_DN2462	0	1	0	0	1	0	0	3	0	0	1	1	1	3	0	0	1	0	0	1	4	0	0
TRINITY_DN24653	0	0	0	0	0	0	0	0	0	0	0	0	0	0	0	0	0	0	0	0	0	0	0
TRINITY_DN24703	0	0	0	0	0	0	0	0	0	0	0	0	0	0	0	0	0	0	0	0	0	0	0
TRINITY_DN24705	0	4	6	3	4	1	0	2	4	1	4	11	1	3	0	0	6	2	3	1	10	2	0
TRINITY_DN24707	0	0	0	0	0	0	0	0	0	0	0	0	0	0	0	0	0	0	0	0	0	0	0
TRINITY_DN24719	3	1	5	0	2	0	0	1	1	0	0	3	2	2	31	1	1	4	9	0	2	1	3
TRINITY_DN24721	0	0	0	0	0	0	1	0	0	0	0	0	0	0	2	1	2	0	4	0	4	1	5
TRINITY_DN24757	1.86	3	6	2	4.97	5	2	2.97	6	5	5	5	1	4	1	1	3	1	1	5	0	3	1
TRINITY_DN24787	0	0	1	2	0	3	0	0	2	0	1	0	0	2	0	0	0	1	0	0	0	0	0
TRINITY_DN24817	163	276	139	98	143	69	65	121	159	104	213	191	48	122	39	59	51	33	45	55	142	70	103
TRINITY_DN24830	3	29	26	9	22	8	20	11	16	9	11	13	10	29	20	18	9	13	16	15	22	19	51
TRINITY_DN24844	23	89	6	5	23	0	78	177	30	86	27	95	138	83	44	114	178	43	41	100	58	31	196
TRINITY_DN24865	71	151	151	176	76	108	39	71	127	64	83	87	19	111	115	32	21	48	327	35	47	201	65
TRINITY_DN24872	34	129	4	237	775	2	18	35	257	0	0	13	0	164	0	0	20	1	0	7	663	1	2
TRINITY_DN24899	10	10	8	16	6	14	15	15	10	5	21	8	2	19	9	14	18	7	11	9	8	22	22
TRINITY_DN24902	1	4	4	27	3	27	0	4	6	2	21	1	0	1	2	1	2	0	2	1	4	2	5
TRINITY_DN24919	0	18	11	0	0	0	0	0	6	0	5	6	0	2	1	0	8	0	0	0	0	1	2
TRINITY_DN24930	0	0	0	0	0	0	0	0	0	0	0	0	0	0	0	0	0	0	0	0	0	0	0
TRINITY_DN24994	0	0	2	1	0	0	0	1	0	0	0	1	0	0	0	0	1	0	0	0	0	0	0
TRINITY_DN25034	0	0	0	0	0	0	0	0	0	0	0	0	0	0	0	0	0	0	0	0	0	0	0
TRINITY_DN25037	32	108	76	62	55	52	22	20	68	17	82	77	18	59	44	48	35	22	50	51	34	82	57
TRINITY_DN25057	0	0	0	0	0	0	0	0	0	0	0	0	0	0	0	0	0	0	0	0	0	0	0
TRINITY_DN25061	0	1	0	0	0	0	0	0	0	0	0	0	0	0	1	1	0	0	0	0	0	0	0
TRINITY_DN25065	16	45	28	16	15	15	15	22	18	11	48	27	4	25	14	15	13	7	9	19	28	11	29
TRINITY_DN2509	2	6	2	3	1	5	1	4	9	0	3	6	2	2	4	1	6	3	3	2	5	0	5
TRINITY_DN25096	143	108	58	67	39	118	118	107	85	61	132	77	25	55	49	53	64	37	58	61	38	75	62
TRINITY_DN25100	0	0	0	8	0	4	0	0	0	0	2	0	2	1	0	1	1	0	0	1	1	2	0
TRINITY_DN25195	0	0	0	18	0	15	0	0	1	0	0	5	2	0	0	0	0	0	0	0	0	0	0
TRINITY_DN25209	0	4	0	0	0	0	0	3	1	0	0	0	0	0	0	0	0	0	0	0	0	0	0
TRINITY_DN25236	2	23	27	9	3	0	8	9	15	4	2	15	8	36	31	5	11	30	34	58	17	13	42
TRINITY_DN25269	0	0	0	0	0	0	0	0	0	0	0	0	0	0	0	0	0	0	0	0	0	0	0
TRINITY_DN25270	9	1	11	6	0	2	3	1	0	0	4	8	4	5	0	0	1	0	1	4	1	1	6
TRINITY_DN25311	1	2	1	0	13	1	0	1	1	0	1	3	0	0	0	0	0	0	0	0	4	1	0
TRINITY_DN25323	1	6	32	14	8	4	3	5	14	6	7	7	4	10	10	5	5	11	8	10	5	22	7
TRINITY_DN254	1	44	0	12	14	5	12	5	5	2	3	7	3	8	7.1	4	20	2	5	1	8	3	8
TRINITY_DN2541	14	4	9	0	4	0	0	0	16	0	8	7	0	0	1	0	2	0	0	1	5	2	0
TRINITY_DN25413	0	0	0	1	0	0	0	0	0	0	0	0	0	0	0	0	0	0	0	0	0	0	0
TRINITY_DN25414	26	77	8	28	39	0	454	468	69	397	22	119	206	177	379	225	134	252	184	439	39	27	236
TRINITY_DN25434	1	0	0	0	0	0	0	0	0	0	0	1	2	0	0	0	1	0	7	0	0	0	0
TRINITY_DN25473	108	12	172	0	2	0	0	0	156	3	257	70	0	199	0	0	172	0	0	0	7	0	0
TRINITY_DN25482	0	0	0	0	0	0	3	2	1	1	0	0	0	1	0	0	0	1	0	0	1	0	0
TRINITY_DN25488	8	12	19	7	4	7	1	9	13	6	8	4	2	7	6	1	4	1	4	6	7	4	0
TRINITY_DN2549	0	1	4	3	1	1	0	3	0	2	0	3	0	2	2	5	4	0	0	4	0	5	5
TRINITY_DN25492	0	6	0	0	0	0	0	0	0	0	0	0	0	0	0	0	0	0	0	0	2	0	0
TRINITY_DN25507	0	2	2	0	0	3	2	0	0	0	5	1	0	0	0	0	0	0	0	0	2	0	0
TRINITY_DN25605	61	16	58	11	13	25	10	11	28	6	6	32	1	11	1	5	13	3	0	1	19	3	11
TRINITY_DN25613	0	1	1	0	1	1	0	0	0	0	0	2	0	0	0	0	0	0	0	0	1	0	1
TRINITY_DN25669	0	17	11	2	2	2	0	1	1	4	1	0	4	6	9	1	0	6	14	1	3	7	6
TRINITY_DN25715	0	0	0	0	0	0	0	0	0	0	0	0	0	0	0	0	0	0	0	1	1	0	0
TRINITY_DN25742	0	2	11	11	3	1	16	11	14	0	27	4	2	37	10	53	5	1	4	1	7	0	19
TRINITY_DN25831	0	0	0	0	0	0	0	0	0	0	0	0	0	0	0	0	0	0	0	0	0	0	0
TRINITY_DN25927	0	1	1	9	0	11	0	0	0	0	1	29	1	1	0	1	0	1	0	0	1	0	1
TRINITY_DN25968	4	1	1	0	0	0	0	0	1	2	2	0	0	2	2	0	4	0	0	0	0	3	2
TRINITY_DN26027	0	0	4	1	1	0	0	0	0	0	1	0	0	1	1	0	3	1	1	0	0	0	2
TRINITY_DN26114	5	5	4	2	2	3	3	3	5	2	4	1	0	2	1	1	2	0	1	1	1	3	3
TRINITY_DN26129	12	46	121	96	20	38	7	11	38	12	42	55	4	31	6	7	17	10	10	13	29	24	15
TRINITY_DN26131	0	1	0	0	0	0	0	0	0	0	0	0	0	0	0	0	0	0	0	0	0	0	0
TRINITY_DN26163	20	37	54	2	29	1	15	9	157	8	58	35	4	41	4	9	1	1	3	6	101	5	10
TRINITY_DN26241	0	0	0	0	0	0	0	0	0	0	0	0	0	0	0	0	1	0	0	0	0	0	0
TRINITY_DN26277	9	15	28	9	9	10	12	10	15	9	10	11	9	11	15	14	7	10	25	11	20	19	15
TRINITY_DN26342	0	0	5	0	0	1	0	0	0	1	0	0	0	0	0	0	0	0	3	0	0	2	1
TRINITY_DN26374	88	845	2061	10	71	0	1279	2456	727	41	438	109	20	558	59	261	40	54	17	805	39	123	123
TRINITY_DN26391	0	0	0	2	0	1	0	0	0	0	0	1	0	0	0	0	1	0	0	0	0	0	0
TRINITY_DN26407	0	0	0	0	0	0	0	0	0	0	0	0	0	0	0	0	0	0	0	0	0	0	0
TRINITY_DN26467	3	0	1	0	2	1	3	2	0	0	0	2	0	1	2	1	0	0	0	0	0	0	1
TRINITY_DN26485	100	99	113	53	35	81	44	63	46	27	97	61	26	36	22	60	46	33	36	10	29	58	44
TRINITY_DN26488	0	0	0	1	0	0	0	0	0	0	0	0	0	0	0	0	0	0	0	0	0	0	0
TRINITY_DN26552	3	17	30	19	15	5	3	1	14	11	10	16	6	12	21	3	15	14	21	20	11	9	36
TRINITY_DN26568	134	143	245	374	84	409	72	87	116	63	214	98	37	125	58	82	54	49	101	62	90	133	128
TRINITY_DN2661	0	0	1	0	0	0	0	0	0	1	1	1	1	0	2	0	0	1	1	1	1	0	0
TRINITY_DN26670	2	11	5	7	7	9	5	6	8	4	13	3	1	3	4	2	3	2	4	1	5	4	6
TRINITY_DN26779	3	0	8	0	1	2	3	1	3	1	8	8	2	2	9	3	7	7	22	1	4	18	19
TRINITY_DN26805	71	40	24	36	25	33	32	50	61	49	60	23	31	33	49	53	27	29	62	41	34	77	45
TRINITY_DN26819	0	0	0	0	0	0	0	0	0	0	0	0	0	0	0	0	0	0	0	0	0	0	0
TRINITY_DN2683	2	0	1	1	0	0	0	1	1	0	1	2	1	0	0	0	0	0	0	2	0	0	0
TRINITY_DN26851	0	0	0	0	0	0	2	6	0	2	0	1	0	2	1	0	0	0	0	2	0	0	0
TRINITY_DN26852	1	0	0	13	0	69	0	0	1	0	0	11	0	0	0	0	1	0	0	1	0	0	0
TRINITY_DN26870	11	7	21	8	5	7	12	10	22	3	28	21	1	17	3	2	18	2	9	3	4	10	6
TRINITY_DN2690	0	0	0	0	0	0	0	0	0	0	0	0	0	0	0	0	0	0	0	0	0	0	0
TRINITY_DN26912	0	0	0	0	0	0	0	0	0	0	1	0	0	0	0	0	0	0	0	1	0	0	0
TRINITY_DN26917	3	6	1	17	15	5	1	1	0	1	2	10	4	42	0	5	7	1	2	4	8	1	9
TRINITY_DN26945	0	0	0	0	0	0	1	1	0	0	0	0	1	0	0	0	0	0	2	0	0	0	0
TRINITY_DN26946	0	0	0	0	0	0	0	0	0	0	0	0	0	0	0	0	0	0	0	0	0	0	0
TRINITY_DN27002	26	23	21	34	18	11	14	14	34	6	36	34	2	41	12	6	15	9	6	4	31	12	22
TRINITY_DN27008	0	9	20	8	6	9	1	1	3	1	3	1	3	3	2	1	6	0	1	8	6	6	15
TRINITY_DN27021	0	0	0	2	0	0	0	0	0	0	0	0	0	0	0	0	0	0	0	0	0	0	0
TRINITY_DN27055	0	0	0	0	0	0	0	0	0	0	0	0	0	0	0	0	0	0	0	0	0	0	1
TRINITY_DN27070	3	27	2	11	2	7	0	3	6	0	19	38	1	11	1	1	6	2	0	4	8	1	1
TRINITY_DN27091	0	0	0	0	0	0	0	0	0	0	0	0	0	0	0	0	0	0	0	0	0	0	0
TRINITY_DN27094	0	0	0	0	0	0	0	0	0	0	0	1	0	1	0	1	1	0	0	1	0	0	0
TRINITY_DN27114	2	0	1	0	0	1	0	0	4	0	1	7	0	2	0	0	2	0	0	3	0	0	0
TRINITY_DN27118	0	3	1	3	4	2	0	3	4	1	2	2	4	3	1	0	3	4	5	4	4	4	3
TRINITY_DN27171	0	0	0	9	0	0	0	0	0	0	0	0	0	0	0	0	0	0	0	0	0	0	0
TRINITY_DN27242	7	16	2.02	4.02	26.07	0	0	7	16	6	2	0	2	7	9.05	12	2.02	7	21.25	23	2	31.3	11.05
TRINITY_DN27250	0	1	0	4	0	1	0	0	0	0	0	0	0	1	0	0	0	0	0	0	0	1	0
TRINITY_DN27272	1	21	7	3	3	0	4	3	8	4	1	4	5	7	2	6	2	10	10	5	9	38	8
TRINITY_DN27313	1	0	1	0	0	0	0	0	0	0	0	1	0	0	0	0	0	1	0	1	0	0	0
TRINITY_DN27404	0	0	0	1	0	1	0	0	0	0	1	0	0	0	0	0	0	0	0	0	0	0	1
TRINITY_DN27471	2	50	31	40	11	23	2	6	23	10	24	7	13	25	16	6	18	27	23	43	13	21	26
TRINITY_DN27545	3	0	0	1	0	0	1	0	0	0	0	0	1	0	2	0	5	0	3	2	0	0	6
TRINITY_DN27644	0	8	0	0	2	0	0	6	4	2	1	3	0	0	3	0	12	0	1	9	8	0	5
TRINITY_DN27648	1	12	5	2	3	1	0	4	12	0	1	0	0	0	1	0	0	0	0	0	6	0	0
TRINITY_DN27667	14838	13006	12679	11181	15352	11956	19390	15497	14670	4573	39833	13088	3163	14387	2470	4801	5757	5139	4242	8367	19701	9961	6452
TRINITY_DN27693	0	1	2	0	0	1	0	0	0	3	0	1	2	0	2	1	1	0	1	1	0	4	2
TRINITY_DN27710	6	16	45	13	9	7	8	7	15	12	22	13	4	9	6	5	4	5	12	11	5	15	4
TRINITY_DN27733	23	41	0	0	0	0	0	0	43	0	55	1	0	0	19	0	4	0	13	0	38	0	0
TRINITY_DN27773	3	2	7	16	2	11	2	2	4	5	5	5	2	6	1	5	8	2	0	6	9	6	8
TRINITY_DN27775	10	95	8	31	30	3	25	18	20	12	27	11	18	72	5	14	79	11	5	37	33	17	44
TRINITY_DN27791	1	1	1	0	1	0	0	1	0	0	0	1	1	1	1	0	1	3	0	1	0.99	3	3
TRINITY_DN27809	0	0	0	1	0	0	0	0	0	0	0	0	0	0	0	0	0	0	0	0	0	0	0
TRINITY_DN2782	0	0	0	0	0	0	0	0	0	0	0	0	0	0	0	0	0	0	0	0	0	0	0
TRINITY_DN27874	0	0	3	0	0	1	1	0	2	0	0	1	0	1	0	0	1.02	0	0	2.01	0	1	0
TRINITY_DN2789	0	5	0	10	0	19	0	0	0	0	0	19	0	1	0	0	2	0	0	2	0	0	0
TRINITY_DN27916	0	0	0	0	0	0	0	0	0	0	0	0	0	0	0	0	0	0	0	0	0	0	0
TRINITY_DN27919	0	0	0.96	0	0	0	0	0	0	0	0	0	0	0	0	0	0.89	0	0	0	0	0	0
TRINITY_DN27933	9.03	55	46	8	9	1	34	47	31	53	11	12	28	26	13.04	17	138	12	9	32	17	4	51
TRINITY_DN27942	22	260	576	152	79	76	33	56	119	24	127	157	43	86	36	25	57	40	68	81	181	62	113
TRINITY_DN27946	0	1	0	0	1	0	0	0	1	1	1	2	0	1	0	0	1	0	0	1	0	0	1
TRINITY_DN27971	0	0	0	0	0	1	0	0	0	0	0	0	0	0	0	0	0	0	0	0	0	0	0
TRINITY_DN27988	15	12	4	3	5	1	4	9	7	0	11	13	4	2	2	1	17	0	2	1	4	3	3
TRINITY_DN2801	115	349	329	201	240	138	159	148	263	152	192	150	140	215	238	220	137	263	401	321	182	474	378
TRINITY_DN28018	11	38	76	67	34	34	5	19	29	7	59	32	5	33	11	13	11	10	21	18	36	23	38
TRINITY_DN28060	0	0	0	0	0	0	0	0	0	0	0	0	0	0	0	0	0	0	0	0	0	0	0
TRINITY_DN28141	1	4	0	0	0	0	1	0	0	2	3	1	0	6	1	0	4	0	0	5	7	0	0
TRINITY_DN28146	0	2	1	0	1	0	1	0	1	0	4	0	0	1	0	0	0	0	0	0	2	0	0
TRINITY_DN28175	13	173	21	9	32	22	3	6	11	1	13	10	22	36	50	17	17	23	27	3	29	191	90
TRINITY_DN28225	4	3	3	2	14	0	3	0	4	0	1	1	5	6	33	8	10	6	18	3	9	35	8
TRINITY_DN28243	0	0	0	1	0	0	0	0	0	0	0	0	0	0	0	0	0	0	0	0	0	0	0
TRINITY_DN28258	1	1	5	2	1	0	0	0	1	1	2	2	0	0	0	4	0	3	4	0	0	0	0
TRINITY_DN28266	1	435	1	0	0	0	0	98	1	0	0	0	0	0	0	0	1	0	0	0	99	1	0
TRINITY_DN28270	116	79	85	72	52	78	60	86	78	52	125	94	30	59	20	32	41	35	16	24	68	23	44
TRINITY_DN28288	39	12	110	70	10	87	3	4	62	1	36	64	1	29	0	4	15	0	0	2	6	2	1
TRINITY_DN28309	0	6	11	1	2	3	1	0	4	1	2	1	1	2	0	0	3	0	1	4	6	1	6
TRINITY_DN28311	0	0	0	0	0	0	0	0	0	0	0	0	0	0	0	0	0	0	0	0	0	0	0
TRINITY_DN28325	0	0	0	0	0	0	0	0	0	0	0	0	0	0	0	0	0	0	0	0	0	0	0
TRINITY_DN28326	0	0	0	0	0	0	0	0	0	0	0	0	1	0	0	0	0	0	0	0	0	0	0
TRINITY_DN2833	32	103	283	111	52	103	22	38	79	38	77	68	34	54	43	44	38	31	60	51	33	50	88
TRINITY_DN28361	47	38	5	0	23	67	0	0	0	28	2	49	3	69	0	76	24	0	0	24	0	0	3
TRINITY_DN28376	57.05	38	26	36	16	72	22.26	22	41	21	45	25	8	33	13.78	23	22	17.8	18	6	26	26	17
TRINITY_DN28382	0	247	0	0	0	0	0	83	0	0	0	0	0	0	0	0	0	0	0	0	70	0	0
TRINITY_DN28391	0	0	0	0	0	1	1	1	0	0	4	1	1	14	0	0	5	0	0	0	0	0	1
TRINITY_DN28411	0	0	0	0	0	0	0	0	0	0	0	0	0	0	0	0	0	0	0	0	0	0	0
TRINITY_DN2858	6	79	124	71	26	44	6	23	19	7	37	41	9	37	14	6	9	7	14	13	32	28	21
TRINITY_DN28591	174	129	174	227	163	189	79	123	164	90	174	134	41	115	106	162	50	64	108	107	81	168	166
TRINITY_DN28628	41	22	45	32	12	25	10	12	31	9	26	16	8	14	6	11	4	5	10	11	13	61	12
TRINITY_DN28635	8	29	19	3	18	0	20	32	53	58	5	33	55	55	87	121	85	52	34	29	9	55	72
TRINITY_DN28651	0	0	108	2	0	0	0	0	0	0	0	2	0	0	0	0	0	1	0	0	0	0	0
TRINITY_DN28662	0	0	0	1	0	0	0	0	0	0	0	0	0	0	0	0	0	0	0	0	0	0	0
TRINITY_DN28669	22	76	92	163	33	70	25	24	84	11	68	50	25	58	37	14	90	50	48	65	47	51	91
TRINITY_DN28720	0	0	28	3	0	3	0	0	2	0	1	111	0	0	0	0	0	0	0	1	0	0	0
TRINITY_DN28736	0	0	0	2	0	0	0	0	0	0	0	0	0	0	0	0	0	0	0	0	0	0	0
TRINITY_DN2874	105	212	142	171	71	212	95	129	91	34	171	189	31	151	22	28	60	20	7	18	193	362	46
TRINITY_DN28792	0	11	10	4	5	1	6	3	6	1	2	10	0	4	4	1	3	0	1	4	3	3	2
TRINITY_DN28793	0	0	0	0	0	0	0	0	0	0	0	0	0	0	0	0	0	0	0	0	0	0	0
TRINITY_DN2880	2	64	15	54	0	0	2	108	1	0	121	46	0	0	0	0	0	0	0	0	11	0	0
TRINITY_DN28805	0	0	0	0	0	0	0	0	0	0	0	0	0	0	0	0	0	0	0	0	0	0	2
TRINITY_DN28832	0	0	0	1	0	0	0	0	0	0	0	0	0	0	0	0	0	0	0	0	0	0	0
TRINITY_DN28836	18	33	100	53	28	49	13	13	52	18	62	27	14	25	38	21	15	21	38	14	25	47	34
TRINITY_DN28838	0	0	0	0	0	0	0	0	0	0	0	0	0	0	0	0	0	0	0	0	0	0	0
TRINITY_DN28883	3	47	38	42	9	7	7	14	21	2	19	26	5	23	2	4	13	6	5	8	29	29	12
TRINITY_DN28891	35	38	6	0	12	1	43	55	17	35	16	5	21	21	34	58	43	17	20	38	9	20	34
TRINITY_DN28894	20	55	45	66	37	12	22	45	57	18	52	25	28	66	52	40	42	57	40	49	28	85	92
TRINITY_DN28900	31	70	329	185	46	112	13	68	68	28	141	142	28	75	39	23	18	39	37	52	101	41	53
TRINITY_DN28912	0	45	2	0	0	0	0	16	3	0	1	1	0	0	2	0	2	0	0	0	18	0	0
TRINITY_DN28918	3	6	2	0	1	0	1	3	4	0	0	3	0	3	0	1	0	0	0	1	1	0	0
TRINITY_DN28937	3	2	0	0	0	0	3	0	0	0	2	0	0	1	0	0	0	0	4	1	0	1	0
TRINITY_DN28941	2	10	29	27	5	32	3	2	10	11	8	33	7	11	9	15	3	10	4	2	3	9	12
TRINITY_DN28946	3	55	1	22	10	0	9	8	11	7	1	2	14	43	11	17	5	3	6	94	1	2	47
TRINITY_DN28957	0	1	0	1	0	0	2	1	0	0	0	1	0	0	1	1	1	0	0	0	1	0	0
TRINITY_DN28966	0	0	2	1	0	1	0	0	0	0	1	1	0	1	0	0	0	0	0	1	1	0	0
TRINITY_DN28989	309	201	577	192	115	205	109	126	169	74	296	153	32	108	74	102.99	57	71.99	122	63	111	166	103
TRINITY_DN29018	0	4	21	1	1	256	4	0	10	2	2	131	0	0	3	1	25	1	1	0	5	1	0
TRINITY_DN29027	474	254	265	201	80	208	117	211	207	86	360	208	72	130	61	142	83	80	187	138	95	465	142
TRINITY_DN29041	0	0	0	0	0	0	0	0	0	0	0	0	0	0	0	0	0	0	0	0	0	0	0
TRINITY_DN29065	103	141	38	49	147	45	95	125	211	101	136	71	48	86	198	193	89	125	266	42	72	429	199
TRINITY_DN29073	2	4	2	23	3	21	3	1	1	1	13	9	0	5	3	3	1	1	4	4	4	4	4
TRINITY_DN29086	1	1	7492	1	0	1	0	0	7	0	0	3	0	0	2	0	0	0	0	0	0	0	0
TRINITY_DN29095	115.96	163	40.86	45.36	160.94	29.08	137.49	89.67	124.54	77.91	43.83	55.79	30.87	56.07	99.92	96.32	28.79	81.07	147.82	33.98	52.68	199.7	100.61
TRINITY_DN29097	0	6	3	1	5	2	0	2	8	2	1	1	0	2	3	1	9	1	6	2	5	1	4
TRINITY_DN29114	0	1	2	1	0	0	0	0	0	0	1	2	0	1	1	0	0	0	0	0	0	0	0
TRINITY_DN29154	0	0	0	1	0	0	0	0	0	0	0	0	0	0	0	0	0	0	0	0	0	0	0
TRINITY_DN29168	0	1	0	1	0	0	0	1	0	0	0	1	1	0	1	0	1	0	0	0	0	0	1
TRINITY_DN29171	68	19	41	4	23	0	143	64	251	205	30	17	38	38	262	332	16	102	318	65	30	38	57
TRINITY_DN29187	0	0	0	0	0	0	0	0	0	0	0	0	0	0	0	0	0	0	0	0	0	0	0
TRINITY_DN29189	0	0	0	0	2	0	0	0	0	0	0	0	0	0	0	0	0	0	0	0	1	1	1
TRINITY_DN29190	0	0	0	1	0	0	0	0	0	0	0	0	0	0	0	0	0	0	0	0	0	0	0
TRINITY_DN29220	5	15	18	18	37	22	61	49	89	14	79	49	9	48	31	19	44	17	28	11	2	52	54
TRINITY_DN29249	56	137	107	194	508	81	26	53	157	20	107	53	35	152	37	51	28	23	84	27	576	64	71
TRINITY_DN29259	1	2	4	4	0	18	0	0	1	1	0	7	0	1	4	0	4	0	0	0	0	0	0
TRINITY_DN29267	14.01	40	47.01	43.03	34.72	42	12.15	18	31.08	11	42.03	15	12	15	19.09	16	13	17.01	13	17	36	32	33
TRINITY_DN29277	0	0	0	1	0	0	0	0	0	0	1	0	0	1	0	0	1	0	0	0	1	0	0
TRINITY_DN29282	14	35	37	26	22	8	20	19	21	13	42	22	8	24	14	11	9	7	22	12	19	13	20
TRINITY_DN29284	0	0	8	2	5	6	0	0	0	0	0	0	0	3	4	3	0	0	1	1	0	0	1
TRINITY_DN29303	13	110	146	89	368	36	99	40	39	85	86	60	46	107	265	74	33	111	107	104	552	390	113
TRINITY_DN29316	0	0	0	8	0	0	0	0	0	0	0	0	0	0	0	0	0	0	0	0	0	0	0
TRINITY_DN29321	13	670	7	2	14	1	18	387	8	4	15	16	6	10	5	8	4	4	9	13	267	7	8
TRINITY_DN29324	0	0	0	0	0	0	0	0	0	0	0	0	0	0	0	0	0	0	0	0	0	0	0
TRINITY_DN29329	1	11	8	2	0	1	0	4	4	2	2	3	0	2	1	0	2	0	0	0	7	0	0
TRINITY_DN29339	0	0	11593	0	0	0	0	0	21	0	0	7	0	0	11	0	0	0	0	0	0	0	0
TRINITY_DN29354	1	14	0	2	1	0	3	0	1	1	1	1	3	2	0	1	2	0	0	222	1	0	2
TRINITY_DN29363	600	162	1100	739	154	660	101	194	313	65	845	446	50	148	70	84	45	105	111	69	190	188	174
TRINITY_DN2937	0	27	7	0	0	0	1	11	3	0	2	3	0	3	1	0	0	0	0	1	12	0	0
TRINITY_DN29370	0	0	0	21	0	0	0	0	0	0	0	0	0	0	0	0	0	0	0	0	0	0	0
TRINITY_DN29372	0	0	0	3	0	0	0	0	0	0	0	0	0	0	0	0	0	0	0	0	0	0	0
TRINITY_DN29375	8	66	193	5	11	1	3	17	31	16	22	4	5	32	10	5	28	7	14	6	33	16	25
TRINITY_DN29376	0	0	0	0	7	0	0	0	0	0	0	244	0	0	0	0	0	0	0	3	10	0	0
TRINITY_DN29397	0	0	0	0	0	0	0	0	0	0	0	0	0	0	0	0	0	0	0	1	1	0	0
TRINITY_DN29398	12	125	88	52	48	24	18	1	89	9	25	2	12	34	56	2	0	14	35	34	60	47	0
TRINITY_DN29405	0	0	0	1	0	0	0	0	0	0	0	0	0	0	0	0	0	0	0	0	0	0	0
TRINITY_DN29408	0	0	0	0	0	0	0	0	0	0	0	0	0	13	20	25	14	12	12	12	30	18	16
TRINITY_DN29450	66	21	27	13	37	9	43	47	56	7	102	36	5	36	19	29	23	15	16	9	21	42	52
TRINITY_DN29462	75	274	178	217	133	150	58	110	171	52	261	187	41	185	85	74	72	66	121	77	190	161	157
TRINITY_DN29479	0	0	0	0	0	0	0	0	0	0	0	0	0	0	0	0	0	0	0	0	0	0	0
TRINITY_DN29514	1	1	2	0	0	7	1	0	1	0	0	5	0	0	0	0	0	0	0	0	1	0	0
TRINITY_DN29518	2	6	14	2	56	0	2	1	37	0	78	5	0	1	0	0	0	0	0	0	220	0	0
TRINITY_DN29530	0	0	13	0	0	0	0	0	0	0	1	1	0	0	0	0	0	0	0	0	0	0	0
TRINITY_DN29535	0	0	0	0	0	0	0	0	0	0	0	0	0	0	0	0	0	0	0	0	0	0	0
TRINITY_DN29574	0	0	0	0	0	0	0	0	0	0	0	0	0	0	0	0	0	0	0	0	0	0	0
TRINITY_DN29618	0	0	0	0	0	0	0	1	0	0	0	0	0	0	0	0	0	0	0	0	0	0	0
TRINITY_DN29631	6	3	0	0	3	0	0	0	3	0	5	0	0	1	0	0	0	0	0	1	7	1	0
TRINITY_DN29635	1	81	27	43	11	11	5	12	20	1	34	33	5	31	2	4	578	5	6	16	10	26	23
TRINITY_DN29639	2	9	9	6	7	8	3	1	11	8	4	13	5	20	13	13	6	22	15	6	4	8	21
TRINITY_DN29644	0	4	6	1	1	2	3	4	0	1	5	6	2	6	0	2	2	0	2	0	2	0	1
TRINITY_DN29649	1	4	2.1	1	0	3	1	2	0	4.68	3.1	4	0	3	1	2	0.69	2	0	3	2	7.07	5.08
TRINITY_DN29665	0	0	0	14	0	0	0	0	0	0	0	0	0	0	0	0	0	0	0	0	0	0	0
TRINITY_DN29720	55	797	252	75	376	2	130	234	430	224	134	115	264	313	597	390	303	533	863	510	247	996	1081
TRINITY_DN29728	0	0	0	0	0	1	0	0	0	0	0	0	0	0	0	0	0	0	0	0	0	0	0
TRINITY_DN29729	0	8	19	14	1	7	1	2	2	0	6	0	0	1	2	0	4	1	3	6	3	5	6
TRINITY_DN29738	0	0	0	0	0	0	0	0	0	0	0	0	0	0	0	0	0	0	0	0	0	0	0
TRINITY_DN2975	0	0	0	4	0	3	0	0	1	0	0	0	0	0	0	0	0	0	0	0	0	0	0
TRINITY_DN29761	1	11	43	4	2	0	14	7	16	3	9	3	2	16	8	7	7	1	2	1	1	1	8
TRINITY_DN29781	36	113	80	21	99	1	6	10	120	10	70	123	8	51	1	17	15	6	4	7	46	11	21
TRINITY_DN29787	2	18	7	6	5	1	2	4	10	2	5	10	2	4	1	3	5	3	2	7	12	5	4
TRINITY_DN29788	0	0	0	0	0	0	1	0	0	0	0	1	0	0	0	0	3	0	0	0	0	0	0
TRINITY_DN29797	0	0	0	0	0	0	0	0	0	0	0	0	0	0	0	0	0	0	0	0	0	0	0
TRINITY_DN29799	0	0	0	0	0	0	0	0	0	0	0	0	0	0	0	0	0	0	0	0	0	0	0
TRINITY_DN29812	180	436	151	234	168	311	78	188	192	114	232	302	50	195	109	83	146	52	79	33	234	114	91
TRINITY_DN29818	4	6	3	1	1	2	5	0	4	8	9	3	4	3	2	5	1	2	3	3	9	3	1
TRINITY_DN29819	0	182	2	0	0	0	0	43	0	0	0	0	0	0	0	0	0	0	0	0	43	0	0
TRINITY_DN2982	0	0	0	0	0	0	0	0	0	0	0	0	0	0	0	0	0	0	0	0	0	0	0
TRINITY_DN29829	0	0	0	0	0	0	0	0	0	0	0	0	0	0	0	0	0	0	0	0	0	0	0
TRINITY_DN2983	0	0	0	0	0	0	0	0	0	0	0	0	0	0	0	0	0	0	0	0	0	0	0
TRINITY_DN29846	6	53	131	10	2	13	1	13	2	3	6	26	0	13	6	6	5	6	3	1	55	8	7
TRINITY_DN29855	29	63	51	13	7	15	23	14	40	18	44	54	13	36	10	30	14	12	4	23	24	4	9
TRINITY_DN29865	0	0	5	18	0	17	0	0	0	0	0	11	0	1	1	0	2	0	0	0	2	2	4
TRINITY_DN29867	0	77	1	0	0	0	0	34	3	0	0	2	0	0	0	0	0	0	0	0	40	0	0
TRINITY_DN2988	22	25	45	40	20	54	8	11	27	9	42	17	20	36	3	17	7	11	24	19	7	45	44
TRINITY_DN29885	0	115	3	0	65	35	90	89	280	0	0	132	0	49	0	0	1	0	2	75	3	3	1
TRINITY_DN29958	0	0	0	0	0	0	0	0	0	0	0	0	0	0	0	0	0	0	0	0	0	0	0
TRINITY_DN29966	0	0	0	0	0	0	0	0	0	0	0	0	0	0	0	0	0	0	0	0	0	0	0
TRINITY_DN29974	1628.06	2059.12	948.31	1196.8	3171.57	116.97	2661.09	5284.9	2098.69	1284.2	1365.75	6398.45	1336.53	2817.1	964.91	1437.66	1094.12	755.89	1252.26	2504.22	3417.17	1276.35	1545.32
TRINITY_DN29982	0	2	0	21	0	16	0	0	0	0	6	1	0	4	0	0	2	0	0	1	3	0	0
TRINITY_DN29994	0	11	11	1	3	0	3	1	0	0	1	0	0	0	0	0	4	0	2	0	0	25	0
TRINITY_DN30034	1	5.26	6.13	4.23	1.09	0	1	7.29	1.07	5.08	3.15	13.71	10.26	2	1.07	1.08	1	1	1.06	5.26	4.05	3.07	18.6
TRINITY_DN30036	0	0	0	0	0	0	0	0	0	0	0	0	0	41	25	38	27	22	12	35	84	34	35
TRINITY_DN30044	195	240	274	161	104	208	167	229	276	99	1114	258	49	345	184	184	77	122	155	120	334	413	303
TRINITY_DN30060	0	0	0	0	0	0	0	0	0	0	0	0	0	0	0	0	0	0	0	0	0	0	0
TRINITY_DN30063	0	1	0	0	0	0	0	0	0	0	0	0	1	0	0	0	0	0	0	0	0	0	0
TRINITY_DN30083	0	1	9	1	0	0	0	6	0	0	0	3	0	0	0	0	0	0	0	0	0	5	0
TRINITY_DN30089	0	0	0	0	0	0	1	0	0	0	0	0	0	0	0	0	0	0	0	0	1	0	0
TRINITY_DN30092	11	17	11	1	0	0	0	14	1	0	0	0	0	0	0	0	0	0	0	0	4	0	0
TRINITY_DN30108	0	0	0	8	0	0	0	0	0	0	0	0	0	0	0	0	0	0	0	0	0	0	0
TRINITY_DN30110	0	0	0	0	0	0	0	0	0	0	0	0	0	0	0	0	0	0	0	0	0	0	0
TRINITY_DN30116	1	0	0	2	0	0	0	0	0	0	0	0	0	0	0	0	0	0	0	0	0	0	0
TRINITY_DN30120	0	0	0	3	0	0	0	0	0	0	0	0	0	0	0	0	0	0	0	0	0	0	0
TRINITY_DN30138	0	6	4	25	1	27	2	0	2	0	26	0	1	1	0	0	1	0	0	2	1	2	0
TRINITY_DN30140	0	0	0	0	0	0	0	0	0	0	0	0	0	0	0	0	0	0	0	0	0	0	0
TRINITY_DN30141	15	61	84	41	34	24	13	26	49	26	41	46	22	58	24	22	53	20	54	38	35	44	59
TRINITY_DN30144	0	0	0	5	0	0	0	0	0	0	0	0	0	0	0	0	0	0	0	0	0	0	0
TRINITY_DN30173	346	406	290	239	268	179	251	228	346	168	303	221	89	282	187	294	169	148	315	161	165	648	297
TRINITY_DN30215	0	0	0	2	0	0	0	0	0	0	0	0	0	0	0	0	0	0	0	0	0	0	0
TRINITY_DN30240	3	2	4	1	1	0	19	25	3	12	0	4	6	4	9	3	2	6	8	9	1	6	8
TRINITY_DN30242	50	52	25	34	34	27	4	23	51	12	48	42	17	35	19	28	21	14	26	25	24	25	34
TRINITY_DN30249	2082	574	633	458	146	861	227	496	532	323	991	327	134	591	140	320	223	313	444	229	453	434	82
TRINITY_DN30262	3	0	0	0	1	0	1	6	2	5	0	4	10	1	4	3	3	12	4	5	0	9	39
TRINITY_DN3029	26	220	92	36	136	5	57	79	143	93	36	62	250	172	444	256	416	442	528	581	115	609	674
TRINITY_DN30313	0	0	0	0	0	0	0	0	0	0	0	0	0	0	0	0	0	0	0	0	0	0	0
TRINITY_DN30330	10	29	46	11	8	1	4	8	38	0	12	5	0	8	0	3	4	3	0	1	13	12	0
TRINITY_DN30335	0	26	28	17	10	6	0	4	14	2	7	17	12	8	9	1	9	10	7	14	11	25	19
TRINITY_DN30339	318.72	328.95	338.92	258.56	620.56	218.93	468.79	345.49	389.38	386.15	307.36	244.92	150.17	256.01	255.92	311.36	239.16	216.01	285.77	206.56	148.46	375.11	240.27
TRINITY_DN30365	1	0	4	1	2	1	3	0	2	0	6	2	2	4	2	2	2	0	0	3	5	4	1
TRINITY_DN304	42.85	65.35	54.31	41.1	46.3	26.05	65.93	44.53	62.43	17.51	53.37	46.71	5	41.1	40.79	16.6	35.46	33.11	57.24	22.51	29.07	47.98	36.02
TRINITY_DN30403	0	0	0	0	0	0	0	0	0	0	0	0	0	0	0	0	0	0	0	0	0	0	0
TRINITY_DN30415	0	11	17	11	4	3	0	3	7	1	6	5	5	7	3	2	3	7	5	11	4	2	9
TRINITY_DN3044	18	40	53	43	51	15	33	25	59	36	23	20	35	54	78	39	60	39	57	82	54	123	74
TRINITY_DN30440	0	0	0	3	0	0	0	0	0	0	0	0	0	0	0	0	0	0	0	0	0	0	0
TRINITY_DN30442	0	0	0	0	0	0	0	0	0	0	0	0	0	0	0	0	0	0	0	0	0	0	0
TRINITY_DN3045	447	300	269	309	304	340	264	219	266	138	372	241	122	175	197	300	81	199	355	167	179	534	180
TRINITY_DN30452	4	13	50	59	4	24	2	0	1	2	7	0	0	8	0	1	6	0	2	0	2	2	2
TRINITY_DN30470	4.03	4.11	5.14	4.14	5.06	2.02	5.06	0	6.87	0	3.03	2.05	3	3.02	5.09	5.09	3.09	4.09	7.18	2.05	6.11	16.38	0
TRINITY_DN30472	0	136	0	0	38	0	0	0	0	1	0	15	0	3	0	0	272	0	0	0	131	0	11
TRINITY_DN30487	0	18.8	0	2	0	2	0	11	0	0	0.99	0	0	0	0	0	0	0	0	0	5	0	0
TRINITY_DN30494	0	10	11	22	4	14	1	5	4	0	8	8	0	4	5	2	4	2	2	6	5	4	3
TRINITY_DN30507	0	0	0	30.94	0	30.08	1	1	1	0	0	67.14	1	1	0	0	3.01	0	0	0	1	0	0
TRINITY_DN3054	3803	1700	2924	7509	1306	10210	2826	3054	2522	1566	4878	7772	788	2720	832	1080	1011	916	834	1466	2430	1007	1077
TRINITY_DN30543	0	5	8	5	3	2	6	4	3	4	5	1	4	7	4	6.01	3	5	7	2	5	5	2
TRINITY_DN30560	8	81	61	59	22	50	13	15	21	8	21	20	16	13	15	9	24	27	41	30	38	54	30
TRINITY_DN30576	2	7	14	19	2	22	1	2	2	1	7	1	1	2	1	1	2	1	1	1	1	1	2
TRINITY_DN30606	0	10	0	11	2	17	2	12	7	3	0	26	1	0	1	0	1	0	1	0	2	1	0
TRINITY_DN30623	0	0	4	1	2	0	1	0	1	0	2	0	0	1	0	0	1	0	0	0	2	0	0
TRINITY_DN30637	0	0	0	0	0	0	0	0	0	0	0	0	0	0	0	0	0	0	0	0	0	0	0
TRINITY_DN30674	0	0	3	0	0	0	0	0	0	0	0	0	0	0	0	0	0	0	0	0	0	0	0
TRINITY_DN30680	0	7	2	2	1	2	0	0	2	0	3	1	0	4	0	0	2	0	1	1	2	1	5
TRINITY_DN30683	0	8	7	2	1	2	2	2	5	3	5	5	0	0	2	3	0	2	0	1	7	1	1
TRINITY_DN30699	42	17	20	25	13	9	7	4	27	8	23	15	0	12	25	18	4	11	15	13	8	41	4
TRINITY_DN30705	0	0	0	1	0	0	0	0	0	0	0	0	0	0	0	0	0	0	0	0	0	0	0
TRINITY_DN30707	0	0	0	0	0	0	0	0	0	0	0	0	0	0	0	0	0	0	0	0	0	0	0
TRINITY_DN30711	0	0	0	0	0	0	0	0	0	0	0	0	0	0	0	0	0	0	0	0	1	0	0
TRINITY_DN3072	0	57	9	0	2	0	2	1	2	0	2	1	0	3	0	1	10	0	0	1	10	0	2
TRINITY_DN30792	0	0	0	1	0	0	0	0	0	0	0	0	0	0	0	0	0	0	0	0	0	0	0
TRINITY_DN30797	2	25	142	69	40	27	13	11	19	7	42	21	4	50	25	7	9	15	54	4	22	111	32
TRINITY_DN30799	2	9	52	37	10	31	0	1	9	1	14	11	3	12	9	8	11	7	12	5	15	15	18
TRINITY_DN3080	7	31	39	34	9	38	8	10	23	8	39	13	5	17	7	11	8	5	6	8	15	16	13
TRINITY_DN3081	0	6	0	0	0	0	0	0	0	0	0	0	0	0	0	0	0	0	0	0	0	0	0
TRINITY_DN30826	3	0	3	8	0	2	0	3	0	2	10	1	1	1	1	0	3	5	1	1	0	4	1
TRINITY_DN30835	0	0	1	1	1	0	0	0	0	0	0	2	1	4	2	4	0	2	3	1	0	0	8
TRINITY_DN30840	0	1	6	7	1	7	0	0	0	2	2	2	1	2	1	0	1	7	1	0	2	1	10
TRINITY_DN30847	0	0	0	0	0	0	0	0	0	0	0	0	0	0	0	0	0	0	0	0	0	0	0
TRINITY_DN30891	0	1	2	1	1	0	0	0	0	1	1	1	0	1	0	0	2	0	0	2	0	1	1
TRINITY_DN30899	0	0	0	0	0	0	0	0	0	0	0	0	0	0	0	0	0	0	0	0	0	0	0
TRINITY_DN3090	77	161	439	148	69	153	47	107	131	36	236	158	22	88	46	27	35	38	45	56	93	78	126
TRINITY_DN30900	0	1	1	1	0	0	0	1.01	1	3	0	4	0	2	1.02	0	1	1	1.01	0	0	1.01	3.04
TRINITY_DN30908	0	3	1	0	0	1	1	2	2	0	1	1	0	3	1	0	0	0	0	0	0	1	1
TRINITY_DN30912	0	0	0	2	5	0	3	3	0	0	0	0	0	4	0	0	0	0	0	44	9	0	2
TRINITY_DN30925	123	147	323	354	93	151	113	90	189	28	150	123	61	114	96	70	112	81	133	141	143	157	195
TRINITY_DN30984	0	0	0	0	0	0	0	0	0	0	0	0	0	0	0	0	0	0	0	0	0	0	0
TRINITY_DN30992	3	21	38	27	12	6	7	10	19	2	7	9	3	5	7	4	3	5	6	6	10	19	11
TRINITY_DN3102	1	0	2	0	0	0	0	0	1	0	0	0	0	0	1	2	0	1	0	0	0	1	1
TRINITY_DN31054	0	0	0	1	0	0	0	0	0	0	0	0	0	0	0	0	0	0	0	0	0	0	0
TRINITY_DN31070	0	9	24	14	16	5	3	5	3	1	2	8	0	7	7	3	1	12	14	10	9	26	9
TRINITY_DN3108	0	0	0	0	0	0	0	0	0	0	0	0	0	0	0	0	0	0	0	0	0	0	0
TRINITY_DN31087	0	0	2	0	1	0	0	0	2	0	0	0	0	0	0	0	0	0	0	0	2	0	0
TRINITY_DN31094	0	0	0	3	0	0	0	0	0	0	0	0	0	0	0	0	0	0	0	0	0	0	0
TRINITY_DN31099	1	0	0	0	0	0	0	46	0	0	0	0	0	2	0	0	0	0	0	0	0	0	0
TRINITY_DN31104	0	0	0	0	0	0	0	0	0	0	0	0	0	0	0	0	0	0	0	0	0	0	0
TRINITY_DN31142	3	8	207	126	53	16	58	47	3	51	124	104	24	11	1	2	41	74	131	38	46	1	10
TRINITY_DN31144	19	81	68	68	61	37	146	129	127	139	97	101	143	180	243	166	151	165	152	272	66	78	301
TRINITY_DN31154	20	32	26	22	14	13	15	19	18	13	26	19	1	17	9	9	8	6	14	4	12	33	11
TRINITY_DN31166	0	0	0	0	0	0	0	1	0	2	0	0	3	1	3.99	9	6	1	2	5	1	4	1
TRINITY_DN31174	0	2	5	2	1	0	0	0	0	0	0	1	1	4	0	0	2	0	0	0	3	1	6
TRINITY_DN31177	67	60	11	24	23	10	10	27	77	15	37	13	5	22	6	18	64	9	15	1	46	7	8
TRINITY_DN3118	1	8	15	2	6	0	1	6	15	4	7	20	2	8	4	3	4	3	0	7	16	4	4
TRINITY_DN31183	0	0	0	0	0	0	0	0	0	0	0	0	0	0	0	0	0	0	0	0	0	0	0
TRINITY_DN31197	2.67	3.27	6.29	2.28	4.49	0	0	4	1.02	0	1.11	1.09	1.03	0	0	0	2.23	0	0	0	3.32	1	1.21
TRINITY_DN31198	38.76	25.55	31.7	9.25	18.68	26.83	5.42	4.31	29.38	10.83	22.02	22.37	13.72	29.99	9.58	17.73	18.04	4.56	13.32	9.41	16.07	21.73	37.57
TRINITY_DN31217	0	0	0	0	0	0	0	0	0	0	0	0	0	0	0	0	0	0	0	0	0	0	0
TRINITY_DN31273	0	0	1	0	0	0	0	0	1	0	0	0	0	0	0	0	0	0	0	0	0	0	0
TRINITY_DN31279	1	1	6	0	5	3	0	1	4	6	2	5	1	7	8	3	1	0	6	1	3	3	1
TRINITY_DN3130	0	40	42	34	7	7	1	4	15	1	18	15	6	18	5	10	13	5	11	6	18	26	11
TRINITY_DN31313	19	14	77	12	46	0	8	11	63	15	23	30	5	56	0	15	13	11	8	1	39	11	9
TRINITY_DN31326	2	48	2	2	2	4	9	6	2	1	7	1	1	5	3	3	4	0	1	3	2	0	1
TRINITY_DN31355	0	1	1	0	1	0	0	0	0	2	1	0	0	0	0	2	1	2	0	0	2	4	0
TRINITY_DN31361	0	7	42	35	6	11	1	2	4	4	12	8	1	12	5	5	8	4	3	10	7	3	20
TRINITY_DN31398	4	27	63	43	17	42	7	7	15	12	23	22	9	21	42	14	22	30	54	27	28	152	56
TRINITY_DN314	0	0	0	0	0	0	0	0	0	0	0	0	0	0	0	0	0	0	0	0	0	0	0
TRINITY_DN3140	0	0	0	4	0	2	0	0	0	0	0	5	0	0	0	0	0	0	0	0	0	0	0
TRINITY_DN31422	0	0	0	0	0	0	0	0	0	0	0	0	0	0	0	0	1	0	0	0	0	0	1
TRINITY_DN31430	0	18	10	2	0	0	0	4	0	0	2	2	1	4	0	0	0	0	0	0	5	0	4
TRINITY_DN31469	0	0	0	4	0	0	0	0	0	0	0	0	0	0	0	0	0	0	0	0	0	0	0
TRINITY_DN31494	5	7	12	10	3	4	3	5	6	2	1	8	5	12	3	6	6	4	5	7	5	6	7
TRINITY_DN31500	8	45	39	22	13	5	5	12	20	4	17	16	12	20	11	5	14	16	23	13	17	41	22
TRINITY_DN3151	19	33	32	4	1	21	3	10	4	1	14	10	0	0	3	0	2	1	5	0	10	25	1
TRINITY_DN31529	8	17	68	13	21	6	7	9	84	2	15	27	19	19	32	3	9	2	9	20	54	16	18
TRINITY_DN3154	0	8	6	58	2	37	1	3	3	1	0	52	4	9	4	0	2	3	5	7	1	7	7
TRINITY_DN31548	0	0	0	0	0	0	0	0	0	0	0	0	0	0	0	0	0	0	0	0	0	1	0
TRINITY_DN31558	0	16	10	17	1	4	0	1	2	2	3	5	0	8	1	1	11	1	0	1	2	1	1
TRINITY_DN31581	0	0	0	0	0	0	0	0	0	0	0	0	0	0	0	0	0	0	0	1	0	0	0
TRINITY_DN31588	0	0	0	0	0	0	0	0	0	0	0	0	0	0	0	0	0	0	0	0	0	0	0
TRINITY_DN31598	1	9	15	12	8	4	2	2	8	0	3	9	1	4	1	0	4	2	2	4	15	1	4
TRINITY_DN31612	0	0	0	0	0	0	0	1	0	0	0	0	0	0	0	0	0	0	0	0	0	0	0
TRINITY_DN31631	0	0	0	0	0	0	0	0	1	0	0	0	0	0	0	0	0	0	0	0	0	0	0
TRINITY_DN31677	0	0	0	0	0	0	0	0	0	0	0	0	0	0	0	0	0	0	0	0	0	0	0
TRINITY_DN31699	0	0	0	0	0	0	0	0	0	0	0	0	0	1	0	0	0	0	0	0	0	1	0
TRINITY_DN31751	27.39	12.64	0	0	0	21.46	8.03	0	7.57	9	0	0	2.26	5.78	0	0	0	5.22	8.7	8.21	10.9	26.8	6.93
TRINITY_DN31772	0	0	0	0	0	0	0	0	0	0	0	0	0	0	0	0	0	0	0	0	0	0	0
TRINITY_DN31776	0	0	0	0	0	0	0	0	0	0	0	0	0	0	0	0	0	0	0	0	0	0	0
TRINITY_DN31791	2	0	6485	0	0	0	0	0	6	0	0	0	0	0	2	0	0	0	0	0	0	0	0
TRINITY_DN31821	0	0	0	0	0	0	0	0	0	0	0	0	0	0	0	0	0	0	0	0	0	0	0
TRINITY_DN31834	0	0	0	0	0	0	0	0	0	0	0	0	0	0	0	0	1	0	0	0	0	0	0
TRINITY_DN31858	0	0	0	0	0	0	0	0	0	0	0	0	0	0	0	0	0	0	0	0	0	0	0
TRINITY_DN31869	25	45	37	25	18	20	17	26	31	14	52	26	10	30	23	28	17	13	17	14	20	38	31
TRINITY_DN31884	14	114	220	92	57	42	20	21	109	11	74	64	25	71	48	35	43	51	95	70	72	159	154
TRINITY_DN31898	0	0	0	0	0	0	0	0	0	0	0	0	0	0	0	0	0	0	0	0	1	0	0
TRINITY_DN31905	0	0	0	2	0	0	0	0	0	0	0	0	0	0	0	0	0	0	0	0	0	0	0
TRINITY_DN31916	2	35	21	36	13	19	3	5	19	3	16	13	10	12	10	8	21	8	12	15	15	25	26
TRINITY_DN31932	0	0	0	3	0	0	0	0	0	0	0	0	0	0	0	0	0	0	0	0	0	0	0
TRINITY_DN3197	1	58	73	117	1	98	3	11	9	2	36	38	35	56	4	2	3	1	1	4	23	0	24
TRINITY_DN31974	1	0	1144	0	0	0	0	0	2	0	0	1	0	0	1	0	0	0	0	0	0	0	0
TRINITY_DN31986	19	65	51	6	5	6	35	9	43	58	26	23	33	38	112	78	88	85	74	57	70	41	137
TRINITY_DN31987	2.86	12.33	18.03	11.12	4.21	9.15	3.91	10.22	3.04	2.17	13.09	12.05	5.02	6	5.14	9.05	6.09	7.18	3.09	1.01	7.05	7.99	6.16
TRINITY_DN3200	8	20	59	36	11	18	6	10	19	3	34	21	4	13	9	5	13	8	8	11	18	10	11
TRINITY_DN32039	1	19	1	5	127	0	9	4	2	1	6	44	0	5	0	0	6	1	1	1891	83	0	0
TRINITY_DN32081	156	89	333	10	187	0	21	20	164	3	9	8	0	46	103	6	14	26	173	3	113	1064	27
TRINITY_DN3209	11	125	71	138	34	70	3	31	48	27	44	45	17	45	61	61	35	104	15	23	71	58	90
TRINITY_DN3212	0	0	0	0	0	0	0	0	0	0	0	0	0	0	0	0	0	0	0	0	0	0	0
TRINITY_DN32183	1	4	2	0	0	0	0	1	0	0	4	0	0	2	0	0	2	2	0	0	3	0	1
TRINITY_DN32202	0	0	0	0	0	0	0	0	0	0	0	0	0	0	0	0	0	0	0	0	0	0	0
TRINITY_DN32210	0	0	0	0	0	0	0	0	0	0	0	0	0	0	0	0	0	0	0	0	0	0	0
TRINITY_DN3224	19	233	10	7	3	5	1	83	46	0	100	10	1	80	3	7	9	0	0	1	73	2	3
TRINITY_DN3225	7	7	6	3	15	2	7	16	23	9	13	4	1	10	12	9	25	6	17	2	12	17	16
TRINITY_DN32308	0	0	0	0	0	0	0	0	0	0	0	0	0	0	0	0	0	0	0	0	0	0	0
TRINITY_DN32315	0	0	0	17	0	0	0	0	0	0	0	0	0	0	0	0	0	0	0	0	0	0	0
TRINITY_DN32355	1	6	2	2	0	1	6	2	6	1	1	1	2	4	4	1	1	0	2	3	0	0	3
TRINITY_DN3241	0	0	0	0	0	0	0	0	0	0	0	0	0	0	0	0	0	0	0	0	0	0	0
TRINITY_DN32411	0	0	0	0	0	0	0	0	0	0	0	1	0	0	0	0	0	0	0	0	0	0	0
TRINITY_DN32433	0	7	3	3	1	3	0	0	2	2	2	10	4	3	1	3	1	1	4	12	2	0	7
TRINITY_DN32448	870	593	979	804	590	1043	521	1098	687	367	1265	797	274	447	202	286	293	193	354	757	494	877	464
TRINITY_DN32484	0	2	0	0	0	3	0	0	0	0	0	2	0	0	0	0	0	0	0	0	0	0	0
TRINITY_DN32516	0	0	0	0	0	0	0	0	0	0	0	0	0	0	0	0	0	0	0	0	0	0	0
TRINITY_DN32564	4	14	16	9	6	4	9	3	19	3	15	15	2	7	2	1	5	2	1	2	9	5	3
TRINITY_DN32610	6	4	3	2	1	0	1	4	0	3	9	8	0	2	1	2	0	1	0	2	3	0	1
TRINITY_DN32633	2	2	5	0	0	0	1	1	3	0	2	1	0	3	1	0	1	0	0	5	2	0	4
TRINITY_DN3265	0	4	4	1	1	0	1	1	0	0	2	3	1	0	3	2	1	0	0	1	5	0	1
TRINITY_DN32701	0	2	5	9	2	10	1	0	5	0	0	6	0	2	0	0	1	2	0	2	2	1	2
TRINITY_DN32704	0	0	0	0	0	0	0	0	0	0	0	0	0	0	0	0	0	0	0	0	0	0	0
TRINITY_DN32717	1	1	1	6	0	1	8	5	1	0	0	3	0	1	0	1	2	0	2	0	2	2	2
TRINITY_DN32772	33	16	99	41	21	49	23	45	18	2	53	57	2	28	7	11	15	2	8	7	49	15	7
TRINITY_DN32806	174	222	134	106	77	157	124	116	135	85	252	136	56	112	69	140	61	64	67	88	100	103	132
TRINITY_DN3281	0	0	0	0	1	0	0	0	0	0	0	0	0	0	0	0	0	0	0	3	0	0	2
TRINITY_DN32817	1576	3315	1664	618	1677	14	1247	1785	3014	1210	1645	1311	794	1301	2068	1766	1282	1497	3603	1936	2373	2616	2484
TRINITY_DN3282	637	104	70	59	418	1	751	779	247	453	177	141	224	335	574	549	348	556	387	727	560	217	226
TRINITY_DN32822	0	0	0	5	0	0	0	0	0	0	0	0	0	0	0	0	0	0	0	0	0	0	0
TRINITY_DN32833	0	0	0	0	0	0	0	0	0	0	0	0	0	0	0	0	0	0	0	0	0	0	0
TRINITY_DN3284	0	0	0	1	0	0	0	0	0	0	0	0	0	0	0	0	0	0	0	0	0	0	0
TRINITY_DN32873	184	62	518	81	36	96	38	69	91	28	124	80	13	37	22	46	16	33	61	21	38	65	36
TRINITY_DN32882	17	129	134	61	11	57	13	20	33	12	34	40	10	35	13	10	31	10	6	3	34	20	15
TRINITY_DN32921	2	12	3	4	0	6	0	3	0	0	2	2	0	0	0	0	0	0	0	0	1	0	1
TRINITY_DN32945	1	0	0	0	0	0	0	1	0	0	0	0	0	0	0	0	0	0	0	0	0	0	0
TRINITY_DN32952	0	0	0	0	0	0	0	0	0	0	0	0	0	0	0	0	0	0	0	0	0	0	0
TRINITY_DN32954	0	0	0	0	0	1	0	0	0	0	0	0	0	1	0	0	0	0	0	0	0	0	0
TRINITY_DN3297	3	3	2	0	1	0	2	8	1	7	3	4	7	10	0	4	1	2	2	14	4	1	24
TRINITY_DN32990	0	1	2	0	1	0	5	2	1	0	1	1	1	4	3	0	1	1	2	1	0	2	1
TRINITY_DN33017	0	0	0	0	0	0	1	0	0	0	0	0	0	0	0	0	0	0	0	0	0	0	0
TRINITY_DN33052	1	2	4	1	1	1	2	1	1	1	0	1	0	1	0	3	1	0	1	1	3	2	2
TRINITY_DN33067	20	71	17	160	80	100	9	4	25	9	129	4	0	97	1	5	3	6	2	9	256	0	11
TRINITY_DN33083	0	5	0	0	0	0	0	0	0	0	0	0	0	0	0	0	0	0	0	0	0	0	0
TRINITY_DN33106	0	0	0	0	1	0	0	0	0	0	0	0	0	0	0	0	0	0	0	0	1	0	0
TRINITY_DN33214	0	14	0	0	4	0	1	4	3	0	2	0	0	0	0	0	0	0	0	1	1	0	2
TRINITY_DN33266	2801	2171	3558	2361	3105	2987	2029	2518	3133	1859	4138	2341	1853	2391	2670	4137	2923	2465	3490	2350	2098	13382	5846
TRINITY_DN33336	26	19	49	1	15	2	20	5	21	19	8	7	14	28	93	21	14	66	94	5	22	115	57
TRINITY_DN33376	0	9	774	597	5	447	6	1	10	0	260	1	0	37	0	0	15	0	0	6	22	0	1
TRINITY_DN33385	99	133	126	165	57	153	66	63	160	21	290	107	22	105	34	36	56	27	50	16	33	50	32
TRINITY_DN33388	0	0	0	0	0	1	0	0	0	0	0	0	0	0	0	0	0	0	0	0	0	0	0
TRINITY_DN33416	0	0	0	0	0	0	0	0	0	0	0	0	0	0	0	0	0	0	0	0	0	0	0
TRINITY_DN33445	0	0	0	0	0	0	0	0	0	0	0	0	0	0	0	0	0	0	0	0	0	0	0
TRINITY_DN3346	0	0	0	0	0	1	0	0	0	0	0	0	0	0	0	0	0	0	0	0	1	0	0
TRINITY_DN3347	75	89	89	75	72	53	54	55	71	57	85	76	24	74	61	85	56	72	87	51	72	117	112
TRINITY_DN3355	4	22	36	17	2	20	5	3	4	1	16	6	6	10	5	1	5	1	9	11	8	14	8
TRINITY_DN33562	4	25	41	5	14	10	6	9	17	3	18	9	0	7	2	7	1	4	1	12	6	20	5
TRINITY_DN33569	0	0	0	0	0	0	0	0	0	0	0	0	0	0	0	0	0	0	0	0	0	0	0
TRINITY_DN33583	0	0	0	1	0	0	0	0	0	0	0	0	0	0	0	0	0	0	0	0	0	0	0
TRINITY_DN33591	0	0	0	0	0	0	0	0	2	0	0	0	0	2	0	0	0	0	0	0	0	0	0
TRINITY_DN33594	0	9	0	0	0	0	3	2	0	0	3	2	0	2	0	0	2	0	1	0	0	0	2
TRINITY_DN33643	13.12	24.08	42.96	70.45	13.55	56.62	11.54	23.82	16.47	9.34	30.53	18.73	6.07	23.16	16.2	6	10.31	15.1	14.06	23.23	26.5	16.17	17.21
TRINITY_DN33692	23	54	71	78	86	110	30	19	62	35	51	41	10	61	95	36	87	40	64	41	84	67	116
TRINITY_DN33713	0	0	0	0	0	0	0	0	0	0	0	0	0	0	0	0	0	0	0	0	0	0	0
TRINITY_DN33758	0	0	0	1	0	0	0	0	0	0	0	0	0	0	0	0	0	0	0	0	0	0	0
TRINITY_DN33783	10	26	76	40	13	10	7	11	28	4	21	27	3	32	6	4	18	3	5	5	19	19	8
TRINITY_DN33887	0	0	0	0	0	0	0	0	0	0	0	0	0	0	0	0	0	0	0	0	0	0	0
TRINITY_DN33937	0	0	0	0	0	0	0	0	0	0	0	0	0	0	0	0	0	0	0	0	0	0	0
TRINITY_DN33940	0	0	0	0	0	0	0	0	0	0	0	0	0	0	0	0	0	0	0	0	0	0	0
TRINITY_DN33983	1	0	0	1	0	6	0	0	0	0	0	10	0	0	0	0	0	0	0	0	0	0	0
TRINITY_DN3399	2	0	0	5	0	0	0	0	0	0	0	0	1	0	0	0	6	3	17	0	0	3	104
TRINITY_DN34016	0	3	5	0	0	3	0	1	2	0	3	2	1	2	3	2	5	3	10	2	0	2	4
TRINITY_DN34032	0	5	4	2	3	1	1	1	2	0	5	5	0	0	0	2	4	1	3	2	2	6	4
TRINITY_DN3406	1	0	7	0	0	0	1	0	1	2	17	0	0	0	2	0	0	0	0	0	0	1	0
TRINITY_DN34073	0	0	0	0	0	0	0	0	0	0	0	0	0	0	0	0	0	0	0	0	0	0	0
TRINITY_DN34082	0	0	0	11	0	0	0	0	0	0	0	0	0	0	0	0	0	0	0	0	0	0	0
TRINITY_DN34109	6	23	142	6	25	27	4	2	13	1	19	1	1	3	4	6	88	3	3	4	20	4	7
TRINITY_DN34142	72.79	14.46	59.69	4.84	80.95	0	21.37	57.07	63.14	45.57	29.33	11.73	11.1	31.17	60.88	32.83	19.04	16.69	47.47	10.91	43.1	55.38	14.44
TRINITY_DN34164	3	6	5	7	6	5	2	0	7	6	7	4	1	1	0	2	0	1	2	1	7	3	2
TRINITY_DN34193	1	0	0	0	0	0	0	0	0	0	0	0	0	0	0	0	0	0	0	1	1	0	0
TRINITY_DN34241	0	3	0	0	0	0	0	1	1	0	0	0	0	1	1	0	1	2	0	1	0	0	0
TRINITY_DN34386	154	490	465	207	364	93	250	424	392	382	363	357	479	550	515	392	490	387	655	931	496	456	722
TRINITY_DN3441	0	0	0	1	0	0	0	0	0	0	0	0	0	0	0	0	0	0	0	0	0	0	0
TRINITY_DN3448	1.01	0	4	14.02	0	29.01	1.66	1.44	9.1	2.4	0	27.01	3.43	4.18	6.06	0	9.06	1	0	4	3	0	0
TRINITY_DN34500	0	0	0	0	0	0	0	0	0	0	0	0	0	0	0	0	0	0	0	0	0	0	0
TRINITY_DN34565	0	2	0	1	1	0	0	0.94	0	0	1	1	0	0	0	0	0	0	0	0	1	0	1.9
TRINITY_DN34583	5	7	4	5	6	16	2	2	6	1	5	23	2	5	1	4	2	2	2	2	2	10	7
TRINITY_DN34585	2	16	20	363	18	211	1	2	11	0	78	6	3	40	12	5	6	5	12	16	13	10	11
TRINITY_DN3459	209	353	310	312	68	317	214	317	292	66	798	289	93	203	28	71	203	92	54	347	98	86	98
TRINITY_DN34632	106	193	105	198	24	120	35	36	126	12	92	40	8	80	4	11	83	8	15	15	33	13	24
TRINITY_DN3469	0	0	0	4	5	0	0	2	2	0	5	1	0	2	0	0	2	0	0	0	119	0	0
TRINITY_DN34717	58	112.8	133.36	31	11	58	14.17	41	21	17	36	134	12	23.15	12.01	10.1	14	8	7.37	7	23	8	27
TRINITY_DN34774	0	0	0	0	0	0	0	0	0	0	0	0	0	0	0	0	0	0	0	0	0	0	0
TRINITY_DN34778	0	0	0	0	0	0	0	0	0	0	0	0	0	0	0	0	0	0	0	0	0	0	0
TRINITY_DN34849	1	4	20	12	3	14	1	0	7	0	5	8	0	4	0	1	3	0	2	3	3	1	1
TRINITY_DN34916	0	1	0	2	0	11	0	1	0	0	3	1	0	0	0	0	0	0	0	0	1	0	0
TRINITY_DN34919	40	118	104.37	63.12	41	34	26	48	84	32	80.57	46.28	29.43	42.68	44.44	40	27.32	35.72	52	31	37.3	71.89	76.97
TRINITY_DN34967	2	6	6	7	0	4	2	1	2	1	4	5	1	5	3	0	2	1	2	3	2	1	3
TRINITY_DN34974	10	11	7	10	9	18	5	6	4	2	8	6	2	6	7	17	9	9	11	2	1	12	2
TRINITY_DN35014	0	1	0	0	0	0	1	0	0	0	0	0	1	1	0	0	3	0	0	0	1	0	0
TRINITY_DN35025	44	141	251	209	132	141	39	72	162	39	140	102	55	84	101	84	85	95	161	115	119	153	188
TRINITY_DN35060	1	0	2	0	0	0	0	0	0	0	0	0	0	0	0	0	0	0	0	0	1	0	0
TRINITY_DN35070	0	3	7	0	0	0	0	0	0	0	0	0	0	0	1	0	1	0	0	1	1	0	0
TRINITY_DN35096	24	42	30	23	29	0	12	13	22	15	32	26	7	20	7	15	4	3	9	6	1	19	6
TRINITY_DN35105	2	0	874	1	1	1	2	1	684	2	0	32	0	0	3	0	1	1	0	0	2	1	0
TRINITY_DN35157	12	101	42	26	34	20	19	20	31	7	28	36	14	34	23	22	5	30	42	27	35	29	50
TRINITY_DN35165	0	0	0	3	0	0	0	0	0	0	0	0	0	0	0	0	0	0	0	0	0	0	0
TRINITY_DN35200	70	97	53	98	54	100	35	51	93	37	92	16	10	49	67	42	34	38	44	34	31	109	45
TRINITY_DN35221	0	0	0	0	0	0	0	0	0	0	0	0	0	0	0	0	0	0	0	0	0	0	0
TRINITY_DN35247	0	0	0	0	0	12	0	0	0	0	0	17	0	0	0	0	0	0	0	0	0	0	0
TRINITY_DN35261	1	9	25	20	6	9	3	0	1	1	3	2	1	6	7	3	6	6	11	9	6	10	7
TRINITY_DN3528	0	1	0	1	0	0	0	0	0	0	1	0	0	1	0	1	0	0	0	1	0	0	1
TRINITY_DN35284	5	1	5	3	11	0	3	1	4	1	17	21	2	24	2	6	5	1	0	0	0	0	2
TRINITY_DN35329	15	9	2	3	8.12	0	25	22	13	40	9	32	30	34	10	17	17	31	49	73	35	15	41
TRINITY_DN3536	514	733	178	360	57	346	260	424	463	124	358	271	59	181	93	138	212	70	219	70	125	296	118
TRINITY_DN35362	0	0	0	0	0	0	0	0	0	0	0	0	0	0	0	0	0	0	0	0	0	0	0
TRINITY_DN35378	0	0	0	0	0	0	0	0	0	0	0	0	0	0	0	0	0	0	0	0	0	0	1
TRINITY_DN3538	6	4	2	1	1	0	0	10	7.92	4	3	4	4	2.99	0	2	2	2	1	2	2	5.12	1.98
TRINITY_DN35492	0	0	0	0	0	0	0	0	0	0	0	0	0	0	0	0	0	0	0	0	1	0	1
TRINITY_DN3563	0	0	0	0	0	0	0	0	0	0	0	0	0	0	0	0	0	0	0	0	0	0	0
TRINITY_DN35664	0	2	1	1	1	1	2	0	1	9	0	1	2	2	12	4	1	7	0	4	4	3	6
TRINITY_DN35669	0	0	0	21	0	0	0	0	0	0	0	0	0	0	0	0	0	0	0	0	0	0	0
TRINITY_DN35678	0	0	1	0	0	0	0	0	0	0	0	4	0	1	0	0	0	0	0	0	0	1	0
TRINITY_DN35682	0	0	0	0	0	0	0	0	0	0	0	0	0	0	0	0	0	0	0	0	0	0	0
TRINITY_DN35757	3	8	10	0	12	0	1	4	1	11	2	0	6	7	19	9	16	13	23	3	3	12	30
TRINITY_DN35890	7	6	10	3	0	6	4	2	4	1	12	5	2	4	2	6	2	2	2	3	6	11	8
TRINITY_DN35970	41.58	411.09	75.38	77.31	76.59	1.24	84.41	215.18	74.06	121.32	52.64	217.15	84.76	173.82	375.98	181.7	842.89	82.95	129.39	124.18	65.2	301.12	254.24
TRINITY_DN35983	3	3	4	4	2	2	6	4	1	0	15	4	1	3	1	0	2	0	0	0	6	1	1
TRINITY_DN3599	0	0	0	2	0	0	0	0	0	0	0	0	0	0	0	0	0	0	0	0	0	0	0
TRINITY_DN36044	84.64	106.91	130.19	78.9	75.16	70.6	53.72	48.91	91.62	38.72	88.68	64.18	13.84	61.2	57.44	39.24	23.5	36.27	58.25	21.01	71.76	55.78	70.33
TRINITY_DN36088	2	15	44	7	0	24	1	7	3	0	10	1	0	4	0	1	1	0	0	1	6	0	3
TRINITY_DN3617	14.01	25.02	26.01	31.02	99.03	8	13	28	24.02	8	55.07	21	1	57.99	50.06	17.01	16.05	7.01	35.03	9.04	100.26	14.01	15.01
TRINITY_DN36214	0	8	0	8	5	3	0	1	0	1	3	2	0	0	0	0	2	0	0	0	6	0	3
TRINITY_DN36254	0	1	11	0	0	0	0	1	0	0	1	0	0	9	1	0	0	0	0	0	2	0	0
TRINITY_DN36257	0	0	0	14	0	13	0	0	0	0	0	4	0	0	0	0	0	0	0	0	0	0	0
TRINITY_DN36286	4	5	4	1	0	0	2	5	5	0	0	0	0	3	0	0	1	1	1	0	0	0	0
TRINITY_DN36371	0	0	0	0	0	0	0	0	0	0	0	0	0	0	0	0	0	0	0	0	0	0	0
TRINITY_DN36443	102	218	137	265	88	124	114	118	245	41	512	98	33	158	87	79	104	9	83	42	58	96	105
TRINITY_DN36469	0	1	0	0	0	0	0	0	0	0	0	0	1	0	0	1	0	0	0	0	0	0	0
TRINITY_DN36516	0	2	0	4	0	3	0	0	0	0	1	0	0	0	0	0	0	0	0	0	0	0	0
TRINITY_DN36560	0	0	0	0	0	0	0	0	0	0	0	0	0	0	0	0	0	0	0	0	0	0	0
TRINITY_DN36596	0	16	3	6	1	3	0	1	2	0	3	1	1	3	0	0	1	0	1	4	3	1	1
TRINITY_DN36599	23	74	53	14	21	4	22	19	29	23	21	15	14	45	37	22	16	14	38	26	29	39	22
TRINITY_DN36629	2	0	2	1	16.02	0	7	17	0	1	1	6.03	0	40.01	3	0	1	0	0	49	8.99	0	0
TRINITY_DN36648	22	29	11	10.06	29.15	2	14	24.05	17	8.93	21.84	20	10	21	12	11	137.98	10	28	14	13.82	35	29
TRINITY_DN36761	0	1	1	1	0	0	1	1	1	1	0	0	0	0	2	1	3	2	3	0	0	0	5
TRINITY_DN36783	1	0	3	0	2	5	4	5	2	7	1	2	0	1	0	3	7	0	0	0	5	3	3
TRINITY_DN36786	1	6	1	1	1	1	5	2	1	4	3	0	0	6	1	1	3	1	1	0	2	0	1
TRINITY_DN36821	0	0	0	1	0	0	3	1	1	0	2	3	0	0	0	1	1	0	1	1	0	0	0
TRINITY_DN3683	0	0	1	4	0	4	0	0	0	0	0	6	0	0	0	0	0	0	1	0	0	1	0
TRINITY_DN36892	0	1	1	0	0	0	0	0	0	0	0	1	1	1	1	0	22	0	0	0	1	0	0
TRINITY_DN37008	1	0	1	0	0	2	0	0	0	0	0	0	1	2	1	3	0	7	1	0	1	2	0
TRINITY_DN37016	86.96	93.21	46.22	19.32	25.53	11.43	262.49	499.66	44.27	287.74	61.08	100.74	165.08	154.07	71.81	215.31	42.76	87.79	27.12	219.48	59.77	29.13	96.69
TRINITY_DN37043	82	147	124	171	141	83	51	65	157	77	154	65	28	108	183	63	100	134	256	34	73	404	111
TRINITY_DN3712	0	0	0	0	3	0	0	1	3	0	0	0	0	1	0	0	0	1	0	1	0	0	0
TRINITY_DN3717	0	0	0	0	0	0	0	0	0	0	0	0	0	0	0	0	0	0	0	0	0	1	0
TRINITY_DN37208	0	0	0	0	0	0	0	0	0	0	0	0	0	0	0	0	0	0	0	0	0	0	0
TRINITY_DN37278	0	0	1.25	0	0	0	0	1	0	0	0	0	0	0	0.77	0	1.09	0	0	2	1	0	2.78
TRINITY_DN373	198	26	136	162	49	170	27	36	97	14	205	115	9	37	23	30	18	21	53	10	34	157	63
TRINITY_DN37309	0	0	0	0	0	0	0	0	0	0	0	0	0	0	0	0	0	0	0	0	3	0	0
TRINITY_DN37310	0	1	5	1	0	0	1	0	0	0	2	0	0	5	0	0	0	0	0	7	0	0	1
TRINITY_DN37342	0	0	0	0	0	1	0	0	0	0	0	0	0	0	0	1	0	0	0	0	0	0	0
TRINITY_DN3747	0	0	0	0	0	0	0	0	0	0	0	0	0	0	0	0	0	0	0	0	0	0	0
TRINITY_DN37470	0	0	0	1	0	0	0	0	0	0	0	0	0	0	0	0	0	0	0	0	0	0	0
TRINITY_DN3753	11	64	92	96	17	52	5	9	18	21	60	27	2	22	14	9	15	14	50	17	66	43	38
TRINITY_DN3755	0	6	0	2	0	5	0	0	0	0	2	0	0	2	0	5	4	0	0	5	1	0	4
TRINITY_DN37567	8	13	56	3	9	0	4	4	3	11	6	8	5	15	6	0	8	56	7	21	12	39	8
TRINITY_DN37573	17.1	49.18	29.19	22.92	15.05	48.12	11.11	10.98	23.42	7	14.02	38.11	5.06	6.96	11.96	16.93	4.65	1	12.81	12.94	14.06	17.22	15.85
TRINITY_DN37583	0	0	0	19	0	46	2	3	0	0	0	26	1	1	0	0	0	0	0	0	0	0	0
TRINITY_DN3760	3	20	17	9	2	8	3	8	8	1	12	8	1	1	3	3	1	3	12	3	9	5	4
TRINITY_DN37619	3	47	34	45	4	26	7	9	9	4	26	12	11	10	11	7	22	20	19	18	13	22	17
TRINITY_DN37639	0	35	4	0	0	0	0	1	0	0	0	1	0	0	0	0	0	0	0	0	14	0	0
TRINITY_DN37644	12	4	1	0	2	4	10	9	8	11	7	1	5	5	1	2	1	3	5	2	3	2	0
TRINITY_DN3766	0	0	2	0	0	0	0	0	0	0	0	0	0	0	0	1	0	0	0	0	0	0	0
TRINITY_DN37693	276	320	205	153	261	121	61	100	297	40	227	227	20	160	45	62	87	32	44	28	188	130	67
TRINITY_DN37726	0	0	4	1	3	0	8	9	1	0	1	4	0	1	0	0	0	0	0	5	7	0	2
TRINITY_DN37729	0	11	25	38	6	21	4	3	7	2	13	13	7	11	5	1	7	7	10	25	9	10	17
TRINITY_DN37746	419	503	235	93	482	9	326	373	522	412	223	107	292	342	562	628	270	403	706	399	200	1127	701
TRINITY_DN37758	5	14	12	15	8	8	8	9	6	1	12	10	10	13	9	6	12	4	12	10	21	11	16
TRINITY_DN37759	0	0	0	1	0	0	0	0	0	0	0	0	0	0	1	1	0	0	0	1	0	0	0
TRINITY_DN37764	0	0	0	4	0	0	0	0	0	0	0	0	0	0	0	0	0	0	0	0	0	0	0
TRINITY_DN37804	0	1	0	0	0	0	0	0	0	0	0	0	0	0	0	1	0	0	0	0	0	1	0
TRINITY_DN37817	11	64	123	40	69	18	16	35	81	65	66	76	24	88	103	134	93	45	133	124	56	155	116
TRINITY_DN37871	0	0	4	0	1	0	0	0	0	0	0	0	0	0	0	0	0	0	0	0	0	0	0
TRINITY_DN37887	0	0	0	0	0	0	0	0	0	0	0	0	0	0	0	0	0	0	0	0	0	0	0
TRINITY_DN37920	0	0	0	0	0	0	0	0	0	0	0	0	0	0	0	0	0	0	0	0	0	0	0
TRINITY_DN37942	0	1	2	0	0	0	0	0	0	0	0	1	0	0	0	0	0	1	0	1	0	1	0
TRINITY_DN37946	0	2	22	11	2	4	0	0	0	1	1	3	0	3	1	0	0	1	1	2	2	0	3
TRINITY_DN37959	0	3	1	0	1	0	1	0	0	0	2	2	0	1	0	1	0	0	0	1	0	0	2
TRINITY_DN37973	0	0	0	0	0	0	0	0	0	0	0	0	0	0	0	0	0	0	0	0	0	0	0
TRINITY_DN3804	0	0	0	0	0	0	0	0	0	0	0	0	0	0	0	0	0	0	0	0	0	0	0
TRINITY_DN38048	0	0	0	0	0	0	0	0	0	0	0	0	0	0	0	0	0	0	0	0	0	0	0
TRINITY_DN38053	1331	1563	650	277	818	7	770	1050	1632	733	911	634	398	633	1036	1094	676	662	1700	813	1177	1183	1163
TRINITY_DN3811	0	0	0	0	0	0	0	0	0	0	0	0	0	0	0	1	0	0	0	0	0	0	0
TRINITY_DN38129	0	0	0	1	0	0	0	0	0	0	0	0	0	0	0	0	0	0	0	0	0	0	0
TRINITY_DN38141	40	57	81	100	37	70	35	33	38	21	146	64	13	55	20	38	44	23	24	15	81	74	75
TRINITY_DN38148	14	35	47	31	0	10	0	1	0	24	11	17	0	2	27	28	1	0	3	0	9	95	1
TRINITY_DN38174	22	76	53	81	29	56	24	31	46	6	70	46	9	27	22	23	25	15	25	18	40	22	16
TRINITY_DN38189	70	119	32	5	36	3	23	32	96	10	58	49	5	35	0	14	24	6	5	6	32	20	6
TRINITY_DN3819	0	1	2	0	1	0	3	1	0	0	1	2	0	0	0	0	0	0	0	0	1	0	0
TRINITY_DN38197	0	44	43	12	5	1	0	8	37	0	18	12	1	18	1	1	2	0	5	1	18	4	3
TRINITY_DN38228	20	10	11	5	6	0	15	17	20	2	16	21	2	15	2	0	4	1	0	0	53	0	10
TRINITY_DN38241	0	0	0	0	0	0	8	3	1	0	6	7	4	1	5	2	2	0	1	5	1	3	2
TRINITY_DN38300	0	1	0	7	0	4	0	0	0	0	2	0	0	2	3	1	2	1	2	0	5	1	6
TRINITY_DN3834	0	1	1	3	1	4	0	0	0	0	2	1	0	0	2	1	0	0	0	2	2	0	5
TRINITY_DN38346	0	0	0	0	0	0	15	24	0	0	0	0	0	0	0	0	0	0	0	0	0	0	0
TRINITY_DN38370	9	26	42	41	18	49	11	18	29	10	24	36	8	15	10	9	5	7	6	9	23	16	17
TRINITY_DN3839	0	10	9	26	10	35	19	20	18	9	34	43	2	19	4	8	13	6	6	2	7	9	15
TRINITY_DN38398	0	0	0	0	0	0	0	0	0	0	0	0	0	1	1	0	0	0	0	0	0	0	0
TRINITY_DN38399	0	7	0	3	9	0	3	24	0	0	13	11	0	2	37	1	0	0	0	1	0	0	1
TRINITY_DN38416	0	0	0	0	0	0	0	0	0	0	0	0	0	0	0	0	0	0	0	0	0	0	0
TRINITY_DN38422	0	0	0	0	0	0	0	0	0	0	0	0	0	0	0	0	0	0	0	0	0	0	0
TRINITY_DN38467	9	20	34	23	14	8	17	9	14	10	10	13	10	12	20	9	11	21	32	15	17	37	30
TRINITY_DN38537	0	4	2	0	1	0	2	2	0	1	0	1	1	2	0	3	5	0	0	1	3	1	1
TRINITY_DN38601	0	4	3	6.01	0	0	0	1	1	0	6	6	1	1	3	1	3	0	2	5.01	1	1	5
TRINITY_DN38628	0	0	0	2	0	0	0	0	0	0	0	0	0	0	0	0	0	0	0	0	0	0	0
TRINITY_DN38660	0	0	0	0	0	0	0	0	0	0	0	0	0	0	0	0	0	0	0	0	0	0	0
TRINITY_DN38688	6	60	98	44	47	20	18	23	40	13	35	39	18	36	41	19	32	36	70	49	44	86	91
TRINITY_DN3870	0	0	0	0	0	0	0	0	0	0	0	0	0	0	0	0	0	0	0	0	0	0	0
TRINITY_DN38703	0	0	0	0	0	0	2.12	2	0	0	0	0	0	1	0	0	0	0	0	0	1.08	0	0
TRINITY_DN38705	1	9	15	14	4	9	4	5	2	1	7	4	2	7	1	3	8	8	4	7	6	2	13
TRINITY_DN38714	0	0	0	0	0	0	0	0	0	0	0	0	0	1	0	0	0	0	0	0	0	0	0
TRINITY_DN38721	12	41	108	29	18	13	15	12	23	20	15	31	18	19	29	14	17	19	42	52	45	13	40
TRINITY_DN38730	0	0	0	0	0	1	0	0	0	0	0	0	0	0	0	0	0	0	2	0	0	1	1
TRINITY_DN38790	15	12	6	4	2	0	3	9	10	4	6	3	0	5	2	3	6	1	1	1	8	4	2
TRINITY_DN38849	0	0	0	0	0	0	0	0	0	0	0	0	0	0	0	0	0	0	0	0	0	0	0
TRINITY_DN38874	0	0	0	0	0	0	0	0	0	0	0	0	0	0	0	0	0	0	0	0	0	0	0
TRINITY_DN38888	2	47	60	18	24	5	8	15	21	10	20	20	13	30	28	11	38	32	29	56	36	38	48
TRINITY_DN38924	228	468	885	515.94	486	304.99	110.99	283.91	663.31	263	648.94	881.97	262	667	323	342	649	400	424	478	914	481	818
TRINITY_DN38927	2	6	6	3	1	5	0	0	1	0	3	2	1	3	3	0	4	6	2	1	1	2	14
TRINITY_DN38957	0	0	0	0	0	0	0	0	0	0	0	0	0	0	0	0	0	0	0	0	0	0	0
TRINITY_DN39005	12	104	140	40	20	14	6	16	131	5	65	44	5	85	3	3	4	3	5	8	71	3	9
TRINITY_DN39014	0	1	2	1	3	1	2	0	3	1	1	0	0	6	6	1	2	4	8	1	1	1	0
TRINITY_DN39022	0	0	0	0	0	0	0	0	0	0	0	0	0	0	0	0	0	0	0	0	0	0	0
TRINITY_DN39037	4	13	33	35	18	14	5	5	14	6	11	8	14	26	18	7	12	11	13	11	27	8	31
TRINITY_DN39072	0	15	31	87	8	25	2	3	2	0	23	1	0	16	3	1	8	2	2	5	13	1	3
TRINITY_DN39105	0	0	1	0	0	0	0	0	0	0	0	0	1	0	1	0	0	0	0	0	0	0	0
TRINITY_DN39116	1	6	0	14	2	10	1	2	0	1	9	2	1	4	0	2	6	0	0	1	3	7	3
TRINITY_DN39135	2	10.1	5	6.02	13.02	10.01	5	10.01	14.02	9.97	19.03	6.03	2	10.03	10	3	4.91	4	8	3	9	14	12.02
TRINITY_DN39152	0	0	1	0	1	0	2	0	1	2	0	0	4	1	4	2	0	5	1	4	2	5	7
TRINITY_DN39187	0	0	3	31	0	0	0	0	0	0	0	0	0	0	0	0	0	0	0	0	0	0	0
TRINITY_DN39218	0	0	0	0	0	0	0	0	0	0	0	0	0	0	0	0	0	0	0	0	0	0	0
TRINITY_DN39224	0	2	0	0	0	0	0	0	1	0	0	0	0	0	0	0	0	0	0	0	0	0	0
TRINITY_DN39251	16	60	135	65	38	17	9	23	46	16	44	44	24	47	15	21	12	5	40	36	40	38	24
TRINITY_DN3930	0	0	0	0	0	0	0	0	0	0	0	0	0	0	0	0	0	1	1	0	0	0	0
TRINITY_DN39318	0	1	2	2	0	1	2	0	0	2	2	1	2	2	0	1	0	2	1	0	0	2	0
TRINITY_DN39352	8	20	3	5	8	7	6	4	23	1	22	15	4	13	8	17	19	15	19	7	3	7	6
TRINITY_DN39363	0	0	0	1	0	0	0	0	0	0	0	0	0	0	0	0	0	0	0	0	0	0	0
TRINITY_DN39403	0	0	0	0	0	1	0	1	0	1	0	1	0	0	0	0	0	0	0	0	0	0	0
TRINITY_DN39437	0	0	0	1	0	0	0	0	0	0	0	0	0	0	0	0	0	0	0	0	0	0	0
TRINITY_DN39482	13.44	24.34	20.39	9.77	24.33	6.62	17.57	8.4	28.06	29.34	15.33	13.69	8.29	22.7	17.74	26.8	38.17	25.46	28.33	20.89	21.12	15.63	17.99
TRINITY_DN39490	0	0	0	1	0	0	0	0	0	0	0	0	0	0	0	0	0	0	0	0	0	0	0
TRINITY_DN39538	3	3	6	1	1	1	2	1	3	0	5	3	1	4	5	1	1	4	5	2	5	2	5
TRINITY_DN39547	0	0	0	0	0	0	0	0	0	0	0	0	0	0	0	0	0	0	0	0	0	0	0
TRINITY_DN39560	4	17	47	27	14	14	5	9	27	8	18	24	4	12	23	16	38	17	46	28	15	38	35
TRINITY_DN39566	0	2	2	1	1	0	0	0	2	0	0	0	0	0	1	0	1	0	1	1	3	1	7
TRINITY_DN39632	3.41	2.75	14.24	4.11	1.1	0.54	7.59	5.18	11.1	7.37	3.04	2.02	6.07	8.64	11.13	2.72	2.09	6.65	2.89	5.04	1.87	3.96	2.37
TRINITY_DN3965	0	0	0	0	0	0	0	0	0	0	0	0	0	0	0	0	0	0	0	0	0	0	0
TRINITY_DN39709	1	0	0	0	0	0	0	0	1	0	0	0	0	0	0	0	0	0	1	0	0	0	0
TRINITY_DN3973	2	15	19	47	9	33	3	7	6	7	17	5	1	9	6	7	9	5	14	4	8	16	9
TRINITY_DN39779	12	16	14	2	2	0	5	18	10	4	4	3	7	8	3	3	0	81	4	4	5	35	7
TRINITY_DN39783	6	3	10	3	3	19	5	2	6	7	2	2	0	1	5	7	3	3	13	1	2	4	4
TRINITY_DN39819	0	0	54	52	0	48	0	0	1	0	6	0	0	6	0	0	0	0	0	0	0	0	0
TRINITY_DN39836	0	0	0	0	0	0	0	0	0	0	0	0	0	0	0	0	0	0	0	0	0	0	0
TRINITY_DN39862	0	0	0	0	0	1	5	9	0	0	0	0	0	0	5	0	6	0	0	0	2	8	0
TRINITY_DN39898	2	1	4	2	0	1	0	3	2	2	2	4	0	5	0	1	0	1	0	0	1	3	2
TRINITY_DN39909	2	5	1	5	0	1	0	0	3	1	0	0	1	2	2	0	0	0	3	0	0	0	1
TRINITY_DN39931	0	0	0	0	0	0	0	0	0	0	0	0	0	0	0	0	0	0	0	0	0	0	0
TRINITY_DN39938	3.2	2	1.01	2.05	0	1.07	1.04	6.15	1.05	0	4	3.05	0	3.33	0	0	2.68	2.28	1.05	2.14	1.1	0	0
TRINITY_DN39939	338	334	114	65	565	24	52	35	226	98	61	126	24	153	201	107	121	73	186	30	549	318	35
TRINITY_DN39954	0	0	0	1	0	0	0	0	0	0	0	0	0	0	0	0	0	0	0	0	0	0	0
TRINITY_DN3996	5	36	82	2	8	1	11	14	8	8	6	3	4	0	8	3	57	10	10	2	8	15	10
TRINITY_DN39979	0	0	1	0	0	0	0	0	0	0	0	0	0	0	0	0	0	0	1	0	0	0	0
TRINITY_DN39982	0	0	0	11	0	0	0	0	0	0	0	0	0	0	0	0	0	0	0	0	0	0	0
TRINITY_DN4003	0	0	45	0	1	1	1	0	2	0	1	0	0	0	2	0	2	0	2	0	1	1	4
TRINITY_DN4014	0	0	0	0	0	0	0	0	0	0	0	0	0	0	0	0	0	0	0	0	0	0	0
TRINITY_DN40141	0	1	0	0	0	0	1	0	0	0	0	3	0	2	0	0	1	0	1	0	4	1	0
TRINITY_DN40146	0	2	1	0	1	0	0	0	0	0	1	0	0	0	0	0	0	0	0	7	3	0	1
TRINITY_DN4017	0	7	25	12	3	5	7	15	8	0	8	8	0	10	12	11	17	1	1	5	0	8	5
TRINITY_DN40178	3	2	2	5	3	0	3	0	6	2	7	1	1	2	5	1	3	0	2	3	1	0	1
TRINITY_DN40215	0	0	0	0	0	0	0	0	0	0	0	0	0	0	0	0	0	0	0	0	0	0	0
TRINITY_DN40314	0	0	0	1	0	0	0	0	0	0	0	0	0	0	0	0	0	0	0	0	0	0	0
TRINITY_DN40354	15.99	9	2	12	2	15	6.96	12	4	6	15	3	4	6	5.95	7.97	7	2.92	11	2	12	17.98	1.85
TRINITY_DN40403	23	74	64	48	49	29	28	24	54	23	45	43	17	55	47	53	34	54	81	42	53	73	71
TRINITY_DN40449	0	0	0	0	0	3	0	3	0	0	1	3	0	2	0	0	0	0	0	0	0	1	0
TRINITY_DN40463	0	0	0	0	0	0	0	0	0	0	0	0	0	0	0	0	0	0	0	0	0	0	0
TRINITY_DN40522	0	0	0	0	0	0	0	0	0	0	0	0	0	0	0	0	0	0	0	0	0	0	0
TRINITY_DN40530	7	29	20	7	21	5	13	11	21	9	9	9	10	31	24	6	4	26	22	27	27	28	15
TRINITY_DN40541	0	0	0	10	0	0	0	0	0	0	0	0	0	0	0	0	0	0	0	0	0	0	0
TRINITY_DN40543	49	68	96	36	30	48	20	25	35	20	57	29	10	48	24	39	9	36	46	11	29	81	28
TRINITY_DN40563	0	0	0	0	0	0	0	0	0	0	0	0	0	0	0	0	0	0	0	0	0	0	0
TRINITY_DN40575	2	7	17	6	3	12	6	2	2	3	3	2	8	9	16	5	5	10	15	17	5	25	12
TRINITY_DN40639	0	0	0	1	0	0	0	0	0	0	0	0	0	0	0	0	0	0	0	0	0	0	0
TRINITY_DN40642	3	95	27	7	19	0	2	8	7	2	6	5	4	15	35	4	0	6	57	7	54	65	2
TRINITY_DN40654	0	0	0	0	0	0	0	0	0	0	0	0	0	0	0	0	0	0	0	0	0	0	0
TRINITY_DN40664	0	4	4	7	0	1	1	1	2	0	1	0	0	0	0	0	0	0	0	2	0	1	0
TRINITY_DN40715	3	10	16	9	4	7	3	9	6	6	8	3	2	6	1	0	7	5	11	7	7	6	4
TRINITY_DN40720	9	5	11	8	2	2	6	4	6	5	12	7	2	5	4	7	5	1	3	4	4	4	5
TRINITY_DN40725	0	3	0	0	1	0	0	0	0	0	0	0	0	2	2	0	0	1	2	2	2	0	10
TRINITY_DN40742	0	0	0	0	0	0	0	0	0	0	0	0	0	0	0	0	0	0	0	0	0	0	0
TRINITY_DN40759	0	0	0	2	0	0	0	0	0	0	0	0	0	0	0	0	0	0	0	0	0	0	0
TRINITY_DN40838	1	5	6	2	2	0	0	1	4	2	0	2	0	1	1	1	2	0	0	0	2	0	0
TRINITY_DN4089	5	14	11	10	3	7	7	8	11	3	10	12	5	12	19	8	6	5	9	5	18	14	14
TRINITY_DN40922	0	1	42	1	0	0	0	1	1	0	1	1	1	4	0	0	0	0	0	1	0	0	1
TRINITY_DN40934	0	0	0	8	0	0	0	0	0	0	0	0	0	0	0	0	0	0	0	0	0	0	0
TRINITY_DN40945	2	9	1	4	0	0	3	4	4	0	3	1	1	3	0	4	13	1	0	0	1	1	0
TRINITY_DN4095	1	1	0	9	1	20	1	0	0	0	4	0	0	1	0	0	0	0	0	0	2	0	0
TRINITY_DN40983	0	4	0	0	0	0	0	0	0	0	0	0	0	0	0	0	0	0	0	0	1	0	0
TRINITY_DN40987	20.2	18.36	16.39	13.32	10.17	7.07	17.64	22.45	12.61	8.55	15.8	19.78	12.53	12.08	25.99	22.14	14.95	22.37	22.1	13.26	22.99	44.04	24.4
TRINITY_DN41000	14	913	76	8	91	0	105	535	120	83	108	32	19	89	94	40	154	36	7	16	398	85	264
TRINITY_DN41001	1	11	1	6	2	0	14	5	1	5	3	1	0	5	6	0	8	1	7	20	1	4.7	9
TRINITY_DN41045	0	0	0	0	0	0	0	0	0	0	0	0	1	0	0	0	0	0	0	0	0	0	0
TRINITY_DN41090	0	0	0	3	0	1	0	0	0	0	0	0	0	0	0	0	0	0	0	0	0	0	0
TRINITY_DN41158	0	0	0	0	0	0	0	0	0	0	0	0	0	0	0	0	0	0	0	0	0	0	0
TRINITY_DN41193	3	0	4	6	0	0	0	1	1	5	2	4	2	8	0	1	0	7	7	4	2	0	1
TRINITY_DN41206	0	1	0	0	0	0	0	0	0	0	0	0	0	0	0	0	0	0	2	0	1	1	1
TRINITY_DN41221	3	11	94	8	8	25	3	6	19	6	13	67	7	17	17	5	27	4	4	3	10	10	18
TRINITY_DN41263	241.4	317.31	170.72	50.81	218.67	69.48	226.91	211.13	397.24	164.85	83.86	102.71	88.68	140.06	270.51	396.16	47.8	207.58	276.79	79.03	88.84	320.49	217.34
TRINITY_DN41272	0	1	5	2	0	1	0	0	1	0	0	0	0	0	0	0	0	0	2	0	0	3	1
TRINITY_DN4128	0	0	0	0	0	0	0	0	0	0	0	0	0	0	0	0	0	0	0	0	0	0	0
TRINITY_DN41281	6	6	0	1	5	0	0	5	9	1	4	2	1	6	1	2	1	2	1	1	7	2	1
TRINITY_DN41290	0	0	0	0	0	0	0	0	0	0	0	0	0	0	0	0	0	0	0	0	0	0	0
TRINITY_DN41311	64.75	76.19	79.25	66.14	84.58	69.34	50.64	46.61	90.57	67.21	89.39	82.69	23.84	81.89	66.67	49.88	58.02	45.78	87.57	40.29	79.23	96.01	89.71
TRINITY_DN41316	21	39	180	32	45	1	74	76	18	15	62	85	20	49	3	19	10	9	6	28	88	3	8
TRINITY_DN41348	0	0	0	0	0	0	0	3	0	0	0	0	0	0	1	0	1	0	0	0	0	0	1
TRINITY_DN41362	0	0	0	0	0	0	0	0	0	0	0	0	0	0	0	0	0	0	0	0	0	0	0
TRINITY_DN41375	28.27	26.4	22.41	27.61	22.7	29.99	23.01	121.31	37.06	41.56	23.09	59.58	25.23	19.62	155.61	50.7	15.29	69.4	92.35	13.59	34.9	15.02	40.67
TRINITY_DN41432	2	0	1	0	1	1	2	1	0	0	2	2	0	0	2	1	0	0	0	1	0	1	2
TRINITY_DN41519	5	0	0	0	0	0	0	0	1	0	0	0	0	0	0	0	0	0	0	1	2	0	0
TRINITY_DN41563	0	0	1	0	0	0	0	0	0	0	0	0	0	0	0	0	0	0	0	0	0	0	0
TRINITY_DN41625	0	0	0	1	0	0	0	0	0	0	0	0	0	0	0	0	0	0	0	0	0	0	0
TRINITY_DN41708	0	0	0	0	0	0	0	0	0	0	0	0	0	0	0	0	0	0	0	0	0	0	0
TRINITY_DN41710	0	333	2	1	2	0	1	104	0	0	2	1	0	0	0	1	0	0	0	0	105	1	2
TRINITY_DN41763	0	2	2	18	0	13	4	0	2	4	6	1	0	1	1	1	2	3	2	1	4	0	4
TRINITY_DN41766	0	0	0	0	0	0	0	0	0	0	0	0	0	0	0	0	0	0	0	0	0	0	0
TRINITY_DN41787	1880	905	953	813	813	533	1556	2588	1267	2075	1186	926	1090	1711	1490	1992	951	1094	1685.96	1917	1005	1404	1479
TRINITY_DN41789	0	0	0	1	0	0	0	0	0	0	0	0	0	0	0	0	0	0	0	0	0	0	0
TRINITY_DN41796	15	59	58	37	32	9	16	10	11	9	28	84	2	34	14	5	11	6	21	12	39	27	25
TRINITY_DN41799	0	0	0	0	0	0	0	0	0	0	0	0	0	0	0	0	0	0	0	0	0	0	0
TRINITY_DN41831	1	11	23	29	15	11	11	8	6	4	21	18	12	14	14	3	7	8	10	6	11	34	17
TRINITY_DN41842	5	68	106	26	17	9	1	15	20	2	20	33	4	18	4	8	20	4	7	5	37	7	19
TRINITY_DN41850	0	0	0	0	0	0	0	0	0	0	0	0	0	0	0	0	0	0	0	0	0	0	0
TRINITY_DN41855	0	3	0.99	1.99	1	0	0	1	2.99	0	0	2	0	0.99	3	2	4	0	1	1	1.99	6	4
TRINITY_DN41858	10	79	45	38	14	34	8	10	7	3	17	10	2	19	11	7	13	18	29	31	22	27	20
TRINITY_DN41871	0	3	0	0	0	0	3	3	0	0	0	3	0	0	1	0	1	0	2	0	6	0	0
TRINITY_DN41893	0	0	0	0	0	0	0	0	0	0	0	0	0	0	0	0	0	0	0	0	0	0	0
TRINITY_DN41916	0	0	0	0	0	0	0	0	0	0	0	0	0	0	0	0	0	0	0	0	0	0	0
TRINITY_DN41926	174	255	262	272	291	238	147	163	357	133	243	378	80	256	171	121	115	153	237	124	231	292	214
TRINITY_DN41952	0	0	0	2	0	0	0	0	0	0	0	0	0	0	0	0	0	0	0	0	0	0	0
TRINITY_DN41956	0	0	0	4	0	0	0	0	0	0	0	0	0	0	0	0	0	0	0	0	0	0	0
TRINITY_DN41965	146	148	98	216	73	155	50	77	112	52	188	74	17	73	84	69	45	44	50	49	51	168	91
TRINITY_DN41974	78.82	146.01	105.01	72.11	113.04	51.16	100.1	86.01	131	45	118	94	29	94	97.31	69	44	56.24	115	71	87.66	144	136
TRINITY_DN41975	0	0	0	0	0	0	0	0	0	0	0	0	0	0	0	0	1	0	0	1	0	0	0
TRINITY_DN4198	1	1	2	5	1	1	0	2	7	2	5	0	0	6	5	17	4	0	1	8	3	0	6
TRINITY_DN42024	39	321	235	137	63	124	27	97	91	25	103	65	12	47	55	32	36	30	60	37	116	80	45
TRINITY_DN42028	0	4	4	0	0	1	0	2	0	0	1	1	0	0	0	0	0	0	0	0	4	0	0
TRINITY_DN42033	0	0	0	2	0	0	0	0	0	0	0	0	0	0	0	0	0	0	0	0	0	0	0
TRINITY_DN42039	0	0	0	0	0	0	0	0	0	0	0	0	0	0	0	0	0	0	0	0	0	0	0
TRINITY_DN42045	1428	862	222	127	572	17	229.98	162	1367	47	389	444	24	456	274	171	1	75	119	60	752	233	169
TRINITY_DN42059	1	3	1	0	1	1	0	2	4	0	1	4	0	1	0	0	3	0	0	0	2	0	0
TRINITY_DN42090	0	0	0	0	0	0	0	0	0	0	0	0	0	0	0	0	0	0	0	0	0	0	0
TRINITY_DN42093	20	126	144	113	77	38	28	44	102	23	51	43	46	68	73	34	252	72	112	91	68	153	130
TRINITY_DN42094	34	0	17	0	0	0	0	1	11	0	19	3	0	24	1	1	10	1	0	0	12	0	1
TRINITY_DN421	3	11	27	11.02	6	15.1	8	8	5	7	14	8	7	10	19	11	7	15	13	11	14	26.03	18
TRINITY_DN42102	1	1	2	3	0	1	1	3	4	3	3	5	0	6	1	1	0	1	2	0	2	1	2
TRINITY_DN42111	0	0	0	0	0	0	0	0	0	0	0	0	0	0	0	0	0	0	0	0	0	0	0
TRINITY_DN42114	0	0	0	0	0	0	1	0	0	2	0	0	0	0	0	0	0	0	2	0	0	4	0
TRINITY_DN42124	0	0	0	2	0	0	4	5	0	0	0	0	0	36	0	0	0	0	0	0	0	0	0
TRINITY_DN42125	1	12	23	15	7	3	2	3	6	1	9	6	2	10	19	3	3	4	8	4	9	13	5
TRINITY_DN42126	11	134	203	82	64	82	21	16	57	16	48	61	32	61	105	49	26	85	68	94	59	134	110
TRINITY_DN42133	51	206	70	17	349	3	49	74	371	164	43	24	33	37	328	249	139	202	464	74	54	704	286
TRINITY_DN42150	0	0	0	0	0	0	0	0	0	0	0	0	0	0	0	0	0	0	0	0	0	0	0
TRINITY_DN42163	1	3	1	3	2	3	2	4	3	0	1	6	1	4	2	1	6	1	1	1	3	4	4
TRINITY_DN42171	0	4	37	0	0	1	0	0	2	0	0	1	0	1	0	0	1	0	0	1	2	1	0
TRINITY_DN42192	2	25	11.63	4	12	1	7	7	14	7	7	8	3	6	3	9	5	12	7	11	7	16	31
TRINITY_DN42195	7	8	27	18	3	21	6	9	20	7	17	19	4	11	8	2	1	1	13	1	9	4	10
TRINITY_DN42213	6	18.11	21.34	7.38	7	8.2	24.01	15	9.16	15	22.17	21	11	22	7.1	7	18.14	6	6	14	10.06	17.37	32.93
TRINITY_DN42219	99.01	91.02	42	76.01	73.01	74	155.02	157	50.03	52	97.02	88	46	143	46.02	74.09	229.01	56	89	115	81	97.01	120
TRINITY_DN42226	0	0	0	0	0	0	0	0	0	0	0	0	0	0	1	0	0	1	2	0	0	0	0
TRINITY_DN42230	0	0	0	0	0	0	0	0	0	0	0	3	0	0	0	0	0	0	0	0	0	0	0
TRINITY_DN42238	0	0	0	0	0	0	0	0	0	3	0	0	0	1	2	0	0	1	0	0	1	1	1
TRINITY_DN42270	0	0	0	0	0	0	0	0	0	0	0	0	0	0	0	0	0	0	0	0	0	0	0
TRINITY_DN4228	9	57	73	59	31	51	14	22	44	13	64	31	22	25	20	17	20	31	32	38	30	54	47
TRINITY_DN42293	627	3277	5512	177	214	39	600	1431	653	212	537	269	180	502	185	181	375	52	164	336	1222	67	206
TRINITY_DN42298	16	25	38	108	27	112	12	10	19	18	57	9	7	28	8	11	6	10	56	6	8	12	16
TRINITY_DN42302	3	5	1	0	0	2	0	1	2	0	3	1	2	0	0	0	1	0	1	2	0	2	0
TRINITY_DN42308	1	6	9	4	3	2	0	0	1	0	3	4	0	0	2	0	1	0	0	1	2	1	2
TRINITY_DN42314	2.02	2	13.49	5.1	3	4.17	2	1	11.1	0	3	6.03	0	5.02	6	0	5	3	1.01	9.16	0	6.15	6
TRINITY_DN42336	236.56	535	264	178	157.83	191	421	518	333	215	231	371	274.43	321.01	197	302.03	200	200	287	447.89	197	237	384
TRINITY_DN42339	45	220	7	6	11	0	8	90	28	0	38	36	0	20	2	2	6	0	2	2	101	5	6
TRINITY_DN42359	0	3	0	0	0	0	0	0	0	0	0	0	0	0	0	0	0	0	0	0	2	0	0
TRINITY_DN42361	0	0	0	1	0	0	0	0	0	0	0	0	0	0	0	0	0	0	0	0	0	0	0
TRINITY_DN42415	1074.04	10	4.42	7	1180.02	3.98	12	3	319.72	7.01	7	26.94	0	1	53.1	0	1.99	11	8	23	1027.57	24.99	182.44
TRINITY_DN42432	0	0	0	0	1	0	0	0	0	0	0	1	0	0	0	0	0	0	0	0	1	0	2
TRINITY_DN42463	6	21	60	5	4	3	3	4	4	0	28	6	0	7	4	3	3	0	1	1	2	6	13
TRINITY_DN42482	0	0	0	0	0	0	0	0	0	0	0	0	0	0	1	3	1	0	3	0	2	0	2
TRINITY_DN42494	0	0	0	0	2	0	0	0	0	0	0	0	0	0	0	0	0	0	0	0	2	0	0
TRINITY_DN42500	0	0	0	0	0	0	0	0	1	1	0	0	0	0	0	0	0	0	0	0	0	0	0
TRINITY_DN42522	0	7	0	1	13.01	0	3	28	2	1	5	3	1	1	3	0	7	0	0	4	4	0	4
TRINITY_DN42526	21	103	172	109	37	59	24	57	62	15	140	98	36	77	34	23	46	46	46	151	67	72	117
TRINITY_DN42530	0	0	0	0	0	0	0	0	0	0	0	0	0	1	0	0	0	0	0	0	0	0	0
TRINITY_DN42534	103.04	153.68	114	141.07	69.62	171.52	82.52	87.94	105.08	81.93	130.01	80.7	34	90.06	97	54.93	94	60.2	115	79	105	162	58.12
TRINITY_DN42540	88	101.64	117.74	174	40.01	116	65.4	77.32	100.73	26	216.9	74.16	23.19	60	26	43.01	55	34	49	57	42	93.31	65
TRINITY_DN42546	1	0	3	13	0	49	0	0	1	0	0	39	0	2	0	0	1	0	0	0	0	0	0
TRINITY_DN42567	0	6	2	4	1	14	0	4	1	0	0	15	1	1	2	0	1	1	0	4	7	0	2
TRINITY_DN4257	0	2	9	35	4	30	1	3	2	1	10	4	9	6	0	7	9	8	6	5	2	10	27
TRINITY_DN42576	3	82	26	16	13	0	3	13	14	0	14	18	0	8	5	1	9	1	0	5	63	3	11
TRINITY_DN42580	8	30	47	24	31	18	6	19	41	14	21	22	19	37	64	30	21	15	59	30	39	64	41
TRINITY_DN426	299	295	166	389	179	188	190	196	163	159	291	129	70	129	134	161	113	93	103	192	133	208	187
TRINITY_DN42609	2	3	1	0	2	0	8	7	0	2	0	0	0	3	0	1	1	0	1	2	6	0	0
TRINITY_DN42614	0	0	0	0	0	0	0	0	0	0	0	0	0	0	0	0	0	0	0	0	0	0	0
TRINITY_DN42630	78	16	0	5	0	3	1	0	11	106	39	1	22	44	66	52	21	25	94	31	0	7	1
TRINITY_DN42632	3	56	52	37	13	8	5	9	29	1	14	32	3	13	3	3	9	6	11	5	22	25	5
TRINITY_DN42634	33	61	51	29	0	0	5	8	6	5	140	0	0	1	12	8	16	10	65	5	63	9	269
TRINITY_DN42679	1	5	15	4	2	1	1	4	9	1	3	7	5	2	3	4	2	0	6	6	5	10	11
TRINITY_DN42684	5	3	4	3	6	2	5	7	3	1	8	11	1	21	24	28	12	5	14	9	12	22	9
TRINITY_DN42685	1152	1242	3204	2476	1322	2692	823	1105	1762	663	2691	2096	353	1630	709	743	748	459	728	623	2067	957	980
TRINITY_DN42695	313	310	401	409	188	328	262	264	311	133	552	275	118	252	124	221	176	250	317	215	178	359	343
TRINITY_DN42715	52	54	30	12	25	6	12	7	54	11	33	13	7	47	10	13	55	10	5	5	17	13	30
TRINITY_DN42734	0	0	0	0	0	0	0	0	0	0	2	0	0	0	0	0	0	0	0	0	0	0	0
TRINITY_DN42756	0	0	0	0	0	0	0	0	0	0	0	0	0	0	0	0	0	0	0	0	0	0	0
TRINITY_DN42759	41	63	9	23	57	26	59	45	70	56	16	33	46	47	56	136	30	37	52	36	12	93	113
TRINITY_DN42760	268	242	208	291	85	279	118	177	162	97	338	193	55	154	87	125	103	83	91	118	106	207	161
TRINITY_DN42761	0	1	4	1	0	0	1	1	0	0	0	0	1	2	1	2	0	0	1	1	0	1	2
TRINITY_DN42762	0	10	26	39	9	15	8	1	12	1	64	5	2	9	5	4	7	3	7	4	8	11	5
TRINITY_DN42771	179	168	92	87	207	74	42	32	102	31	135	53	12	92	115	82	31	59	225	17	105	267	64
TRINITY_DN42779	7	24	2	2	7	2	12	25	14	12	1	10	14	14	5	16	8	11	19.01	13	4	40	31
TRINITY_DN42784	0	0	1	2	1	0	1	0	1	0	9	1	0	4	0	0	3	0	0	1	0	0	0
TRINITY_DN42791	1169.32	803.1	282.25	107.08	460.2	2.04	2102.6	3187.87	1477.73	2184.28	463.13	331.89	1828.97	1181.19	2397.62	4030.33	649.12	1807.96	3598.56	1577.02	241.58	1615.41	2422.47
TRINITY_DN42792	2	8	5	1	2	0	1	3	1	0	5	3	0	8	0	1	4	0	0	0	2	0	3
TRINITY_DN42807	0	0	0	0	0	0	0	0	0	0	0	0	0	0	0	0	0	0	0	0	0	0	0
TRINITY_DN42868	1	0	1	0	0	1	0	0	0	0	0	13	0	0	0	0	0	0	0	4	1	0	0
TRINITY_DN42879	37.69	86.27	76.12	49.43	26.09	42.92	18.95	29.27	43.46	11	62.88	59.19	15.97	41.99	52.44	37.37	53.39	41.49	60.03	28.3	36.14	81.04	55.74
TRINITY_DN42881	0	0	0	0	0	0	0	0	0	0	0	0	0	2	0	1	0	1	0	1	0	9	0
TRINITY_DN42911	7	39	70	29	20	19	13	12	35	6	40	30	10	21	18	14	19	11	31	35	24	23	50
TRINITY_DN4293	0	0	0	5.01	0	4.59	0	0	0	0	0	9.11	0	0.99	0	0	0.99	0	0	0	1.33	0	0
TRINITY_DN42964	4	9	7	8	2	3	3	7	7	3	5	9	2	9	10	2	3	1	7	3	12	5	13
TRINITY_DN42967	0	0	0	1	0	0	0	0	0	0	0	0	0	0	0	0	0	0	0	0	0	0	0
TRINITY_DN4297	1	4	4	1	1	0	0	0	0	0	1	1	0	1	2	0	0	0	0	1	1	0	1
TRINITY_DN42996	0	0	12	57	6	27	2	0	10	1	8	0	0	10	8	2	1	3	3	1	11	4	4
TRINITY_DN43036	0	0	0	1	0	0	0	0	0	0	0	0	0	0	0	0	0	0	0	0	0	0	0
TRINITY_DN43041	56	126	63	9	11	0	51	43	41	51	45	17	9	30	37	63	81	15	8	10	27	6	57
TRINITY_DN43044	0	0	0	0	0	0	0	0	0	0	0	0	0	0	0	0	0	0	0	0	0	0	0
TRINITY_DN43070	0	0	0	0	0	0	0	0	0	0	0	0	0	0	0	0	0	0	0	0	0	0	0
TRINITY_DN4308	7	7	0	6	5	1	18	46	6	30	7	9	12	7	14	19	8	9	12	13	2	5	8
TRINITY_DN43103	4	1	3	2	2	1	1	0	1	1	2	1	0	0	2	2	2	0	2	2	2	0	0
TRINITY_DN43127	7	31	64	49	14	40	10	3	27	5	28	22	11	25	23	12	15	24	23	13	12	39	39
TRINITY_DN43142	4.02	12.49	41.07	3.01	14.19	30.12	12.22	39.86	10.11	7.34	30.1	35.24	7.12	36.16	10.03	5.05	4	7.05	20.06	20.05	30.16	27.1	11.08
TRINITY_DN43151	0	2	7.03	0	1	1	0	0	1	0	0	8	0	0	0	0	0	0	2	0	0	9	0
TRINITY_DN43157	74	210	42	9	9	0	52	141	67	64	43	24	5	39	46	26	11	17	12	76	92	1	22
TRINITY_DN43174	0	7	6	0	0	0	1	0	4	0	2	2	0	2	2	0	1	0	3	1	4	2	5
TRINITY_DN43206	18	27	110	127	20	82	6	12	34	3	60	42	1	27	4	15	8	8	13	8	28	12	15
TRINITY_DN43212	0	0	0	0	0	0	0	0	0	0	0	0	0	0	0	0	0	0	0	0	0	0	0
TRINITY_DN43225	2	20	19	15	9	10	29	13	30	26	18	27	10	26	56	26	6	48	66	29	12	30	57
TRINITY_DN43259	125	111	121	147	113	152	105	92	142	112	178	86	42	105	99	130	62	96	115	110	72	242	136
TRINITY_DN43274	31	46	72	19	9	58	10	13	20	13	44	19	5	4	4	2	4	13	20	2	19	27	13
TRINITY_DN43279	159	89	29	158	79	123	63	75	173	62	482	141	37	104	37	63	11	63	88	71	136	135	114
TRINITY_DN43291	13	63	115	49	30	41	6	21	57	7	51	56	11	25	15	12	111	20	19	15	67	29	27
TRINITY_DN43292	0	0	0	20	0	0	0	0	0	0	0	0	0	0	0	0	0	0	0	0	0	0	0
TRINITY_DN4331	0	0	0	1	3	1	0	1	0	0	1	1	0	3	1	0	0	0	0	0	0	2	0
TRINITY_DN43364	73	113	31	9	56	1	144	160	63	172	36	25	38	63	90	110	112	101	96	63	30	32	123
TRINITY_DN43371	0	0	0	0	0	0	0	0	0	0	0	0	0	0	0	0	0	0	0	0	0	0	0
TRINITY_DN43373	0	0	0	1	0	0	0	0	0	0	0	0	0	0	0	0	0	0	0	0	0	0	0
TRINITY_DN43375	1	0	0	0	0	0	0	0	3	1	0	1	0	0	0	3	0	2	7	2.98	0	0	0
TRINITY_DN43394	4	16.9	9	16	1.61	10	12.9	6	4	1	18	8	3	6	6.02	2	7	4	3	3	7	10	4
TRINITY_DN43427	0	4	1	1	0	1	0	1	2	0	3	0	1	2	1	0	0	2	2	0	4	0	3
TRINITY_DN43466	1	0	2	0	0	0	2	1	0	0	1	0	0	1	1	0	0	0	0	0	0	3	0
TRINITY_DN43468	0	0	0	0	0	0	0	0	0	0	0	0	0	0	0	0	0	0	0	0	0	0	0
TRINITY_DN43482	796	643	756	606	578	1025	872	1064	849	990	877	847	421	670	712	865	544	698	787	822	424	728	917
TRINITY_DN43491	12	24	21	7	16	7	17	8	15	5	9	14	9	12	13	10	5	6	11	14	7	48	27
TRINITY_DN43507	2	3	1	0	0	0	1	0	0	2	2	3	0	1	0	1	0	1	1	1	0	3	1
TRINITY_DN43537	4	26	49	64	29	40	3	12	14	9	28	23	10	30	11	14	11	16	14	14	16	30	35
TRINITY_DN43539	2	0	0	0	1	1	0	0	0	0	1	2	1	0	0	0	2	1	1	1	1	0	0
TRINITY_DN43545	3	3	4	1	2	2	0	3	0	1	3	1	1	0	4	0	0	0	0	3	1	0	3
TRINITY_DN43550	0	0	0	1	0	0	0	0	0	0	0	0	0	0	0	0	0	0	0	0	0	0	0
TRINITY_DN43573	0	4	5	0	0	0	0	0	2	1	1	6	2	0	3	0	0	0	0	0	0	1	2
TRINITY_DN43575	1	3	0	0	3	0	0	1	0	0	0	2	0	3	0	1	6	2	1	1	1	3	1
TRINITY_DN43590	0	5	2	0	2	0	5	6	2	3	0	4	7	7	9	3	32	11	8	7	4	5	6
TRINITY_DN43604	0	0	0	0	0	0	0	0	0	0	0	0	0	0	0	0	0	0	0	0	0	0	0
TRINITY_DN43614	1.45	11.06	3.3	4.87	0	5.52	5.67	0	17.29	1.25	2.74	1.95	0	1.35	4.76	3.06	5.19	6.75	0	0	1.25	4.74	5.44
TRINITY_DN43622	1	4	4	4	1	0	2	0	2	0	3	1	2	6	0	2	2	3	4	7	4	1	2
TRINITY_DN43624	1	14	29	21	5	4	6	4	11	3	8	7	3	3	6	2	5	6	7	8	16	8	17
TRINITY_DN43637	9	19	9	8	3	7	22	23	8	5	5	11	4	3	4	16	13	5	5	13	7	10	9
TRINITY_DN43673	0	0	0	0	0	0	0	0	0	0	0	0	0	0	0	0	0	0	0	0	0	0	0
TRINITY_DN43701	0	0	0	0	0	0	0	0	0	0	0	0	0	0	0	1	0	0	0	0	0	1	0
TRINITY_DN43718	0	1	0	0	0	0	0	1	0	0	0	0	0	0	0	0	0	0	0	1	0	0	1
TRINITY_DN43748	2	7	7	36	5	4.05	12	10	2	4	10.13	4	3	6	2	5	0	1	4	1	1	7	6
TRINITY_DN43794	1716	591	2371	2386	479	2383	694	1231	1659.99	659	2456	4671	351	1441	519	551	450	420	731	837	946	552	630
TRINITY_DN43796	0	0	0	0	0	0	0	0	0	0	0	0	0	0	0	0	0	0	0	0	0	0	0
TRINITY_DN43820	494	471	158	50	93	23	129	206	228	123	247	134	52	232	63	110	138	60	73	97	226	83	85
TRINITY_DN43831	2	4	7	5	2	2	4	4	9	2	11	10	1	9	3	8	8	3	5	3	8	0	7
TRINITY_DN43837	0	0	0	0	0	0	0	0	0	0	0	0	0	0	0	0	0	0	0	0	0	0	0
TRINITY_DN43842	98.86	155.78	141.61	118.65	67.81	262.26	44.92	40.7	116.18	29.25	122.84	244.86	33.48	88.73	45.33	51.27	43.97	37.63	50.41	36.11	81.48	94.12	78.14
TRINITY_DN43859	48	150	107	72	72	34	65	69	96	47	97	91	53	90	83	69	111	57	110	99	92	138	150
TRINITY_DN43861	2	0	3	2	0	2	1	4	0	0	1	6	1	2	1	2	1	2	0	2	1	0	0
TRINITY_DN43915	10	43	83	78	29	26	16	13	44	12	34	28	11	43	17	17	14	28	35	45	30	40	51
TRINITY_DN43963	64	85	21	44	65	50	71	122	58	60	65	105	28	51	42	62	49	32	39	65	120	18	56
TRINITY_DN44053	3	15	80	1	0	0	4	3	13	2	6	3	0	7	3	5	21	1	0	0	11	1	1
TRINITY_DN44055	0	0	0	0	0	0	0	0	0	0	0	0	0	0	0	0	0	0	0	0	0	0	0
TRINITY_DN44059	0	28	1	22	0	37	0	3	5	1	6	18	6	8	1	0	27	6	0	2	48	2	0
TRINITY_DN44065	1	12	27	29	10	23	5	5	9	3	12	10	4	11	10	0	13	2	4	6	8	12	11
TRINITY_DN44107	0	1	0	0	0	0	3	2	1	4	2	0	0	1	5	0	0	2	0	8	0	8	0
TRINITY_DN44112	0	0	0	0	0	0	0	0	0	0	0	0	0	0	0	0	0	0	0	0	0	0	0
TRINITY_DN44125	0	0	0	0	0	0	0	0	0	0	0	1	0	0	0	0	0	0	0	0	0	0	0
TRINITY_DN44129	0	0	0	1	0	0	0	0	0	0	0	0	0	0	0	0	0	0	0	0	0	0	0
TRINITY_DN44163	108	157	129	166	147	128	145	89	135	147	148	72	120	159	204	344	42	109	160	143	73	327	291
TRINITY_DN44191	15	989	4	5	6	0	38	286	12	26	19	5	8	14	26	37	213	2	2	6	168	10	16
TRINITY_DN44192	15	54	42	19	10	20	23	15	54	25	24	27	34	40	61	63	17	50	46	46	18	50	75
TRINITY_DN44194	155	176	183	523	136	539	101	74	143	29	339	81	24	97	63	80	34	54	89	47	75	543	135
TRINITY_DN44201	0	0	0	0	0	0	0	0	0	0	0	0	0	0	0	0	0	0	0	0	0	0	0
TRINITY_DN44244	0	2	4	0	0	1	0	1	1	0	0	1	1	1	0	0	2	0	1	0	1	1	1
TRINITY_DN44252	10.64	56.17	30.75	39.92	19.41	30.94	23.9	16.39	30.4	8	26.27	39.33	11.77	27.9	20.59	12.83	49.6	17.81	26.61	14.28	16.58	26.03	23.58
TRINITY_DN44260	0	0	0	0	0	0	0	0	0	0	0	0	0	0	0	0	0	0	0	0	0	0	0
TRINITY_DN44262	2	0	0	0	0	1	0	1	1	0	0	1	0	1	0	0	0	0	0	0	0	2	0
TRINITY_DN44284	0	0	0	0	0	0	0	1	1	0	0	0	0	0	0	0	0	0	0	0	0	1	0
TRINITY_DN44285	36	4	26	0	9	0	0	1	161	7	5	58	7	16	6	2	3	1	4	7	10	5	4
TRINITY_DN4430	42	50	22	24	28	33	29.06	54	26	13	47	31	10	22	10	22	10.02	9	11	26	16	86	40
TRINITY_DN44309	7	19	5	17	11	1	2	2	8	0	9	7	7	12	1	2	4	1	2	1	5	3	9
TRINITY_DN44327	0	0	0	2	0	0	0	0	0	0	1	1	0	0	0	0	1	0	0	0	0	0	0
TRINITY_DN44331	631	886	526	228	445	455	499	503	1325	200	528	384	139.04	360	176	241	600	186	209	218	430	262	193
TRINITY_DN44345	7	48	17	26	13	3	8	2	12	2	12	5	1	35	3	5	18	5	6	6	8	12	11
TRINITY_DN4439	38	107	897	262	57	115	10	16	50	10	113	58	7	155	18	12	228	15	6	6	52	30	35
TRINITY_DN44407	0	0	0	0	0	0	0	0	0	0	0	0	0	0	0	0	0	0	0	0	0	0	0
TRINITY_DN44421	137	199	88	29	128	23	82	60	218	52	70	49	23	67	238	97	60	123	284	41	48	355	151
TRINITY_DN44434	14.01	41.08	51.81	167	13.78	183.09	6.7	2.01	9.75	1.85	70	98.02	1	36.95	27.99	7.76	7.01	11.01	13.01	10.87	49	14.01	12.71
TRINITY_DN44493	0	0	0	0	0	0	0	0	0	0	0	0	0	0	0	0	1	0	0	0	0	0	1
TRINITY_DN44507	10	28	63	81	26	106	26	11	26	29	36	76	12	37	35	22	20	48	45	34	28	29	44
TRINITY_DN44513	0	1	0	0	0	0	0	0	0	0	0	0	0	0	0	0	0	0	1	0	0	0	0
TRINITY_DN44530	0	21	145	15	5	11	0	9	14	0	11	23	2	12	2	2	1	4	6	9	22	3	13
TRINITY_DN44554	0	1	1	0	0	1	1	0	0	0	3	3	0	1	2	0	0	0	0	1	0	1	0
TRINITY_DN44555	0	0	0	0	0	0	0	0	0	0	0	0	0	0	0	0	0	0	0	0	0	0	0
TRINITY_DN44563	0	0	0	0	0	0	0	0	0	0	0	0	0	0	0	0	0	0	0	0	0	0	0
TRINITY_DN44571	1	3	2	0	4	0	0	0	0	0	0	1	0	2	0	1	16	0	0	2	1	0	2
[truncated: 19,639 more rows]
