# Supplementary material for: Diet-dependent gene expression highlights the importance of Cytochrome P450 in detoxification of algal secondary metabolites in a marine isopod
Source: Sci Rep. 2018 Nov 14;8:16824. doi: 10.1038/s41598-018-34937-z (PMC6235865; doi:10.1038/s41598-018-34937-z)
Supplement: Supplementary file 5 — Supplementary Table 4. [file 41598_2018_34937_MOESM5_ESM.xlsx]

## Sheet: DESeq2_results_FT15
Supplementary Table 4. Differential gene expression results.
Unigene	baseMean	log2FoldChange	p value	Multiple-test adjusted p value
TRINITY_DN100463	470.884	9.13653	9.75282e-53	1.50154e-48
TRINITY_DN58307	24.6402	7.12982	9.25195e-25	7.12215e-21
TRINITY_DN99925	24.1867	7.38994	1.32346e-23	6.79202e-20
TRINITY_DN94681	25.8524	7.88744	4.50153e-23	1.73264e-19
TRINITY_DN94106	87858.7	6.34117	1.73965e-22	5.35674e-19
TRINITY_DN73620	10.9485	4.78388	8.50335e-21	2.18196e-17
TRINITY_DN30036	16.6614	7.39991	6.70318e-20	1.47432e-16
TRINITY_DN91295	17644.1	6.13665	1.93201e-19	3.71816e-16
TRINITY_DN92576	12788.9	5.78149	1.31834e-17	2.25524e-14
TRINITY_DN29408	8.39392	6.68104	6.27916e-16	9.6674e-13
TRINITY_DN65471	7.04253	6.38668	4.5483e-14	6.36597e-11
TRINITY_DN85452	4488.02	4.80873	5.98257e-14	7.67564e-11
TRINITY_DN94169	19663	4.92943	7.02068e-14	8.31465e-11
TRINITY_DN68031	5.6521	6.20728	2.12324e-13	2.33496e-10
TRINITY_DN87586	719.782	3.06999	1.49058e-12	1.51512e-09
TRINITY_DN95229	14.505	3.60621	1.57456e-12	1.51512e-09
TRINITY_DN91872	6013.26	1.85621	1.90781e-12	1.7278e-09
TRINITY_DN68324	4.85991	6.02023	2.06289e-12	1.76445e-09
TRINITY_DN74966	24.3756	3.20854	4.37047e-12	3.54146e-09
TRINITY_DN94951	50.9123	3.02169	1.04475e-11	8.04246e-09
TRINITY_DN92892	102.862	2.85706	1.23792e-11	9.07573e-09
TRINITY_DN87312	930.077	-2.63111	1.62675e-11	1.13843e-08
TRINITY_DN91862	339.76	-1.89021	3.76121e-11	2.51772e-08
TRINITY_DN97803	3.95259	5.74868	4.04541e-11	2.59513e-08
TRINITY_DN85513	473.912	-1.07332	6.91918e-11	4.26111e-08
TRINITY_DN90683	418.868	1.12403	7.31393e-11	4.33097e-08
TRINITY_DN88843	814.008	1.0989	7.95225e-11	4.3726e-08
TRINITY_DN89658	167.19	-2.30594	7.69622e-11	4.3726e-08
TRINITY_DN93657	409.282	3.57356	8.59422e-11	4.56264e-08
TRINITY_DN60122	45.2413	2.68139	1.12207e-10	5.75847e-08
TRINITY_DN71426	70.4226	3.24066	2.00118e-10	9.93875e-08
TRINITY_DN3029	272.273	2.62179	2.43069e-10	1.16947e-07
TRINITY_DN59146	17.9511	2.69133	4.32911e-10	2.01973e-07
TRINITY_DN80328	21.8984	2.02693	4.49503e-10	2.03545e-07
TRINITY_DN68251	158.553	1.66658	4.8752e-10	2.14453e-07
TRINITY_DN62460	3.25559	5.49015	5.29152e-10	2.26301e-07
TRINITY_DN70481	169.845	1.79917	7.35067e-10	3.05867e-07
TRINITY_DN88875	326.117	-2.87934	8.81349e-10	3.57085e-07
TRINITY_DN61430	7.12648	2.53106	9.55215e-10	3.7709e-07
TRINITY_DN89249	82.5752	2.61416	1.08776e-09	4.1868e-07
TRINITY_DN77088	79.2464	2.76129	1.18565e-09	4.45228e-07
TRINITY_DN87011	3012.55	-3.35976	1.23913e-09	4.54229e-07
TRINITY_DN79318	23.149	2.72043	1.36053e-09	4.87131e-07
TRINITY_DN85707	55.6275	2.57442	1.64676e-09	5.76217e-07
TRINITY_DN86269	264.88	2.21548	1.9768e-09	6.76328e-07
TRINITY_DN81482	133.59	1.85392	3.5399e-09	1.15958e-06
TRINITY_DN88138	303.946	1.72545	3.52938e-09	1.15958e-06
TRINITY_DN83478	584.702	1.15544	3.92474e-09	1.25886e-06
TRINITY_DN78508	52.0111	2.21405	4.45013e-09	1.39825e-06
TRINITY_DN75827	35.1396	2.4175	4.54606e-09	1.39982e-06
TRINITY_DN70853	68.0293	2.06732	5.11763e-09	1.54492e-06
TRINITY_DN92206	3233.22	-0.977103	7.16033e-09	2.12001e-06
TRINITY_DN88682	251.668	1.21004	9.4401e-09	2.74226e-06
TRINITY_DN90246	313.879	2.0683	1.03833e-08	2.9604e-06
TRINITY_DN6938	127.542	2.04057	1.44893e-08	4.05595e-06
TRINITY_DN84171	116.334	1.60429	1.70397e-08	4.6847e-06
TRINITY_DN81531	58.5739	-1.97606	1.79808e-08	4.85671e-06
TRINITY_DN80434	526.347	1.01925	1.94175e-08	5.15435e-06
TRINITY_DN86298	174.814	1.60015	2.11101e-08	5.43023e-06
TRINITY_DN90498	31.1283	-3.60237	2.11622e-08	5.43023e-06
TRINITY_DN72750	25.6996	1.96243	2.32652e-08	5.87199e-06
TRINITY_DN76241	42.268	1.59672	2.4201e-08	6.00966e-06
TRINITY_DN90056	375.621	1.14368	2.47808e-08	6.05595e-06
TRINITY_DN89245	141.24	1.08729	3.08398e-08	7.19408e-06
TRINITY_DN89305	2778	-2.27138	2.99761e-08	7.19408e-06
TRINITY_DN93427	747.193	0.90875	3.06444e-08	7.19408e-06
TRINITY_DN90460	1712.46	-2.53431	3.42662e-08	7.87406e-06
TRINITY_DN89336	261.775	-2.78515	3.58137e-08	8.10864e-06
TRINITY_DN93851	10907.7	1.82323	4.32324e-08	9.64646e-06
TRINITY_DN86251	216.793	1.44405	5.32646e-08	1.17152e-05
TRINITY_DN88279	170.328	2.07611	5.47179e-08	1.18653e-05
TRINITY_DN86114	87.9057	2.80788	5.59126e-08	1.1956e-05
TRINITY_DN55626	12.3461	2.15404	5.8971e-08	1.21056e-05
TRINITY_DN82307	630.824	-3.79943	5.78341e-08	1.21056e-05
TRINITY_DN87108	236.87	-1.18849	5.8746e-08	1.21056e-05
TRINITY_DN100432	10.6772	2.65644	6.57972e-08	1.33291e-05
TRINITY_DN93806	476.082	0.613224	6.77661e-08	1.3376e-05
TRINITY_DN96595	6.09347	3.36058	6.7179e-08	1.3376e-05
TRINITY_DN94982	52.4869	1.48663	7.2605e-08	1.41497e-05
TRINITY_DN74583	32.6223	1.14178	7.75186e-08	1.49185e-05
TRINITY_DN91923	403.855	3.03945	8.72002e-08	1.65745e-05
TRINITY_DN85360	396.528	-0.901532	9.1701e-08	1.72174e-05
TRINITY_DN78897	96.5493	3.36009	1.02191e-07	1.89559e-05
TRINITY_DN82041	84.3734	-2.69518	1.15134e-07	2.11024e-05
TRINITY_DN88084	99.8053	0.954842	1.17164e-07	2.12219e-05
TRINITY_DN76168	302.25	1.53617	1.20681e-07	2.16048e-05
TRINITY_DN66539	15.2112	-2.09014	1.23268e-07	2.18142e-05
TRINITY_DN81320	1767.4	-1.19741	1.34793e-07	2.35827e-05
TRINITY_DN89969	624.984	-0.653208	1.37152e-07	2.37257e-05
TRINITY_DN18975	45.5307	-2.52599	1.42208e-07	2.40598e-05
TRINITY_DN89929	129.155	1.05449	1.41015e-07	2.40598e-05
TRINITY_DN86635	680.989	0.900426	1.53428e-07	2.56759e-05
TRINITY_DN78822	153.424	-2.10423	1.6387e-07	2.71285e-05
TRINITY_DN21071	8.35255	2.43851	1.71368e-07	2.74832e-05
TRINITY_DN67521	792.744	-1.51503	1.70268e-07	2.74832e-05
TRINITY_DN82671	107.291	-2.12284	1.67993e-07	2.74832e-05
TRINITY_DN70610	16.9796	2.18956	1.78584e-07	2.83451e-05
TRINITY_DN85950	111.546	-2.10388	1.81189e-07	2.84652e-05
TRINITY_DN63058	147.446	1.59334	1.89509e-07	2.91768e-05
TRINITY_DN78538	45.9707	2.53335	1.89002e-07	2.91768e-05
TRINITY_DN80529	156.059	-1.2198	1.97303e-07	3.00435e-05
TRINITY_DN89689	791.264	-3.35454	1.99041e-07	3.00435e-05
TRINITY_DN53294	407.029	-1.04857	2.07003e-07	3.09419e-05
TRINITY_DN82342	383.019	0.998393	2.31021e-07	3.38743e-05
TRINITY_DN93231	127.308	0.865906	2.30425e-07	3.38743e-05
TRINITY_DN87519	3848.4	1.86641	2.38721e-07	3.45016e-05
TRINITY_DN94041	142.414	2.08357	2.39781e-07	3.45016e-05
TRINITY_DN86333	99.0821	1.04987	2.62077e-07	3.73605e-05
TRINITY_DN98715	90.1767	2.31311	2.67411e-07	3.77712e-05
TRINITY_DN89268	29.2608	-3.20694	2.76049e-07	3.86369e-05
TRINITY_DN73454	73.9439	-2.22405	2.78571e-07	3.86385e-05
TRINITY_DN78197	15.6179	2.03341	2.83336e-07	3.89485e-05
TRINITY_DN88834	913.284	-1.09787	2.86933e-07	3.9094e-05
TRINITY_DN83215	174.109	-0.884646	3.2263e-07	4.3291e-05
TRINITY_DN87280	1140.28	1.25008	3.24446e-07	4.3291e-05
TRINITY_DN89298	341.506	-0.948569	3.26173e-07	4.3291e-05
TRINITY_DN90877	1214.99	1.60262	3.46242e-07	4.51757e-05
TRINITY_DN93200	1713.24	0.817863	3.44072e-07	4.51757e-05
TRINITY_DN88467	141.868	-1.29607	3.62894e-07	4.69505e-05
TRINITY_DN95927	28.7926	-2.3472	3.67648e-07	4.71692e-05
TRINITY_DN90323	1312.9	-0.559583	3.71783e-07	4.73055e-05
TRINITY_DN89976	210.239	-1.1246	3.77021e-07	4.75788e-05
TRINITY_DN84174	121.62	-1.09393	3.84044e-07	4.79804e-05
TRINITY_DN92923	387.803	-2.05208	3.86436e-07	4.79804e-05
TRINITY_DN96092	21.7074	1.48426	4.04781e-07	4.9856e-05
TRINITY_DN89522	333.723	-1.18513	4.09728e-07	5.00649e-05
TRINITY_DN74066	109.756	-2.2547	4.19845e-07	5.08971e-05
TRINITY_DN11945	4.27889	2.57666	4.31628e-07	5.18266e-05
TRINITY_DN85035	66.9128	1.63248	4.37611e-07	5.18266e-05
TRINITY_DN93965	88.1316	-4.74015	4.34354e-07	5.18266e-05
TRINITY_DN91626	579.204	2.46541	4.47313e-07	5.25713e-05
TRINITY_DN69158	164.003	1.76016	4.57791e-07	5.25982e-05
TRINITY_DN74071	1324.18	-1.92294	4.51541e-07	5.25982e-05
TRINITY_DN83219	791.17	-1.05323	4.54803e-07	5.25982e-05
TRINITY_DN75425	23.1314	2.13698	4.73491e-07	5.28864e-05
TRINITY_DN82064	192.331	1.50612	4.69672e-07	5.28864e-05
TRINITY_DN82260	130.868	-1.97365	4.67343e-07	5.28864e-05
TRINITY_DN93751	1118.08	-3.12631	4.74661e-07	5.28864e-05
TRINITY_DN97562	275.793	2.27701	4.77475e-07	5.28864e-05
TRINITY_DN83728	3.88246	2.48269	4.82261e-07	5.3035e-05
TRINITY_DN24554	56.9196	1.93827	5.09066e-07	5.55857e-05
TRINITY_DN84122	222.122	-2.99911	5.1395e-07	5.57238e-05
TRINITY_DN29518	6.70596	-4.4057	5.47354e-07	5.77797e-05
TRINITY_DN71480	14.3481	2.78142	5.51676e-07	5.77797e-05
TRINITY_DN79661	44.7554	2.40879	5.51207e-07	5.77797e-05
TRINITY_DN79946	6541.48	-2.34424	5.51008e-07	5.77797e-05
TRINITY_DN99550	6.89961	2.64147	5.39043e-07	5.77797e-05
TRINITY_DN87931	363.024	-1.12851	5.73686e-07	5.93359e-05
TRINITY_DN92677	240.02	1.4686	5.74244e-07	5.93359e-05
TRINITY_DN1061	80.0332	-1.5249	5.82655e-07	5.97204e-05
TRINITY_DN86278	57.3212	1.26736	5.88612e-07	5.97204e-05
TRINITY_DN91048	2527.71	2.01841	5.89601e-07	5.97204e-05
TRINITY_DN80048	28.2417	1.38813	5.96162e-07	5.99903e-05
TRINITY_DN83805	98.6837	3.28952	6.20299e-07	6.20138e-05
TRINITY_DN92656	73.7062	0.91963	6.34657e-07	6.30399e-05
TRINITY_DN92684	1195.64	-1.11028	6.62144e-07	6.53485e-05
TRINITY_DN91285	785.347	-3.18776	6.68119e-07	6.55182e-05
TRINITY_DN74050	3.10723	2.7949	7.00174e-07	6.61738e-05
TRINITY_DN78414	485.529	-1.43833	6.83875e-07	6.61738e-05
TRINITY_DN800	15.6716	2.22018	6.94019e-07	6.61738e-05
TRINITY_DN90727	33.348	-2.54519	6.89369e-07	6.61738e-05
TRINITY_DN93553	21.0346	1.15965	6.88415e-07	6.61738e-05
TRINITY_DN95667	10.2047	1.86251	7.00593e-07	6.61738e-05
TRINITY_DN89223	323.73	-2.45198	7.15301e-07	6.7151e-05
TRINITY_DN92561	10116.8	2.20334	7.37407e-07	6.83923e-05
TRINITY_DN98630	23.3864	1.70553	7.36371e-07	6.83923e-05
TRINITY_DN80131	99.6211	1.69741	7.57002e-07	6.97892e-05
TRINITY_DN80084	27.3292	-2.4482	7.72204e-07	7.0767e-05
TRINITY_DN42684	9.83036	1.89485	8.19851e-07	7.25427e-05
TRINITY_DN52865	17.1421	1.31227	8.06714e-07	7.25427e-05
TRINITY_DN65938	23.8009	-2.07296	8.15537e-07	7.25427e-05
TRINITY_DN84454	155.742	-2.39026	8.15413e-07	7.25427e-05
TRINITY_DN94195	452.223	1.02467	8.19782e-07	7.25427e-05
TRINITY_DN94275	30.7195	1.38154	8.03565e-07	7.25427e-05
TRINITY_DN54348	137.095	1.61201	8.47703e-07	7.44578e-05
TRINITY_DN78675	8.51547	-3.05617	8.51167e-07	7.44578e-05
TRINITY_DN99762	20.7725	1.25701	8.62593e-07	7.5031e-05
TRINITY_DN96060	11.4417	1.73316	8.75509e-07	7.57266e-05
TRINITY_DN90735	478.211	1.56553	9.20781e-07	7.91974e-05
TRINITY_DN93575	5034.26	-1.69583	9.39274e-07	8.03392e-05
TRINITY_DN55524	19.1768	-1.9207	9.87581e-07	8.30863e-05
TRINITY_DN82373	136.562	2.58106	9.78664e-07	8.30863e-05
TRINITY_DN97563	72.0157	-1.13479	9.83139e-07	8.30863e-05
TRINITY_DN70374	4.91747	2.30823	1.02251e-06	8.55573e-05
TRINITY_DN86356	97.3023	1.41674	1.03772e-06	8.63605e-05
TRINITY_DN83837	69.588	-1.19758	1.06361e-06	8.77331e-05
TRINITY_DN97267	4.63003	-3.52108	1.06561e-06	8.77331e-05
TRINITY_DN84352	48.0127	1.6474	1.09177e-06	8.91642e-05
TRINITY_DN90916	249.828	2.17659	1.09457e-06	8.91642e-05
TRINITY_DN79277	28.3056	2.28873	1.12816e-06	9.14165e-05
TRINITY_DN86448	53.0593	-2.63554	1.13778e-06	9.17136e-05
TRINITY_DN82518	106.798	-2.3631	1.16558e-06	9.34648e-05
TRINITY_DN74653	1.6293	4.55027	1.1721e-06	9.35006e-05
TRINITY_DN72657	46.5954	1.0823	1.19343e-06	9.47113e-05
TRINITY_DN93996	1067.38	1.63332	1.21905e-06	9.62484e-05
TRINITY_DN82115	1690.42	1.2186	1.32818e-06	0.00010433
TRINITY_DN89610	1322.25	-1.2555	1.42174e-06	0.000111112
TRINITY_DN97612	254.715	2.38961	1.43116e-06	0.000111283
TRINITY_DN80295	31.6232	2.03249	1.44162e-06	0.000111533
TRINITY_DN66251	36.4773	-2.08591	1.49326e-06	0.000114951
TRINITY_DN93025	6724.74	-2.60017	1.51268e-06	0.000115293
TRINITY_DN93104	1107.38	-2.12513	1.50877e-06	0.000115293
TRINITY_DN76747	165.272	-1.51418	1.56152e-06	0.000117651
TRINITY_DN92505	8.2067	-3.77802	1.56654e-06	0.000117651
TRINITY_DN93057	1990.25	1.01896	1.56555e-06	0.000117651
TRINITY_DN87966	44.7243	1.35922	1.57963e-06	0.000117699
TRINITY_DN99718	54.575	0.881988	1.58247e-06	0.000117699
TRINITY_DN94016	1164.7	-2.65353	1.62322e-06	0.000120149
TRINITY_DN84475	272.089	-2.07978	1.64124e-06	0.000120902
TRINITY_DN80013	7.58619	2.57367	1.67145e-06	0.000122541
TRINITY_DN83463	52.1591	1.84021	1.69091e-06	0.000122799
TRINITY_DN93436	164.402	-2.35324	1.68419e-06	0.000122799
TRINITY_DN86656	399.493	-2.19587	1.72874e-06	0.000124956
TRINITY_DN84007	40.3318	-1.37994	1.74019e-06	0.000125196
TRINITY_DN88069	45.0752	-1.21611	1.80527e-06	0.000128082
TRINITY_DN88745	180.922	0.664636	1.80268e-06	0.000128082
TRINITY_DN92043	342.935	-1.26805	1.8052e-06	0.000128082
TRINITY_DN81469	297.661	-1.98989	1.82139e-06	0.000128634
TRINITY_DN69126	22.8285	1.40979	1.85223e-06	0.000129439
TRINITY_DN86969	61.7854	2.52375	1.85366e-06	0.000129439
TRINITY_DN90143	633.26	-0.739261	1.85801e-06	0.000129439
TRINITY_DN91696	176.274	-0.636188	1.89847e-06	0.000131661
TRINITY_DN81386	30.3352	2.6316	1.93332e-06	0.000133477
TRINITY_DN79567	26.2395	-1.98234	1.95447e-06	0.000134283
TRINITY_DN86792	448.055	-1.96583	1.96243e-06	0.000134283
TRINITY_DN78585	7.09975	-3.84171	1.9832e-06	0.000134934
TRINITY_DN91885	279.005	1.18949	1.98948e-06	0.000134934
TRINITY_DN95749	18.8356	1.72271	1.99855e-06	0.000134954
TRINITY_DN91005	651.451	-0.778288	2.02471e-06	0.000136124
TRINITY_DN76084	58.532	1.10412	2.07828e-06	0.000139118
TRINITY_DN93034	40.917	-2.02197	2.1055e-06	0.00014033
TRINITY_DN88811	1678.82	1.62835	2.12281e-06	0.000140874
TRINITY_DN87367	187.055	1.40917	2.13881e-06	0.000141327
TRINITY_DN81134	130.759	-0.934162	2.15223e-06	0.000141606
TRINITY_DN88363	107.855	-1.00337	2.17122e-06	0.000141644
TRINITY_DN93378	791.997	-2.08562	2.16938e-06	0.000141644
TRINITY_DN61290	38.8084	-0.991168	2.19731e-06	0.000141931
TRINITY_DN87245	3847.16	1.07536	2.20327e-06	0.000141931
TRINITY_DN93037	4461.43	0.867414	2.19697e-06	0.000141931
TRINITY_DN45371	6.35604	2.59032	2.27051e-06	0.000145049
TRINITY_DN84113	25.0557	2.5669	2.26369e-06	0.000145049
TRINITY_DN91474	990.805	-4.03225	2.28092e-06	0.000145112
TRINITY_DN87055	192.433	-1.91431	2.29211e-06	0.000145223
TRINITY_DN80661	71.6197	-1.51335	2.30358e-06	0.000145352
TRINITY_DN83831	568.712	1.40491	2.32479e-06	0.000146092
TRINITY_DN92126	182.676	-2.58788	2.35035e-06	0.000147015
TRINITY_DN94706	161.797	-1.36378	2.35858e-06	0.000147015
TRINITY_DN83880	101.005	-1.12889	2.41555e-06	0.000149959
TRINITY_DN3044	50.9848	1.22713	2.50868e-06	0.000153879
TRINITY_DN92731	579.528	-1.89964	2.50119e-06	0.000153879
TRINITY_DN94363	90.258	-1.16996	2.49143e-06	0.000153879
TRINITY_DN72476	62.2508	1.82992	2.63014e-06	0.000160689
TRINITY_DN90121	1999.45	-2.9707	2.64812e-06	0.000161148
TRINITY_DN81208	16.572	-1.12491	2.78635e-06	0.000168892
TRINITY_DN67817	56.2453	-1.1516	2.88342e-06	0.000169722
TRINITY_DN80990	24.7081	1.9502	2.86589e-06	0.000169722
TRINITY_DN81281	8.37477	2.87369	2.82327e-06	0.000169722
TRINITY_DN85061	749.403	-1.82939	2.85303e-06	0.000169722
TRINITY_DN85384	69.1335	-1.52823	2.88823e-06	0.000169722
TRINITY_DN85961	112.408	-2.43823	2.87838e-06	0.000169722
TRINITY_DN92334	1283.87	-2.01966	2.82151e-06	0.000169722
TRINITY_DN98712	76.4484	2.05056	2.84104e-06	0.000169722
TRINITY_DN84065	436.12	-0.744459	2.9133e-06	0.000170544
TRINITY_DN89743	725.361	-1.64897	3.08179e-06	0.000179725
TRINITY_DN83001	837.99	-1.40174	3.13054e-06	0.000181878
TRINITY_DN91541	507.374	-2.01705	3.15608e-06	0.000182673
TRINITY_DN87945	312.008	2.25154	3.22633e-06	0.00018604
TRINITY_DN82060	20.0613	1.08804	3.29409e-06	0.000186519
TRINITY_DN84592	20.3199	2.45167	3.29522e-06	0.000186519
TRINITY_DN85611	11059.9	-1.70626	3.2553e-06	0.000186519
TRINITY_DN89638	1344.27	2.26102	3.26447e-06	0.000186519
TRINITY_DN93528	228.015	-1.05136	3.28283e-06	0.000186519
TRINITY_DN29363	234.46	-1.42465	3.32574e-06	0.000187557
TRINITY_DN87791	452.793	-2.64647	3.49039e-06	0.000196124
TRINITY_DN65008	180.34	1.27351	3.61402e-06	0.000202333
TRINITY_DN95461	126.788	1.48311	3.76961e-06	0.000210279
TRINITY_DN77642	61.5994	1.89954	3.83109e-06	0.000212936
TRINITY_DN87134	147.6	-2.54411	3.88642e-06	0.000215235
TRINITY_DN68148	55.3017	-0.91361	3.91287e-06	0.000215923
TRINITY_DN92224	1562.77	0.787307	3.93073e-06	0.000216134
TRINITY_DN73788	19.8461	-3.32785	4.05617e-06	0.000221731
TRINITY_DN95166	22.4669	2.95202	4.06132e-06	0.000221731
TRINITY_DN56324	74.5923	-1.6051	4.14581e-06	0.00022475
TRINITY_DN81926	213.117	-3.53915	4.13551e-06	0.00022475
TRINITY_DN89905	8.98565	2.60325	4.1645e-06	0.000224971
TRINITY_DN75398	212.696	-2.37329	4.18006e-06	0.000225022
TRINITY_DN86503	804.735	-2.90584	4.19773e-06	0.000225186
TRINITY_DN90392	300.104	-2.68168	4.21892e-06	0.000225536
TRINITY_DN15308	51.2181	-1.87538	4.25669e-06	0.000226768
TRINITY_DN42580	30.57	1.15626	4.29037e-06	0.000226992
TRINITY_DN76210	247.626	1.63537	4.28086e-06	0.000226992
TRINITY_DN44954	20.0216	1.26144	4.37599e-06	0.000230729
TRINITY_DN78403	358.37	-1.0983	4.43444e-06	0.000232635
TRINITY_DN95858	9.02	2.18997	4.44236e-06	0.000232635
TRINITY_DN69116	8.57313	2.19397	4.5414e-06	0.000234829
TRINITY_DN82643	27.1946	1.12052	4.52969e-06	0.000234829
TRINITY_DN86466	187.415	-0.698943	4.55372e-06	0.000234829
TRINITY_DN87300	12.3188	1.36367	4.58554e-06	0.000234829
TRINITY_DN87358	525.286	-1.45116	4.56715e-06	0.000234829
TRINITY_DN89767	51.8028	-3.20806	4.59104e-06	0.000234829
TRINITY_DN91622	501.066	-2.14305	4.58214e-06	0.000234829
TRINITY_DN80751	85.9578	-0.700996	4.61742e-06	0.000234895
TRINITY_DN93094	618.649	1.54458	4.62283e-06	0.000234895
TRINITY_DN86639	51.7811	-1.73775	4.68224e-06	0.000237131
TRINITY_DN89217	1006.08	-2.10033	4.70596e-06	0.00023755
TRINITY_DN80457	65.3644	-0.726209	4.73089e-06	0.000238029
TRINITY_DN91126	502.378	1.33387	4.74726e-06	0.000238074
TRINITY_DN88345	602.484	-0.636228	4.86152e-06	0.000243013
TRINITY_DN82131	62.3517	2.02095	4.88788e-06	0.00024354
TRINITY_DN86657	799.917	-1.37815	4.98869e-06	0.000247761
TRINITY_DN67632	28.2688	2.05916	5.13215e-06	0.000254066
TRINITY_DN86070	29.6915	1.4679	5.16697e-06	0.00025497
TRINITY_DN73885	550.747	0.696702	5.1916e-06	0.000255367
TRINITY_DN69739	125.822	-1.19422	5.2605e-06	0.000256977
TRINITY_DN79237	23.2407	1.82917	5.2744e-06	0.000256977
TRINITY_DN85594	14.2153	-2.68929	5.27001e-06	0.000256977
TRINITY_DN70278	121.968	1.38908	5.31527e-06	0.000258089
TRINITY_DN88801	1587.85	-0.701504	5.34412e-06	0.000258089
TRINITY_DN98102	28.92	0.939904	5.34752e-06	0.000258089
TRINITY_DN92516	207.455	-3.38873	5.3775e-06	0.000258725
TRINITY_DN90939	19.5657	-1.84676	5.4251e-06	0.000260202
TRINITY_DN87556	776.144	1.23031	5.48788e-06	0.000262396
TRINITY_DN93049	2642.51	-2.8521	5.56652e-06	0.000265332
TRINITY_DN91993	334.834	0.980576	5.65482e-06	0.000268709
TRINITY_DN31166	2.30199	3.4535	5.7841e-06	0.000270675
TRINITY_DN85334	218.753	-1.16325	5.77612e-06	0.000270675
TRINITY_DN86315	103.826	-1.0165	5.75114e-06	0.000270675
TRINITY_DN92008	260.249	-2.86603	5.77568e-06	0.000270675
TRINITY_DN93419	440.627	-1.26844	5.77901e-06	0.000270675
TRINITY_DN73794	89.1114	-1.98184	5.8224e-06	0.000271641
TRINITY_DN74674	14.1982	2.06273	5.85161e-06	0.000272179
TRINITY_DN88964	36.676	-1.89381	5.87114e-06	0.000272265
TRINITY_DN88229	66.3418	-1.9532	5.92155e-06	0.000273778
TRINITY_DN91683	6297.38	-3.14393	5.97853e-06	0.000275585
TRINITY_DN90806	27700.4	-1.2376	6.12526e-06	0.000281506
TRINITY_DN86688	277.794	-1.46578	6.16425e-06	0.000282455
TRINITY_DN40403	46.672	0.783727	6.19534e-06	0.000283037
TRINITY_DN88307	366.515	1.64969	6.23649e-06	0.000284074
TRINITY_DN91471	42.9441	-2.56334	6.28168e-06	0.000285288
TRINITY_DN68305	743.066	-2.30324	6.39767e-06	0.000289702
TRINITY_DN92242	40.5207	3.7772	6.48315e-06	0.000292711
TRINITY_DN92010	74.4779	-1.29507	6.7102e-06	0.000302077
TRINITY_DN92493	1992.42	1.03376	6.83427e-06	0.000306765
TRINITY_DN73570	45.1926	-2.07421	6.86395e-06	0.000307202
TRINITY_DN91023	149.59	-3.68466	6.96904e-06	0.000311001
TRINITY_DN91421	230.036	-2.23744	7.03671e-06	0.000313113
TRINITY_DN76734	8.03238	2.10076	7.05708e-06	0.000313115
TRINITY_DN82939	67.8035	1.21632	7.19071e-06	0.000318127
TRINITY_DN92454	623.685	-0.671088	7.26134e-06	0.000320331
TRINITY_DN87283	100.934	-1.99715	7.3101e-06	0.000321561
TRINITY_DN76067	22.5736	-2.15851	7.40902e-06	0.000324984
TRINITY_DN86850	109.723	-2.41089	7.46216e-06	0.000326385
TRINITY_DN87297	47.5945	1.32458	7.51329e-06	0.00032769
TRINITY_DN77572	21.1216	1.11472	7.61394e-06	0.000331142
TRINITY_DN61491	100.888	-1.45453	7.68236e-06	0.000331832
TRINITY_DN69022	193.338	-0.794592	7.71601e-06	0.000331832
TRINITY_DN86225	17.0355	2.41037	7.69958e-06	0.000331832
TRINITY_DN90493	269.104	-0.805733	7.65428e-06	0.000331832
TRINITY_DN93714	1484.29	-3.69738	7.76519e-06	0.000333016
TRINITY_DN91270	755.439	1.51785	7.79177e-06	0.000333228
TRINITY_DN90326	740.94	-1.91056	8.02076e-06	0.000342071
TRINITY_DN88856	284.998	1.43435	8.08771e-06	0.000343974
TRINITY_DN71078	58.4337	-2.71116	8.15224e-06	0.000345763
TRINITY_DN91464	235.674	2.47988	8.20485e-06	0.000347038
TRINITY_DN90198	387.195	-3.82802	8.25715e-06	0.000348293
TRINITY_DN57399	27.2235	-2.27815	8.28798e-06	0.000348639
TRINITY_DN95917	25.6076	1.3022	8.40863e-06	0.00035275
TRINITY_DN81774	234.783	-1.65724	8.5462e-06	0.000357547
TRINITY_DN86147	516.412	1.30102	8.71912e-06	0.000363793
TRINITY_DN91246	172.893	-0.804546	8.84064e-06	0.000367866
TRINITY_DN87614	624.36	-0.870248	8.96775e-06	0.00037215
TRINITY_DN94818	89.6756	1.98454	9.08387e-06	0.000375955
TRINITY_DN93387	3424.8	0.417214	9.17626e-06	0.00037876
TRINITY_DN99037	75.2321	1.55549	9.22492e-06	0.000379751
TRINITY_DN83856	348.354	1.18875	9.37521e-06	0.000384909
TRINITY_DN89724	368.317	-1.01903	9.44243e-06	0.000386637
TRINITY_DN86684	1492.08	-0.615345	9.47485e-06	0.000386936
TRINITY_DN82453	64.0139	-1.25935	9.53731e-06	0.000388456
TRINITY_DN78647	183.006	-2.2491	9.72628e-06	0.000395108
TRINITY_DN59431	674.143	1.9427	9.98417e-06	0.000403455
TRINITY_DN80208	236.727	-2.74251	9.98278e-06	0.000403455
TRINITY_DN90853	367.979	1.46611	1.03183e-05	0.000415866
TRINITY_DN94331	82.4803	-0.616351	1.05454e-05	0.000423907
TRINITY_DN87495	690.049	-0.723679	1.06263e-05	0.000426047
TRINITY_DN60828	185.336	0.73562	1.07768e-05	0.00043096
TRINITY_DN59822	31.319	0.891486	1.09213e-05	0.000435607
TRINITY_DN78520	96.7715	1.22654	1.11655e-05	0.000444195
TRINITY_DN90556	397.304	0.591606	1.12572e-05	0.000446689
TRINITY_DN84533	301.543	-0.788135	1.13159e-05	0.000447865
TRINITY_DN89894	31.8241	-1.63092	1.13615e-05	0.000448519
TRINITY_DN83642	29.3379	1.46206	1.15283e-05	0.000453939
TRINITY_DN74136	84.9652	2.7304	1.1627e-05	0.000456656
TRINITY_DN75437	1380.76	2.20939	1.17598e-05	0.000457261
TRINITY_DN75934	50.5587	2.25412	1.17444e-05	0.000457261
TRINITY_DN76767	59.3358	2.18227	1.17039e-05	0.000457261
TRINITY_DN87196	70.3985	-1.9064	1.17612e-05	0.000457261
TRINITY_DN91231	3744.7	1.98997	1.19286e-05	0.000462602
TRINITY_DN90959	1751.4	-1.21492	1.19713e-05	0.000463092
TRINITY_DN92247	37356.9	-1.30304	1.20267e-05	0.000464068
TRINITY_DN78477	330.126	-1.37284	1.21127e-05	0.000466218
TRINITY_DN79679	14.897	-2.05772	1.22695e-05	0.000469902
TRINITY_DN90433	1199.1	-1.1595	1.22666e-05	0.000469902
TRINITY_DN78810	37.7536	1.57826	1.23029e-05	0.000470015
TRINITY_DN97620	5.9632	1.38978	1.23344e-05	0.000470051
TRINITY_DN86158	550.022	1.01471	1.24083e-05	0.000471699
TRINITY_DN90304	121.09	-2.07692	1.27006e-05	0.000481624
TRINITY_DN91056	553.741	-0.61126	1.28196e-05	0.00048494
TRINITY_DN82736	36.6356	1.56405	1.30578e-05	0.000491536
TRINITY_DN86692	1806.52	-0.704827	1.30268e-05	0.000491536
TRINITY_DN76988	25.0929	1.82916	1.33228e-05	0.000499756
TRINITY_DN88432	53.472	-1.238	1.33411e-05	0.000499756
TRINITY_DN93761	383.75	-1.72396	1.34147e-05	0.000501291
TRINITY_DN88479	145.588	-3.22584	1.34549e-05	0.000501579
TRINITY_DN74948	173.02	3.09066	1.36651e-05	0.000506957
TRINITY_DN96480	69.8859	0.998978	1.36495e-05	0.000506957
TRINITY_DN88942	609.859	-2.70304	1.37263e-05	0.000508006
TRINITY_DN99432	20.3611	2.04721	1.39325e-05	0.0005144
TRINITY_DN91287	1136.98	-1.8706	1.43181e-05	0.000527371
TRINITY_DN67539	48.7746	-0.92091	1.45432e-05	0.000534384
TRINITY_DN89255	252.27	-0.93119	1.47208e-05	0.000539622
TRINITY_DN88077	83.6441	-1.64769	1.48184e-05	0.000541908
TRINITY_DN89269	89.0755	-0.90127	1.50011e-05	0.000544711
TRINITY_DN92555	159.811	-3.76612	1.49504e-05	0.000544711
TRINITY_DN98603	81.5147	1.6728	1.49772e-05	0.000544711
TRINITY_DN87487	108.475	-3.49812	1.5169e-05	0.000549512
TRINITY_DN88517	153.737	2.27814	1.53064e-05	0.000551891
TRINITY_DN90210	119.505	-1.81571	1.52962e-05	0.000551891
TRINITY_DN100396	0.96077	4.09399	1.5677e-05	0.000553683
TRINITY_DN77366	72.3742	-2.8678	1.55506e-05	0.000553683
TRINITY_DN81160	37.3088	-1.57557	1.56776e-05	0.000553683
TRINITY_DN85097	30.336	1.38046	1.56798e-05	0.000553683
TRINITY_DN86718	145.095	1.6075	1.55394e-05	0.000553683
TRINITY_DN87608	182.769	-0.660543	1.56652e-05	0.000553683
TRINITY_DN87713	50.891	1.52948	1.54792e-05	0.000553683
TRINITY_DN88527	786.109	2.53524	1.54021e-05	0.000553683
TRINITY_DN89345	189.114	-2.93294	1.55755e-05	0.000553683
TRINITY_DN75760	11.4355	-1.84941	1.57187e-05	0.000553788
TRINITY_DN90538	88.771	-1.72004	1.57984e-05	0.000555324
TRINITY_DN83374	153.47	1.56207	1.6038e-05	0.000561362
TRINITY_DN86437	78.0945	0.797437	1.60431e-05	0.000561362
TRINITY_DN81719	10.6846	2.39473	1.633e-05	0.00056753
TRINITY_DN85179	583.183	1.48782	1.63017e-05	0.00056753
TRINITY_DN94072	130709	1.95976	1.63134e-05	0.00056753
TRINITY_DN87636	309.516	-1.05499	1.65928e-05	0.000575366
TRINITY_DN68430	795.864	-1.80611	1.66531e-05	0.000576161
TRINITY_DN67820	111.616	1.05113	1.71599e-05	0.000589718
TRINITY_DN89573	618.381	0.756276	1.71306e-05	0.000589718
TRINITY_DN97824	16.2246	2.42161	1.71387e-05	0.000589718
TRINITY_DN83449	277.817	-2.55644	1.7275e-05	0.000592353
TRINITY_DN93952	1097.33	-1.25487	1.73398e-05	0.000593252
TRINITY_DN92464	1125.05	0.728215	1.75565e-05	0.000599335
TRINITY_DN86535	52.185	1.17856	1.77093e-05	0.000603213
TRINITY_DN88529	252.249	-0.93322	1.77591e-05	0.000603573
TRINITY_DN87147	71.0663	-1.53724	1.78531e-05	0.000605431
TRINITY_DN91204	146.4	-2.47044	1.79954e-05	0.000608917
TRINITY_DN71299	763.026	2.36697	1.82464e-05	0.000614708
TRINITY_DN87279	83.3107	0.917313	1.82268e-05	0.000614708
TRINITY_DN88216	113.904	-0.987542	1.87097e-05	0.000628941
TRINITY_DN100420	48.0366	1.2552	1.88523e-05	0.000632352
TRINITY_DN78401	29.6629	2.05918	1.914e-05	0.000636457
TRINITY_DN83396	136.258	1.82814	1.91019e-05	0.000636457
TRINITY_DN90100	685.599	0.855821	1.90935e-05	0.000636457
TRINITY_DN98082	56.5353	1.55546	1.90378e-05	0.000636457
TRINITY_DN88642	844.258	-1.54189	1.92451e-05	0.000637198
TRINITY_DN94017	117.766	-2.44908	1.92237e-05	0.000637198
TRINITY_DN70434	19.8653	2.20157	1.94954e-05	0.000638284
TRINITY_DN78135	109.954	0.852157	1.9651e-05	0.000638284
TRINITY_DN81771	317.472	-0.598405	1.95462e-05	0.000638284
TRINITY_DN83177	1155.06	0.947739	1.95027e-05	0.000638284
TRINITY_DN87904	176.972	-1.35904	1.94959e-05	0.000638284
TRINITY_DN90578	269.917	-1.31225	1.95989e-05	0.000638284
TRINITY_DN91064	150.246	-1.32488	1.94821e-05	0.000638284
TRINITY_DN92277	304.984	-2.02247	1.96312e-05	0.000638284
TRINITY_DN97221	39.791	1.40751	1.94291e-05	0.000638284
TRINITY_DN85741	45.2913	1.18288	1.99719e-05	0.000645659
TRINITY_DN87274	164.074	-0.748604	2.00039e-05	0.000645659
TRINITY_DN94052	201.067	2.36397	1.99584e-05	0.000645659
TRINITY_DN67333	177.925	1.23108	2.0167e-05	0.000645974
TRINITY_DN89720	440.974	-1.75562	2.00854e-05	0.000645974
TRINITY_DN90418	283.281	1.10578	2.01164e-05	0.000645974
TRINITY_DN93668	366.945	-0.663438	2.01814e-05	0.000645974
TRINITY_DN78838	283.444	0.690419	2.03679e-05	0.000650591
TRINITY_DN82666	418.255	-0.856874	2.06154e-05	0.00065659
TRINITY_DN84137	181.939	1.92372	2.0641e-05	0.00065659
TRINITY_DN78610	81.4402	1.49444	2.08584e-05	0.000662136
TRINITY_DN60464	27.1921	-0.97162	2.09672e-05	0.00066422
TRINITY_DN83972	384.078	1.77183	2.1448e-05	0.000678057
TRINITY_DN82729	418.5	-0.952863	2.17913e-05	0.000687497
TRINITY_DN70931	4.03436	1.86066	2.19235e-05	0.000690254
TRINITY_DN85118	342.018	1.86871	2.20176e-05	0.000691801
TRINITY_DN28225	8.31651	2.30581	2.2084e-05	0.000691831
TRINITY_DN86209	1291.11	0.980088	2.21084e-05	0.000691831
TRINITY_DN89123	51.8362	1.05642	2.2369e-05	0.000698427
TRINITY_DN93357	1464.5	0.673739	2.24553e-05	0.000698427
TRINITY_DN96585	38.5374	1.66966	2.24347e-05	0.000698427
TRINITY_DN91821	122.951	0.683524	2.27121e-05	0.000704992
TRINITY_DN93489	6007.91	0.525184	2.30259e-05	0.000713292
TRINITY_DN80846	137.036	-0.719141	2.34552e-05	0.000723681
TRINITY_DN81943	15.03	-1.85886	2.34498e-05	0.000723681
TRINITY_DN28894	45.1097	0.945515	2.3809e-05	0.000732377
TRINITY_DN89471	201.824	-1.05402	2.38322e-05	0.000732377
TRINITY_DN91262	3688.39	1.06501	2.40192e-05	0.000736653
TRINITY_DN80336	3115.5	-2.28003	2.41165e-05	0.000736701
TRINITY_DN90350	1435.5	0.708482	2.40721e-05	0.000736701
TRINITY_DN76320	7.51996	2.51988	2.43278e-05	0.000741685
TRINITY_DN78757	345.891	2.21958	2.44435e-05	0.00074374
TRINITY_DN87621	2367.95	-1.7976	2.46475e-05	0.000746549
TRINITY_DN91074	314.142	1.41925	2.46541e-05	0.000746549
TRINITY_DN92960	783.258	-0.61548	2.46813e-05	0.000746549
TRINITY_DN77897	39.8919	2.57318	2.49586e-05	0.00075213
TRINITY_DN81808	500.021	-1.11246	2.49635e-05	0.00075213
TRINITY_DN80129	24.4562	2.04654	2.5151e-05	0.000756297
TRINITY_DN89981	22.3802	-1.57503	2.52233e-05	0.000756995
TRINITY_DN87395	607.478	0.898709	2.53548e-05	0.000759461
TRINITY_DN69316	47.9466	-2.58236	2.60402e-05	0.000778477
TRINITY_DN43859	86.9745	0.722983	2.62695e-05	0.000783808
TRINITY_DN89453	103.068	-2.48994	2.65692e-05	0.000791218
TRINITY_DN85789	262.954	1.15246	2.71237e-05	0.000806171
TRINITY_DN91255	1549.46	1.20006	2.72015e-05	0.000806926
TRINITY_DN81977	337.157	-0.690887	2.73275e-05	0.000809103
TRINITY_DN60092	18.8624	2.19625	2.74472e-05	0.000811089
TRINITY_DN76949	155.654	-1.69056	2.75664e-05	0.000813051
TRINITY_DN91847	163.599	-2.70648	2.79356e-05	0.000820795
TRINITY_DN98877	57.4402	-2.03387	2.79098e-05	0.000820795
TRINITY_DN83088	537.598	-1.01149	2.84444e-05	0.000832927
TRINITY_DN84061	62.2823	1.13562	2.84567e-05	0.000832927
TRINITY_DN88092	1187.5	-0.919685	2.87236e-05	0.000839144
TRINITY_DN82258	138.768	1.01111	2.89097e-05	0.000842981
TRINITY_DN99651	9.64604	1.72565	2.90484e-05	0.000845425
TRINITY_DN87986	77.409	-0.702756	2.93681e-05	0.000853114
TRINITY_DN81474	66.7199	1.42502	2.94955e-05	0.000853908
TRINITY_DN90308	94.7407	-2.15529	2.95063e-05	0.000853908
TRINITY_DN25236	18.4064	1.86625	3.01589e-05	0.000871157
TRINITY_DN95904	43.9019	2.26342	3.02705e-05	0.000872742
TRINITY_DN87008	794.838	-1.18086	3.03526e-05	0.000873474
TRINITY_DN84391	89.712	1.1651	3.04566e-05	0.000874833
TRINITY_DN79762	195.318	-1.08937	3.07117e-05	0.000880516
TRINITY_DN88261	1069.37	0.724798	3.09748e-05	0.00088641
TRINITY_DN92051	238.261	1.92442	3.10412e-05	0.000886661
TRINITY_DN87212	1002.55	0.63462	3.15978e-05	0.000898181
TRINITY_DN90416	1118.85	-1.86587	3.16195e-05	0.000898181
TRINITY_DN90971	4743.77	-3.08301	3.15136e-05	0.000898181
TRINITY_DN62491	65.7427	-1.76087	3.20018e-05	0.000904463
TRINITY_DN85942	57.0779	1.80846	3.20373e-05	0.000904463
TRINITY_DN86547	9.38106	2.01024	3.20757e-05	0.000904463
TRINITY_DN88465	23.4362	-3.07392	3.20507e-05	0.000904463
TRINITY_DN84134	52.1987	1.00758	3.22671e-05	0.000908197
TRINITY_DN44192	38.4713	1.23025	3.24211e-05	0.000910082
TRINITY_DN84989	10.568	1.34645	3.24523e-05	0.000910082
TRINITY_DN92849	156.999	-0.716848	3.25747e-05	0.000911856
TRINITY_DN59166	3.89242	-2.20772	3.27741e-05	0.000913251
TRINITY_DN88191	425.903	-1.25483	3.27635e-05	0.000913251
TRINITY_DN91443	738.827	-0.795753	3.28025e-05	0.000913251
TRINITY_DN85046	35.5532	-1.44561	3.29877e-05	0.000915097
TRINITY_DN87218	139.868	-0.836828	3.29522e-05	0.000915097
TRINITY_DN88440	4449.82	1.04126	3.34462e-05	0.000926148
TRINITY_DN97971	13.964	-1.14239	3.37913e-05	0.000934024
TRINITY_DN87466	121.89	-0.91011	3.40935e-05	0.000940689
TRINITY_DN83806	35.6903	-2.85225	3.42013e-05	0.000941973
TRINITY_DN70726	14.6496	-1.84114	3.44343e-05	0.000946698
TRINITY_DN91348	11218.2	1.78419	3.46213e-05	0.000948451
TRINITY_DN95053	10.818	1.69229	3.4594e-05	0.000948451
TRINITY_DN67677	147.932	0.820107	3.50234e-05	0.000954837
TRINITY_DN86944	38.9123	-1.48443	3.50016e-05	0.000954837
TRINITY_DN91716	350.512	-0.728108	3.50404e-05	0.000954837
TRINITY_DN99119	5.51795	1.3766	3.5358e-05	0.000961788
TRINITY_DN74599	128.179	1.42246	3.56432e-05	0.000967836
TRINITY_DN87345	147.016	-1.45828	3.60023e-05	0.000975865
TRINITY_DN90446	135.911	-2.20613	3.62309e-05	0.000980337
TRINITY_DN95323	14.1607	1.59733	3.63502e-05	0.000981839
TRINITY_DN86413	111.721	2.11493	3.65242e-05	0.00098309
TRINITY_DN91916	6.10805	-2.80163	3.64823e-05	0.00098309
TRINITY_DN88833	261.764	-1.02798	3.66641e-05	0.000984182
TRINITY_DN91611	286.24	-1.18039	3.66927e-05	0.000984182
TRINITY_DN64168	93.1376	0.702629	3.6954e-05	0.000986039
TRINITY_DN89828	413.304	0.683555	3.68857e-05	0.000986039
TRINITY_DN92552	243.602	1.01216	3.69215e-05	0.000986039
TRINITY_DN34386	475.468	1.16055	3.71932e-05	0.000990704
TRINITY_DN92613	731.623	1.24435	3.74308e-05	0.000993595
TRINITY_DN98611	14.1074	-1.6304	3.73685e-05	0.000993595
TRINITY_DN83665	35.758	-1.89698	3.75543e-05	0.000995156
TRINITY_DN89195	761.093	-0.799738	3.80136e-05	0.00100462
TRINITY_DN92007	55.2255	-2.6431	3.80418e-05	0.00100462
TRINITY_DN86755	164.32	1.86095	3.83319e-05	0.00100995
TRINITY_DN86988	134.01	-0.570987	3.83748e-05	0.00100995
TRINITY_DN12768	6.73151	2.0085	3.87966e-05	0.00101757
TRINITY_DN89408	217.164	-3.25673	3.87416e-05	0.00101757
TRINITY_DN89931	2150.77	1.41423	3.90318e-05	0.001022
TRINITY_DN72450	281.641	-1.91975	3.93847e-05	0.00102774
TRINITY_DN84802	460.692	1.40105	3.93477e-05	0.00102774
TRINITY_DN53604	83.4948	-0.909636	3.96254e-05	0.00103227
TRINITY_DN77680	970.153	-1.51337	4.00378e-05	0.00104036
TRINITY_DN83762	96.2758	-0.847569	4.00709e-05	0.00104036
TRINITY_DN79154	103.238	1.45316	4.04435e-05	0.00104474
TRINITY_DN88586	318.534	-1.44242	4.04122e-05	0.00104474
TRINITY_DN93432	4101.79	-1.99768	4.0364e-05	0.00104474
TRINITY_DN86622	806.846	-1.5681	4.10257e-05	0.00105661
TRINITY_DN91636	1789.33	-1.32179	4.10401e-05	0.00105661
TRINITY_DN87668	1665.31	1.91191	4.11668e-05	0.0010581
TRINITY_DN86591	324.075	-0.771021	4.12644e-05	0.00105884
TRINITY_DN99299	15.6339	-1.68431	4.18726e-05	0.00107266
TRINITY_DN86612	30.6113	-1.729	4.21888e-05	0.00107897
TRINITY_DN89877	471.514	-0.866071	4.28102e-05	0.00109304
TRINITY_DN89936	136.04	-0.862202	4.33227e-05	0.00110247
TRINITY_DN85515	3112.91	-1.07841	4.33035e-05	0.00110247
TRINITY_DN91383	2072.8	-1.60871	4.41549e-05	0.0011218
TRINITY_DN83695	1498.08	-1.21806	4.43254e-05	0.00112427
TRINITY_DN2801	238.702	0.835522	4.45559e-05	0.00112641
TRINITY_DN76337	71.7862	-1.68488	4.45169e-05	0.00112641
TRINITY_DN90710	240.442	-1.40264	4.49023e-05	0.00113331
TRINITY_DN83712	240.49	1.4332	4.59766e-05	0.00115833
TRINITY_DN91036	432.162	0.569967	4.60443e-05	0.00115833
TRINITY_DN94145	374.628	0.680985	4.6317e-05	0.00116329
TRINITY_DN90097	25.2264	1.8546	4.64861e-05	0.00116564
TRINITY_DN93451	665.548	-0.51397	4.71639e-05	0.00118071
TRINITY_DN83848	353.909	-1.08654	4.75357e-05	0.00118656
TRINITY_DN93483	128.241	-1.16353	4.75517e-05	0.00118656
TRINITY_DN92330	2299.03	-0.664274	4.76633e-05	0.00118742
TRINITY_DN78055	45.7793	-1.31783	4.83078e-05	0.00120153
TRINITY_DN88724	75.7153	-0.728663	4.87668e-05	0.00121099
TRINITY_DN73986	398.022	-0.849553	4.89264e-05	0.00121225
TRINITY_DN84075	442.535	2.2623	4.89751e-05	0.00121225
TRINITY_DN81213	34.6745	1.09924	5.00244e-05	0.00123624
TRINITY_DN73938	128.413	1.49772	5.01847e-05	0.00123821
TRINITY_DN76376	164.203	-1.3336	5.03843e-05	0.0012393
TRINITY_DN77047	53.1161	1.69608	5.03897e-05	0.0012393
TRINITY_DN87326	794.915	-1.05157	5.06319e-05	0.00124327
TRINITY_DN91342	2221.52	-1.11514	5.07481e-05	0.00124414
TRINITY_DN88093	72.7623	1.11738	5.1e-05	0.00124832
TRINITY_DN86968	15.3649	-2.66648	5.12834e-05	0.00125327
TRINITY_DN53901	391.004	1.32155	5.21846e-05	0.00127285
TRINITY_DN99850	15.1903	-1.48453	5.225e-05	0.00127285
TRINITY_DN100027	117.183	1.81177	5.23581e-05	0.00127347
TRINITY_DN89544	829.723	1.24447	5.28744e-05	0.001284
TRINITY_DN85208	75.2361	1.16677	5.33852e-05	0.00129436
TRINITY_DN56940	65.4962	-0.964541	5.36617e-05	0.00129522
TRINITY_DN58863	12.1425	-3.4766	5.36732e-05	0.00129522
TRINITY_DN69354	8.50728	1.92546	5.35571e-05	0.00129522
TRINITY_DN40575	8.77646	1.54156	5.42271e-05	0.00130418
TRINITY_DN86134	122.462	-1.04274	5.42983e-05	0.00130418
TRINITY_DN90375	255.745	1.04464	5.42411e-05	0.00130418
TRINITY_DN87489	162.688	0.903006	5.65431e-05	0.00135598
TRINITY_DN97786	48.9293	1.22829	5.66502e-05	0.00135643
TRINITY_DN97809	24.4843	-2.45158	5.71781e-05	0.00136695
TRINITY_DN91914	59.9463	1.76304	5.7271e-05	0.00136705
TRINITY_DN92328	1329.75	1.26687	5.76325e-05	0.00137354
TRINITY_DN89545	383.104	-0.727909	5.80526e-05	0.00138142
TRINITY_DN74984	545.249	0.843182	5.82542e-05	0.00138408
TRINITY_DN87472	24.8725	1.21076	5.85506e-05	0.00138897
TRINITY_DN84509	436.369	-0.992026	5.87912e-05	0.0013898
TRINITY_DN92066	84.2927	0.813495	5.87526e-05	0.0013898
TRINITY_DN94085	242.83	-2.21619	5.88562e-05	0.0013898
TRINITY_DN60191	394.584	1.66763	5.92292e-05	0.00139433
TRINITY_DN91758	458.192	-0.549405	5.91449e-05	0.00139433
TRINITY_DN83076	948.258	1.86028	5.93642e-05	0.00139538
TRINITY_DN80326	609.465	1.59397	5.97972e-05	0.00140341
TRINITY_DN90778	74.6496	-2.3074	5.98978e-05	0.00140363
TRINITY_DN15181	290.091	0.969154	6.01771e-05	0.00140377
TRINITY_DN89098	491.819	2.00904	6.01619e-05	0.00140377
TRINITY_DN90523	148.401	-0.747789	6.01346e-05	0.00140377
TRINITY_DN91276	92.9483	-1.82079	6.05913e-05	0.00141129
TRINITY_DN74700	4.77848	-3.69365	6.08362e-05	0.00141486
TRINITY_DN88382	103.68	-1.1088	6.11194e-05	0.00141716
TRINITY_DN99838	429.225	1.82118	6.11029e-05	0.00141716
TRINITY_DN86987	116.041	0.881365	6.14895e-05	0.00142146
TRINITY_DN94031	46.3663	0.788003	6.14159e-05	0.00142146
TRINITY_DN83409	9.43815	-2.25719	6.2109e-05	0.00143148
TRINITY_DN85819	306.007	-2.03723	6.20986e-05	0.00143148
TRINITY_DN85459	25.7985	-3.33726	6.25606e-05	0.00143857
TRINITY_DN93917	77.4659	-2.80783	6.26035e-05	0.00143857
TRINITY_DN92777	506.17	-1.54544	6.34199e-05	0.00145516
TRINITY_DN93506	62.608	-2.80472	6.36484e-05	0.00145823
TRINITY_DN93124	738.483	1.11098	6.37624e-05	0.00145867
TRINITY_DN56880	111.286	-1.49162	6.40144e-05	0.00146226
TRINITY_DN82776	410.709	1.9906	6.41692e-05	0.00146363
TRINITY_DN84629	56.2352	-1.18142	6.45276e-05	0.00146962
TRINITY_DN88359	140.658	0.917935	6.49645e-05	0.00147739
TRINITY_DN18482	9.5621	1.59992	6.51817e-05	0.00148014
TRINITY_DN91368	355.436	-1.10425	6.62544e-05	0.00150229
TRINITY_DN78213	183.582	1.69886	6.64805e-05	0.0015052
TRINITY_DN72017	143.238	-0.638119	6.66952e-05	0.00150784
TRINITY_DN3054	2539.54	-1.22257	6.76596e-05	0.0015274
TRINITY_DN89580	38.3356	1.9447	6.9109e-05	0.00155784
TRINITY_DN86689	224.459	-2.31254	6.95827e-05	0.00156622
TRINITY_DN91588	155.885	0.825795	7.05194e-05	0.00158499
TRINITY_DN68792	24.1919	-3.16234	7.12083e-05	0.00158657
TRINITY_DN69846	574.007	-0.803034	7.1108e-05	0.00158657
TRINITY_DN83764	78.681	-1.69484	7.07187e-05	0.00158657
TRINITY_DN85922	263.394	-2.06725	7.10886e-05	0.00158657
TRINITY_DN85983	75.5989	1.04506	7.09861e-05	0.00158657
TRINITY_DN90813	413.264	-1.37728	7.11171e-05	0.00158657
TRINITY_DN18346	44.5781	-1.20738	7.14902e-05	0.00159055
TRINITY_DN71321	101.147	0.571867	7.18033e-05	0.00159521
TRINITY_DN79437	3823.62	-1.17114	7.20091e-05	0.00159748
TRINITY_DN81854	585.198	2.5107	7.27321e-05	0.0016112
TRINITY_DN84178	127.571	1.23884	7.31412e-05	0.00161793
TRINITY_DN58306	982.081	2.11022	7.35382e-05	0.00162376
TRINITY_DN85428	176.793	1.40651	7.36153e-05	0.00162376
TRINITY_DN81645	117.677	1.919	7.39513e-05	0.00162883
TRINITY_DN86332	391.163	-0.762609	7.4154e-05	0.00163096
TRINITY_DN82846	29.4607	1.28031	7.52874e-05	0.00165353
TRINITY_DN80179	400.013	0.781946	7.54015e-05	0.00165368
TRINITY_DN85262	525.628	-0.713345	7.56391e-05	0.00165417
TRINITY_DN86221	165.372	-1.1836	7.56135e-05	0.00165417
TRINITY_DN66948	76.1922	2.23041	7.59276e-05	0.00165813
TRINITY_DN89940	3011.52	-0.642451	7.62817e-05	0.0016635
TRINITY_DN92723	545.098	-2.13504	7.77372e-05	0.00169285
TRINITY_DN17283	34.7771	1.75832	7.89583e-05	0.00171701
TRINITY_DN80512	264.994	1.15527	7.9438e-05	0.001725
TRINITY_DN90874	263.668	-1.06426	7.98048e-05	0.00173053
TRINITY_DN12762	1.56637	3.62434	8.02282e-05	0.00173071
TRINITY_DN60777	168.631	-0.659317	8.04595e-05	0.00173071
TRINITY_DN77677	7.02411	1.77887	8.03771e-05	0.00173071
TRINITY_DN80240	10.6915	-2.56787	8.04019e-05	0.00173071
TRINITY_DN85677	172.166	-0.824063	8.04875e-05	0.00173071
TRINITY_DN87640	111.803	-0.930911	8.01208e-05	0.00173071
TRINITY_DN82552	2.66791	2.62154	8.06633e-05	0.00173207
TRINITY_DN89783	314.009	-0.75331	8.08784e-05	0.00173427
TRINITY_DN89180	261.113	-0.760695	8.12072e-05	0.00173631
TRINITY_DN93196	722.925	-0.960386	8.13119e-05	0.00173631
TRINITY_DN93646	9.41714	-2.94244	8.12018e-05	0.00173631
TRINITY_DN90558	595.765	-0.827414	8.14298e-05	0.00173642
TRINITY_DN86982	115.349	-3.33734	8.19619e-05	0.00174535
TRINITY_DN17506	43.7865	0.882072	8.2864e-05	0.00175969
TRINITY_DN77501	5.74569	-2.50623	8.28427e-05	0.00175969
TRINITY_DN61729	71.882	1.00814	8.34645e-05	0.00176756
TRINITY_DN88784	170.583	-0.640261	8.34131e-05	0.00176756
TRINITY_DN93823	582.547	-2.6812	8.37543e-05	0.00177126
TRINITY_DN31986	56.8629	1.66363	8.47869e-05	0.00178574
TRINITY_DN86527	242.389	-0.772897	8.46477e-05	0.00178574
TRINITY_DN97530	127.482	1.42138	8.4703e-05	0.00178574
TRINITY_DN86111	5.30614	-3.17871	8.50827e-05	0.00178953
TRINITY_DN89608	105.562	-0.564417	8.58581e-05	0.00180337
TRINITY_DN86398	156.37	-0.867688	8.64033e-05	0.00181235
TRINITY_DN92062	160.58	-2.01063	8.68539e-05	0.00181932
TRINITY_DN72831	592.19	0.942468	8.72274e-05	0.00182466
TRINITY_DN90882	915.139	1.26099	8.77768e-05	0.00183367
TRINITY_DN66607	10.8715	-2.73952	8.85367e-05	0.00184703
TRINITY_DN84655	58.5783	1.08843	8.88068e-05	0.00184991
TRINITY_DN87365	146.455	-0.881202	8.90351e-05	0.00184991
TRINITY_DN89446	9.50782	-2.39401	8.89629e-05	0.00184991
TRINITY_DN94019	831.518	0.553152	9.05605e-05	0.00187907
TRINITY_DN89861	72.4971	-2.45685	9.07036e-05	0.00187951
TRINITY_DN85363	435.117	-0.526509	9.16605e-05	0.00189678
TRINITY_DN81681	2.22343	2.31499	9.19201e-05	0.0018996
TRINITY_DN89959	511.616	-1.93614	9.21434e-05	0.00190166
TRINITY_DN56421	31.4012	0.797494	9.3338e-05	0.00192374
TRINITY_DN89501	525.676	-3.00996	9.34836e-05	0.00192416
TRINITY_DN91361	193.477	-1.50475	9.3927e-05	0.00193071
TRINITY_DN89003	456.682	-0.845973	9.43605e-05	0.00193703
TRINITY_DN80097	66.7797	-0.836403	9.47133e-05	0.00194169
TRINITY_DN82895	30.7518	1.22792	9.56627e-05	0.00195854
TRINITY_DN74184	358.026	-1.22513	9.58082e-05	0.00195892
TRINITY_DN88338	320.984	-0.697215	9.61131e-05	0.00196254
TRINITY_DN92436	6185.6	-1.3095	9.67301e-05	0.00197253
TRINITY_DN86275	773.322	-1.1031	9.72621e-05	0.00198075
TRINITY_DN33385	70.9402	-0.960127	9.76758e-05	0.00198393
TRINITY_DN93504	1485.12	0.494923	9.7572e-05	0.00198393
TRINITY_DN82515	11.2015	-1.28747	9.79067e-05	0.001986
TRINITY_DN34717	30.3154	-1.42328	9.83623e-05	0.00198954
TRINITY_DN78488	21.9289	-1.51229	9.86795e-05	0.00198954
TRINITY_DN79659	215.087	-1.20757	9.89376e-05	0.00198954
TRINITY_DN86410	1162.3	1.20727	9.8913e-05	0.00198954
TRINITY_DN87695	45.6588	0.825319	9.89101e-05	0.00198954
TRINITY_DN90424	88.7976	-0.801911	9.91154e-05	0.00198954
TRINITY_DN91521	1181.86	1.39896	9.89275e-05	0.00198954
TRINITY_DN92104	146.705	-1.36831	9.9018e-05	0.00198954
TRINITY_DN93961	119.325	0.75587	9.93297e-05	0.00199125
TRINITY_DN88125	352.915	-3.19267	9.98778e-05	0.00199963
TRINITY_DN85565	376.665	-0.817199	0.000100494	0.00200675
TRINITY_DN88095	154.049	-0.741987	0.000100402	0.00200675
TRINITY_DN68681	10.3316	1.94872	0.00010083	0.00201086
TRINITY_DN94109	488.578	-0.685677	0.000101039	0.00201242
TRINITY_DN80234	11.5386	1.483	0.000101204	0.0020131
TRINITY_DN92972	5420.77	-1.44401	0.000101998	0.00202627
TRINITY_DN86035	61.4777	0.970637	0.000102155	0.00202677
TRINITY_DN89547	78.2391	-0.796792	0.000102683	0.00203463
TRINITY_DN82793	81.5629	1.85786	0.00010314	0.00203576
TRINITY_DN84050	16.4469	0.894174	0.000103695	0.00203576
TRINITY_DN85841	551.415	0.868226	0.000103798	0.00203576
TRINITY_DN87637	911.279	0.978177	0.000103726	0.00203576
TRINITY_DN91812	288.614	-1.04106	0.000103113	0.00203576
TRINITY_DN92652	1633.82	0.568293	0.000103545	0.00203576
TRINITY_DN92994	17098.4	1.39111	0.000102879	0.00203576
TRINITY_DN99955	145.175	0.721703	0.000103299	0.00203576
TRINITY_DN74382	2594.9	1.02991	0.000105239	0.0020614
TRINITY_DN72911	31.5232	-1.78935	0.000106044	0.00207453
TRINITY_DN94112	977.919	-1.02901	0.000106264	0.00207619
TRINITY_DN83201	791.674	-2.13489	0.00010645	0.00207719
TRINITY_DN84971	52.2091	1.1149	0.000106747	0.00207927
TRINITY_DN92847	9.44654	-3.49725	0.000106827	0.00207927
TRINITY_DN92819	1292.18	-1.13751	0.000107174	0.00208339
TRINITY_DN77191	105.332	-0.957494	0.000108553	0.00209433
TRINITY_DN78549	6.25554	1.98084	0.000108263	0.00209433
TRINITY_DN78849	103.084	-0.84228	0.000108017	0.00209433
TRINITY_DN83138	193.562	-1.19419	0.00010819	0.00209433
TRINITY_DN92249	2763.82	1.51715	0.000108408	0.00209433
TRINITY_DN92429	140.226	-2.42148	0.000108472	0.00209433
TRINITY_DN58128	7.91664	1.43409	0.000109476	0.00210951
TRINITY_DN89657	97169.2	1.72443	0.000110104	0.00211895
TRINITY_DN13712	2.88809	2.03704	0.000111708	0.00213817
TRINITY_DN72446	34.7311	-2.49187	0.000111986	0.00213817
TRINITY_DN86243	1368.55	-3.03358	0.000111865	0.00213817
TRINITY_DN87195	134.142	-3.04443	0.000111808	0.00213817
TRINITY_DN87883	390.361	-1.48845	0.000111818	0.00213817
TRINITY_DN88569	394.433	1.25473	0.000112075	0.00213817
TRINITY_DN91371	629.567	-1.33541	0.000111758	0.00213817
TRINITY_DN83503	79.2966	1.61338	0.000112504	0.0021437
TRINITY_DN87178	98.8429	0.989179	0.000113001	0.00215051
TRINITY_DN91457	291.901	0.765835	0.000115176	0.0021867
TRINITY_DN92913	6073.68	-1.32319	0.000115186	0.0021867
TRINITY_DN95841	19.9454	1.65759	0.000115431	0.00218865
TRINITY_DN55960	117.815	-1.17822	0.00011597	0.00219616
TRINITY_DN88671	167.917	-2.09008	0.00011726	0.00221786
TRINITY_DN89071	246.897	-0.641385	0.000117474	0.00221918
TRINITY_DN47600	62.0672	1.52274	0.000118643	0.00223368
TRINITY_DN80704	67.4708	2.01782	0.000118677	0.00223368
TRINITY_DN92708	353.693	-2.06632	0.000118513	0.00223368
TRINITY_DN66724	33.6804	1.35919	0.000119652	0.00224648
TRINITY_DN81428	100.916	1.60517	0.000119795	0.00224648
TRINITY_DN85488	150.961	-1.057	0.000119734	0.00224648
TRINITY_DN88399	20.4036	-1.19831	0.000120061	0.00224873
TRINITY_DN84585	99.6159	0.87787	0.000122157	0.00228521
TRINITY_DN67716	32.8263	2.024	0.000122537	0.00228677
TRINITY_DN91282	263.766	-0.469982	0.000122503	0.00228677
TRINITY_DN88214	224.801	0.663705	0.000122931	0.00229133
TRINITY_DN6383	9.28854	1.63561	0.000124036	0.00230913
TRINITY_DN43590	6.91443	2.16562	0.000124483	0.00231466
TRINITY_DN75667	1016.01	-0.543054	0.000125179	0.002322
TRINITY_DN79810	7.94857	2.08363	0.000125031	0.002322
TRINITY_DN81533	14.6959	1.30323	0.000125484	0.00232486
TRINITY_DN87181	72.4371	1.05218	0.000125954	0.00233033
TRINITY_DN93354	954.17	-1.74733	0.000126083	0.00233033
TRINITY_DN93097	1371.71	-0.901369	0.000127277	0.00234959
TRINITY_DN69945	319.818	1.77699	0.000127663	0.00235161
TRINITY_DN88183	351.568	-0.399035	0.000127692	0.00235161
TRINITY_DN86615	329.005	-1.6042	0.000128058	0.00235554
TRINITY_DN73021	78.9112	-1.01267	0.000128621	0.00236025
TRINITY_DN82161	28.8316	-2.29598	0.000128542	0.00236025
TRINITY_DN87353	699.949	-1.18868	0.000129292	0.00236974
TRINITY_DN75103	7.12714	-1.57822	0.000130212	0.00238375
TRINITY_DN90506	180.123	-1.87417	0.000130744	0.00239066
TRINITY_DN91787	307.694	0.621459	0.00013119	0.00239596
TRINITY_DN93596	343.787	0.579653	0.000131439	0.00239767
TRINITY_DN77443	48.9389	1.89335	0.000132371	0.00240897
TRINITY_DN90188	54.9647	-1.88497	0.000132307	0.00240897
TRINITY_DN75446	67.1355	1.22379	0.000135114	0.00243871
TRINITY_DN81651	172.306	-0.905886	0.000135053	0.00243871
TRINITY_DN82995	1421.22	-1.64283	0.000134834	0.00243871
TRINITY_DN90631	738.854	1.31476	0.000134501	0.00243871
TRINITY_DN91341	588.095	-1.63731	0.000134234	0.00243871
TRINITY_DN91731	770.878	-0.508057	0.000134477	0.00243871
TRINITY_DN93392	563.511	-1.35433	0.000134874	0.00243871
TRINITY_DN89750	643.114	2.1371	0.000135449	0.00244188
TRINITY_DN86553	604.209	0.470344	0.00013786	0.00248244
TRINITY_DN90822	12.1769	-2.89041	0.00013951	0.00250922
TRINITY_DN85767	18.5558	1.28713	0.000139718	0.00251003
TRINITY_DN81913	47.0151	-1.53808	0.00014003	0.00251271
TRINITY_DN74087	22.3211	0.982221	0.000140374	0.00251595
TRINITY_DN82661	36.0381	2.10027	0.000141451	0.00252936
TRINITY_DN93228	182.484	-2.06072	0.000141433	0.00252936
TRINITY_DN65656	27.6063	-2.32451	0.000142151	0.00253894
TRINITY_DN76476	22.6827	-2.21587	0.000143652	0.00256276
TRINITY_DN60230	717.197	-0.736534	0.000144315	0.00257135
TRINITY_DN91533	266.756	-0.812183	0.000144467	0.00257135
TRINITY_DN80207	17.8292	-1.6963	0.000146021	0.002593
TRINITY_DN83453	293.518	-1.17547	0.000145971	0.002593
TRINITY_DN71090	312.708	1.11257	0.000147117	0.00260735
TRINITY_DN88461	32.8312	-1.94698	0.000147298	0.00260735
TRINITY_DN92494	1080.62	-1.50389	0.000147337	0.00260735
TRINITY_DN87327	89.32	-1.51742	0.0001481	0.00261572
TRINITY_DN90192	353.021	-2.2448	0.000148149	0.00261572
TRINITY_DN55411	8.31739	1.79757	0.000149195	0.00261998
TRINITY_DN72386	16.5157	-2.25211	0.000149242	0.00261998
TRINITY_DN86159	182.924	0.791899	0.000148615	0.00261998
TRINITY_DN90063	327.27	-1.74255	0.000148819	0.00261998
TRINITY_DN96031	22.3602	1.28797	0.000149068	0.00261998
TRINITY_DN100677	18.6299	3.03459	0.000150246	0.00263161
TRINITY_DN92358	103.524	0.817873	0.00015016	0.00263161
TRINITY_DN83993	281.332	-0.653406	0.000150747	0.00263739
TRINITY_DN93127	1512.89	0.581474	0.000151499	0.00264454
TRINITY_DN93574	1667.14	0.399031	0.000151482	0.00264454
TRINITY_DN92421	1628.47	-0.622284	0.000152598	0.00265969
TRINITY_DN93960	1678.34	-1.23608	0.000152713	0.00265969
TRINITY_DN93932	58.3223	0.829571	0.000153817	0.00267589
TRINITY_DN85967	111.881	-1.01677	0.000155185	0.00269665
TRINITY_DN90203	525.049	-0.491662	0.000155842	0.00270501
TRINITY_DN84182	128.698	0.768152	0.00015702	0.00272239
TRINITY_DN91058	134.068	-1.23462	0.000157276	0.00272376
TRINITY_DN72933	60.296	1.4116	0.000157838	0.00273041
TRINITY_DN87497	10.2022	-2.26847	0.000158159	0.0027329
TRINITY_DN90955	3784.27	-2.5242	0.000159138	0.00274674
TRINITY_DN83907	159.937	1.20779	0.000159575	0.0027512
TRINITY_DN99124	38.4653	1.56843	0.000160259	0.0027599
TRINITY_DN83684	42.2385	0.887975	0.000162054	0.0027877
TRINITY_DN86320	100.266	-0.757944	0.000162594	0.00279347
TRINITY_DN94861	5.3886	-3.23961	0.000162753	0.00279347
TRINITY_DN37817	77.277	1.20404	0.000163953	0.00280698
TRINITY_DN81794	50.4262	-1.43857	0.000164087	0.00280698
TRINITY_DN94261	24.8755	1.21625	0.000163742	0.00280698
TRINITY_DN82477	98.6762	1.47056	0.000164385	0.00280897
TRINITY_DN80101	49.5263	1.51797	0.000165258	0.0028114
TRINITY_DN86840	532.191	1.18465	0.000164917	0.0028114
TRINITY_DN88863	1074.54	-2.10081	0.000165208	0.0028114
TRINITY_DN90327	19.2777	-2.43891	0.000165237	0.0028114
TRINITY_DN92601	306.195	-3.13897	0.00016663	0.00282848
TRINITY_DN98390	8.76803	2.22944	0.000166569	0.00282848
TRINITY_DN82072	1945.82	1.58641	0.000167065	0.00283275
TRINITY_DN71030	14.4143	-2.27548	0.00016741	0.00283305
TRINITY_DN84955	414.039	-1.00039	0.000167605	0.00283305
TRINITY_DN89464	129.788	-1.42936	0.000167635	0.00283305
TRINITY_DN86856	358.562	1.5032	0.00016913	0.00285518
TRINITY_DN90849	152.975	0.669253	0.000170767	0.0028769
TRINITY_DN67629	52.41	-0.770419	0.00017079	0.0028769
TRINITY_DN71416	92.874	-0.867147	0.000171332	0.00288287
TRINITY_DN83250	42.2753	2.16951	0.000173533	0.00291672
TRINITY_DN77900	4.64129	-2.06829	0.000174129	0.00292294
TRINITY_DN92184	230.906	0.496312	0.000174283	0.00292294
TRINITY_DN85973	7.77731	-3.53632	0.000174594	0.00292497
TRINITY_DN88787	28.7622	-2.42155	0.000175592	0.00293849
TRINITY_DN78562	14.9216	1.29083	0.000176974	0.0029552
TRINITY_DN83792	779.299	1.34584	0.000176957	0.0029552
TRINITY_DN21069	21.7979	-0.997421	0.000178122	0.00296164
TRINITY_DN81770	130.194	0.926941	0.000178322	0.00296164
TRINITY_DN89551	1175.63	-0.949272	0.00017832	0.00296164
TRINITY_DN91995	523.737	-1.78826	0.000178146	0.00296164
TRINITY_DN92427	48.3959	0.883555	0.000177579	0.00296164
TRINITY_DN63867	2.31317	3.1648	0.000178668	0.00296246
TRINITY_DN73762	78.076	-1.90858	0.000178923	0.00296246
TRINITY_DN93287	237.757	-0.829722	0.000178948	0.00296246
TRINITY_DN88392	10.2634	-2.50865	0.000179967	0.00297208
TRINITY_DN91849	677.316	-0.752257	0.000180302	0.00297208
TRINITY_DN92119	408.224	-1.45475	0.000180216	0.00297208
TRINITY_DN93922	561.82	1.76712	0.000180009	0.00297208
TRINITY_DN77091	42.5635	1.12056	0.000180782	0.00297682
TRINITY_DN78881	22.2074	1.53321	0.000182482	0.0030016
TRINITY_DN39152	2.28186	2.50111	0.000183159	0.00300951
TRINITY_DN94116	105.192	-2.49383	0.000183465	0.00301133
TRINITY_DN79431	5.95922	2.08639	0.00018562	0.00304346
TRINITY_DN76375	59.4429	0.856651	0.000187499	0.00307099
TRINITY_DN77325	20.9267	-1.57648	0.000187948	0.00307181
TRINITY_DN79549	247.928	1.21712	0.000187884	0.00307181
TRINITY_DN91855	825.322	0.868889	0.000188407	0.00307605
TRINITY_DN56521	14.1903	-2.89722	0.000189507	0.00309073
TRINITY_DN59158	663.355	-0.700243	0.000191263	0.00311606
TRINITY_DN92763	176.304	-0.45878	0.000194096	0.00315887
TRINITY_DN78173	48.7644	0.754605	0.000197032	0.00320328
TRINITY_DN93620	10454.1	1.27848	0.000197463	0.0032069
TRINITY_DN84761	171.619	1.36194	0.000198061	0.00321322
TRINITY_DN93712	2010.54	-1.18647	0.000199686	0.00323618
TRINITY_DN91942	1058.55	1.16118	0.000200951	0.00325325
TRINITY_DN73255	19.6867	1.02133	0.000201872	0.00326473
TRINITY_DN88044	11144.5	1.94728	0.000203561	0.00328859
TRINITY_DN4961	3.09426	1.63131	0.000204999	0.00330142
TRINITY_DN82840	101.085	-3.05592	0.000204828	0.00330142
TRINITY_DN93285	116.214	-2.74355	0.000204624	0.00330142
TRINITY_DN86296	100.288	-0.761144	0.000207694	0.00334133
TRINITY_DN85156	121.329	-0.694763	0.000208585	0.00334171
TRINITY_DN85795	198.998	-0.855856	0.000208296	0.00334171
TRINITY_DN92243	13433.8	1.87999	0.000208529	0.00334171
TRINITY_DN95430	5.96862	2.53745	0.000208363	0.00334171
TRINITY_DN89775	294.156	-0.571523	0.000209026	0.00334529
TRINITY_DN96259	9.82545	1.7245	0.000209875	0.00335539
TRINITY_DN74961	2.98917	-3.60571	0.000210614	0.00336371
TRINITY_DN90526	244.628	-0.686472	0.000212078	0.00338357
TRINITY_DN78942	36.4069	0.617329	0.000212843	0.0033918
TRINITY_DN93598	1556.42	-1.32797	0.000213034	0.0033918
TRINITY_DN91115	739.431	-1.15892	0.000214375	0.00340963
TRINITY_DN92327	110.219	0.982025	0.000215467	0.00342345
TRINITY_DN92362	235.732	0.955217	0.000216313	0.00343336
TRINITY_DN80389	44.7835	0.797023	0.00021671	0.00343611
TRINITY_DN53884	171.075	-0.792967	0.00021706	0.00343715
TRINITY_DN89641	817.722	-0.463875	0.000217445	0.00343715
TRINITY_DN91329	310.277	1.3439	0.000217348	0.00343715
TRINITY_DN87360	138.624	-0.845704	0.000218079	0.00344363
TRINITY_DN500	166.716	-1.07165	0.000221084	0.00348037
TRINITY_DN51498	91.8793	-3.28127	0.000220854	0.00348037
TRINITY_DN84830	315.62	1.12144	0.000220877	0.00348037
TRINITY_DN92123	1129.61	-0.666731	0.000223733	0.00351849
TRINITY_DN80342	97.7428	-2.09359	0.00022414	0.00352128
TRINITY_DN86934	123.993	-0.724849	0.00022445	0.00352256
TRINITY_DN71721	23.1304	1.52663	0.000227215	0.00356233
TRINITY_DN80419	327.489	-2.75564	0.000227779	0.00356753
TRINITY_DN57499	19.5531	-2.07286	0.000229619	0.0035927
TRINITY_DN91039	36.6847	-2.10736	0.000230301	0.00359971
TRINITY_DN86170	342.423	-0.852235	0.000232554	0.00363124
TRINITY_DN84462	1336.05	1.47569	0.000233353	0.00363272
TRINITY_DN89810	188.4	-0.609712	0.000233593	0.00363272
TRINITY_DN90911	297.905	-0.990063	0.000233304	0.00363272
TRINITY_DN92089	62.2236	-2.37274	0.000233421	0.00363272
TRINITY_DN33336	33.4423	1.81158	0.000235404	0.00365719
TRINITY_DN10331	9.28553	-1.82796	0.000236186	0.00366565
TRINITY_DN54700	113.668	1.06986	0.000236727	0.00367034
TRINITY_DN86739	4679.34	-1.5007	0.000238591	0.00369551
TRINITY_DN18368	280.25	1.3788	0.000239134	0.00369649
TRINITY_DN92326	416.863	0.930886	0.000238905	0.00369649
TRINITY_DN93371	292.461	-3.04459	0.000239432	0.00369738
TRINITY_DN58760	22.4045	1.60118	0.000239828	0.0036998
TRINITY_DN86573	493.673	-0.509441	0.000240598	0.00370107
TRINITY_DN86695	334.02	-3.03284	0.000240644	0.00370107
TRINITY_DN89713	92.3724	-2.33809	0.000240873	0.00370107
TRINITY_DN98793	143.737	1.20051	0.000240303	0.00370107
TRINITY_DN91618	953.61	-0.882123	0.000242184	0.00371751
TRINITY_DN88339	565.971	-0.607875	0.000243173	0.00372527
TRINITY_DN97679	9.40319	1.88468	0.000243053	0.00372527
TRINITY_DN79105	870.7	0.986157	0.000244583	0.00373701
TRINITY_DN89732	1574.33	-0.638882	0.000244408	0.00373701
TRINITY_DN90770	253.96	-1.60717	0.000244668	0.00373701
TRINITY_DN92808	1623	-0.487601	0.000245102	0.00373993
TRINITY_DN86736	39.9352	-2.0267	0.000246336	0.00375504
TRINITY_DN89763	201.726	-1.1035	0.000246752	0.00375766
TRINITY_DN89338	194.052	0.879647	0.000247336	0.00376283
TRINITY_DN90328	527.985	1.15249	0.000247981	0.00376892
TRINITY_DN1388	33.7611	1.50433	0.000248233	0.00376903
TRINITY_DN78999	29.5775	1.25657	0.000248733	0.0037729
TRINITY_DN89490	41.3213	0.99113	0.000249196	0.0037762
TRINITY_DN90422	8447.59	-1.1398	0.00024969	0.00377997
TRINITY_DN61341	17.6129	-1.90067	0.000250733	0.00379186
TRINITY_DN85280	1689.8	-3.05847	0.000250968	0.00379186
TRINITY_DN84400	173.248	-0.469002	0.000254008	0.00383403
TRINITY_DN96789	861.671	1.62494	0.00025456	0.0038386
TRINITY_DN59272	126.221	0.774356	0.000257062	0.00386208
TRINITY_DN83109	19.1053	1.1059	0.000257066	0.00386208
TRINITY_DN88303	111.333	1.92594	0.000257121	0.00386208
TRINITY_DN91974	1712.42	1.30544	0.000256898	0.00386208
TRINITY_DN83139	6.81056	2.15103	0.000258845	0.00388419
TRINITY_DN83691	358.714	1.78662	0.000261267	0.00391623
TRINITY_DN88446	12675.9	1.64544	0.000261489	0.00391623
TRINITY_DN100049	13.0443	1.81496	0.000262376	0.00392188
TRINITY_DN42093	83.5631	1.12559	0.00026219	0.00392188
TRINITY_DN91020	124.326	-0.902001	0.000263628	0.00393678
TRINITY_DN86361	50.9894	0.797092	0.00026505	0.00395113
TRINITY_DN88710	149.109	-0.828515	0.000265102	0.00395113
TRINITY_DN93276	179.818	-1.12474	0.00026548	0.00395293
TRINITY_DN16915	37.0688	-1.9868	0.000267304	0.00396714
TRINITY_DN79421	167.508	-0.83478	0.000266883	0.00396714
TRINITY_DN87779	619.67	-0.75754	0.000267465	0.00396714
TRINITY_DN93045	1065.81	0.697122	0.000267314	0.00396714
TRINITY_DN33266	3292.06	0.836328	0.000268045	0.0039681
TRINITY_DN76756	182.144	-0.552086	0.000267788	0.0039681
TRINITY_DN85839	175.443	-0.529106	0.000268838	0.0039722
TRINITY_DN93484	32932	1.9511	0.000268681	0.0039722
TRINITY_DN75803	1590.95	1.58208	0.000269933	0.00398144
TRINITY_DN87309	494.639	-0.737112	0.000269981	0.00398144
TRINITY_DN78969	67.0306	-2.41569	0.000271016	0.00399172
TRINITY_DN88908	982.377	-0.699777	0.000271196	0.00399172
TRINITY_DN98791	3.84144	-3.08989	0.00027157	0.0039934
TRINITY_DN84534	96.5304	1.55136	0.000272002	0.00399594
TRINITY_DN85823	100.179	-0.715091	0.000272495	0.00399936
TRINITY_DN82527	2420.84	0.880415	0.000276044	0.0040399
TRINITY_DN91728	119.544	-0.69288	0.000275977	0.0040399
TRINITY_DN93642	247.426	0.629296	0.0002759	0.0040399
TRINITY_DN91327	2732.27	0.539903	0.000276631	0.00404464
TRINITY_DN80428	308.311	-1.14963	0.000277337	0.00404729
TRINITY_DN89868	2473.53	0.849783	0.000277191	0.00404729
TRINITY_DN85133	2692.82	-1.08899	0.000278658	0.00406
TRINITY_DN91165	256.553	-0.520889	0.000278736	0.00406
TRINITY_DN94146	124391	1.66881	0.000279547	0.00406796
TRINITY_DN16365	2.24764	-3.68355	0.000280345	0.00407572
TRINITY_DN71669	0.971231	3.33736	0.000285122	0.00413136
TRINITY_DN85622	459.294	-1.02401	0.000285013	0.00413136
TRINITY_DN86728	339.085	-0.552033	0.000284996	0.00413136
TRINITY_DN88305	4423.5	1.25508	0.000285513	0.00413136
TRINITY_DN91973	270.733	-2.24199	0.000285268	0.00413136
TRINITY_DN90212	3883.58	0.715905	0.000285821	0.00413193
TRINITY_DN93028	391.604	-1.52021	0.000286291	0.00413483
TRINITY_DN7625	16.7729	-2.55065	0.000287278	0.0041452
TRINITY_DN89219	57.8601	-0.935405	0.000289568	0.00417434
TRINITY_DN91429	123.394	-0.975665	0.000290641	0.00418589
TRINITY_DN85489	85.8431	-1.74266	0.00029097	0.00418671
TRINITY_DN83581	1292.15	-1.09744	0.000291359	0.00418839
TRINITY_DN13775	5.17342	-2.28328	0.000291682	0.00418912
TRINITY_DN38888	26.5319	1.18383	0.000293721	0.00421178
TRINITY_DN72368	15.8456	-0.845142	0.000293807	0.00421178
TRINITY_DN91736	553.949	-0.527801	0.000294524	0.00421814
TRINITY_DN71997	3.41543	-2.32422	0.000296691	0.00424522
TRINITY_DN15137	36.3025	-1.0109	0.00029707	0.00424669
TRINITY_DN91373	1368.92	1.24713	0.000298058	0.00425687
TRINITY_DN83621	591.827	1.82463	0.000299951	0.00427201
TRINITY_DN86135	129.598	-1.57671	0.000299535	0.00427201
TRINITY_DN91027	5662.55	0.925755	0.000299681	0.00427201
TRINITY_DN84996	168.682	1.67916	0.000302364	0.00429446
TRINITY_DN88336	80.2605	-3.08457	0.00030188	0.00429446
TRINITY_DN90438	184.126	-0.951756	0.00030229	0.00429446
TRINITY_DN93308	82.4131	-2.65555	0.000303	0.00429953
TRINITY_DN92462	606.568	-1.32936	0.000303389	0.00430109
TRINITY_DN86200	734.157	1.17984	0.000304049	0.00430252
TRINITY_DN93920	4108.37	0.642621	0.000303945	0.00430252
TRINITY_DN87865	863.274	-2.03556	0.000305317	0.0043165
TRINITY_DN76021	32.3877	2.02967	0.000306362	0.00432729
TRINITY_DN88085	26.1736	-2.14544	0.00030771	0.00434235
TRINITY_DN89826	146.465	1.77939	0.000308543	0.00435012
TRINITY_DN15857	224.07	-2.41721	0.000311745	0.00438322
TRINITY_DN86462	2628.88	-1.62341	0.000311509	0.00438322
TRINITY_DN89172	843.171	-0.559605	0.000311325	0.00438322
TRINITY_DN78986	6.17765	1.917	0.000312688	0.00439246
TRINITY_DN83991	139.49	1.17566	0.000313644	0.00440187
TRINITY_DN93475	400.811	-0.61018	0.000314476	0.00440954
TRINITY_DN93341	5212.41	-1.35148	0.000315151	0.00441498
TRINITY_DN84808	377.086	-0.530838	0.000317134	0.00443872
TRINITY_DN74957	154.023	-0.961926	0.000319963	0.00445646
TRINITY_DN77672	86.6312	-2.55416	0.000320138	0.00445646
TRINITY_DN81359	166.677	2.51856	0.000319803	0.00445646
TRINITY_DN85062	212.952	-0.807424	0.000319764	0.00445646
TRINITY_DN92791	1037.64	0.466985	0.0003195	0.00445646
TRINITY_DN99048	2.04579	2.05646	0.000319524	0.00445646
TRINITY_DN97054	1.10847	3.05574	0.000321672	0.00447377
TRINITY_DN90458	265.713	0.460366	0.000323824	0.00449963
TRINITY_DN89151	55.3292	1.27892	0.000324812	0.0045093
TRINITY_DN1242	29.3723	1.23019	0.0003256	0.00450968
TRINITY_DN87516	62.2094	1.30127	0.000325699	0.00450968
TRINITY_DN92839	1456.92	0.839758	0.000325719	0.00450968
TRINITY_DN88309	205.32	-2.74697	0.000326164	0.00451178
TRINITY_DN51836	5.56908	2.26053	0.000327211	0.00451871
TRINITY_DN73634	597.615	-1.43658	0.000327252	0.00451871
TRINITY_DN91937	2540.35	-1.06597	0.000328312	0.0045293
TRINITY_DN86339	205.186	-1.07925	0.000329823	0.00454606
TRINITY_DN87292	72.1757	-1.87331	0.000330518	0.00454757
TRINITY_DN93359	143.359	-0.524563	0.000330523	0.00454757
TRINITY_DN71587	10.9654	-3.14745	0.000335692	0.00461456
TRINITY_DN82878	809.388	1.04111	0.000336883	0.00462269
TRINITY_DN83648	6658.55	1.24362	0.000336836	0.00462269
TRINITY_DN93858	3558.34	-1.09792	0.000338347	0.00463863
TRINITY_DN82957	17.9914	1.9479	0.000339397	0.00464064
TRINITY_DN90305	1286.79	1.32613	0.000339348	0.00464064
TRINITY_DN91079	630.533	-0.60257	0.000339196	0.00464064
TRINITY_DN84310	108.223	-1.25632	0.00034133	0.00465879
TRINITY_DN87647	6.08029	-2.54536	0.00034127	0.00465879
TRINITY_DN74381	5.39538	1.78122	0.000342849	0.00467539
TRINITY_DN93497	2154.25	0.473507	0.000344306	0.00469109
TRINITY_DN87319	671.213	-0.439708	0.000344705	0.00469237
TRINITY_DN78247	63.846	0.933223	0.00034901	0.00473841
TRINITY_DN86154	525.89	1.0905	0.000348395	0.00473841
TRINITY_DN87782	7.43775	2.04078	0.000348749	0.00473841
TRINITY_DN93177	1146.36	-1.10299	0.000351617	0.0047696
TRINITY_DN84340	356.054	-0.436236	0.000357103	0.00483975
TRINITY_DN84361	238.41	-1.36822	0.000358461	0.00485388
TRINITY_DN90366	1270.23	0.457118	0.000359329	0.00486136
TRINITY_DN79120	14.8026	0.987549	0.000363738	0.00491669
TRINITY_DN91682	15.3452	3.47786	0.000367016	0.00495664
TRINITY_DN90673	42.4381	0.749757	0.000368267	0.00496918
TRINITY_DN88526	971.459	-0.790372	0.000368629	0.00496971
TRINITY_DN88762	315.887	-0.791688	0.000369534	0.00497756
TRINITY_DN86039	17.6985	0.725595	0.00037064	0.00498373
TRINITY_DN91116	2107.13	2.0491	0.000370375	0.00498373
TRINITY_DN93664	23501.5	1.82969	0.000373492	0.0050177
TRINITY_DN83102	18.5939	-1.91881	0.000373945	0.0050194
TRINITY_DN91776	9574.64	1.04213	0.000377002	0.00505603
TRINITY_DN59069	89.4274	1.12215	0.000378469	0.00505612
TRINITY_DN74754	62.0724	-0.750599	0.00038095	0.00505612
TRINITY_DN77485	511.431	-3.31947	0.000380454	0.00505612
TRINITY_DN81040	141.551	-0.725486	0.000378503	0.00505612
TRINITY_DN82538	11.9347	-1.82157	0.000380727	0.00505612
TRINITY_DN84997	64.5862	-1.69258	0.000378217	0.00505612
TRINITY_DN88846	144.807	-1.34746	0.00038076	0.00505612
TRINITY_DN89264	292.459	-0.745818	0.000379268	0.00505612
TRINITY_DN89761	379.481	1.26255	0.0003798	0.00505612
TRINITY_DN91029	1404.27	-0.544584	0.000378745	0.00505612
TRINITY_DN92353	1091.15	-1.71349	0.000380135	0.00505612
TRINITY_DN95732	1.64998	3.0769	0.000377745	0.00505612
TRINITY_DN87116	6.05182	-2.82714	0.000383021	0.00507923
TRINITY_DN92300	1363.25	1.3067	0.000384017	0.00507932
TRINITY_DN94739	27.7109	1.3567	0.000383959	0.00507932
TRINITY_DN96133	1.74112	3.07363	0.000383777	0.00507932
TRINITY_DN72323	20.0447	-2.39704	0.000384862	0.00508612
TRINITY_DN85976	2596.31	1.36264	0.000385418	0.0050891
TRINITY_DN94067	120.536	-2.78285	0.000386523	0.00509932
TRINITY_DN87504	131.025	0.932405	0.000388152	0.00511205
TRINITY_DN87853	393.257	-0.600319	0.000387869	0.00511205
TRINITY_DN84193	183.408	-1.28517	0.000390578	0.00513961
TRINITY_DN14226	26.7849	1.33882	0.000392294	0.00514459
TRINITY_DN84615	30.0726	0.605402	0.000391657	0.00514459
TRINITY_DN88293	159.373	-1.05068	0.000391897	0.00514459
TRINITY_DN91143	169.394	0.737149	0.000392147	0.00514459
TRINITY_DN72857	263.179	-2.61378	0.000395434	0.00517695
TRINITY_DN88053	558.103	0.779424	0.00039527	0.00517695
TRINITY_DN90709	36.79	-1.83777	0.000396183	0.00518235
TRINITY_DN28989	135.588	-0.698545	0.00039728	0.0051923
TRINITY_DN88573	668.634	-0.60494	0.000397643	0.00519263
TRINITY_DN84485	231.081	0.721564	0.000398697	0.00520198
TRINITY_DN45123	218.919	1.47729	0.000399327	0.00520579
TRINITY_DN63894	18.9106	-0.772449	0.000401479	0.00522171
TRINITY_DN80277	40.2026	-1.32471	0.000401266	0.00522171
TRINITY_DN80334	201.728	-0.802854	0.000401566	0.00522171
TRINITY_DN93905	81.1425	-0.64551	0.000403412	0.00524129
TRINITY_DN88456	2431.14	2.20067	0.000404978	0.0052572
TRINITY_DN94319	36.7442	1.22552	0.000405759	0.0052629
TRINITY_DN92856	2249.07	-1.38526	0.000407129	0.00527622
TRINITY_DN93173	439.454	-1.10478	0.000409187	0.00529844
TRINITY_DN16658	52.3899	0.850675	0.000412124	0.00532912
TRINITY_DN88884	1240.97	-0.897605	0.000412249	0.00532912
TRINITY_DN83152	452.821	1.09258	0.000413525	0.00533425
TRINITY_DN92855	29.1381	-1.64659	0.000413368	0.00533425
TRINITY_DN96481	2.66867	2.38702	0.000413685	0.00533425
TRINITY_DN92667	262.865	-0.873955	0.000414054	0.00533454
TRINITY_DN98767	86.4039	-1.06734	0.000416239	0.00535821
TRINITY_DN89576	681.315	-1.08271	0.000418613	0.00538427
TRINITY_DN93966	868.776	1.91989	0.000419465	0.00539072
TRINITY_DN86550	119.995	1.59182	0.000420343	0.005393
TRINITY_DN91350	4205.14	1.01991	0.000420314	0.005393
TRINITY_DN83397	51.5476	0.961937	0.000420816	0.00539457
TRINITY_DN86942	257.794	-0.97486	0.000421273	0.00539594
TRINITY_DN69733	46.4039	-1.56582	0.000422031	0.00540115
TRINITY_DN81070	191.962	-1.18942	0.000423765	0.00541884
TRINITY_DN85739	39.7158	-2.86454	0.000424378	0.00542218
TRINITY_DN79308	4.05081	-2.34161	0.000428939	0.0054694
TRINITY_DN81078	226.863	-1.14826	0.000429139	0.0054694
TRINITY_DN89144	183.496	-0.534241	0.000428454	0.0054694
TRINITY_DN87927	1328.98	0.29798	0.000430234	0.00547881
TRINITY_DN91905	182.698	-0.653773	0.000432401	0.00550186
TRINITY_DN89560	48.3457	-1.06473	0.000434993	0.00553027
TRINITY_DN75272	39.668	1.12789	0.000437903	0.00556266
TRINITY_DN90340	96.6318	-1.91987	0.000440198	0.00558722
TRINITY_DN70977	33.708	0.601758	0.000441131	0.00559444
TRINITY_DN92688	1091.43	-0.381788	0.000442505	0.00560725
TRINITY_DN91542	216.686	-0.669456	0.000446443	0.0056525
TRINITY_DN91100	13.1327	-1.86264	0.000446815	0.00565256
TRINITY_DN75689	13.1584	2.14636	0.000449223	0.0056737
TRINITY_DN99687	25.7184	0.769195	0.000448927	0.0056737
TRINITY_DN90202	107.455	2.06842	0.00045099	0.00568669
TRINITY_DN90311	239.735	-0.671145	0.000450718	0.00568669
TRINITY_DN89450	166.597	1.32471	0.000452372	0.00569944
TRINITY_DN73383	2.75836	2.11396	0.000452811	0.00570031
TRINITY_DN89833	7902.54	0.621555	0.00045417	0.00571275
TRINITY_DN91007	6875.14	1.41675	0.000454547	0.00571283
TRINITY_DN84611	142.536	-0.964575	0.000455757	0.00572336
TRINITY_DN78892	152.06	1.83985	0.000456274	0.00572519
TRINITY_DN90642	18106	-2.55126	0.000457725	0.0057297
TRINITY_DN13421	18.9284	1.3038	0.000457172	0.0057297
TRINITY_DN71267	44.3647	1.16062	0.000457904	0.0057297
TRINITY_DN85024	4.30253	1.6727	0.000458349	0.0057297
TRINITY_DN97967	4.74395	1.54808	0.000458495	0.0057297
TRINITY_DN81998	2326.68	-0.914996	0.000461747	0.00576565
TRINITY_DN83467	66.6447	-1.03805	0.000465035	0.00579788
TRINITY_DN91997	76.8514	-2.14578	0.000465081	0.00579788
TRINITY_DN87595	296.946	-0.445625	0.000465875	0.00580075
TRINITY_DN91784	578	-0.940214	0.000466441	0.00580075
TRINITY_DN92891	2632.98	0.554012	0.000466297	0.00580075
TRINITY_DN89625	90.4928	0.806688	0.000467487	0.00580906
TRINITY_DN86064	103.063	0.80239	0.000467937	0.00580997
TRINITY_DN91235	1121.01	0.602251	0.000470538	0.00583755
TRINITY_DN92553	1004.9	-0.422599	0.000472618	0.00585864
TRINITY_DN87479	145.523	-1.11928	0.000473397	0.00586357
TRINITY_DN67362	1374.63	1.15653	0.000476014	0.00589125
TRINITY_DN11944	14.6636	1.48342	0.000477342	0.00590122
TRINITY_DN91598	1043.3	-0.658917	0.000477586	0.00590122
TRINITY_DN86369	8.4014	-1.84451	0.000479744	0.00592313
TRINITY_DN1111	23.6708	1.66449	0.000481124	0.0059354
TRINITY_DN89119	341.916	-1.46217	0.000485987	0.0059906
TRINITY_DN88048	7.74145	-2.01596	0.000488994	0.00602284
TRINITY_DN91503	1428.02	0.720941	0.000491605	0.00605017
TRINITY_DN92101	568.883	-0.586827	0.000492502	0.00605635
TRINITY_DN70000	5.75257	-1.53736	0.000493868	0.00606831
TRINITY_DN88509	98.2909	1.22126	0.00049449	0.00607111
TRINITY_DN93731	542.485	-0.817222	0.000496483	0.00609071
TRINITY_DN12687	39.9311	-1.57453	0.000498	0.00610447
TRINITY_DN83011	288.238	-0.672769	0.000498764	0.0061088
TRINITY_DN97090	14.2518	1.49916	0.000499147	0.0061088
TRINITY_DN18666	12.5575	-2.04955	0.000501166	0.00611891
TRINITY_DN85544	12.2591	-2.39728	0.000501151	0.00611891
TRINITY_DN92714	305.893	-0.464383	0.000500639	0.00611891
TRINITY_DN90478	1397.88	-0.573638	0.00050384	0.00614668
TRINITY_DN87518	95.8183	0.524226	0.000506857	0.00617371
TRINITY_DN91756	300.574	-0.757987	0.000506474	0.00617371
TRINITY_DN66858	8.19233	-2.63093	0.000511302	0.00621802
TRINITY_DN68244	6.83512	1.85119	0.000511248	0.00621802
TRINITY_DN82256	8.41018	1.69903	0.000513009	0.00623385
TRINITY_DN79782	123.673	-2.058	0.000513627	0.00623644
TRINITY_DN30606	3.74009	-2.61246	0.000515333	0.00624729
TRINITY_DN67243	14.3228	1.63021	0.000515187	0.00624729
TRINITY_DN92179	1188.9	-0.59082	0.000519753	0.00629593
TRINITY_DN72474	206.059	-0.437244	0.000520976	0.00630082
TRINITY_DN86326	107.151	-0.799942	0.000520905	0.00630082
TRINITY_DN92447	298.484	-2.38836	0.000521825	0.00630119
TRINITY_DN90329	660.223	1.30885	0.000521663	0.00630119
TRINITY_DN92764	641.551	-1.33503	0.000524881	0.00633312
TRINITY_DN86117	9.25641	-2.24191	0.000525356	0.00633389
TRINITY_DN40987	19.069	0.898579	0.000528	0.00636079
TRINITY_DN86388	2148.68	-3.01658	0.000528807	0.00636553
TRINITY_DN91668	145.594	-0.882878	0.000529759	0.00637201
TRINITY_DN90215	295.494	1.61602	0.000530566	0.00637673
TRINITY_DN76938	671.363	-1.00191	0.00053121	0.00637816
TRINITY_DN89237	43.1033	-1.88236	0.000531514	0.00637816
TRINITY_DN82045	89.5135	-1.35108	0.000532042	0.00637954
TRINITY_DN82981	490.459	-1.14317	0.0005332	0.00638844
TRINITY_DN86917	153.221	-1.2726	0.000536544	0.00642351
TRINITY_DN91406	1701.37	1.13679	0.000537953	0.00643537
TRINITY_DN54603	1457.25	1.65795	0.000540062	0.00644547
TRINITY_DN87470	58.2687	1.17834	0.000539842	0.00644547
TRINITY_DN87528	49.5643	-1.40688	0.000540891	0.00644547
TRINITY_DN90364	107.483	1.66623	0.000540821	0.00644547
TRINITY_DN92822	89.5395	-1.31323	0.000539263	0.00644547
TRINITY_DN85446	645.619	0.674534	0.000542876	0.00645914
TRINITY_DN88630	205.729	0.879154	0.000542724	0.00645914
TRINITY_DN54376	20.7885	1.42622	0.000547238	0.006506
TRINITY_DN92769	364.78	-0.618692	0.000550612	0.00654106
TRINITY_DN96739	2.46032	2.76246	0.000551474	0.00654626
TRINITY_DN92778	99.4591	-1.36629	0.00055387	0.00656963
TRINITY_DN71639	15.8721	-1.92438	0.000557415	0.00660151
TRINITY_DN87371	241.445	-1.0884	0.000557241	0.00660151
TRINITY_DN85750	350.688	-0.701434	0.000558315	0.00660709
TRINITY_DN23159	66.2981	-1.63119	0.000559365	0.00661443
TRINITY_DN85071	257.271	-0.876182	0.000561188	0.0066258
TRINITY_DN94836	5.93853	-1.78093	0.000560766	0.0066258
TRINITY_DN92655	11309.4	1.1941	0.000565626	0.00667308
TRINITY_DN76912	201.083	-0.773047	0.000566667	0.00667513
TRINITY_DN93465	104640	1.73335	0.000566425	0.00667513
TRINITY_DN88556	17.6446	1.87613	0.000570955	0.0067205
TRINITY_DN63072	2.6397	-3.05876	0.000572913	0.00672648
TRINITY_DN84732	500.576	-0.678386	0.000573051	0.00672648
TRINITY_DN92508	90.9517	1.77745	0.000572209	0.00672648
TRINITY_DN99148	243.571	0.636014	0.00057321	0.00672648
TRINITY_DN89497	335.8	-0.303971	0.000576524	0.00675507
TRINITY_DN89549	384.586	1.81182	0.00057615	0.00675507
TRINITY_DN76590	9.04366	1.83018	0.000577387	0.00676004
TRINITY_DN82818	14.1915	-2.34336	0.000579484	0.00677944
TRINITY_DN17873	5.86501	1.641	0.000580328	0.00678416
TRINITY_DN56316	53.4623	-1.81629	0.000581537	0.00679313
TRINITY_DN81877	89.3857	0.743589	0.000585066	0.00682917
TRINITY_DN89291	15.3044	-3.55985	0.000591413	0.00689803
TRINITY_DN87450	144.781	-0.721535	0.000592668	0.00690743
TRINITY_DN15025	20.3958	1.7921	0.000597202	0.00695501
TRINITY_DN32873	64.6949	-1.12789	0.000599027	0.00696573
TRINITY_DN90756	1761.7	-2.00526	0.000598672	0.00696573
TRINITY_DN74829	23.6402	-1.29456	0.000600072	0.00696735
TRINITY_DN80608	23.5268	0.927968	0.000599819	0.00696735
TRINITY_DN93038	939.308	-0.831325	0.000602785	0.00699358
TRINITY_DN92432	298.714	-1.25885	0.000607136	0.00703876
TRINITY_DN16286	9.98306	1.63361	0.000609319	0.00705368
TRINITY_DN85275	9.24857	1.78739	0.000609339	0.00705368
TRINITY_DN75999	18.0775	-1.73682	0.000611193	0.00705443
TRINITY_DN85824	260.986	-2.76995	0.000611695	0.00705443
TRINITY_DN87241	11.415	2.32586	0.00061047	0.00705443
TRINITY_DN87270	1620.13	1.2205	0.000611495	0.00705443
TRINITY_DN94124	16259.7	1.85087	0.000610907	0.00705443
TRINITY_DN88837	733.994	0.479883	0.000615038	0.00708767
TRINITY_DN89436	151.462	0.598276	0.000617139	0.00710657
TRINITY_DN77929	55.648	1.26315	0.000622718	0.00716
TRINITY_DN85053	64.9688	1.19737	0.000622564	0.00716
TRINITY_DN92021	16416.4	1.21787	0.000623175	0.00716
TRINITY_DN89132	96.4562	0.815335	0.000627465	0.00719319
TRINITY_DN92851	436.298	0.747817	0.000626698	0.00719319
TRINITY_DN93382	650.898	-1.05937	0.000627144	0.00719319
TRINITY_DN83891	92.1957	-1.97443	0.000628102	0.00719513
TRINITY_DN84573	120.124	-1.12085	0.000629197	0.00720232
TRINITY_DN91205	193.174	1.1327	0.000630012	0.00720629
TRINITY_DN79240	25.1213	-0.637956	0.000630868	0.00721072
TRINITY_DN85584	14.1238	-1.52018	0.000631738	0.00721531
TRINITY_DN3090	87.9008	-0.775041	0.000633065	0.00722511
TRINITY_DN72747	251.568	-0.681458	0.000634006	0.00723049
TRINITY_DN91326	1563.36	0.318603	0.000637765	0.00726797
TRINITY_DN92375	5893.71	1.23911	0.000638339	0.00726913
TRINITY_DN92083	529.501	0.572381	0.000640404	0.00728726
TRINITY_DN83614	461.79	-0.621835	0.000642264	0.00730303
TRINITY_DN92832	304.643	0.890357	0.000647638	0.0073587
TRINITY_DN79916	88.2968	-1.83921	0.000649838	0.00737824
TRINITY_DN90953	142.764	-0.94624	0.000651312	0.00738953
TRINITY_DN86099	92.0988	1.48012	0.000652611	0.00739883
TRINITY_DN100546	5.01409	2.26592	0.000659393	0.00747021
TRINITY_DN92698	6422.19	1.05209	0.000660115	0.00747289
TRINITY_DN93612	2759.9	1.50168	0.000660953	0.00747688
TRINITY_DN62767	18.2871	1.77704	0.000663068	0.0074953
TRINITY_DN84659	71.3332	-0.805707	0.000672536	0.00759674
TRINITY_DN49329	37.844	1.20781	0.000676751	0.00763875
TRINITY_DN80981	561.081	1.07091	0.000677556	0.00764224
TRINITY_DN31398	30.0276	1.20303	0.000679551	0.00765913
TRINITY_DN87137	278.89	-0.828027	0.000683639	0.00769957
TRINITY_DN91510	6.68335	-3.47102	0.000685907	0.00771947
TRINITY_DN84372	273.131	-1.86784	0.000690951	0.00776983
TRINITY_DN89984	935.513	-1.60327	0.000691392	0.00776983
TRINITY_DN85647	12.4727	-2.01864	0.000692781	0.00777977
TRINITY_DN67830	203.809	-0.584407	0.000694668	0.00779527
TRINITY_DN88582	557.001	-0.833924	0.000695191	0.00779545
TRINITY_DN90762	1132.8	-1.74345	0.000701449	0.00785991
TRINITY_DN13627	54.6255	0.803678	0.000703587	0.0078724
TRINITY_DN92562	2237.82	-1.67999	0.00070318	0.0078724
TRINITY_DN88137	1762.44	1.43544	0.000705039	0.00788292
TRINITY_DN92480	385.43	-0.698954	0.000707827	0.00790835
TRINITY_DN96229	74.1995	-0.821881	0.000714279	0.00797465
TRINITY_DN72197	40.9733	2.02362	0.00071617	0.0079784
TRINITY_DN81561	604.461	-1.16924	0.000715488	0.0079784
TRINITY_DN82704	70.0718	-1.23963	0.000715802	0.0079784
TRINITY_DN87674	612.326	1.04566	0.000716891	0.00798066
TRINITY_DN90841	90.8479	-2.42281	0.000719869	0.00800802
TRINITY_DN96112	12.9351	1.85412	0.000722838	0.00803525
TRINITY_DN84777	216.347	-2.15277	0.000724159	0.00804412
TRINITY_DN84940	393.874	-1.81401	0.000724821	0.00804567
TRINITY_DN2880	13.9582	-3.23011	0.000727647	0.00807122
TRINITY_DN86472	233.956	-0.733753	0.000728631	0.00807631
TRINITY_DN26779	5.69904	1.74728	0.000730033	0.00808281
TRINITY_DN85874	19.3206	-0.779987	0.000731239	0.00808281
TRINITY_DN89308	130.61	1.19317	0.000731068	0.00808281
TRINITY_DN89538	739.024	-0.728495	0.000731317	0.00808281
TRINITY_DN88550	142.384	-0.823043	0.000735278	0.00812076
TRINITY_DN85564	3.89259	-2.43938	0.000739872	0.00816564
TRINITY_DN89862	6.66216	-2.47242	0.000741329	0.00817453
TRINITY_DN99268	4.19423	1.82333	0.000741739	0.00817453
TRINITY_DN29720	407.183	1.54679	0.000746217	0.00821212
TRINITY_DN71328	489.827	-0.721466	0.000745891	0.00821212
TRINITY_DN89499	142.909	-0.925911	0.000749493	0.00824228
TRINITY_DN70688	17.8569	-0.872492	0.000751145	0.00825456
TRINITY_DN81176	155.967	-1.49094	0.000752696	0.0082657
TRINITY_DN29639	9.93804	1.25971	0.000758791	0.00832669
TRINITY_DN91575	661.354	1.2667	0.000760672	0.00833544
TRINITY_DN99914	1586.85	-1.73752	0.000760383	0.00833544
TRINITY_DN77683	842.146	-1.41258	0.000762066	0.00834468
TRINITY_DN88285	235.614	-0.487753	0.000762599	0.00834468
TRINITY_DN56179	31.4809	-1.90974	0.000765936	0.00837525
TRINITY_DN94004	1426.64	-1.28901	0.000766558	0.00837611
TRINITY_DN72566	7.11883	1.64334	0.000770324	0.00841128
TRINITY_DN100639	17.517	1.70011	0.000775092	0.0084156
TRINITY_DN66776	84.8932	1.11807	0.000774296	0.0084156
TRINITY_DN77503	17.0345	-1.77975	0.000771445	0.0084156
TRINITY_DN87386	20.4052	0.966706	0.00077464	0.0084156
TRINITY_DN87405	85.777	-0.91398	0.000772194	0.0084156
TRINITY_DN89361	1140.35	0.849269	0.000773205	0.0084156
TRINITY_DN92041	1797.44	-0.533278	0.000774027	0.0084156
TRINITY_DN96806	37.14	-1.8193	0.000772941	0.0084156
TRINITY_DN90070	49525.3	1.36904	0.000777389	0.00843459
TRINITY_DN14824	20.3262	1.88646	0.000778563	0.00843846
TRINITY_DN82236	83.3673	-0.734947	0.00077939	0.00843846
TRINITY_DN84152	47.0222	0.823503	0.000778897	0.00843846
TRINITY_DN89719	539.532	-1.30954	0.000780184	0.00844111
TRINITY_DN86945	69.7737	-3.28272	0.000783061	0.00845443
TRINITY_DN91741	34.161	-2.59351	0.000782837	0.00845443
TRINITY_DN91988	38.9372	-2.8305	0.000782223	0.00845443
TRINITY_DN99208	17.4161	1.39177	0.000785109	0.0084706
TRINITY_DN82913	40.9028	0.716143	0.000788961	0.00850619
TRINITY_DN31144	149.291	1.26726	0.000794008	0.00854266
TRINITY_DN66128	111.866	-1.96104	0.000793527	0.00854266
TRINITY_DN86943	547.105	-0.704442	0.000793112	0.00854266
TRINITY_DN64385	63.2711	1.02028	0.000796293	0.00856126
TRINITY_DN91433	916.017	0.473537	0.000797878	0.00857232
TRINITY_DN84958	54.7654	1.25043	0.000804783	0.00864047
TRINITY_DN77061	37.5139	-2.85899	0.000806614	0.00864525
TRINITY_DN89138	1557.73	-0.766424	0.000805941	0.00864525
TRINITY_DN90394	109.951	-0.410398	0.000807474	0.00864525
TRINITY_DN91970	1083.99	-0.393583	0.000806921	0.00864525
TRINITY_DN86288	31.0667	-0.661527	0.00080861	0.00865139
TRINITY_DN82231	220.69	0.330581	0.000810158	0.00866194
TRINITY_DN80299	250.055	-1.70885	0.00081073	0.00866204
TRINITY_DN93195	267.04	-1.03613	0.000812959	0.00867768
TRINITY_DN88683	518.188	-0.612579	0.000813321	0.00867768
TRINITY_DN73941	4.69402	1.93448	0.000817956	0.00870301
TRINITY_DN88371	49.0761	-0.763961	0.000817121	0.00870301
TRINITY_DN90047	641.921	-1.1169	0.000817769	0.00870301
TRINITY_DN94003	1689.34	0.683138	0.000817357	0.00870301
TRINITY_DN85619	8.37871	1.12644	0.00081935	0.00871182
TRINITY_DN84192	353.24	1.5913	0.00082083	0.00872153
TRINITY_DN60703	90.0305	-0.614529	0.000821872	0.00872371
TRINITY_DN92963	31141.9	1.50528	0.000822168	0.00872371
TRINITY_DN67741	12.5338	1.72355	0.000822999	0.00872651
TRINITY_DN88168	336.634	-0.708529	0.000827683	0.0087641
TRINITY_DN28288	18.6329	-2.15326	0.000827208	0.0087641
TRINITY_DN87849	6.8099	-3.22797	0.000829686	0.00877927
TRINITY_DN73782	396.57	0.574118	0.000830855	0.00877958
TRINITY_DN92909	977.464	-0.503191	0.000830658	0.00877958
TRINITY_DN83010	115.025	1.27994	0.000835136	0.00881876
TRINITY_DN67998	20.7985	1.75196	0.000836335	0.00881932
TRINITY_DN97577	6.9976	1.18714	0.00083596	0.00881932
TRINITY_DN92585	141.518	-0.403224	0.000839541	0.00884707
TRINITY_DN82914	231.096	1.7466	0.000842631	0.00886066
TRINITY_DN86130	174.05	0.69821	0.000841597	0.00886066
TRINITY_DN89357	278.07	-0.840641	0.000843132	0.00886066
TRINITY_DN93199	1248.67	0.258924	0.000842276	0.00886066
TRINITY_DN88350	364.564	-0.906795	0.000850225	0.0089291
TRINITY_DN69084	177.697	1.14571	0.000852884	0.00895092
TRINITY_DN79634	190.167	1.16308	0.000854183	0.00895845
TRINITY_DN12807	9.55344	-1.80746	0.000855256	0.00896359
TRINITY_DN92039	548.883	-0.458313	0.000856209	0.00896748
TRINITY_DN77178	72.2124	-2.6704	0.000857388	0.00896763
TRINITY_DN93498	291.84	1.06888	0.00085684	0.00896763
TRINITY_DN84029	1032.98	-0.816516	0.000863169	0.00900992
TRINITY_DN89090	211.185	-1.07834	0.000862146	0.00900992
TRINITY_DN93022	3248.14	-1.99684	0.000863187	0.00900992
TRINITY_DN84021	40.7987	0.862238	0.000864697	0.00901957
TRINITY_DN18331	10.9086	1.001	0.000868019	0.00904809
TRINITY_DN84748	57.7578	0.865453	0.00086864	0.00904843
TRINITY_DN89178	610.806	-2.53779	0.000869876	0.00905518
TRINITY_DN88541	351.181	1.21136	0.000872977	0.00908132
TRINITY_DN89974	513.908	-0.659511	0.000874619	0.00908612
TRINITY_DN91743	42.5497	2.45645	0.000874286	0.00908612
TRINITY_DN89684	382.546	-2.8014	0.00087809	0.00911156
TRINITY_DN91171	118.524	-2.26736	0.000878251	0.00911156
TRINITY_DN85844	2510.15	-1.88283	0.000879493	0.0091183
TRINITY_DN58052	10.8827	1.36981	0.000881905	0.00913363
TRINITY_DN76166	26.9673	1.08393	0.000882158	0.00913363
TRINITY_DN92463	2266.19	0.383491	0.000882895	0.00913512
TRINITY_DN15583	126.379	-0.575488	0.00089024	0.00919923
TRINITY_DN83703	218.434	1.12523	0.000890682	0.00919923
TRINITY_DN85980	304.707	1.61241	0.000891188	0.00919923
TRINITY_DN91211	45.1507	-1.89411	0.000891481	0.00919923
TRINITY_DN83864	283.582	-0.50565	0.000893347	0.00920613
TRINITY_DN91266	493.083	-0.37615	0.000893157	0.00920613
TRINITY_DN83055	9.00879	0.899424	0.000911767	0.00938968
TRINITY_DN88410	967.353	-0.363348	0.000916968	0.00942476
TRINITY_DN90725	22751.2	-0.744446	0.000917047	0.00942476
TRINITY_DN93928	1146.58	1.20735	0.000917623	0.00942476
TRINITY_DN96195	2.52169	2.13731	0.000916312	0.00942476
TRINITY_DN85891	34.9674	0.723488	0.000919428	0.00943136
TRINITY_DN89818	35.0009	-1.79512	0.00091949	0.00943136
TRINITY_DN86063	82.0231	-0.750955	0.000927246	0.00950458
TRINITY_DN12236	7.24463	1.11548	0.000931626	0.00954174
TRINITY_DN421	11.9661	0.894917	0.000932111	0.00954174
TRINITY_DN92945	2613.19	-0.424548	0.000933007	0.00954457
TRINITY_DN92754	966.074	0.443514	0.000933849	0.00954684
TRINITY_DN81356	21.2476	-1.89768	0.000937165	0.00957438
TRINITY_DN88060	20.6209	-1.78882	0.000938527	0.00958194
TRINITY_DN92554	3489.34	-0.937647	0.000939432	0.00958482
TRINITY_DN88530	14.1331	-1.56132	0.000941153	0.00959602
TRINITY_DN92320	997.85	1.39305	0.000944072	0.00961941
TRINITY_DN91778	1283.49	1.18602	0.00094864	0.00965956
TRINITY_DN88982	204.359	0.676448	0.00094955	0.00966243
TRINITY_DN93987	775.891	0.489096	0.000950897	0.00966975
TRINITY_DN88292	688.013	-1.1414	0.000954344	0.00969554
TRINITY_DN93756	299.529	-1.28644	0.000954692	0.00969554
TRINITY_DN85876	82.3101	-2.39781	0.00095559	0.00969826
TRINITY_DN88421	76.6132	-0.964307	0.000957016	0.00970634
TRINITY_DN85084	51.7711	-0.787489	0.000959974	0.00972353
TRINITY_DN89686	89.3265	0.89255	0.000959373	0.00972353
TRINITY_DN92956	1825.26	0.623115	0.000960653	0.00972401
TRINITY_DN91049	95.236	-0.880897	0.000965468	0.00976633
TRINITY_DN87859	1573.64	0.444197	0.000971845	0.00982438
TRINITY_DN77539	33.531	-1.72098	0.000976642	0.00986639
TRINITY_DN88255	25.192	-1.8147	0.000979563	0.00988941
TRINITY_DN82303	357.291	1.36673	0.000981955	0.00989409
TRINITY_DN90571	370.613	1.23262	0.000981752	0.00989409
TRINITY_DN92801	104.004	-1.21886	0.000981786	0.00989409
TRINITY_DN85593	149.008	1.10771	0.000983606	0.00990425
TRINITY_DN91388	1428.86	1.37868	0.000984465	0.00990642
TRINITY_DN91724	341.974	-0.856093	0.000987542	0.00992441
TRINITY_DN93868	7533.02	0.486359	0.000987479	0.00992441
TRINITY_DN90406	371.65	-0.726952	0.000993137	0.00997412
TRINITY_DN98977	7.82868	1.68172	0.000994004	0.00997633
TRINITY_DN83395	25.7163	1.01393	0.000996421	0.00999407
TRINITY_DN86827	39.0038	-3.08767	0.00100087	0.0100322
TRINITY_DN77156	13.7694	-0.994114	0.00100202	0.0100371
TRINITY_DN89629	153.255	-0.967244	0.00100425	0.010053
TRINITY_DN81215	204.101	0.926561	0.00101232	0.0101272
TRINITY_DN90615	47.1973	-0.744511	0.00101332	0.0101305
TRINITY_DN82232	26.9854	-1.29691	0.00101461	0.0101369
TRINITY_DN75658	2.16961	-3.38893	0.00101919	0.010176
TRINITY_DN79586	1872.48	-0.695622	0.00102312	0.0102086
TRINITY_DN85324	68.2991	-0.964858	0.00102399	0.0102107
TRINITY_DN90856	2065.09	-2.73149	0.00102655	0.0102297
TRINITY_DN62423	111.986	1.8468	0.00102765	0.0102311
TRINITY_DN84333	74.3756	1.37089	0.00102803	0.0102311
TRINITY_DN86984	543.752	-1.18328	0.00103083	0.010244
TRINITY_DN89409	729.158	-1.25308	0.00103198	0.010244
TRINITY_DN93313	8258.44	1.42173	0.00103151	0.010244
TRINITY_DN93909	638.049	-1.39989	0.00103007	0.010244
TRINITY_DN89278	475.52	-0.763476	0.00104114	0.0103283
TRINITY_DN529	53.3157	-3.03101	0.00104571	0.0103385
TRINITY_DN60266	28.8027	1.61293	0.0010462	0.0103385
TRINITY_DN63355	84.2751	1.24702	0.00104541	0.0103385
TRINITY_DN86076	100.201	-2.42493	0.00104289	0.0103385
TRINITY_DN88057	132.386	-0.565336	0.00104403	0.0103385
TRINITY_DN89387	504.552	1.00211	0.00104552	0.0103385
TRINITY_DN88945	156.062	-0.761431	0.00105178	0.0103869
TRINITY_DN85482	104.928	1.266	0.00105402	0.0104023
TRINITY_DN86623	1090.91	-0.668787	0.00105748	0.0104237
TRINITY_DN90380	269.745	-0.648708	0.00105821	0.0104237
TRINITY_DN99677	56.0076	1.21831	0.00105756	0.0104237
TRINITY_DN86841	106.17	-2.29409	0.00105932	0.0104279
TRINITY_DN84129	47.7279	0.89586	0.00106037	0.0104316
TRINITY_DN90795	84.0233	-1.40369	0.00106527	0.0104731
TRINITY_DN100572	1.0905	2.96547	0.0010685	0.0104914
TRINITY_DN91513	260.226	-0.679151	0.00106835	0.0104914
TRINITY_DN84022	11.2184	-2.46935	0.00107252	0.0105242
TRINITY_DN88532	549.632	-1.15064	0.00107366	0.0105287
TRINITY_DN93609	155.676	-0.914018	0.00107737	0.0105583
TRINITY_DN94155	993.297	-0.886274	0.00108228	0.0105984
TRINITY_DN94312	22.3593	1.09833	0.00108283	0.0105984
TRINITY_DN86424	48.8042	-2.83074	0.00108545	0.0106172
TRINITY_DN83917	367.95	1.31145	0.00108751	0.0106307
TRINITY_DN68128	10.9136	2.22782	0.00109697	0.0107163
TRINITY_DN88063	88.6682	-0.720555	0.00110103	0.0107491
TRINITY_DN13083	29.7928	0.982924	0.00110459	0.0107703
TRINITY_DN89275	356.066	-1.5859	0.00110409	0.0107703
TRINITY_DN79181	16.7349	-1.56524	0.00111224	0.010838
TRINITY_DN93159	2496.4	-1.39127	0.00112391	0.0109448
TRINITY_DN55495	25.9117	0.999265	0.00112698	0.0109539
TRINITY_DN90699	49.163	0.731121	0.00112668	0.0109539
TRINITY_DN93509	1985.32	-0.29584	0.00112675	0.0109539
TRINITY_DN88205	62.7719	0.840185	0.00112907	0.0109673
TRINITY_DN76781	179.078	0.781592	0.0011315	0.010984
TRINITY_DN78503	51.1264	1.23243	0.00113662	0.0110198
TRINITY_DN89374	170.267	-1.06275	0.00113594	0.0110198
TRINITY_DN84937	325.042	-1.83391	0.0011419	0.011064
TRINITY_DN72596	30.2329	1.5739	0.00114771	0.0110984
TRINITY_DN87435	225.238	-0.729861	0.0011471	0.0110984
TRINITY_DN88870	305.176	0.329736	0.00114654	0.0110984
TRINITY_DN93329	5005.6	1.79246	0.00114905	0.0110984
TRINITY_DN97358	81.3194	1.53482	0.00114843	0.0110984
TRINITY_DN90461	1694.95	-1.15111	0.00115178	0.0111177
TRINITY_DN90357	330.119	-0.906059	0.00115257	0.0111184
TRINITY_DN93542	9473.64	0.760175	0.00115754	0.0111594
TRINITY_DN85865	144.81	-0.740778	0.00116425	0.011217
TRINITY_DN80482	134.491	-1.04893	0.00116676	0.0112296
TRINITY_DN91487	1434.42	0.439505	0.00116701	0.0112296
TRINITY_DN79597	60.4796	1.94523	0.00116791	0.0112304
TRINITY_DN89803	261.45	-1.06792	0.00116856	0.0112304
TRINITY_DN92513	145.659	-0.527062	0.00116998	0.0112371
TRINITY_DN90240	152.473	-0.796115	0.00117224	0.0112518
TRINITY_DN84261	214.259	-0.650282	0.00117521	0.0112662
TRINITY_DN85261	28.89	0.777584	0.00117479	0.0112662
TRINITY_DN89467	47.7095	1.45588	0.00117709	0.0112772
TRINITY_DN88331	854.253	1.99385	0.00117965	0.0112947
TRINITY_DN78341	83.2985	2.11097	0.00118339	0.0113035
TRINITY_DN89872	5.46636	-2.84504	0.0011817	0.0113035
TRINITY_DN92186	4.96161	-3.00584	0.0011835	0.0113035
TRINITY_DN98566	6.67272	2.64183	0.00118254	0.0113035
TRINITY_DN9981	12.398	-1.6073	0.00118534	0.011314
TRINITY_DN60232	33.2002	0.665439	0.00118848	0.0113299
TRINITY_DN90802	274.792	-0.786293	0.00118806	0.0113299
TRINITY_DN92156	1273.82	-0.541024	0.00119034	0.0113406
TRINITY_DN75261	6.99162	1.10187	0.00119904	0.0113889
TRINITY_DN76123	62.5138	-1.58943	0.00119723	0.0113889
TRINITY_DN78941	22.8444	1.16167	0.0011991	0.0113889
TRINITY_DN87761	133.59	0.736645	0.00119875	0.0113889
TRINITY_DN92225	5676.32	0.49997	0.00119672	0.0113889
TRINITY_DN14758	401.722	1.20434	0.00120214	0.0113966
TRINITY_DN82763	28.097	-1.24864	0.00120164	0.0113966
TRINITY_DN92204	1970.8	0.508075	0.00120108	0.0113966
TRINITY_DN88134	104.625	-1.25912	0.00120336	0.0114012
TRINITY_DN87617	41.1781	-0.776564	0.00120428	0.0114029
TRINITY_DN93916	333.729	-1.82431	0.00120506	0.0114033
TRINITY_DN80712	68.2868	1.72801	0.00120709	0.0114155
TRINITY_DN77271	183.744	1.74004	0.00120816	0.0114186
TRINITY_DN92115	827.104	-0.507718	0.00120907	0.0114201
TRINITY_DN80195	116.959	-1.25525	0.00121361	0.011456
TRINITY_DN56278	114.801	0.802778	0.00122381	0.0115311
TRINITY_DN63182	19.2209	1.48823	0.00122254	0.0115311
TRINITY_DN89714	202.489	-1.23398	0.00122341	0.0115311
TRINITY_DN89760	787.728	-0.718184	0.00122803	0.0115637
TRINITY_DN86642	167.925	-0.372405	0.00123627	0.011633
TRINITY_DN88909	601.512	-0.599307	0.0012369	0.011633
TRINITY_DN81813	30.2367	-0.90685	0.00124103	0.0116647
TRINITY_DN83071	3923.36	1.57001	0.00124581	0.0117025
TRINITY_DN84775	2095.51	-0.654346	0.00124853	0.011721
TRINITY_DN85791	17.1087	0.713121	0.00125002	0.0117278
TRINITY_DN87452	56.989	0.755695	0.00125654	0.0117818
TRINITY_DN87406	217.808	-0.681142	0.00125909	0.0117985
TRINITY_DN89396	378.131	-0.415251	0.00126031	0.0118028
TRINITY_DN88992	9.41947	-2.36963	0.00126122	0.0118041
TRINITY_DN90201	554.975	-0.6147	0.00126717	0.0118493
TRINITY_DN90625	243.349	-1.23137	0.00126836	0.0118493
TRINITY_DN93641	2746.34	0.853353	0.00126816	0.0118493
TRINITY_DN89702	209.411	-2.47856	0.00126951	0.0118529
TRINITY_DN17764	30.7244	0.956356	0.00127313	0.0118651
TRINITY_DN81596	4.72099	1.69398	0.00127198	0.0118651
TRINITY_DN95865	14.6106	1.34704	0.00127281	0.0118651
TRINITY_DN92925	393.811	-1.89738	0.00127699	0.0118939
TRINITY_DN72467	4.46189	1.97998	0.0012792	0.0119
TRINITY_DN89422	307.907	-0.662331	0.00127866	0.0119
TRINITY_DN83733	4.27824	-1.48381	0.00128135	0.0119128
TRINITY_DN81845	291.617	0.487578	0.00128492	0.0119388
TRINITY_DN81235	819.957	1.60275	0.00128907	0.0119702
TRINITY_DN92903	76.1976	-1.32238	0.00129316	0.0120009
TRINITY_DN75349	50.9878	-2.19249	0.00129737	0.012031
TRINITY_DN83089	1325.76	-1.19475	0.00129796	0.012031
TRINITY_DN89824	475.887	0.935318	0.00130051	0.0120473
TRINITY_DN79094	338.506	1.2036	0.00130292	0.0120624
TRINITY_DN86401	46.5804	-1.54555	0.00130865	0.0121082
TRINITY_DN94011	29.6662	-2.18241	0.00131502	0.0121598
TRINITY_DN86716	260.33	1.09025	0.00131638	0.0121599
TRINITY_DN91702	80.6958	-1.92763	0.0013174	0.0121599
TRINITY_DN94074	818.937	1.29821	0.00131716	0.0121599
TRINITY_DN85716	23.8298	-0.828653	0.00132103	0.0121861
TRINITY_DN81963	96.4195	1.64202	0.00132354	0.0122019
TRINITY_DN64471	92.442	-0.835946	0.00132437	0.0122023
TRINITY_DN63710	75.1491	-1.01307	0.00132918	0.0122313
TRINITY_DN79931	497.284	1.12897	0.00132904	0.0122313
TRINITY_DN91063	280.003	-1.38665	0.00132991	0.0122313
TRINITY_DN91681	284.479	-0.625384	0.00133512	0.0122719
TRINITY_DN72698	7.69051	-2.15593	0.00133827	0.0122935
TRINITY_DN87121	194.263	1.85059	0.00134356	0.0123341
TRINITY_DN87403	92.9667	1.01539	0.00134428	0.0123341
TRINITY_DN86449	641.515	-1.01443	0.00134776	0.0123513
TRINITY_DN92060	41.777	-2.66574	0.00134704	0.0123513
TRINITY_DN87582	92.0806	-2.01695	0.00135588	0.0124183
TRINITY_DN89221	141.306	-0.87632	0.00135693	0.0124205
TRINITY_DN82219	195.396	1.28108	0.00135823	0.012425
TRINITY_DN84204	101.205	-1.06085	0.00136263	0.0124505
TRINITY_DN88895	191.517	-1.72769	0.00136186	0.0124505
TRINITY_DN84907	55.0437	1.63256	0.00136619	0.0124682
TRINITY_DN86620	175.892	-0.686288	0.00136607	0.0124682
TRINITY_DN93949	556.837	-0.807386	0.00136768	0.0124744
TRINITY_DN75475	57.6787	-0.903761	0.00136896	0.0124787
TRINITY_DN90985	555.657	-0.804701	0.00137346	0.0125123
TRINITY_DN75834	8.69018	1.37718	0.0013767	0.012527
TRINITY_DN93283	7647.4	0.877447	0.00137622	0.012527
TRINITY_DN88862	1564.05	1.71477	0.00137826	0.0125338
TRINITY_DN88519	184.692	-0.928056	0.00138047	0.0125464
TRINITY_DN76117	41.3503	1.44317	0.00138325	0.0125566
TRINITY_DN77692	205.562	-0.786338	0.00138277	0.0125566
TRINITY_DN90712	566.885	-0.749713	0.00138403	0.0125566
TRINITY_DN89786	38027.1	1.20403	0.00138751	0.0125807
TRINITY_DN83539	11.2082	1.37695	0.00139403	0.0126325
TRINITY_DN81458	799.844	1.16662	0.00139487	0.0126326
TRINITY_DN92785	690.48	-1.11889	0.00139628	0.0126379
TRINITY_DN79288	126.471	-1.31377	0.00139848	0.012643
TRINITY_DN89788	758.34	-0.671756	0.00139824	0.012643
TRINITY_DN100226	14.8764	-1.58358	0.00139936	0.0126436
TRINITY_DN67158	288.932	-1.03028	0.00140179	0.0126581
TRINITY_DN82805	95.2383	-0.86808	0.00140612	0.0126761
TRINITY_DN91422	168.314	-0.491031	0.00140709	0.0126761
TRINITY_DN93515	209.2	-1.16522	0.00140562	0.0126761
TRINITY_DN94888	0.973384	3.01454	0.00140684	0.0126761
TRINITY_DN93147	1357.69	0.438588	0.00140807	0.0126776
TRINITY_DN7521	74.4945	-1.28232	0.00141428	0.0127261
TRINITY_DN57761	6.03336	-1.54633	0.00141639	0.0127375
TRINITY_DN92996	1588.59	-0.78397	0.00142069	0.0127688
TRINITY_DN64477	13.8233	1.49256	0.0014238	0.0127893
TRINITY_DN84841	10.7825	1.20797	0.00142785	0.0128182
TRINITY_DN88437	185.147	-0.927507	0.00143065	0.0128358
TRINITY_DN95631	33.6411	-1.04055	0.00143174	0.0128382
TRINITY_DN68268	25.7832	-2.28778	0.0014352	0.0128392
TRINITY_DN84874	161.276	-0.725714	0.00143356	0.0128392
TRINITY_DN90612	1270.43	-0.405383	0.00143477	0.0128392
TRINITY_DN94313	0.960339	2.76634	0.00143323	0.0128392
TRINITY_DN92596	244.161	0.45824	0.00143948	0.01287
TRINITY_DN90296	64.6416	-1.6589	0.00144096	0.0128758
TRINITY_DN85045	969.994	-1.81585	0.00144447	0.0128997
TRINITY_DN73959	8.41236	1.56831	0.00145139	0.0129098
TRINITY_DN78823	4.92112	-2.572	0.00145201	0.0129098
TRINITY_DN88560	136.741	-0.3868	0.00145078	0.0129098
TRINITY_DN88580	43.8386	-0.960578	0.00144746	0.0129098
TRINITY_DN88684	160.642	-1.9797	0.00144655	0.0129098
TRINITY_DN91095	1657.2	-1.55386	0.00145057	0.0129098
TRINITY_DN91685	2003.44	-0.448868	0.00145231	0.0129098
TRINITY_DN91878	173.812	-1.22728	0.00144883	0.0129098
TRINITY_DN86382	49.9041	-1.60992	0.00145403	0.0129102
TRINITY_DN89620	838.133	1.79455	0.00145326	0.0129102
TRINITY_DN93629	665.131	-0.548237	0.00145783	0.0129365
TRINITY_DN39560	20.5449	0.983959	0.00146049	0.0129451
TRINITY_DN78593	157.93	-0.918438	0.00146	0.0129451
TRINITY_DN96441	69.4648	1.62917	0.00146162	0.0129477
TRINITY_DN87538	274.569	1.07814	0.00146375	0.0129499
TRINITY_DN93941	1675.26	1.84113	0.00146287	0.0129499
TRINITY_DN95434	41.1873	-0.568221	0.00146439	0.0129499
TRINITY_DN87774	899.743	-0.548967	0.00146855	0.0129718
TRINITY_DN91175	432.962	0.832663	0.00146814	0.0129718
TRINITY_DN90318	630.407	0.499293	0.00146951	0.0129728
TRINITY_DN90718	203.886	1.51393	0.00147049	0.012974
TRINITY_DN90011	138.863	-1.27902	0.00147167	0.012977
TRINITY_DN93385	853.556	-0.439608	0.00147639	0.0130112
TRINITY_DN85191	389.993	-0.502349	0.0014847	0.0130769
TRINITY_DN86290	2490.99	0.541295	0.00148784	0.0130896
TRINITY_DN92949	3789	1.57576	0.00148731	0.0130896
TRINITY_DN97370	7.57505	1.61017	0.00149013	0.0131022
TRINITY_DN79358	66.9205	-1.07411	0.00149109	0.0131032
TRINITY_DN85175	238.455	-0.603999	0.00149342	0.0131162
TRINITY_DN90952	289.646	-1.19083	0.00149567	0.0131284
TRINITY_DN90043	421.328	-1.59146	0.00150394	0.0131935
TRINITY_DN94911	39.8149	-1.29185	0.00150629	0.0132067
TRINITY_DN93117	450.155	-0.391468	0.00151444	0.0132705
TRINITY_DN93721	116.504	-2.12717	0.00151666	0.0132824
TRINITY_DN18362	30.9737	1.54423	0.00151828	0.013283
TRINITY_DN86284	121.862	-0.671685	0.00151845	0.013283
TRINITY_DN43794	1118.98	-0.896778	0.00151969	0.0132863
TRINITY_DN90746	638.23	-1.57665	0.00152097	0.0132899
TRINITY_DN89229	62.0038	-0.95378	0.00152489	0.0133166
TRINITY_DN91796	147.669	-0.670028	0.00152706	0.013328
TRINITY_DN91594	6839.18	1.31613	0.0015307	0.0133522
TRINITY_DN84782	4.91441	-1.37781	0.00153264	0.0133616
TRINITY_DN81564	46.1131	-1.9542	0.00153781	0.0133915
TRINITY_DN88223	390.179	-0.772268	0.00153744	0.0133915
TRINITY_DN48403	5.14462	1.40984	0.00154324	0.0134064
TRINITY_DN84530	4.4101	-2.99179	0.00154562	0.0134064
TRINITY_DN88083	21.179	-1.13394	0.00154416	0.0134064
TRINITY_DN90140	114.266	-1.40646	0.00154337	0.0134064
TRINITY_DN90257	743.236	0.622543	0.00154333	0.0134064
TRINITY_DN90396	350.464	-0.73642	0.00154143	0.0134064
TRINITY_DN91715	206.422	-0.649475	0.00154524	0.0134064
TRINITY_DN76152	55.1541	0.823595	0.00154955	0.0134254
TRINITY_DN91938	515.859	-0.808189	0.00154912	0.0134254
TRINITY_DN92740	131.936	-0.683678	0.00155063	0.0134272
TRINITY_DN93546	46793.3	1.56313	0.00155177	0.0134295
TRINITY_DN78452	320.729	0.98353	0.00155431	0.0134439
TRINITY_DN55630	206.48	0.565145	0.00155799	0.0134455
TRINITY_DN68054	22.0233	1.8792	0.00155674	0.0134455
TRINITY_DN76467	24.126	-1.00135	0.00155591	0.0134455
TRINITY_DN93644	676.391	-0.48029	0.00155749	0.0134455
TRINITY_DN79309	6194.91	-0.967146	0.00156064	0.0134533
TRINITY_DN87419	33.2268	-1.43188	0.00155988	0.0134533
TRINITY_DN66004	1.89368	2.45602	0.00157182	0.0135421
TRINITY_DN86178	152.923	1.15643	0.00158005	0.0136054
TRINITY_DN92571	496.098	-0.841076	0.00158241	0.0136181
TRINITY_DN71755	178.845	1.4277	0.00158906	0.0136601
TRINITY_DN81081	2.32758	2.9095	0.00158888	0.0136601
TRINITY_DN79239	10.1835	1.38305	0.00159016	0.0136619
TRINITY_DN100204	10.8157	1.39595	0.0015951	0.0136967
TRINITY_DN84970	159.338	0.624297	0.00159688	0.0137044
TRINITY_DN89259	931.429	-2.17984	0.00160072	0.0137296
TRINITY_DN78789	997.498	1.32918	0.00160311	0.0137424
TRINITY_DN62739	39.8894	0.854282	0.00160496	0.0137507
TRINITY_DN17936	4.68013	2.48253	0.00160807	0.0137697
TRINITY_DN94159	800.654	-0.939463	0.00160946	0.0137739
TRINITY_DN82067	235.221	-1.82026	0.0016173	0.0138026
TRINITY_DN84121	113.758	-0.576597	0.00161713	0.0138026
TRINITY_DN87848	115.566	-1.47688	0.00161433	0.0138026
TRINITY_DN91101	667.307	-1.87697	0.00161684	0.0138026
TRINITY_DN93658	561.769	-0.951324	0.00161656	0.0138026
TRINITY_DN65087	195.429	0.691065	0.00162231	0.0138155
TRINITY_DN86713	107.42	-0.990994	0.00162509	0.0138155
TRINITY_DN88413	1941.38	0.769256	0.00162302	0.0138155
TRINITY_DN88930	361.794	-0.901256	0.00162149	0.0138155
TRINITY_DN90423	10.6676	-1.34197	0.00162147	0.0138155
TRINITY_DN93593	586.195	0.749871	0.00162449	0.0138155
TRINITY_DN97701	18.6431	1.50878	0.00162393	0.0138155
TRINITY_DN88385	290.982	-0.820948	0.00163293	0.0138745
TRINITY_DN92775	519.451	1.15523	0.00163811	0.0139108
TRINITY_DN93616	665.632	-1.0159	0.00164105	0.0139281
TRINITY_DN89907	58.511	-2.25886	0.00164592	0.0139579
TRINITY_DN92031	9312.86	1.2447	0.00164637	0.0139579
TRINITY_DN73472	3149.64	-0.558541	0.00164871	0.01397
TRINITY_DN88707	340.112	-0.692593	0.00166136	0.0140695
TRINITY_DN91293	182.977	-1.20758	0.0016627	0.0140731
TRINITY_DN89489	145.513	0.881291	0.001664	0.0140763
TRINITY_DN85401	346.696	-0.81992	0.00166921	0.0141126
TRINITY_DN84290	703.121	-0.791385	0.00167115	0.0141136
TRINITY_DN92797	1635.67	0.641248	0.00167076	0.0141136
TRINITY_DN81264	124.04	-1.21148	0.00167408	0.0141228
TRINITY_DN86142	526.072	0.633655	0.00167364	0.0141228
TRINITY_DN95417	231.358	-2.07944	0.00167507	0.0141234
TRINITY_DN14232	15.7997	0.976596	0.00167993	0.0141471
TRINITY_DN79846	427.21	-0.793284	0.00168242	0.0141471
TRINITY_DN85679	306.393	-0.585267	0.00168247	0.0141471
TRINITY_DN89827	699.891	0.948015	0.00168173	0.0141471
TRINITY_DN90127	70.4801	-1.71405	0.00167955	0.0141471
TRINITY_DN92569	12157.9	1.68963	0.00168404	0.0141526
TRINITY_DN76713	37.0251	-2.02562	0.0016858	0.0141596
TRINITY_DN87427	30.6525	-0.789489	0.00169796	0.0142379
TRINITY_DN90594	315.811	1.40275	0.00169846	0.0142379
TRINITY_DN92389	12.9337	-1.96048	0.00169882	0.0142379
TRINITY_DN95931	125.876	1.68462	0.00169688	0.0142379
TRINITY_DN74838	269.001	-0.622293	0.00170331	0.0142677
TRINITY_DN98693	14.9652	1.63318	0.00170521	0.0142759
TRINITY_DN92975	285.97	0.750591	0.00170737	0.0142862
TRINITY_DN57563	26.7365	1.24568	0.00170957	0.0142969
TRINITY_DN72930	126.662	1.28501	0.00171073	0.0142988
TRINITY_DN76642	4.66428	1.58444	0.00172082	0.0143602
TRINITY_DN79933	55.6303	0.592148	0.0017215	0.0143602
TRINITY_DN83229	35.3232	0.895241	0.0017218	0.0143602
TRINITY_DN93445	10863.3	1.43874	0.0017206	0.0143602
TRINITY_DN86976	490.908	1.68804	0.00172333	0.0143652
TRINITY_DN20256	2.55913	2.18664	0.00172662	0.0143847
TRINITY_DN93900	251.495	-0.528329	0.00173032	0.0144078
TRINITY_DN99087	132.466	1.31066	0.00174356	0.0145101
TRINITY_DN95748	9.31644	-1.32659	0.00174525	0.0145164
TRINITY_DN47773	22.4463	1.90061	0.00175044	0.0145379
TRINITY_DN78349	14.252	-1.59467	0.00175161	0.0145379
TRINITY_DN90399	967.725	-0.650167	0.00175114	0.0145379
TRINITY_DN92759	969.384	-0.558582	0.00175072	0.0145379
TRINITY_DN88439	673.885	0.855883	0.00175285	0.0145404
TRINITY_DN64181	1.14605	-3.20768	0.00175646	0.0145625
TRINITY_DN85431	43.6621	-1.72754	0.00175996	0.0145836
TRINITY_DN87616	5.28102	-2.04012	0.00176202	0.0145928
TRINITY_DN80764	699.546	-0.52453	0.00176359	0.014598
TRINITY_DN801	10.2348	1.22339	0.00176775	0.0146245
TRINITY_DN66337	149.122	-1.45463	0.00177082	0.0146343
TRINITY_DN79924	349.458	1.09844	0.00177238	0.0146343
TRINITY_DN86430	526.497	0.629967	0.00177273	0.0146343
TRINITY_DN94804	17.1695	0.894152	0.00177261	0.0146343
TRINITY_DN91184	6174.79	0.778637	0.00177812	0.0146709
TRINITY_DN90930	542.578	-0.841719	0.00178671	0.0147339
TRINITY_DN91627	1129.94	0.704144	0.00178782	0.0147352
TRINITY_DN93977	24114.7	1.05384	0.00179204	0.014762
TRINITY_DN92414	1231.33	-2.50977	0.00179596	0.0147864
TRINITY_DN89717	48.142	0.557392	0.00179731	0.0147896
TRINITY_DN85418	274.148	-0.740004	0.00179832	0.01479
TRINITY_DN92842	3463.28	0.949268	0.0017999	0.0147951
TRINITY_DN86407	217.365	-1.94322	0.00180103	0.0147965
TRINITY_DN80025	271.753	1.73423	0.00180729	0.01484
TRINITY_DN58441	31.6899	1.21928	0.00180998	0.0148423
TRINITY_DN73694	8.62275	1.14968	0.00181046	0.0148423
TRINITY_DN94077	1635	0.524081	0.00180992	0.0148423
TRINITY_DN454	25.1594	1.12984	0.00181458	0.0148676
TRINITY_DN93027	717.745	-0.788468	0.00181548	0.0148676
TRINITY_DN38688	39.9799	0.832493	0.00181762	0.0148773
TRINITY_DN87214	83.0359	-0.619371	0.00182011	0.0148897
TRINITY_DN90535	87.4413	-2.11104	0.00182266	0.0149026
TRINITY_DN93615	355.841	-1.27163	0.00182531	0.0149164
TRINITY_DN72400	548.073	-0.605683	0.00183352	0.0149755
TRINITY_DN64059	9.2116	1.29344	0.00183889	0.0150035
TRINITY_DN69699	3594.65	1.17638	0.0018385	0.0150035
TRINITY_DN69507	90.5301	0.996385	0.00184013	0.0150057
TRINITY_DN91446	1819.77	-2.44155	0.00184526	0.0150395
TRINITY_DN90978	7047.03	-1.15737	0.00184652	0.0150418
TRINITY_DN30835	1.38496	2.41283	0.00185563	0.0150631
TRINITY_DN72978	59.8234	0.758227	0.00185354	0.0150631
TRINITY_DN81850	61.9749	1.37253	0.0018537	0.0150631
TRINITY_DN82705	175.907	-1.53927	0.00185628	0.0150631
TRINITY_DN84077	227.91	-1.40278	0.00185233	0.0150631
TRINITY_DN87918	169.714	-1.55599	0.00185506	0.0150631
TRINITY_DN90937	1004.06	-0.991405	0.00185418	0.0150631
TRINITY_DN93876	3509.86	-2.12289	0.00185697	0.0150631
TRINITY_DN85828	369.866	-0.667626	0.00186449	0.0151098
TRINITY_DN86674	1688.95	1.62145	0.00186567	0.0151098
TRINITY_DN91202	1640.1	-0.584068	0.00186516	0.0151098
TRINITY_DN71975	67.9364	1.30867	0.001874	0.0151694
TRINITY_DN82632	236.648	1.20035	0.00187821	0.0151875
TRINITY_DN91183	2577.75	-0.597158	0.00187745	0.0151875
TRINITY_DN92003	279.22	-0.502124	0.00188084	0.0152007
TRINITY_DN79148	4.74257	1.42743	0.00189607	0.0153158
TRINITY_DN12389	94.415	-1.7451	0.00190008	0.0153401
TRINITY_DN67525	34.2568	0.933832	0.00190542	0.0153672
TRINITY_DN97842	4.05797	1.96577	0.00190529	0.0153672
TRINITY_DN71978	204.924	-0.860429	0.0019102	0.0153815
TRINITY_DN83689	127.019	-2.24653	0.00190983	0.0153815
TRINITY_DN88847	259.936	-1.12724	0.00191014	0.0153815
TRINITY_DN91910	27.4828	-2.1904	0.00191248	0.0153837
TRINITY_DN93813	936.051	1.50226	0.00191167	0.0153837
TRINITY_DN72712	1.26622	-2.96706	0.00192249	0.0154562
TRINITY_DN79012	129.524	-0.743236	0.0019382	0.0155679
TRINITY_DN83059	250.952	-0.886687	0.00193984	0.0155679
TRINITY_DN87437	1008.2	-2.02048	0.00194005	0.0155679
TRINITY_DN94038	252.49	-2.52541	0.00194043	0.0155679
TRINITY_DN37758	10.0463	0.791347	0.0019422	0.015574
TRINITY_DN28270	57.0983	-0.730769	0.00194441	0.0155755
TRINITY_DN91145	30295.8	-1.46608	0.00194401	0.0155755
TRINITY_DN58905	31.0193	1.73544	0.00194567	0.0155775
TRINITY_DN86835	41.0854	1.00081	0.00194717	0.0155814
TRINITY_DN70167	214.792	1.00926	0.0019507	0.0155992
TRINITY_DN82506	34.0597	-2.18542	0.00195142	0.0155992
TRINITY_DN85730	521.653	1.33994	0.00195877	0.0156499
TRINITY_DN91356	284.408	0.676301	0.00196238	0.0156706
TRINITY_DN88153	148.705	-1.13773	0.0019642	0.0156769
TRINITY_DN78683	65.5753	-1.66577	0.00196586	0.0156794
TRINITY_DN86192	10.358	-1.16521	0.00196654	0.0156794
TRINITY_DN83573	31.9647	-0.696531	0.00197041	0.0157021
TRINITY_DN91609	354.747	-0.636684	0.00197753	0.0157506
TRINITY_DN83873	10.4609	-1.57091	0.00198085	0.0157689
TRINITY_DN91745	1383.8	0.479272	0.00198461	0.0157826
TRINITY_DN93755	425.678	-1.48957	0.00198408	0.0157826
TRINITY_DN92491	249.427	-1.26835	0.00198715	0.0157946
TRINITY_DN85668	43.8576	0.829571	0.0019916	0.015821
TRINITY_DN4474	14.7483	-1.61525	0.00199458	0.015821
TRINITY_DN89200	826.962	-0.460585	0.00199445	0.015821
TRINITY_DN91537	423.477	-1.25921	0.00199262	0.015821
TRINITY_DN33376	63.7494	-2.8739	0.00199845	0.0158354
TRINITY_DN87413	227.564	-1.14459	0.0019975	0.0158354
TRINITY_DN83710	481.854	-0.506009	0.00200574	0.0158796
TRINITY_DN86776	178.376	-0.523223	0.00200712	0.0158796
TRINITY_DN91179	289.502	-0.565702	0.00200668	0.0158796
TRINITY_DN87029	21486.4	-1.76628	0.0020103	0.0158884
TRINITY_DN93517	1370.85	0.404739	0.0020101	0.0158884
TRINITY_DN92795	1923.57	-1.77853	0.00201446	0.0159049
TRINITY_DN94030	310.631	-0.814796	0.00201375	0.0159049
TRINITY_DN17430	1.24135	2.3401	0.00201741	0.0159201
TRINITY_DN91178	285.49	-1.78835	0.00203015	0.0160124
TRINITY_DN93344	2973.3	0.362658	0.00203216	0.01602
TRINITY_DN89985	178.901	-1.48305	0.00203797	0.0160502
TRINITY_DN91863	81.3716	-1.61956	0.00203807	0.0160502
TRINITY_DN88849	323.593	-0.411721	0.00204007	0.0160577
TRINITY_DN91198	3273.27	0.88618	0.00205107	0.016136
TRINITY_DN23256	64.4109	0.928267	0.00205982	0.0161636
TRINITY_DN81580	643.905	1.4241	0.00205897	0.0161636
TRINITY_DN88051	3121.81	0.895787	0.00205909	0.0161636
TRINITY_DN91893	321.285	0.79261	0.00205684	0.0161636
TRINITY_DN95946	36.6081	1.46425	0.00205687	0.0161636
TRINITY_DN88001	120.314	-0.627628	0.00206118	0.016166
TRINITY_DN80064	159.606	-1.44027	0.0020644	0.016183
TRINITY_DN86478	293.368	-1.04193	0.0020698	0.0162171
TRINITY_DN90190	1482.48	1.83537	0.00207177	0.0162243
TRINITY_DN87234	404.488	-1.54205	0.00207445	0.0162288
TRINITY_DN93659	14385.1	-0.85403	0.00207429	0.0162288
TRINITY_DN49464	14.8576	0.716104	0.00207975	0.0162619
TRINITY_DN89277	138.85	0.75881	0.00208226	0.0162733
TRINITY_DN88731	48.9922	0.72865	0.00209437	0.0163597
TRINITY_DN91791	164.747	1.18986	0.00209991	0.0163946
TRINITY_DN99307	13.4357	-1.62604	0.00210102	0.016395
TRINITY_DN72124	4.75935	1.45709	0.00210604	0.0164189
TRINITY_DN79691	28.8523	-2.97768	0.00210868	0.0164189
TRINITY_DN81535	168.101	-0.728504	0.00210817	0.0164189
TRINITY_DN85845	3.64631	1.62933	0.00210732	0.0164189
TRINITY_DN87574	507.284	-0.500359	0.00210941	0.0164189
TRINITY_DN73237	5.94836	-2.21257	0.00211296	0.0164382
TRINITY_DN61037	180.242	-1.022	0.00211704	0.0164616
TRINITY_DN89756	209.237	1.12409	0.00212043	0.0164796
TRINITY_DN87049	265.814	-1.0833	0.00213103	0.0165537
TRINITY_DN91520	661.208	-1.49258	0.00213225	0.0165548
TRINITY_DN90611	159.528	-2.44174	0.00214375	0.0166356
TRINITY_DN81456	119.741	0.460545	0.00214707	0.016653
TRINITY_DN86979	12.568	-0.861225	0.0021585	0.0167333
TRINITY_DN90633	2045.64	0.820389	0.00215999	0.0167364
TRINITY_DN88177	26.5498	-2.0565	0.00216338	0.0167542
TRINITY_DN83916	8.80238	0.799662	0.00216733	0.0167764
TRINITY_DN82531	27.5541	0.939225	0.00216902	0.0167811
TRINITY_DN85475	88.1344	-0.689291	0.00217046	0.0167837
TRINITY_DN98201	1.88432	-2.49145	0.00217926	0.0168433
TRINITY_DN89991	2377.26	-1.6518	0.00218334	0.0168664
TRINITY_DN92910	286.701	-2.16292	0.00218494	0.0168702
TRINITY_DN100632	14.7902	1.27843	0.00218736	0.0168805
TRINITY_DN85555	1442.76	-1.01488	0.00218967	0.0168899
TRINITY_DN88634	395.658	-0.641784	0.00219161	0.0168963
TRINITY_DN91894	8.9475	-2.53894	0.00221054	0.0170279
[truncated: 19,639 more rows]
