# Supplementary material for: Diet-dependent gene expression highlights the importance of Cytochrome P450 in detoxification of algal secondary metabolites in a marine isopod
Source: Sci Rep. 2018 Nov 14;8:16824. doi: 10.1038/s41598-018-34937-z (PMC6235865; doi:10.1038/s41598-018-34937-z)
Supplement: Supplementary file 6 — Supplementary Table 5. [file 41598_2018_34937_MOESM6_ESM.xlsx]

## Sheet: Sheet1
Supplementary Table 5. Annotation of differentially expressed genes. Last column indicates if the unigene has any transcripts with putative microbial annotation.
Unigene	nr	PANNZER	GO	Number of putative unigene microbe transcripts
TRINITY_DN100149	no annotation	Soluble guanylyl cyclase beta subunit, putative (Fragment)	GO:0001653 // GO:0038023 // GO:0019001 // GO:0009117 // GO:0009190 // GO:0032559 // GO:0009259 // GO:0044699 // GO:0032555 // GO:0009987 // GO:0032550 // GO:0001882 // GO:0032553 // GO:0007168 // GO:0006468 // GO:0019693 // GO:0042562 // GO:0007165 // GO:0018130 // GO:0007166 // GO:1901363 // GO:1901362 // GO:1901360 // GO:0009058 // GO:0044237 // GO:0044238 // GO:0016020 // GO:0065007 // GO:0044…	0
TRINITY_DN100632	Breakpoint cluster region protein	no annotation	no annotation	0
TRINITY_DN13712	AAEL002839-PA, partial	no annotation	no annotation	0
TRINITY_DN13773	no annotation	Regucalcin	GO:0009118 // GO:0044710 // GO:0009110 // GO:0019752 // GO:0005996 // GO:0019853 // GO:0009987 // GO:0072507 // GO:0072503 // GO:0005615 // GO:0009966 // GO:0005975 // GO:0044237 // GO:0044238 // GO:0052689 // GO:0044464 // GO:0010646 // GO:0008270 // GO:0030811 // GO:0006766 // GO:0006767 // GO:0046914 // GO:0009409 // GO:0043169 // GO:0043436 // GO:0050896 // GO:0080090 // GO:0044283 // GO:0006…	0
TRINITY_DN14578	no annotation	Putative Vacuolar protein sorting-associated protein 27	GO:0051234 // GO:0015031 // GO:0008104 // GO:0051641 // GO:0006810 // GO:0051649 // GO:0006886 // GO:0005488 // GO:0009987 // GO:0005515 // GO:0034613 // GO:0005575 // GO:0046907 // GO:0051179 // GO:0033036 // GO:0008150 // GO:0045184 // GO:0044464 // GO:0071702 // GO:0003674 // GO:0070727 // GO:0005622 // GO:0005623	0
TRINITY_DN15137	Methyltransferase-like protein 17, mitochondrial, partial	no annotation	no annotation	0
TRINITY_DN15181	internalin A	no annotation	no annotation	0
TRINITY_DN16154	no annotation	WD repeat-containing protein 89	GO:0071339 // GO:0044237 // GO:0051276 // GO:0090304 // GO:0032259 // GO:0016573 // GO:0016585 // GO:0034708 // GO:0044451 // GO:0044699 // GO:0009987 // GO:0043967 // GO:0005515 // GO:0048731 // GO:0010556 // GO:0007275 // GO:0034968 // GO:0022403 // GO:0022402 // GO:0018130 // GO:0005875 // GO:1901362 // GO:0044665 // GO:1901360 // GO:0007049 // GO:0005575 // GO:0044238 // GO:0044464 // GO:0007…	0
TRINITY_DN16365	chitin binding protein	no annotation	no annotation	0
TRINITY_DN16978	no annotation	RING finger protein 185	GO:0031224 // GO:0035966 // GO:0035967 // GO:0010498 // GO:0042221 // GO:0016881 // GO:0009987 // GO:0005515 // GO:0055114 // GO:0043632 // GO:0044237 // GO:0044238 // GO:0016020 // GO:0016021 // GO:0044464 // GO:0008270 // GO:0006511 // GO:0006515 // GO:0046914 // GO:0005783 // GO:0000209 // GO:0031975 // GO:0051603 // GO:0050896 // GO:0006950 // GO:0030163 // GO:0006508 // GO:0016628 // GO:0005…	0
TRINITY_DN17764	Ubiquitin carboxyl-terminal hydrolase CYLD, partial	no annotation	no annotation	0
TRINITY_DN18362	GPD2 protein	LOC495948 protein	GO:0044710 // GO:0032991 // GO:1901135 // GO:0019637 // GO:0009331 // GO:0005737 // GO:0009987 // GO:0016491 // GO:0006796 // GO:0006793 // GO:0043234 // GO:0016901 // GO:0006072 // GO:0055114 // GO:0003824 // GO:0044424 // GO:0044237 // GO:0005575 // GO:0008150 // GO:0004368 // GO:0008152 // GO:0071704 // GO:0044444 // GO:0052646 // GO:0044464 // GO:0003674 // GO:0016614 // GO:0005622 // GO:0005…	0
TRINITY_DN18368	no annotation	R3hdm1 protein (Fragment)	GO:1901363 // GO:0005488 // GO:0003674 // GO:0003676 // GO:0097159 // GO:0005575 // GO:0008150	0
TRINITY_DN23159	Abhydrolase domain-containing protein 3, partial	Putative hydrolase of the alpha/beta-hydrolase	GO:0016787 // GO:0003674 // GO:0016788 // GO:0003824 // GO:0004091 // GO:0005575 // GO:0052689 // GO:0008150 // GO:0008152	0
TRINITY_DN29363	no annotation	DNA replication licensing factor MCM3 (Fragment)	GO:0044710 // GO:0006259 // GO:0042555 // GO:0044422 // GO:0030554 // GO:0097159 // GO:0090304 // GO:0044430 // GO:0043167 // GO:0043168 // GO:0006807 // GO:1901265 // GO:0000166 // GO:0044249 // GO:0005737 // GO:0044444 // GO:0005488 // GO:0032559 // GO:0046483 // GO:0032555 // GO:0009987 // GO:0048471 // GO:0032550 // GO:0001882 // GO:0001883 // GO:0006139 // GO:0006270 // GO:0005623 // GO:0036…	0
TRINITY_DN29408	MULTISPECIES: 30S ribosomal protein S13	no annotation	no annotation	0
TRINITY_DN30036	gag-pro-pol polyprotein, partial	Reverse transcriptase (Fragment)	GO:0003964 // GO:0016779 // GO:0016772 // GO:0003674 // GO:0034061 // GO:0003824 // GO:0016740 // GO:0008150 // GO:0008152	0
TRINITY_DN3044	no annotation	Ecdysone-induced protein 74EF isoform B	GO:0051252 // GO:0001071 // GO:0031323 // GO:0097159 // GO:0019222 // GO:1901363 // GO:0050789 // GO:0005488 // GO:0031326 // GO:0003700 // GO:2000112 // GO:2001141 // GO:0065007 // GO:0006355 // GO:0010556 // GO:0005575 // GO:0005634 // GO:0043231 // GO:0051171 // GO:0043565 // GO:0009889 // GO:0044424 // GO:0050794 // GO:0080090 // GO:0008150 // GO:0019219 // GO:0044464 // GO:0043226 // GO:0003…	0
TRINITY_DN31398	Protein disulfide-isomerase A5, partial	no annotation	no annotation	0
TRINITY_DN31986	Trifunctional nucleotide phosphoesterase protein YfkN, partial	SJCHGC06693 protein (Fragment)	GO:0044710 // GO:1901292 // GO:0003674 // GO:0019637 // GO:0046700 // GO:0019439 // GO:0006807 // GO:0009117 // GO:0034655 // GO:0044248 // GO:0044281 // GO:0046483 // GO:0055086 // GO:0009987 // GO:0006139 // GO:0006796 // GO:0006793 // GO:0006753 // GO:0016787 // GO:1901361 // GO:1901360 // GO:0003824 // GO:0034641 // GO:0046434 // GO:0044237 // GO:0044238 // GO:0008150 // GO:0008152 // GO:0071…	0
TRINITY_DN33266	no annotation	Proteasome subunit alpha type	GO:0042633 // GO:0070003 // GO:0043234 // GO:0042638 // GO:0031398 // GO:0090304 // GO:0008150 // GO:0000022 // GO:0010498 // GO:0051603 // GO:0010941 // GO:0000226 // GO:0016032 // GO:0072331 // GO:0044428 // GO:0044699 // GO:0051320 // GO:0009987 // GO:0031400 // GO:0005515 // GO:0048731 // GO:0004175 // GO:0007275 // GO:0051246 // GO:0022405 // GO:0022404 // GO:0022403 // GO:0022402 // GO:0005…	0
TRINITY_DN34386	no annotation	Carboxy-terminal domain RNA polymerase II polypeptide A small phosphatase 2	GO:0035966 // GO:0035967 // GO:0050768 // GO:0042221 // GO:0044699 // GO:0009987 // GO:0008150 // GO:0005515 // GO:0048731 // GO:0010556 // GO:0007275 // GO:0007165 // GO:0008420 // GO:0031399 // GO:0044237 // GO:0044238 // GO:0044464 // GO:0045596 // GO:0045595 // GO:0010562 // GO:0034620 // GO:0032075 // GO:0034976 // GO:0060255 // GO:0031974 // GO:0050767 // GO:0042325 // GO:0042327 // GO:0032…	0
TRINITY_DN38467	PHD finger protein rhinoceros	no annotation	no annotation	0
TRINITY_DN38888	F157046_1 G protein-coupled receptor kinase type 2	no annotation	no annotation	0
TRINITY_DN42540	N-acetyltransferase 10	no annotation	no annotation	0
TRINITY_DN43794	no annotation	Peroxisomal 3,2-trans-enoyl-CoA isomerase	GO:0042579 // GO:0044712 // GO:0044710 // GO:0016853 // GO:0005782 // GO:0000062 // GO:0046395 // GO:0044422 // GO:0009056 // GO:0009062 // GO:0006635 // GO:0072329 // GO:0043167 // GO:0043168 // GO:0043436 // GO:0044438 // GO:0005739 // GO:0004300 // GO:0032787 // GO:0019752 // GO:0005737 // GO:0044444 // GO:0044439 // GO:0005488 // GO:0048037 // GO:0044282 // GO:0009987 // GO:0005102 // GO:0034…	0
TRINITY_DN44163	PR domain zinc finger protein 10	no annotation	no annotation	0
TRINITY_DN44680	no annotation	Putative transcription factor 25 (Basic helix-loop-helix) (Fragment)	no annotation	0
TRINITY_DN45123	cytosolic phospholipase A2	Cytosolic phospholipase A2 (Fragment)	GO:0044710 // GO:0009056 // GO:0019637 // GO:0016298 // GO:0044248 // GO:0004620 // GO:0009987 // GO:0044242 // GO:0009395 // GO:0006796 // GO:0006793 // GO:0016787 // GO:0016788 // GO:0003824 // GO:0044255 // GO:0046434 // GO:0044237 // GO:0044238 // GO:0008150 // GO:0008152 // GO:0071704 // GO:1901575 // GO:0006629 // GO:0003674 // GO:0016042 // GO:0006644	0
TRINITY_DN53884	no annotation	ZNF234 (Fragment)	GO:1901363 // GO:0005488 // GO:0044464 // GO:0008270 // GO:0003674 // GO:0003676 // GO:0097159 // GO:0043167 // GO:0043169 // GO:0005575 // GO:0046872 // GO:0046914 // GO:0005622 // GO:0005623	0
TRINITY_DN54348	no annotation	Protein Daple (Fragment)	GO:0031648 // GO:0051259 // GO:0031647 // GO:0019220 // GO:0019222 // GO:0042325 // GO:0071822 // GO:0050789 // GO:0043621 // GO:0001932 // GO:0005488 // GO:0030165 // GO:0031323 // GO:0005515 // GO:0044085 // GO:0006461 // GO:0043933 // GO:0051174 // GO:0051246 // GO:0032268 // GO:0051260 // GO:0065008 // GO:0031399 // GO:0010608 // GO:0080090 // GO:0008150 // GO:0065007 // GO:0070271 // GO:0050…	0
TRINITY_DN54603	AGAP006901-PA	no annotation	no annotation	0
TRINITY_DN54700	Zinc transporter 1, partial	Solute carrier family 30 member 1 (Fragment)	GO:0005215 // GO:0015075 // GO:0051234 // GO:0016021 // GO:0055085 // GO:0008324 // GO:0022857 // GO:0051179 // GO:0003674 // GO:0034220 // GO:0005575 // GO:0016020 // GO:0044425 // GO:0031224 // GO:0006812 // GO:0022891 // GO:0022892 // GO:0006811 // GO:0006810 // GO:0008150 // GO:0009987	0
TRINITY_DN55626	Integrin alpha-PS2, partial	no annotation	no annotation	0
TRINITY_DN55630	no annotation	WD repeat-containing protein 68	GO:0043455 // GO:0043234 // GO:0080008 // GO:0002682 // GO:0008104 // GO:0042221 // GO:0010941 // GO:0006810 // GO:0044699 // GO:0009987 // GO:0005515 // GO:0048731 // GO:0007275 // GO:0010026 // GO:0001708 // GO:0001067 // GO:0018130 // GO:0009791 // GO:1901363 // GO:1901362 // GO:1901360 // GO:0051234 // GO:0019748 // GO:0044237 // GO:0044238 // GO:0050776 // GO:0032991 // GO:0009718 // GO:0070…	0
TRINITY_DN56316	ORF2-encoded protein	no annotation	no annotation	0
TRINITY_DN56324	no annotation	RAD52 motif-containing protein 1	GO:0044710 // GO:0006310 // GO:0015030 // GO:0044237 // GO:0031974 // GO:0097159 // GO:0006974 // GO:0008150 // GO:0033554 // GO:0043167 // GO:0043169 // GO:0006807 // GO:0044260 // GO:0000166 // GO:0005737 // GO:0016604 // GO:0050896 // GO:0005488 // GO:0044451 // GO:0005730 // GO:0031981 // GO:0005654 // GO:0009987 // GO:0006950 // GO:0003723 // GO:1901265 // GO:0006139 // GO:0046483 // GO:0005…	0
TRINITY_DN56521	Glycoprotein-N-acetylgalactosamine 3-beta-galactosyltransferase 1	C1GALT1-specific chaperone 1	GO:0006486 // GO:0044710 // GO:0005622 // GO:1901137 // GO:1901135 // GO:0006412 // GO:0044431 // GO:0043413 // GO:0043412 // GO:0008378 // GO:0044249 // GO:0005737 // GO:0031224 // GO:0016740 // GO:0044267 // GO:0009987 // GO:0070085 // GO:0044260 // GO:0043229 // GO:0031090 // GO:0043170 // GO:0010467 // GO:0005575 // GO:0043231 // GO:0006464 // GO:0005794 // GO:1901576 // GO:0043687 // GO:0012…	0
TRINITY_DN56766	p31A	no annotation	no annotation	0
TRINITY_DN57170	no annotation	Nuclear factor I (Fragment)	GO:0045893 // GO:0045892 // GO:0050678 // GO:0006366 // GO:0030324 // GO:0090304 // GO:0061141 // GO:0060487 // GO:0001159 // GO:0042221 // GO:0006935 // GO:0044428 // GO:0044699 // GO:0009987 // GO:0060486 // GO:0006357 // GO:0032989 // GO:0005515 // GO:0048731 // GO:0010556 // GO:0010557 // GO:0007275 // GO:0010558 // GO:0001067 // GO:0018130 // GO:1901363 // GO:1901362 // GO:1901360 // GO:0009…	0
TRINITY_DN57926	no annotation	Ubiquitin carboxyl-terminal hydrolase 5 (Fragment)	no annotation	0
TRINITY_DN58760	HECT domain containing 1, isoform CRA_b	Hectd1 protein	GO:0044710 // GO:0016874 // GO:0016879 // GO:0043412 // GO:0016881 // GO:0044267 // GO:0009987 // GO:0044260 // GO:0005575 // GO:0006464 // GO:0003824 // GO:0044237 // GO:0044238 // GO:0008150 // GO:0043170 // GO:0008152 // GO:0071704 // GO:0044464 // GO:0019538 // GO:0003674 // GO:0036211 // GO:0005622 // GO:0005623	0
TRINITY_DN59158	no annotation	SAP domain-containing ribonucleoprotein	GO:0045892 // GO:0001012 // GO:0006366 // GO:0090304 // GO:0001159 // GO:0009987 // GO:0005515 // GO:0010556 // GO:0010558 // GO:0001067 // GO:0018130 // GO:1901363 // GO:1901362 // GO:1901360 // GO:0044237 // GO:0044238 // GO:0000976 // GO:0065007 // GO:0044464 // GO:0060255 // GO:0019904 // GO:0045934 // GO:0000122 // GO:0019438 // GO:0080090 // GO:0003723 // GO:2001141 // GO:0006355 // GO:0006…	0
TRINITY_DN59226	Polyadenylate-binding protein 1, partial	Poly A binding protein	GO:0005840 // GO:0051168 // GO:0051169 // GO:0044267 // GO:0009895 // GO:0040010 // GO:0090304 // GO:0044710 // GO:0010494 // GO:0031369 // GO:0006810 // GO:0006446 // GO:0044699 // GO:0043186 // GO:0008266 // GO:0009987 // GO:0005515 // GO:0048731 // GO:0010556 // GO:0007275 // GO:0007276 // GO:0008187 // GO:0009790 // GO:0009792 // GO:0060293 // GO:1901363 // GO:1901360 // GO:0032501 // GO:0045…	0
TRINITY_DN59401	PIWI-1	PIWIL3 (Fragment)	GO:0044710 // GO:0097159 // GO:0003743 // GO:0044249 // GO:0005488 // GO:0044267 // GO:0009987 // GO:0003723 // GO:0044260 // GO:0071704 // GO:1901363 // GO:0044237 // GO:0044238 // GO:0008150 // GO:0043170 // GO:0008152 // GO:1901576 // GO:0009059 // GO:0009058 // GO:0034645 // GO:0019538 // GO:0008135 // GO:0003674 // GO:0003676 // GO:0010467 // GO:0006412 // GO:0006413	0
TRINITY_DN59822	Broad complex	Longitudinals lacking protein-like	no annotation	0
TRINITY_DN59977	no annotation	Guanine nucleotide-exchange protein GEP1	GO:0048764 // GO:0008150 // GO:0009826 // GO:0032501 // GO:0044699 // GO:0009987 // GO:0032989 // GO:0005515 // GO:0048731 // GO:0010386 // GO:0007275 // GO:0007164 // GO:0009790 // GO:0009791 // GO:0009793 // GO:0009798 // GO:0010087 // GO:0060918 // GO:0010817 // GO:0071555 // GO:0071554 // GO:0009653 // GO:0010154 // GO:0044464 // GO:0016192 // GO:0010646 // GO:0048765 // GO:0009913 // GO:0009…	0
TRINITY_DN59987	Rab9A	Rab7 protein	GO:0051236 // GO:0048764 // GO:0042578 // GO:0009894 // GO:0009642 // GO:0046130 // GO:0000302 // GO:0008104 // GO:0009119 // GO:0046039 // GO:0019001 // GO:0019003 // GO:0009116 // GO:0009117 // GO:0044144 // GO:0006457 // GO:0009314 // GO:0048765 // GO:0044699 // GO:0032555 // GO:0009987 // GO:0009199 // GO:0032550 // GO:0034613 // GO:0001882 // GO:0032553 // GO:0048731 // GO:0048732 // GO:0007…	0
TRINITY_DN60114	ST7-like protein	Suppression of tumorigenicity 7, isoform a, 3 prime (Fragment)	GO:0003674 // GO:0044425 // GO:0031224 // GO:0005575 // GO:0016020 // GO:0016021 // GO:0008150	0
TRINITY_DN60191	Integrin alpha-PS1, partial	no annotation	no annotation	0
TRINITY_DN60230	no annotation	3-hydroxyacyl-CoA dehydrogenase FadB2x	GO:0033327 // GO:0048037 // GO:0044699 // GO:0009987 // GO:0005515 // GO:0048731 // GO:0007275 // GO:0007569 // GO:0007568 // GO:0050662 // GO:1901363 // GO:0055114 // GO:0016020 // GO:0051287 // GO:0044464 // GO:0051289 // GO:0016229 // GO:0022414 // GO:0036094 // GO:0003857 // GO:0005783 // GO:0051427 // GO:0031975 // GO:0004312 // GO:0035257 // GO:0045137 // GO:0035258 // GO:0016740 // GO:0016…	0
TRINITY_DN60826	no annotation	Sugar transporter ERD6-like 6	GO:0016936 // GO:0006091 // GO:0044422 // GO:0033300 // GO:0022891 // GO:0042221 // GO:0010941 // GO:0022892 // GO:0044456 // GO:0030672 // GO:0044699 // GO:0035270 // GO:0009987 // GO:0044459 // GO:0005515 // GO:0048731 // GO:0042802 // GO:0007275 // GO:0001939 // GO:0048518 // GO:0009967 // GO:0042946 // GO:0055114 // GO:0055056 // GO:0005975 // GO:0051049 // GO:0045121 // GO:0045120 // GO:0009…	0
TRINITY_DN60828	no annotation	Protein FAM40A	no annotation	0
TRINITY_DN61491	no annotation	Smc1a protein (Fragment)	GO:0051276 // GO:0010948 // GO:0048519 // GO:0044699 // GO:0009987 // GO:0000776 // GO:0005515 // GO:0010556 // GO:0006275 // GO:0010558 // GO:0022402 // GO:0000279 // GO:0005575 // GO:0044464 // GO:0065007 // GO:0008278 // GO:0032991 // GO:0010564 // GO:0022414 // GO:0060255 // GO:0048523 // GO:0051052 // GO:0051053 // GO:0045934 // GO:0046982 // GO:0046983 // GO:0032876 // GO:0050896 // GO:0080…	0
TRINITY_DN61675	no annotation	Protein-L-isoaspartate (D-aspartate) O-methyltransferase domain containing 1	GO:0044710 // GO:0008757 // GO:0008168 // GO:0032259 // GO:0043412 // GO:0043414 // GO:0016741 // GO:0016740 // GO:0044267 // GO:0009987 // GO:0044260 // GO:0010340 // GO:0004719 // GO:0006464 // GO:0003824 // GO:0008171 // GO:0044237 // GO:0044238 // GO:0008213 // GO:0008150 // GO:0043170 // GO:0008152 // GO:0071704 // GO:0019538 // GO:0008276 // GO:0003674 // GO:0006479 // GO:0036211 // GO:0005…	0
TRINITY_DN62425	cathepsin C	Dipeptidyl-peptidase I	GO:0044238 // GO:0002443 // GO:0002449 // GO:0051604 // GO:0044699 // GO:0005044 // GO:0005515 // GO:0004175 // GO:0007275 // GO:0007568 // GO:0009790 // GO:0009792 // GO:0002456 // GO:0044464 // GO:0043231 // GO:0005764 // GO:0005783 // GO:0042221 // GO:0004252 // GO:0043621 // GO:0050896 // GO:0005773 // GO:0006955 // GO:0006508 // GO:0004872 // GO:0005575 // GO:0016192 // GO:0005794 // GO:0048…	0
TRINITY_DN62460	50S ribosomal protein L18	no annotation	no annotation	0
TRINITY_DN62491	no annotation	Origin recognition complex subunit, putative	GO:0044710 // GO:0044237 // GO:0031974 // GO:0097159 // GO:0090304 // GO:0008150 // GO:0000228 // GO:0006807 // GO:0044454 // GO:0005488 // GO:0046483 // GO:0031981 // GO:0009987 // GO:0044260 // GO:0006139 // GO:0044249 // GO:0000808 // GO:0043234 // GO:0005634 // GO:0043231 // GO:0043233 // GO:0043232 // GO:0070013 // GO:0006259 // GO:1901363 // GO:0005694 // GO:1901360 // GO:0044424 // GO:0044…	0
TRINITY_DN62927	Leukocyte receptor cluster member 9, partial	no annotation	no annotation	0
TRINITY_DN63058	IKKbeta	Inhibitor of nuclear factor kappa-B kinase subunit alpha	GO:0044710 // GO:0003674 // GO:0008384 // GO:0043412 // GO:0050789 // GO:0006796 // GO:0050896 // GO:0044699 // GO:0044267 // GO:0009987 // GO:0044260 // GO:0006468 // GO:0007252 // GO:0006793 // GO:0016310 // GO:0007165 // GO:0006464 // GO:0044700 // GO:0051716 // GO:0003824 // GO:0004674 // GO:0016740 // GO:0050794 // GO:0044237 // GO:0044238 // GO:0008150 // GO:0043170 // GO:0008152 // GO:0071…	0
TRINITY_DN63355	no annotation	Protein Chd6	GO:0006200 // GO:0046130 // GO:0009119 // GO:0046034 // GO:0009116 // GO:0009117 // GO:0032559 // GO:0016887 // GO:0032555 // GO:0009987 // GO:0009199 // GO:0032550 // GO:0001882 // GO:0032553 // GO:0019693 // GO:0006195 // GO:1901363 // GO:1901361 // GO:1901360 // GO:0070035 // GO:0009207 // GO:0009205 // GO:0009203 // GO:0044237 // GO:0044238 // GO:0017111 // GO:0044464 // GO:0043231 // GO:0009…	0
TRINITY_DN63710	DNA primase-like protein	Primase, DNA, polypeptide 2 (Fragment)	GO:0016779 // GO:0016772 // GO:0003674 // GO:0003824 // GO:0016740 // GO:0008150 // GO:0008152	0
TRINITY_DN64168	no annotation	Dock7 protein (Fragment)	GO:0032862 // GO:0032863 // GO:0061351 // GO:0009118 // GO:0019001 // GO:0000226 // GO:0044699 // GO:0032555 // GO:0032318 // GO:0032319 // GO:0032550 // GO:0032989 // GO:0001883 // GO:0048731 // GO:0048812 // GO:0007275 // GO:0007163 // GO:0008180 // GO:0017048 // GO:0009966 // GO:0055059 // GO:1901363 // GO:0032855 // GO:0032856 // GO:0055057 // GO:0031399 // GO:0043234 // GO:0032991 // GO:0009…	0
TRINITY_DN65087	Suppressor of G2 allele of SKP1-like protein	Suppressor of G2 allele of SKP1 homolog	GO:0050832 // GO:0042221 // GO:0000226 // GO:0044699 // GO:0009987 // GO:0007275 // GO:0007165 // GO:0009790 // GO:0009792 // GO:0043632 // GO:0044237 // GO:0044238 // GO:0009719 // GO:0065007 // GO:0044464 // GO:0071495 // GO:0006511 // GO:0009056 // GO:0009725 // GO:0051603 // GO:0050896 // GO:0006952 // GO:0006950 // GO:0030163 // GO:0006508 // GO:0005575 // GO:0043231 // GO:0048856 // GO:0032…	0
TRINITY_DN65656	E3 ubiquitin-protein ligase UHRF1, partial	no annotation	no annotation	0
TRINITY_DN66004	FMRFamide receptor	no annotation	no annotation	0
TRINITY_DN66128	doublesex	no annotation	no annotation	0
TRINITY_DN66337	no annotation	Ribonuclease H2 subunit A	GO:0044710 // GO:0046700 // GO:0006259 // GO:0003723 // GO:0009058 // GO:0043226 // GO:0003674 // GO:0090305 // GO:0090304 // GO:0043227 // GO:0033567 // GO:0043167 // GO:0043169 // GO:0019439 // GO:0006807 // GO:0005515 // GO:0034655 // GO:0006139 // GO:0043234 // GO:0005488 // GO:0046483 // GO:0009059 // GO:0016070 // GO:0009987 // GO:1901360 // GO:0030145 // GO:1901576 // GO:0044260 // GO:0006…	0
TRINITY_DN66424	no annotation	Chromosome 13 SCAF15122, whole genome shotgun sequence	GO:0044710 // GO:0030554 // GO:0097159 // GO:0044260 // GO:0043167 // GO:0043412 // GO:0043168 // GO:0001883 // GO:0006796 // GO:0000166 // GO:0016740 // GO:0005488 // GO:0032559 // GO:0044267 // GO:0032555 // GO:0009987 // GO:0032550 // GO:0001882 // GO:1901265 // GO:0006468 // GO:0006793 // GO:0016310 // GO:0006464 // GO:1901363 // GO:0003824 // GO:0017076 // GO:0044237 // GO:0044238 // GO:0032…	0
TRINITY_DN66533	Mitogen-activated protein kinase kinase kinase 7-interacting protein 1	Map3k7ip1 protein (Fragment)	GO:0003824 // GO:0008152 // GO:0003674 // GO:0008150	0
TRINITY_DN67521	no annotation	Cytochrome b5	GO:0006950 // GO:0044711 // GO:0031224 // GO:0002682 // GO:0022890 // GO:0045153 // GO:0042127 // GO:0042221 // GO:0016020 // GO:0019752 // GO:0005996 // GO:0009703 // GO:0009987 // GO:0005515 // GO:0046686 // GO:0015002 // GO:0009535 // GO:0019745 // GO:1901363 // GO:1901362 // GO:0055114 // GO:0006694 // GO:0005975 // GO:0020037 // GO:0034220 // GO:0045610 // GO:0044237 // GO:0044238 // GO:0022…	0
TRINITY_DN67525	CG1517	Voltage-dependent calcium channel T type alpha 1G subunit domain II (Fragment)	GO:0015075 // GO:0051234 // GO:0022892 // GO:0006811 // GO:0055085 // GO:0009987 // GO:0015267 // GO:0022838 // GO:0005575 // GO:0006810 // GO:0022857 // GO:0051179 // GO:0034220 // GO:0031224 // GO:0022891 // GO:0016020 // GO:0016021 // GO:0008150 // GO:0005215 // GO:0044425 // GO:0005216 // GO:0003674 // GO:0022803	0
TRINITY_DN67830	Integrator complex subunit 5, partial	no annotation	no annotation	0
TRINITY_DN68031	50S ribosomal protein L10	no annotation	no annotation	0
TRINITY_DN68103	no annotation	60S ribosomal protein L35	GO:0002119 // GO:0005840 // GO:0090304 // GO:0008104 // GO:0033036 // GO:0016032 // GO:0019080 // GO:0019083 // GO:0032984 // GO:0044699 // GO:0009987 // GO:0007275 // GO:0070972 // GO:0018130 // GO:0009790 // GO:0009791 // GO:0009792 // GO:1901363 // GO:1901362 // GO:1901361 // GO:1901360 // GO:0044237 // GO:0044238 // GO:0044464 // GO:0065007 // GO:0032991 // GO:0006605 // GO:0072594 // GO:0034…	0
TRINITY_DN68251	AF4/FMR2 family member 4	no annotation	no annotation	0
TRINITY_DN68268	GD11400	Cys/Met metabolism PLP-dependent enzyme	GO:0043123 // GO:0043122 // GO:0008652 // GO:0044267 // GO:0008150 // GO:0009069 // GO:0019752 // GO:0048037 // GO:0044699 // GO:0009987 // GO:0010556 // GO:0007275 // GO:0009967 // GO:0009966 // GO:0009792 // GO:0044237 // GO:0044238 // GO:0044464 // GO:0010646 // GO:0010647 // GO:0051289 // GO:0060255 // GO:0070814 // GO:0046394 // GO:0023051 // GO:0043436 // GO:0016740 // GO:0080090 // GO:0044…	0
TRINITY_DN68305	microsomal prostaglandin E synthase	Microsomal glutathione S-transferase 1	GO:0042175 // GO:0044422 // GO:0005740 // GO:0040011 // GO:0043603 // GO:0042221 // GO:0005739 // GO:0019752 // GO:0032496 // GO:0072330 // GO:0044699 // GO:0009987 // GO:0031406 // GO:0005515 // GO:0048731 // GO:0007275 // GO:0009790 // GO:0009410 // GO:0033327 // GO:0055114 // GO:0006690 // GO:0006692 // GO:0006693 // GO:0031903 // GO:0046456 // GO:0046457 // GO:0004364 // GO:0044249 // GO:0044…	0
TRINITY_DN68324	preprotein translocase subunit SecY, partial	no annotation	no annotation	0
TRINITY_DN68446	von Willebrand factor C and EGF domain-containing protein, partial	no annotation	no annotation	0
TRINITY_DN68577	Breakpoint cluster region protein	RhoGAP1A (Fragment)	GO:0051056 // GO:0030695 // GO:0003674 // GO:0019222 // GO:0006996 // GO:0050789 // GO:0046578 // GO:0035023 // GO:0032535 // GO:0050896 // GO:0005488 // GO:0044699 // GO:0009987 // GO:0008289 // GO:0090066 // GO:0065007 // GO:0005088 // GO:0005089 // GO:0023052 // GO:0005575 // GO:0005083 // GO:0007165 // GO:0005085 // GO:0044700 // GO:0009966 // GO:0045792 // GO:0051716 // GO:0048583 // GO:0060…	0
TRINITY_DN68608	Hamartin	Hamartin	GO:0001655 // GO:0006812 // GO:0016331 // GO:0044699 // GO:0009987 // GO:0048731 // GO:0007272 // GO:0007275 // GO:0048738 // GO:0009790 // GO:0009792 // GO:0032501 // GO:0031399 // GO:0042127 // GO:0014020 // GO:0009653 // GO:0044464 // GO:0035051 // GO:0014706 // GO:0030900 // GO:0048729 // GO:0001838 // GO:0048598 // GO:0042552 // GO:0021915 // GO:0042325 // GO:0001932 // GO:0080090 // GO:0002…	0
TRINITY_DN68792	no annotation	Cleavage/polyadenylation factor Ia subunit Clp1p, putative (Fragment)	no annotation	0
TRINITY_DN69354	no annotation	Probable RNA-binding protein orb2 (Fragment)	GO:0005844 // GO:0009895 // GO:0009894 // GO:0009892 // GO:0009890 // GO:0033122 // GO:2000113 // GO:0033121 // GO:0045934 // GO:0033124 // GO:0033125 // GO:0097159 // GO:0009118 // GO:0019220 // GO:0019222 // GO:0051171 // GO:0010605 // GO:0050789 // GO:0000166 // GO:0019219 // GO:0005737 // GO:0005488 // GO:0031329 // GO:0003727 // GO:0031327 // GO:0031324 // GO:0003723 // GO:0045980 // GO:1901…	0
TRINITY_DN6938	MKL/myocardin-like protein 2	no annotation	no annotation	0
TRINITY_DN69638	chromatin assembly factor-I p150 subunit	no annotation	no annotation	0
TRINITY_DN69739	betaine aldehyde dehydrogenase, partial	Aldh1a3 protein (Fragment)	GO:0021983 // GO:0044710 // GO:0001523 // GO:0008802 // GO:0007417 // GO:0021536 // GO:0006081 // GO:0042573 // GO:0001655 // GO:0042574 // GO:0046983 // GO:0042221 // GO:0043436 // GO:0072001 // GO:0042493 // GO:0032787 // GO:0007399 // GO:0005737 // GO:0004030 // GO:0050896 // GO:0044281 // GO:0044699 // GO:0035270 // GO:0009987 // GO:0044707 // GO:0016491 // GO:0005515 // GO:0048731 // GO:0048…	0
TRINITY_DN70228	PIWI-1	no annotation	no annotation	0
TRINITY_DN70481	broad-complex, partial	no annotation	no annotation	0
TRINITY_DN70745	no annotation	Carbamoylphosphate synthetase (Fragment)	GO:0030554 // GO:0097159 // GO:0043167 // GO:0043169 // GO:0043168 // GO:0032553 // GO:0000166 // GO:1901265 // GO:0005488 // GO:0032559 // GO:0032555 // GO:0032550 // GO:0001882 // GO:0001883 // GO:1901363 // GO:0003824 // GO:0008150 // GO:0008152 // GO:0032549 // GO:0005524 // GO:0003674 // GO:0035639 // GO:0017076 // GO:0036094 // GO:0046872	0
TRINITY_DN7075	bursicon beta	no annotation	no annotation	0
TRINITY_DN71028	cation-independent mannose-6-phosphate receptor, partial	no annotation	no annotation	0
TRINITY_DN71078	Stathmin	no annotation	no annotation	0
TRINITY_DN71200	no annotation	Excision repair cross-complementing 2 (Fragment)	GO:0042633 // GO:0021510 // GO:0043232 // GO:0006200 // GO:0043234 // GO:0046130 // GO:0090305 // GO:0090304 // GO:0009119 // GO:2001141 // GO:0040016 // GO:0035264 // GO:0032392 // GO:0010942 // GO:0010941 // GO:0009116 // GO:0009117 // GO:0031214 // GO:0042303 // GO:0006355 // GO:0032559 // GO:0044699 // GO:0032555 // GO:0009987 // GO:0009199 // GO:0032550 // GO:0006357 // GO:0001882 // GO:0032…	0
TRINITY_DN71299	innexin 7	Innexin inx2	GO:0045177 // GO:0003674 // GO:0007472 // GO:0044237 // GO:0046130 // GO:0035120 // GO:0009119 // GO:0046039 // GO:0035114 // GO:0042221 // GO:0034330 // GO:0010496 // GO:0009116 // GO:0022892 // GO:0007632 // GO:0016331 // GO:0044699 // GO:0032555 // GO:0009987 // GO:0009199 // GO:0032550 // GO:0044459 // GO:0001882 // GO:0032553 // GO:0048731 // GO:0007275 // GO:0007560 // GO:0048737 // GO:0007…	0
TRINITY_DN71321	Ubiquitin carboxyl-terminal hydrolase 4	no annotation	no annotation	0
TRINITY_DN71328	glutathione S-transeferase	Glutathione S-transferase theta 1	GO:0042579 // GO:0044710 // GO:0009404 // GO:0009407 // GO:0009056 // GO:0043603 // GO:0042221 // GO:0043436 // GO:0006807 // GO:0006082 // GO:0019752 // GO:0005737 // GO:0006520 // GO:0016740 // GO:0044281 // GO:0016765 // GO:0009987 // GO:0055114 // GO:0004601 // GO:0005777 // GO:0016491 // GO:0005515 // GO:0006518 // GO:0006790 // GO:0005575 // GO:0005634 // GO:0043231 // GO:1901564 // GO:0014…	0
TRINITY_DN71639	no annotation	Sphingomyelin phosphodiesterase 2 (Fragment)	GO:0016787 // GO:0042578 // GO:0004620 // GO:0004767 // GO:0003674 // GO:0016788 // GO:0003824 // GO:0016298 // GO:0008081 // GO:0008150 // GO:0008152	0
TRINITY_DN71755	no annotation	N-methyl-D-aspartate receptor subunit 2C variant (Fragment)	GO:0015075 // GO:0051234 // GO:0023052 // GO:0004888 // GO:0008066 // GO:0050789 // GO:0006810 // GO:0035235 // GO:0050896 // GO:0055085 // GO:0015276 // GO:0044699 // GO:0009987 // GO:0015267 // GO:0065007 // GO:0022838 // GO:0022839 // GO:0004872 // GO:0004871 // GO:0005575 // GO:0022836 // GO:0022834 // GO:0007166 // GO:0044700 // GO:0005215 // GO:0051716 // GO:0022857 // GO:0051179 // GO:0004…	0
TRINITY_DN71806	no annotation	Phosphofurin acidic cluster sorting protein 1 (Fragment)	no annotation	0
TRINITY_DN72017	Membrane-bound transcription factor site-1 protease	no annotation	no annotation	0
TRINITY_DN72400	no annotation	Signal recognition particle receptor subunit beta	GO:0019001 // GO:0042138 // GO:0009199 // GO:0007275 // GO:0007276 // GO:0070972 // GO:0009791 // GO:0006195 // GO:0009798 // GO:0009799 // GO:0051234 // GO:0031399 // GO:0009855 // GO:0031410 // GO:0016192 // GO:0034620 // GO:0007062 // GO:0036094 // GO:2000241 // GO:0046907 // GO:0045859 // GO:0030867 // GO:0045132 // GO:0043021 // GO:0050896 // GO:0031300 // GO:0031301 // GO:0061458 // GO:0006…	0
TRINITY_DN72450	scavenger receptor B1	Scavenger receptor class B member 1	GO:0045892 // GO:0040011 // GO:0040012 // GO:0040017 // GO:0051606 // GO:0001954 // GO:0001952 // GO:0016525 // GO:0071404 // GO:0071402 // GO:0010556 // GO:0007275 // GO:0050431 // GO:0002576 // GO:0010558 // GO:0009791 // GO:0002757 // GO:0002699 // GO:0002697 // GO:0002758 // GO:0050820 // GO:0010810 // GO:0090317 // GO:0031399 // GO:0031410 // GO:0016192 // GO:0009991 // GO:0071495 // GO:0043…	0
TRINITY_DN72797	ribosomal protein rps21	no annotation	no annotation	0
TRINITY_DN72808	no annotation	MGC81500 protein	GO:0006200 // GO:0046130 // GO:0009119 // GO:0046034 // GO:0009116 // GO:0009117 // GO:0032559 // GO:0016887 // GO:0032555 // GO:0009987 // GO:0009199 // GO:0032550 // GO:0001882 // GO:0032553 // GO:0019693 // GO:0006195 // GO:1901363 // GO:1901361 // GO:1901360 // GO:0070035 // GO:0009207 // GO:0009205 // GO:0009203 // GO:0044237 // GO:0044238 // GO:0017111 // GO:0006163 // GO:0009164 // GO:0009…	0
TRINITY_DN72831	no annotation	Protein quaking	GO:0051236 // GO:0016053 // GO:0044711 // GO:0090304 // GO:0008150 // GO:0044710 // GO:0033036 // GO:0019752 // GO:0072330 // GO:0044699 // GO:0009987 // GO:0048232 // GO:0005515 // GO:0048731 // GO:0010556 // GO:0007272 // GO:0007275 // GO:0007276 // GO:0017124 // GO:1901363 // GO:1901360 // GO:0032501 // GO:0044237 // GO:0044238 // GO:0016020 // GO:0008380 // GO:0044281 // GO:0009653 // GO:0044…	0
TRINITY_DN72857	glutathione S-transferase	Glutathione S-transferase D1	GO:0044710 // GO:0043167 // GO:0043603 // GO:0043169 // GO:0043436 // GO:0006807 // GO:0006082 // GO:0019752 // GO:0006520 // GO:0016740 // GO:0044281 // GO:0016765 // GO:0009987 // GO:0004601 // GO:0016491 // GO:0004602 // GO:0006790 // GO:0005575 // GO:0005576 // GO:0016829 // GO:1901564 // GO:0005515 // GO:0055114 // GO:0016684 // GO:0016848 // GO:0003824 // GO:0004364 // GO:0044237 // GO:0044…	0
TRINITY_DN72930	no annotation	Hydroxyacid oxidase 1	GO:0003973 // GO:0016054 // GO:0005840 // GO:0055044 // GO:0009062 // GO:0008150 // GO:0005739 // GO:0016032 // GO:0034308 // GO:0048037 // GO:0009987 // GO:0032553 // GO:1901616 // GO:0044242 // GO:0050662 // GO:0016903 // GO:1901363 // GO:0055114 // GO:0019395 // GO:0031907 // GO:0044237 // GO:0044238 // GO:0016020 // GO:0032991 // GO:0009853 // GO:0044464 // GO:0009854 // GO:0016192 // GO:0048…	0
TRINITY_DN72978	SJCHGC06937 protein	no annotation	no annotation	0
TRINITY_DN73091	no annotation	Scavenger receptor class B member 1	GO:0045892 // GO:0040011 // GO:0040012 // GO:0040017 // GO:0051606 // GO:0001954 // GO:0001952 // GO:0061024 // GO:0071404 // GO:0030194 // GO:0002274 // GO:0007275 // GO:0050431 // GO:0002576 // GO:0006810 // GO:0009791 // GO:0002757 // GO:0002699 // GO:0002697 // GO:0002758 // GO:0010811 // GO:0010810 // GO:0090317 // GO:0010817 // GO:0031410 // GO:0043231 // GO:0009991 // GO:0071495 // GO:0043…	0
TRINITY_DN73119	Golgi-specific brefeldin A-resistance guanine nucleotide exchange factor 1	GBF1 protein, putative (Fragment)	no annotation	0
TRINITY_DN73255	no annotation	Patatin-like phospholipase domain-containing protein 4	GO:0009896 // GO:0044710 // GO:0009893 // GO:0050253 // GO:0009056 // GO:0009894 // GO:0090208 // GO:0016298 // GO:0019222 // GO:0010889 // GO:0090207 // GO:0050789 // GO:0031331 // GO:0005737 // GO:0080090 // GO:0019216 // GO:0031329 // GO:0031325 // GO:0031323 // GO:0065007 // GO:0005575 // GO:0008152 // GO:0050994 // GO:0050996 // GO:0010883 // GO:0016787 // GO:0010898 // GO:0010891 // GO:0032…	0
TRINITY_DN73406	no annotation	13 kDa ribonucleoprotein-associated protein	GO:0005840 // GO:0006364 // GO:0005681 // GO:0090305 // GO:0090304 // GO:0032259 // GO:0044452 // GO:0009987 // GO:0043170 // GO:1901363 // GO:1901360 // GO:0044237 // GO:0044238 // GO:0008380 // GO:0044464 // GO:0032991 // GO:0006397 // GO:0031974 // GO:0031428 // GO:0031981 // GO:0030490 // GO:0003723 // GO:0043414 // GO:0005575 // GO:0043231 // GO:0043233 // GO:0043232 // GO:0042254 // GO:0001…	0
TRINITY_DN73472	no annotation	Heterogeneous nuclear ribonucleoprotein A0 (Fragment)	GO:0051168 // GO:0051169 // GO:0005681 // GO:0090304 // GO:0000380 // GO:0042221 // GO:0043047 // GO:0033036 // GO:0032496 // GO:0009987 // GO:0005515 // GO:0036002 // GO:1901363 // GO:1901360 // GO:0048523 // GO:0044237 // GO:0044238 // GO:0008380 // GO:0044464 // GO:0065007 // GO:0032991 // GO:0060255 // GO:0071705 // GO:0019900 // GO:0036094 // GO:0046907 // GO:0003697 // GO:0045934 // GO:0031…	0
TRINITY_DN73570	no annotation	Chromatin assembly factor 1 subunit B	GO:0065004 // GO:0006325 // GO:0044710 // GO:0000775 // GO:0006323 // GO:0044237 // GO:0051276 // GO:0090304 // GO:0071841 // GO:0065003 // GO:0044428 // GO:0006996 // GO:0006807 // GO:0005515 // GO:0005488 // GO:0046483 // GO:0009987 // GO:0005678 // GO:0034723 // GO:0033186 // GO:0044260 // GO:0006139 // GO:0044085 // GO:0071840 // GO:0031497 // GO:0043234 // GO:0005634 // GO:0043231 // GO:0071…	0
TRINITY_DN73620	no annotation	TEM beta-lactamase (Fragment)	GO:0044710 // GO:0008800 // GO:0016812 // GO:0016810 // GO:0003674 // GO:0044106 // GO:0043605 // GO:0046700 // GO:0043603 // GO:0042221 // GO:0006807 // GO:0044248 // GO:0030653 // GO:0050896 // GO:0030655 // GO:0046483 // GO:0009987 // GO:0072338 // GO:0046677 // GO:0009056 // GO:0017001 // GO:1901565 // GO:1901564 // GO:0016787 // GO:1901361 // GO:1901360 // GO:0017144 // GO:0003824 // GO:0034…	2
TRINITY_DN73634	7-dehydrocholesterol reductase	Sterol C-14 reductase	GO:0042175 // GO:0031300 // GO:0044422 // GO:0001568 // GO:0042221 // GO:0016020 // GO:0044699 // GO:0009987 // GO:0016131 // GO:0016132 // GO:0048731 // GO:0007275 // GO:0009790 // GO:0009791 // GO:0009793 // GO:1901362 // GO:0055114 // GO:0006694 // GO:0006696 // GO:0010817 // GO:0044237 // GO:0044238 // GO:0042127 // GO:0035690 // GO:0016021 // GO:0010154 // GO:0044464 // GO:0044446 // GO:0022…	0
TRINITY_DN73696	no annotation	Xylosyltransferase oxt	GO:0003824 // GO:0016740 // GO:0008150 // GO:0008152 // GO:0003674	0
TRINITY_DN73782	no annotation	Putative aminopeptidase (Metallo-peptidase, clan mf, family m17)	GO:0044710 // GO:0044238 // GO:0043167 // GO:0043169 // GO:0005737 // GO:0005488 // GO:0030145 // GO:0004177 // GO:0005575 // GO:0016787 // GO:0070011 // GO:0046914 // GO:0003824 // GO:0044424 // GO:0008233 // GO:0008235 // GO:0008237 // GO:0008238 // GO:0008150 // GO:0043170 // GO:0008152 // GO:0071704 // GO:0044464 // GO:0019538 // GO:0003674 // GO:0046872 // GO:0006508 // GO:0005622 // GO:0005…	0
TRINITY_DN73885	Serine-threonine kinase receptor-associated protein	Serine/threonine kinase receptor associated protein	GO:0045892 // GO:0043234 // GO:0080008 // GO:0042221 // GO:0030054 // GO:0003743 // GO:0009987 // GO:0005515 // GO:0046686 // GO:0010556 // GO:0055044 // GO:0010558 // GO:0009966 // GO:1901363 // GO:0009968 // GO:0044237 // GO:0044238 // GO:0016020 // GO:0090092 // GO:0044464 // GO:0009651 // GO:0010648 // GO:0032991 // GO:0010646 // GO:0023057 // GO:0060255 // GO:0045934 // GO:0000122 // GO:0051…	0
TRINITY_DN73900	broad-complex-like protein	no annotation	no annotation	0
TRINITY_DN73949	ribosomal protein L32	60S ribosomal protein L32	GO:0005840 // GO:0090304 // GO:0008104 // GO:0000022 // GO:0000226 // GO:0016032 // GO:0019080 // GO:0019083 // GO:0032984 // GO:0044699 // GO:0009987 // GO:0070972 // GO:0022403 // GO:0022402 // GO:0018130 // GO:1901362 // GO:1901361 // GO:1901360 // GO:0006414 // GO:0044237 // GO:0044238 // GO:0044464 // GO:0032991 // GO:0006605 // GO:0072594 // GO:0034621 // GO:0034623 // GO:0022414 // GO:0022…	0
TRINITY_DN73952	no annotation	TUBA1B protein	GO:0044237 // GO:0046130 // GO:0009119 // GO:0046039 // GO:0019001 // GO:0009116 // GO:0009117 // GO:0032555 // GO:0009987 // GO:0009199 // GO:0032550 // GO:0001882 // GO:0032553 // GO:0019693 // GO:0009146 // GO:0007017 // GO:0006195 // GO:1901363 // GO:0005874 // GO:1901361 // GO:1901360 // GO:0009207 // GO:0009205 // GO:0009203 // GO:0005575 // GO:0044238 // GO:0032991 // GO:0017111 // GO:0044…	0
TRINITY_DN73973	innexin 3	Innexin inx2	GO:0007472 // GO:0044237 // GO:0046130 // GO:0035120 // GO:0009119 // GO:0046039 // GO:0035114 // GO:0042221 // GO:0034330 // GO:0010496 // GO:0009116 // GO:0022892 // GO:0007632 // GO:0016331 // GO:0044699 // GO:0032555 // GO:0009987 // GO:0009199 // GO:0032550 // GO:0044459 // GO:0001882 // GO:0032553 // GO:0048731 // GO:0007275 // GO:0007560 // GO:0048737 // GO:0007276 // GO:0007165 // GO:0048…	0
TRINITY_DN73986	AGAP002933-PA	no annotation	no annotation	0
TRINITY_DN74062	no annotation	Transmembrane and immunoglobulin domain-containing protein, putative	GO:0044699 // GO:0050877 // GO:0044707 // GO:0003674 // GO:0003008 // GO:0044425 // GO:0032501 // GO:0016020 // GO:0031224 // GO:0005575 // GO:0007606 // GO:0016021 // GO:0007600 // GO:0008150	0
TRINITY_DN74071	no annotation	Fumarylacetoacetase	GO:0044712 // GO:0044710 // GO:0009064 // GO:0046395 // GO:0009072 // GO:0009056 // GO:0009063 // GO:0006558 // GO:0043167 // GO:0043436 // GO:0043169 // GO:0004334 // GO:0006807 // GO:0019752 // GO:0044248 // GO:0006520 // GO:0044281 // GO:0006527 // GO:0006525 // GO:0009987 // GO:0016054 // GO:0016822 // GO:0016823 // GO:0005575 // GO:1901565 // GO:1901564 // GO:0016787 // GO:0005737 // GO:0006…	0
TRINITY_DN74091	no annotation	Pinin	no annotation	0
TRINITY_DN74421	Transportin-1	Importin beta-2 subunit	GO:0051236 // GO:0002119 // GO:0032549 // GO:0051273 // GO:0051169 // GO:0040010 // GO:0071555 // GO:0008104 // GO:0019001 // GO:0033036 // GO:0009664 // GO:0007049 // GO:0005048 // GO:0044699 // GO:0061024 // GO:0032555 // GO:0009987 // GO:0032550 // GO:0070085 // GO:0001882 // GO:0001883 // GO:0048731 // GO:0007275 // GO:0010383 // GO:0065007 // GO:0009790 // GO:0009791 // GO:0009792 // GO:1901…	0
TRINITY_DN74469	no annotation	Tripartite motif-containing 23 (Fragment)	GO:0046130 // GO:0009119 // GO:0046039 // GO:0019001 // GO:0019003 // GO:0009116 // GO:0009117 // GO:0016874 // GO:0016881 // GO:0006163 // GO:0032555 // GO:0009987 // GO:0009199 // GO:0032550 // GO:0001882 // GO:0032553 // GO:0019693 // GO:0006195 // GO:1901363 // GO:1901361 // GO:1901360 // GO:0009207 // GO:0009205 // GO:0009203 // GO:0044237 // GO:0044238 // GO:0016020 // GO:0000139 // GO:0017…	0
TRINITY_DN74548	no annotation	UPF0139 membrane protein C19orf56 homolog	GO:0003674 // GO:0044425 // GO:0031224 // GO:0005575 // GO:0016020 // GO:0016021 // GO:0008150	0
TRINITY_DN74660	glutathione S-transferase delta	Glutathione S-transferase 1, isoform A	GO:0044710 // GO:0043603 // GO:0043436 // GO:0006807 // GO:0006082 // GO:0019752 // GO:0006520 // GO:0016740 // GO:0044281 // GO:0016765 // GO:0009987 // GO:0006790 // GO:0005575 // GO:0005576 // GO:1901564 // GO:0003824 // GO:0004364 // GO:0044237 // GO:0044238 // GO:0008150 // GO:0008152 // GO:0071704 // GO:0034641 // GO:0003674 // GO:0006749 // GO:0006518 // GO:0006575	0
TRINITY_DN74838	Deoxynucleotidyltransferase terminal-interacting protein 2	RRNA-processing protein FCF2	GO:0051234 // GO:0015031 // GO:0008104 // GO:0051641 // GO:0006996 // GO:0006810 // GO:0051649 // GO:0033365 // GO:0016740 // GO:0009987 // GO:0007005 // GO:0034613 // GO:0046907 // GO:0051179 // GO:0003824 // GO:0006886 // GO:0072655 // GO:0006839 // GO:0033036 // GO:0008150 // GO:0008152 // GO:0070585 // GO:0045184 // GO:0071702 // GO:0006605 // GO:0072594 // GO:0006626 // GO:0003674 // GO:0070…	0
TRINITY_DN74957	U6 snRNA-associated Sm-like protein LSm5	no annotation	no annotation	0
TRINITY_DN74980	calcineurin subunit B	Calcineurin subunit B	GO:0001568 // GO:0042306 // GO:0001525 // GO:0042307 // GO:0051169 // GO:0001569 // GO:0044744 // GO:0008150 // GO:0032940 // GO:0071555 // GO:0023061 // GO:0043412 // GO:0072359 // GO:0033036 // GO:0007049 // GO:0044456 // GO:1900180 // GO:0044699 // GO:0060485 // GO:0034764 // GO:0009987 // GO:0005516 // GO:0007268 // GO:0032989 // GO:0005515 // GO:0048731 // GO:0007275 // GO:0044743 // GO:0022…	0
TRINITY_DN74984	no annotation	KIAA0999 protein (Predicted) (Fragment)	GO:0000287 // GO:0044710 // GO:0043169 // GO:0030554 // GO:0097159 // GO:0044260 // GO:0043167 // GO:0043412 // GO:0043168 // GO:0001883 // GO:0006796 // GO:0000166 // GO:0016740 // GO:0005488 // GO:0032559 // GO:0044267 // GO:0032555 // GO:0009987 // GO:0032550 // GO:0001882 // GO:1901265 // GO:0006468 // GO:0006793 // GO:0046872 // GO:0016310 // GO:0006464 // GO:1901363 // GO:0003824 // GO:0017…	0
TRINITY_DN75028	cation-independent mannose-6-phosphate receptor, partial	no annotation	no annotation	0
TRINITY_DN75475	no annotation	Alpha-1,2 glucosyltransferase ALG10	GO:0003824 // GO:0016740 // GO:0016757 // GO:0016758 // GO:0003674 // GO:0044425 // GO:0031224 // GO:0005575 // GO:0016020 // GO:0016021 // GO:0008150 // GO:0008152	0
TRINITY_DN76152	no annotation	L(3)mbt-like (Drosophila) (Fragment)	GO:0051252 // GO:0031323 // GO:0043167 // GO:0019222 // GO:0043169 // GO:0050789 // GO:0080090 // GO:0031326 // GO:0003700 // GO:2000112 // GO:2001141 // GO:0065007 // GO:0006355 // GO:0010556 // GO:0005575 // GO:0005634 // GO:0043231 // GO:0051171 // GO:0010468 // GO:0009889 // GO:0044424 // GO:0050794 // GO:0005488 // GO:0008150 // GO:0019219 // GO:0044464 // GO:0043226 // GO:0008270 // GO:0003…	0
TRINITY_DN76168	TPA_inf: BTB/POZ and Kelch domain-containing protein	no annotation	no annotation	0
TRINITY_DN76175	no annotation	Tripartite motif protein TRIM2 (Fragment)	GO:0044710 // GO:0016874 // GO:0016879 // GO:0004842 // GO:0008150 // GO:0043412 // GO:0016881 // GO:0044267 // GO:0009987 // GO:0044260 // GO:0016567 // GO:0005575 // GO:0006464 // GO:0005737 // GO:0032446 // GO:0044424 // GO:0044237 // GO:0044238 // GO:0070647 // GO:0043170 // GO:0008152 // GO:0071704 // GO:0003824 // GO:0044464 // GO:0019538 // GO:0003674 // GO:0036211 // GO:0019787 // GO:0005…	0
TRINITY_DN76215	no annotation	Aladin	GO:0051169 // GO:0010827 // GO:0042221 // GO:0016032 // GO:0044699 // GO:0009987 // GO:0007165 // GO:0007166 // GO:0005975 // GO:0051049 // GO:0005575 // GO:0044238 // GO:0016020 // GO:0016021 // GO:0044464 // GO:0032991 // GO:0022414 // GO:0046907 // GO:0031975 // GO:0050896 // GO:0044281 // GO:0050890 // GO:0046822 // GO:0043234 // GO:0043231 // GO:0043232 // GO:0034097 // GO:0005813 // GO:0031…	0
TRINITY_DN76241	no annotation	E3 ubiquitin-protein ligase ZNRF2 (Fragment)	GO:0005488 // GO:0016874 // GO:0008270 // GO:0003674 // GO:0003824 // GO:0043167 // GO:0043169 // GO:0005575 // GO:0046872 // GO:0008152 // GO:0008150 // GO:0046914	0
TRINITY_DN76320	Retinal-specific ATP-binding cassette transporter, partial	no annotation	no annotation	0
TRINITY_DN76337	BC022960 protein, partial	no annotation	no annotation	0
TRINITY_DN76375	no annotation	SJCHGC08359 protein (Fragment)	GO:0044710 // GO:0009058 // GO:0097159 // GO:0090304 // GO:0006807 // GO:0034061 // GO:0000166 // GO:0044249 // GO:0016740 // GO:0005488 // GO:0046483 // GO:0009987 // GO:1901265 // GO:0006139 // GO:0003887 // GO:0006259 // GO:1901363 // GO:1901360 // GO:1901576 // GO:0003824 // GO:0034641 // GO:0044237 // GO:0044238 // GO:0008150 // GO:0043170 // GO:0008152 // GO:0071704 // GO:0044260 // GO:0009…	0
TRINITY_DN76659	G protein-coupled receptor kinase	G protein-coupled receptor kinase (Fragment)	GO:0051234 // GO:0044710 // GO:0030554 // GO:0097159 // GO:0044260 // GO:0043167 // GO:0043412 // GO:0043168 // GO:0001883 // GO:0031623 // GO:0006796 // GO:0000166 // GO:0016740 // GO:0005488 // GO:0032559 // GO:0044267 // GO:0032555 // GO:0009987 // GO:0032550 // GO:0001882 // GO:1901265 // GO:0006468 // GO:0006793 // GO:0036094 // GO:0016310 // GO:0016192 // GO:0006464 // GO:1901363 // GO:0051…	0
TRINITY_DN76912	peptidylprolyl isomerase	Peptidyl-prolyl cis-trans isomerase CWC27 homolog	GO:0044710 // GO:0016853 // GO:0044422 // GO:0016859 // GO:0005681 // GO:0090304 // GO:0044428 // GO:0006807 // GO:0044260 // GO:0043412 // GO:0046483 // GO:0044267 // GO:0016070 // GO:0009987 // GO:0071013 // GO:0018193 // GO:0006139 // GO:0000413 // GO:0000375 // GO:0000398 // GO:0000377 // GO:0008152 // GO:0043231 // GO:0006397 // GO:0006464 // GO:1901360 // GO:0005634 // GO:0044464 // GO:0003…	0
TRINITY_DN76949	barren homolog	Condensin complex subunit 2 (Fragment)	no annotation	0
TRINITY_DN76987	PWWP domain-containing protein 2B	no annotation	no annotation	0
TRINITY_DN77061	trypsinogen	Trypsinogen	GO:0045893 // GO:0045892 // GO:0006355 // GO:0044699 // GO:0035272 // GO:0005515 // GO:0048731 // GO:0010556 // GO:0010557 // GO:0007275 // GO:0005615 // GO:0007166 // GO:0009791 // GO:0005575 // GO:0044238 // GO:0042127 // GO:0009653 // GO:0045595 // GO:0060255 // GO:0045934 // GO:0045935 // GO:0000122 // GO:0004252 // GO:0050896 // GO:0080090 // GO:0006952 // GO:0016055 // GO:0006950 // GO:2001…	0
TRINITY_DN77153	no annotation	40S ribosomal protein S25	GO:0005840 // GO:0090304 // GO:0008104 // GO:0000028 // GO:0033036 // GO:0016032 // GO:0019080 // GO:0019083 // GO:0032984 // GO:0044699 // GO:0009987 // GO:0070972 // GO:0018130 // GO:1901363 // GO:1901362 // GO:1901361 // GO:1901360 // GO:0022618 // GO:0044237 // GO:0044238 // GO:0044464 // GO:0032991 // GO:0006605 // GO:0072594 // GO:0034621 // GO:0034622 // GO:0034623 // GO:0022414 // GO:0022…	0
TRINITY_DN77178	peptidylglycine alpha-hydroxylating monooxygenase	Putative peptidylglycine alpha-hydroxylating monooxygenase	GO:0044710 // GO:0044237 // GO:0034311 // GO:0004497 // GO:0000003 // GO:0043167 // GO:0043603 // GO:0043169 // GO:0006807 // GO:0004504 // GO:0050896 // GO:0005488 // GO:0050890 // GO:0004500 // GO:0044699 // GO:0050877 // GO:0009987 // GO:0044707 // GO:0016491 // GO:0018958 // GO:0010259 // GO:0007275 // GO:0005575 // GO:0016705 // GO:0005615 // GO:1901564 // GO:1901615 // GO:0006584 // GO:0055…	0
TRINITY_DN77339	no annotation	Acyl-coenzyme A oxidase 1 (Fragment)	GO:0042579 // GO:0044712 // GO:0044710 // GO:0046395 // GO:0003995 // GO:0003997 // GO:0009056 // GO:0009062 // GO:0016042 // GO:0043167 // GO:0043168 // GO:0043436 // GO:1901265 // GO:0032787 // GO:0019752 // GO:0044248 // GO:0044444 // GO:0044281 // GO:0048037 // GO:0044282 // GO:0009987 // GO:0006631 // GO:0005777 // GO:0016491 // GO:0006635 // GO:0000166 // GO:0005575 // GO:0016627 // GO:0043…	0
TRINITY_DN77437	RET1_POLVA RecName: Full=Facilitated trehalose transporter Tret1; Short=PvTret	Solute carrier family 2 (Facilitated glucose transporter), member 8 (Fragment)	GO:0032868 // GO:0032869 // GO:0016023 // GO:0042221 // GO:0016020 // GO:0070482 // GO:0044456 // GO:0044699 // GO:0009987 // GO:0044459 // GO:0000279 // GO:0007169 // GO:0007165 // GO:0022402 // GO:0007167 // GO:0007166 // GO:0022891 // GO:0022892 // GO:0016021 // GO:0051119 // GO:0009719 // GO:0065007 // GO:0044464 // GO:0031410 // GO:0071417 // GO:0071495 // GO:0022414 // GO:0010243 // GO:0009…	0
TRINITY_DN77485	vasa-like protein	no annotation	GO:0006200 // GO:0046130 // GO:0009119 // GO:0046034 // GO:0009116 // GO:0009117 // GO:0032559 // GO:0016887 // GO:0032555 // GO:0009987 // GO:0009199 // GO:0032550 // GO:0001882 // GO:0001883 // GO:0019693 // GO:0006195 // GO:1901363 // GO:1901361 // GO:1901360 // GO:0070035 // GO:0009207 // GO:0009205 // GO:0009203 // GO:0044237 // GO:0044238 // GO:0017111 // GO:0006163 // GO:0009164 // GO:0009…	0
TRINITY_DN77572	TGF-beta activated kinase-like protein	Tak1 (Fragment)	GO:0044237 // GO:0032559 // GO:0044699 // GO:0032555 // GO:0009987 // GO:0032550 // GO:0001882 // GO:0001883 // GO:0006468 // GO:0007165 // GO:0009966 // GO:1901363 // GO:1901265 // GO:0031399 // GO:0023014 // GO:0044238 // GO:0065007 // GO:0044464 // GO:0010646 // GO:0010562 // GO:0004674 // GO:0060255 // GO:0004672 // GO:0030554 // GO:0045937 // GO:0042325 // GO:0042327 // GO:0032270 // GO:0001…	0
TRINITY_DN77672	cyclin A	Cyclin A2 (Fragment)	GO:0045893 // GO:0044699 // GO:0009987 // GO:0005515 // GO:0010556 // GO:0010557 // GO:0007275 // GO:0010389 // GO:0022402 // GO:0032501 // GO:0009556 // GO:0009555 // GO:0000239 // GO:0045120 // GO:0031399 // GO:0065007 // GO:0007346 // GO:0044464 // GO:0010564 // GO:0022414 // GO:0019901 // GO:0007264 // GO:0007265 // GO:0045935 // GO:0042325 // GO:0001932 // GO:0050896 // GO:0080090 // GO:0001…	0
TRINITY_DN77680	Histone H2A.V, partial	Histone H2A	GO:0006325 // GO:0044710 // GO:0006323 // GO:0044237 // GO:0051276 // GO:0097159 // GO:0090304 // GO:0046982 // GO:0046983 // GO:0071841 // GO:0065003 // GO:0006996 // GO:0006807 // GO:0005515 // GO:0005488 // GO:0000785 // GO:0046483 // GO:0009987 // GO:0031497 // GO:0044260 // GO:0006139 // GO:0044085 // GO:0071840 // GO:0065004 // GO:0022607 // GO:0005575 // GO:0005634 // GO:0043231 // GO:0000…	0
TRINITY_DN77683	no annotation	6,7-dihydropteridine reductase	GO:0009063 // GO:0010044 // GO:0042221 // GO:0019752 // GO:0070404 // GO:0001889 // GO:0070402 // GO:0044699 // GO:0009987 // GO:0016646 // GO:0016645 // GO:0048731 // GO:0007275 // GO:0018130 // GO:0050662 // GO:0050661 // GO:1901363 // GO:1901362 // GO:1901361 // GO:1901360 // GO:0009058 // GO:0044237 // GO:0044238 // GO:0016023 // GO:0035690 // GO:0006725 // GO:0051287 // GO:0009719 // GO:0044…	0
TRINITY_DN77692	no annotation	Chromosome 2 SCAF14738, whole genome shotgun sequence	GO:0030554 // GO:0097159 // GO:0043167 // GO:0043168 // GO:0032553 // GO:0000166 // GO:0016740 // GO:0005488 // GO:0032559 // GO:0032555 // GO:0009987 // GO:0032550 // GO:0001882 // GO:1901265 // GO:0006796 // GO:0006793 // GO:0016310 // GO:0001883 // GO:1901363 // GO:0003824 // GO:0044237 // GO:0008150 // GO:0008152 // GO:0032549 // GO:0005524 // GO:0016772 // GO:0016773 // GO:0003674 // GO:0035…	0
TRINITY_DN77799	no annotation	Related to TRF4-topoisomerase I-related protein	GO:0016779 // GO:0016853 // GO:0016772 // GO:0003674 // GO:0003824 // GO:0016740 // GO:0008150 // GO:0008152	0
TRINITY_DN77955	RNA-directed DNA polymerase from mobile element jockey, partial	no annotation	no annotation	0
TRINITY_DN78055	WD repeat and HMG-box DNA-binding protein 1	no annotation	no annotation	0
TRINITY_DN78135	leptin receptor protein	Leptin receptor overlapping transcript-like 1	GO:0051234 // GO:0015031 // GO:0044422 // GO:0003674 // GO:0008150 // GO:0044431 // GO:0046426 // GO:0046425 // GO:0050789 // GO:0006810 // GO:0005737 // GO:0005488 // GO:0060341 // GO:0033036 // GO:0005102 // GO:0010008 // GO:0005515 // GO:0031090 // GO:0060400 // GO:0005575 // GO:0008104 // GO:0043231 // GO:0048523 // GO:0005794 // GO:0009966 // GO:0012505 // GO:0045184 // GO:0032879 // GO:0048…	0
TRINITY_DN78173	pol-like protein	no annotation	no annotation	0
TRINITY_DN78176	no annotation	Protein N-terminal asparagine amidohydrolase	GO:0016811 // GO:0016810 // GO:0030534 // GO:0007626 // GO:0005737 // GO:0050896 // GO:0050890 // GO:0044699 // GO:0050877 // GO:0005575 // GO:0005634 // GO:0043231 // GO:0016787 // GO:0008418 // GO:0044707 // GO:0044708 // GO:0003824 // GO:0044424 // GO:0032501 // GO:0008150 // GO:0008152 // GO:0044464 // GO:0007613 // GO:0008344 // GO:0003674 // GO:0003008 // GO:0043229 // GO:0005622 // GO:0007…	0
TRINITY_DN78294	no annotation	Set1 complex component Ash2	GO:0016741 // GO:0016740 // GO:0003674 // GO:0003824 // GO:0008168 // GO:0032259 // GO:0008150 // GO:0008152	0
TRINITY_DN78327	C2 domain containing protein	no annotation	no annotation	0
TRINITY_DN78403	Histone acetyltransferase type B catalytic subunit	Histone acetyltransferase type B catalytic subunit	GO:0045892 // GO:0051276 // GO:0090304 // GO:0000228 // GO:0042221 // GO:0044454 // GO:0044451 // GO:0009987 // GO:0006323 // GO:0043967 // GO:0005515 // GO:0010556 // GO:0016363 // GO:0010485 // GO:0010558 // GO:0005737 // GO:0050896 // GO:1901360 // GO:0040029 // GO:0044237 // GO:0044238 // GO:0005575 // GO:0044464 // GO:0065007 // GO:0032991 // GO:0009991 // GO:0000785 // GO:0060255 // GO:0045…	0
TRINITY_DN78477	no annotation	SEC14-like 2 (S. cerevisiae)	GO:0051234 // GO:0009893 // GO:0009891 // GO:0045940 // GO:0045540 // GO:0045542 // GO:0008047 // GO:0019222 // GO:0090205 // GO:0050789 // GO:0006810 // GO:0090181 // GO:0046889 // GO:0005737 // GO:0016740 // GO:0080090 // GO:0016765 // GO:0050810 // GO:0005575 // GO:0019218 // GO:0043085 // GO:0010893 // GO:0051179 // GO:0009889 // GO:0044425 // GO:0044424 // GO:0050790 // GO:0065009 // GO:0046…	0
TRINITY_DN78478	no annotation	Cytochrome P450	GO:0031967 // GO:0006066 // GO:0051234 // GO:0004497 // GO:0030343 // GO:0031975 // GO:0005740 // GO:0097159 // GO:0044238 // GO:0044710 // GO:0043167 // GO:0070643 // GO:0043169 // GO:0031073 // GO:0008395 // GO:0016020 // GO:0008203 // GO:0008202 // GO:0005737 // GO:0005488 // GO:0044429 // GO:1901360 // GO:0070838 // GO:0016491 // GO:0005739 // GO:0005575 // GO:0016705 // GO:0043231 // GO:0046…	0
TRINITY_DN78610	Guanine nucleotide-releasing factor 2, partial	no annotation	no annotation	0
TRINITY_DN78647	thromboxane A synthase	Cytochrome P450 3A	GO:0042633 // GO:0042638 // GO:0044422 // GO:0034875 // GO:0030343 // GO:0042738 // GO:0042221 // GO:0008395 // GO:0042737 // GO:0009822 // GO:0009820 // GO:0044699 // GO:0009987 // GO:0009986 // GO:0048545 // GO:0048731 // GO:0046686 // GO:0007275 // GO:0006775 // GO:0022404 // GO:0016725 // GO:0007568 // GO:0006720 // GO:0009410 // GO:1901363 // GO:1901361 // GO:0070988 // GO:0020037 // GO:0070…	0
TRINITY_DN78697	no annotation	ADA HAT complex component 1	GO:0044710 // GO:0097159 // GO:0006974 // GO:0006807 // GO:0033554 // GO:0050896 // GO:0005488 // GO:0046483 // GO:0009987 // GO:0006950 // GO:0044260 // GO:0006139 // GO:0006259 // GO:0051716 // GO:1901363 // GO:1901360 // GO:0044237 // GO:0044238 // GO:0008150 // GO:0043170 // GO:0008152 // GO:0071704 // GO:0034641 // GO:0006725 // GO:0090304 // GO:0003674 // GO:0003677 // GO:0003676 // GO:0006…	0
TRINITY_DN78773	no annotation	Mitochondrial pyruvate carrier 1	GO:0015075 // GO:0051234 // GO:0044710 // GO:0030529 // GO:0015849 // GO:0005342 // GO:0044237 // GO:0008028 // GO:0031975 // GO:0003674 // GO:0050833 // GO:0008514 // GO:0031224 // GO:0006820 // GO:0051641 // GO:0022891 // GO:0043436 // GO:0008509 // GO:0006082 // GO:0006810 // GO:0032787 // GO:0019752 // GO:0031304 // GO:0005737 // GO:0009987 // GO:0043227 // GO:0044281 // GO:0031301 // GO:0031…	0
TRINITY_DN78789	SH3 domain-containing protein	no annotation	no annotation	0
TRINITY_DN78822	Mcm5	Dna replication licensing factor mcm5	GO:0044710 // GO:0030554 // GO:0097159 // GO:0090304 // GO:0043167 // GO:0043168 // GO:0006807 // GO:1901265 // GO:0000166 // GO:0044249 // GO:0005488 // GO:0032559 // GO:0046483 // GO:0032555 // GO:0009987 // GO:0032550 // GO:0001882 // GO:0001883 // GO:0006139 // GO:0006270 // GO:0036094 // GO:0005575 // GO:0005634 // GO:0043231 // GO:0006259 // GO:1901363 // GO:1901360 // GO:0044464 // GO:0044…	0
TRINITY_DN78823	ADP-ribosylation factor-like protein 6	ADP ribosylation factor 79F	GO:0006486 // GO:0019222 // GO:0055044 // GO:0044267 // GO:0006497 // GO:0044238 // GO:0008150 // GO:0031365 // GO:0019001 // GO:0030154 // GO:0016020 // GO:0070121 // GO:0044699 // GO:0032555 // GO:0009987 // GO:0032550 // GO:0070085 // GO:0001882 // GO:0032553 // GO:0046686 // GO:0007275 // GO:0043170 // GO:0048736 // GO:0007165 // GO:0016236 // GO:0007166 // GO:0006892 // GO:1901363 // GO:0009…	0
TRINITY_DN78838	no annotation	Remark: C-terminally truncated due to contig border (Fragment)	no annotation	0
TRINITY_DN78897	Neuroglian	CG1634 (Fragment)	no annotation	0
TRINITY_DN78941	85 kDa calcium-independent phospholipase A2	85 kDa calcium-independent phospholipase A2 (Fragment)	GO:0044710 // GO:0008610 // GO:0044237 // GO:0090407 // GO:0008654 // GO:0003674 // GO:0019637 // GO:0044430 // GO:0016298 // GO:0044249 // GO:0005737 // GO:0046486 // GO:0009987 // GO:0006796 // GO:0004623 // GO:0006793 // GO:0005575 // GO:0052689 // GO:0006650 // GO:0043232 // GO:0016787 // GO:0005856 // GO:0005813 // GO:1901576 // GO:0005815 // GO:0016788 // GO:0003824 // GO:0044424 // GO:0044…	0
TRINITY_DN78969	no annotation	PF03479 domain protein	GO:0016779 // GO:0016747 // GO:0003977 // GO:0070569 // GO:0016772 // GO:0019134 // GO:0008080 // GO:0003674 // GO:0003824 // GO:0016746 // GO:0016407 // GO:0016740 // GO:0016410 // GO:0008150 // GO:0008152	0
TRINITY_DN79012	peptidyl-prolyl cis-trans isomerase H	Peptidyl-prolyl cis-trans isomerase H	GO:0031224 // GO:0005681 // GO:0090304 // GO:0044451 // GO:0044699 // GO:0009987 // GO:0005515 // GO:0048731 // GO:0000413 // GO:0007275 // GO:0003755 // GO:0051169 // GO:1901363 // GO:1901265 // GO:1901360 // GO:0044237 // GO:0044238 // GO:0016023 // GO:0016020 // GO:0016021 // GO:0008380 // GO:0000377 // GO:0006457 // GO:0032991 // GO:0031410 // GO:0016192 // GO:0030198 // GO:0009991 // GO:0000…	0
TRINITY_DN79078	Vacuolar ATP synthase subunit H	no annotation	no annotation	0
TRINITY_DN79154	no annotation	Unc-45 homolog A (C. elegans)	no annotation	0
TRINITY_DN79181	RAC-GTPase activating protein 1	no annotation	no annotation	0
TRINITY_DN79288	no annotation	ACYPI008045 protein	GO:0044710 // GO:0051052 // GO:0051053 // GO:0009890 // GO:1901360 // GO:0045934 // GO:0003676 // GO:0031323 // GO:0097159 // GO:0006974 // GO:0008150 // GO:0043167 // GO:0019222 // GO:0043169 // GO:0051171 // GO:0006807 // GO:0007049 // GO:0050789 // GO:0048478 // GO:0009892 // GO:0044249 // GO:0045005 // GO:0090329 // GO:0050896 // GO:0005488 // GO:0046483 // GO:0031326 // GO:0031327 // GO:0009…	0
TRINITY_DN79306	no annotation	Hydroxyacyl-coenzyme A dehydrogenase, mitochondrial	GO:0032868 // GO:0009062 // GO:0042221 // GO:0019752 // GO:0048037 // GO:0070403 // GO:0005759 // GO:0009987 // GO:0050662 // GO:1901363 // GO:0055114 // GO:0019395 // GO:0051049 // GO:0051048 // GO:0044237 // GO:0044238 // GO:0016020 // GO:0051046 // GO:0051287 // GO:0009719 // GO:0065007 // GO:0044464 // GO:0010646 // GO:0036094 // GO:0010243 // GO:0090087 // GO:0003857 // GO:0051051 // GO:0046…	0
TRINITY_DN79308	no annotation	Dehydrogenase/reductase SDR family member 11	GO:0003824 // GO:0044710 // GO:0005488 // GO:0055114 // GO:0003674 // GO:0016491 // GO:1901265 // GO:0097159 // GO:1901363 // GO:0005575 // GO:0036094 // GO:0005576 // GO:0008150 // GO:0000166 // GO:0008152	0
TRINITY_DN79309	no annotation	Alpha-aminoadipic semialdehyde dehydrogenase	GO:0016054 // GO:0042439 // GO:0008652 // GO:0000305 // GO:0044711 // GO:0000302 // GO:0000303 // GO:0009063 // GO:0009066 // GO:0015996 // GO:0042221 // GO:0009068 // GO:0019752 // GO:0044699 // GO:0005759 // GO:0009987 // GO:0005515 // GO:0019695 // GO:0006778 // GO:0005615 // GO:0016903 // GO:1901363 // GO:0009415 // GO:0055114 // GO:0004043 // GO:0044237 // GO:0044238 // GO:0016023 // GO:0015…	0
TRINITY_DN79360	no annotation	CCR4-NOT transcription complex subunit 6	GO:0043234 // GO:0044237 // GO:0090305 // GO:0090304 // GO:0043227 // GO:0040014 // GO:0040018 // GO:0044699 // GO:0009987 // GO:0005515 // GO:0048731 // GO:0010556 // GO:0007275 // GO:0043170 // GO:0007276 // GO:0007568 // GO:0018130 // GO:0009790 // GO:0005737 // GO:0009792 // GO:1901363 // GO:1901362 // GO:1901361 // GO:1901360 // GO:0045927 // GO:0050779 // GO:0061157 // GO:0044238 // GO:0042…	0
TRINITY_DN79456	no annotation	LOC502201 protein	no annotation	0
TRINITY_DN79472	no annotation	V-type proton ATPase 16 kDa proteolipid subunit	GO:0048569 // GO:0002119 // GO:0006200 // GO:0032868 // GO:0007472 // GO:0044237 // GO:0046130 // GO:0090382 // GO:0035120 // GO:0022890 // GO:0008104 // GO:0009119 // GO:0031988 // GO:0035114 // GO:0046034 // GO:0010942 // GO:0010941 // GO:0000220 // GO:0072666 // GO:0033036 // GO:0072665 // GO:0008553 // GO:0071417 // GO:0061458 // GO:0016887 // GO:0048736 // GO:0009987 // GO:0009199 // GO:0016…	0
TRINITY_DN79533	no annotation	Polymerase kappa isoform 5	GO:0042175 // GO:0044710 // GO:0005783 // GO:0042170 // GO:0031969 // GO:0009058 // GO:0009528 // GO:0005789 // GO:0034641 // GO:0097159 // GO:0006974 // GO:0033554 // GO:0043167 // GO:0044435 // GO:0043169 // GO:0012505 // GO:0006807 // GO:0044260 // GO:0009536 // GO:0009507 // GO:0044249 // GO:0005737 // GO:0044444 // GO:0050896 // GO:0005488 // GO:0046483 // GO:0019866 // GO:0009987 // GO:0006…	0
TRINITY_DN79549	CDK5 regulatory subunit-associated protein 2	no annotation	no annotation	0
TRINITY_DN79556	no annotation	Diaphanous homolog 1 (Drosophila) (Predicted), isoform	GO:0034622 // GO:0051258 // GO:0003674 // GO:0031256 // GO:0031252 // GO:0031253 // GO:0008154 // GO:0006996 // GO:0022607 // GO:0043623 // GO:0019899 // GO:0005488 // GO:0030036 // GO:0009987 // GO:0044459 // GO:0005515 // GO:0044085 // GO:0017016 // GO:0005575 // GO:0006461 // GO:0001726 // GO:0043933 // GO:0017048 // GO:0051020 // GO:0005886 // GO:0042995 // GO:0071944 // GO:0044425 // GO:0005…	0
TRINITY_DN79561	C. briggsae CBR-RPL-29 protein	no annotation	no annotation	0
TRINITY_DN79586	Chromobox protein-like protein 5, partial	Chromobox protein homolog 3	GO:0045893 // GO:0045892 // GO:0043234 // GO:0051276 // GO:0090304 // GO:0000228 // GO:0060090 // GO:0035012 // GO:0043412 // GO:0009893 // GO:0032259 // GO:0030154 // GO:0016032 // GO:0044454 // GO:0016585 // GO:0030674 // GO:0000785 // GO:0044699 // GO:0009987 // GO:0000776 // GO:0019538 // GO:0005515 // GO:0048731 // GO:0010556 // GO:0010557 // GO:0007275 // GO:0060249 // GO:0034968 // GO:0010…	0
TRINITY_DN79611	no annotation	Dna replication licensing factor mcm2, putative (Fragment)	GO:0044710 // GO:0030554 // GO:0097159 // GO:0090304 // GO:0043167 // GO:0043168 // GO:0006807 // GO:1901265 // GO:0000166 // GO:0044249 // GO:0005488 // GO:0032559 // GO:0046483 // GO:0032555 // GO:0009987 // GO:0032550 // GO:0001882 // GO:0001883 // GO:0006139 // GO:0006270 // GO:0036094 // GO:0005575 // GO:0005634 // GO:0043231 // GO:0006259 // GO:1901363 // GO:1901360 // GO:0044424 // GO:0034…	0
TRINITY_DN79613	no annotation	Ferritin	GO:0051234 // GO:0044710 // GO:0055065 // GO:0004322 // GO:0006826 // GO:0043167 // GO:0043169 // GO:0042592 // GO:0000041 // GO:0006879 // GO:0055080 // GO:0055082 // GO:0005488 // GO:0009987 // GO:0016491 // GO:0065007 // GO:0042802 // GO:0005575 // GO:0016722 // GO:0043231 // GO:0016724 // GO:0048878 // GO:0005515 // GO:0006811 // GO:0005737 // GO:0055072 // GO:0055114 // GO:0051179 // GO:0044…	0
TRINITY_DN79679	no annotation	Sexual differentiation process protein isp7	GO:0044710 // GO:0005488 // GO:0055114 // GO:0005506 // GO:0051213 // GO:0003674 // GO:0016491 // GO:0003824 // GO:0046872 // GO:0043167 // GO:0043169 // GO:0016706 // GO:0016705 // GO:0008152 // GO:0008150 // GO:0046914	0
TRINITY_DN79810	LOW QUALITY PROTEIN: uncharacterized protein Dmoj_GI21363	no annotation	no annotation	0
TRINITY_DN79824	uncharacterized protein Dana_GF27150	Ankyrin repeat protein, putative	no annotation	0
TRINITY_DN79846	Inositol-tetrakisphosphate 1-kinase	Inositol phosphate kinase	GO:0006066 // GO:0044710 // GO:0019932 // GO:0050789 // GO:0030554 // GO:0023052 // GO:0097159 // GO:0019637 // GO:0051766 // GO:0043167 // GO:0048016 // GO:0043169 // GO:0043168 // GO:0043231 // GO:0032553 // GO:0019751 // GO:0000166 // GO:0043647 // GO:0005737 // GO:0016740 // GO:0005488 // GO:0032559 // GO:0044699 // GO:0032555 // GO:0009987 // GO:0006950 // GO:0032550 // GO:0001882 // GO:1901…	0
TRINITY_DN79946	Histone 1	no annotation	no annotation	0
TRINITY_DN80015	mitogen-activated protein kinase p38	Mitogen-activated protein kinase 14	GO:0045893 // GO:0007472 // GO:0051168 // GO:0051169 // GO:0007476 // GO:0040011 // GO:0040014 // GO:0040018 // GO:0010556 // GO:0010557 // GO:0007275 // GO:0002573 // GO:0051516 // GO:0002755 // GO:0009791 // GO:0002757 // GO:0002756 // GO:0005975 // GO:0090316 // GO:0031399 // GO:0080134 // GO:0090092 // GO:0019318 // GO:0009991 // GO:0071496 // GO:0014706 // GO:0004674 // GO:0036094 // GO:2000…	0
TRINITY_DN80025	no annotation	Zinc finger protein 83 isoform a (Fragment)	GO:1901363 // GO:0005488 // GO:0044464 // GO:0008270 // GO:0003674 // GO:0003676 // GO:0097159 // GO:0043167 // GO:0043169 // GO:0005575 // GO:0046872 // GO:0046914 // GO:0005622 // GO:0005623	0
TRINITY_DN80064	no annotation	Clone ZZD1562 mRNA sequence	GO:0044710 // GO:0097159 // GO:0008150 // GO:0000166 // GO:0005996 // GO:0005488 // GO:0048037 // GO:0016491 // GO:1901265 // GO:0050662 // GO:0050661 // GO:1901363 // GO:0055114 // GO:0044723 // GO:0005975 // GO:0003824 // GO:0044238 // GO:0019318 // GO:0008152 // GO:0071704 // GO:0004345 // GO:0003674 // GO:0006006 // GO:0036094 // GO:0016614 // GO:0016616	0
TRINITY_DN80106	vacuolar sorting protein	no annotation	no annotation	0
TRINITY_DN80131	IKKbeta	Inhibitor of nuclear factor kappa-B kinase subunit beta	GO:0043122 // GO:0044237 // GO:0042221 // GO:0032559 // GO:0044699 // GO:0032555 // GO:0009987 // GO:0032550 // GO:0001882 // GO:0032553 // GO:0010556 // GO:0006796 // GO:0007165 // GO:0009966 // GO:1901363 // GO:0019219 // GO:0005575 // GO:0044238 // GO:0008385 // GO:0032991 // GO:0065007 // GO:0044464 // GO:0010646 // GO:0004674 // GO:0036094 // GO:0004672 // GO:0030554 // GO:0046982 // GO:0046…	0
TRINITY_DN80208	Vesicle-associated membrane protein 3, partial	no annotation	no annotation	0
TRINITY_DN80232	Plasminogen activator inhibitor 1 RNA-binding protein, partial	no annotation	no annotation	0
TRINITY_DN80326	no annotation	Spectrin beta chain, brain 3 isoform sigma1	GO:0051169 // GO:0044744 // GO:0008104 // GO:0006810 // GO:0044699 // GO:0009987 // GO:0008150 // GO:0005515 // GO:0006796 // GO:0007165 // GO:0007167 // GO:0007166 // GO:0007182 // GO:0007184 // GO:0044237 // GO:0044238 // GO:0016020 // GO:0044743 // GO:0034504 // GO:0006606 // GO:0006605 // GO:0007178 // GO:0046907 // GO:0033365 // GO:0050896 // GO:0034613 // GO:0005575 // GO:0043231 // GO:0043…	0
TRINITY_DN80334	39S ribosomal protein L32, mitochondrial	Mitochondrial ribosomal protein L32	GO:0044710 // GO:0005840 // GO:0006412 // GO:0044237 // GO:0031974 // GO:0005739 // GO:0044391 // GO:0044249 // GO:0005737 // GO:0015934 // GO:0044267 // GO:0005759 // GO:0009987 // GO:0044260 // GO:0010467 // GO:0005575 // GO:0043231 // GO:0043233 // GO:0043232 // GO:0070013 // GO:1901576 // GO:0032991 // GO:0000315 // GO:0000313 // GO:0044424 // GO:0009058 // GO:0030529 // GO:0044422 // GO:0044…	0
TRINITY_DN80342	no annotation	Dopamine N acetyltransferase	GO:0016740 // GO:0016747 // GO:0016746 // GO:0008080 // GO:0003674 // GO:0003824 // GO:0016407 // GO:0016410 // GO:0008150 // GO:0008152	0
TRINITY_DN80389	no annotation	ATP-dependent RNA helicase DDX19B (Fragment)	GO:0006200 // GO:0046130 // GO:0009119 // GO:0046034 // GO:0009116 // GO:0009117 // GO:0032559 // GO:0016887 // GO:0032555 // GO:0009987 // GO:0009199 // GO:0032550 // GO:0001882 // GO:0032553 // GO:0019693 // GO:0006195 // GO:1901363 // GO:1901361 // GO:1901360 // GO:0070035 // GO:0009207 // GO:0009205 // GO:0009203 // GO:0044237 // GO:0044238 // GO:0017111 // GO:0006163 // GO:0009164 // GO:0009…	0
TRINITY_DN80419	no annotation	Purine nucleoside phosphorylase	GO:0009144 // GO:0050671 // GO:0050670 // GO:0002684 // GO:0046130 // GO:0008104 // GO:0009119 // GO:0046039 // GO:0009112 // GO:1901293 // GO:0010941 // GO:0009116 // GO:0009117 // GO:0032946 // GO:0045580 // GO:0032501 // GO:0045582 // GO:0009259 // GO:0044699 // GO:0044710 // GO:0045621 // GO:0009987 // GO:0009199 // GO:0009215 // GO:0001882 // GO:0042301 // GO:0019692 // GO:0019693 // GO:0070…	0
TRINITY_DN80428	small nuclear ribonucleoprotein sm d1	no annotation	no annotation	0
TRINITY_DN80434	ubiquitin conjugating enzyme-3	Ubiquitin-conjugating enzyme E2A (RAD6 homolog)	GO:0002119 // GO:0016874 // GO:0045892 // GO:0051603 // GO:0070482 // GO:0072331 // GO:2001251 // GO:0061024 // GO:0061025 // GO:0034613 // GO:0070979 // GO:0010556 // GO:0007275 // GO:0007276 // GO:0010558 // GO:0019787 // GO:0009790 // GO:0009791 // GO:0009792 // GO:0050821 // GO:0031399 // GO:0016197 // GO:0080134 // GO:0071495 // GO:2000243 // GO:0036094 // GO:0006511 // GO:0016577 // GO:0019…	0
TRINITY_DN80704	TWiK family of potassium channels protein 18	Potassium channel subfamily K member 18	GO:0015075 // GO:0051234 // GO:0015077 // GO:0015271 // GO:0043269 // GO:0005244 // GO:0022843 // GO:0015079 // GO:0023052 // GO:0006812 // GO:0019226 // GO:0006813 // GO:0022839 // GO:0071467 // GO:0050789 // GO:0006810 // GO:0035637 // GO:0009628 // GO:0016021 // GO:0055085 // GO:0071214 // GO:0044699 // GO:0050877 // GO:0044459 // GO:0009987 // GO:0015267 // GO:0005515 // GO:0022838 // GO:0005…	0
TRINITY_DN80846	no annotation	UPF0402 protein CG32590	no annotation	0
TRINITY_DN80928	no annotation	Calcium-dependent secretion activator 1	GO:0023061 // GO:0042734 // GO:0044456 // GO:0044699 // GO:0009987 // GO:0045921 // GO:0051049 // GO:0016023 // GO:0016020 // GO:0051047 // GO:0051046 // GO:0044464 // GO:0031410 // GO:0016192 // GO:0034621 // GO:0034622 // GO:0007269 // GO:0007267 // GO:0001505 // GO:0051050 // GO:0043623 // GO:0031982 // GO:0031988 // GO:0005575 // GO:0046903 // GO:0043231 // GO:0048522 // GO:0007268 // GO:0065…	0
TRINITY_DN80946	small nuclear ribonucleoprotein polypeptide G	no annotation	no annotation	0
TRINITY_DN80990	MAGUK p55 subfamily member 5, partial	no annotation	no annotation	0
TRINITY_DN81011	Alcohol dehydrogenase class-3	Alcohol dehydrogenase class-3	GO:0051409 // GO:0001523 // GO:0080007 // GO:0008150 // GO:0042221 // GO:0018193 // GO:0032496 // GO:0044699 // GO:0009987 // GO:0031406 // GO:0005515 // GO:0048731 // GO:0007275 // GO:0007568 // GO:0009791 // GO:0016903 // GO:1901363 // GO:0009416 // GO:0055114 // GO:0031399 // GO:0044237 // GO:0044238 // GO:0046185 // GO:0008306 // GO:0010154 // GO:0044464 // GO:0019098 // GO:0016101 // GO:0043…	0
TRINITY_DN81070	no annotation	Minichromosome maintenance protein 3 (Fragment)	GO:0044710 // GO:0005856 // GO:0043234 // GO:0042555 // GO:0044422 // GO:0016817 // GO:0030554 // GO:0097159 // GO:0090304 // GO:0044430 // GO:0016818 // GO:0016491 // GO:0043167 // GO:0043168 // GO:0006807 // GO:1901265 // GO:0000166 // GO:0044249 // GO:0005737 // GO:0044444 // GO:0005488 // GO:0032559 // GO:0046483 // GO:0032555 // GO:0009987 // GO:0048471 // GO:0032550 // GO:0001882 // GO:0001…	0
TRINITY_DN81078	zinc finger protein 45-like	no annotation	no annotation	0
TRINITY_DN81134	no annotation	Inhibitor of growth protein 5	GO:0045892 // GO:0044237 // GO:0051276 // GO:0090304 // GO:0010942 // GO:0010941 // GO:0009892 // GO:0044451 // GO:0044260 // GO:0044699 // GO:0009987 // GO:0043967 // GO:0005515 // GO:0010556 // GO:0007165 // GO:0022402 // GO:1901360 // GO:0045926 // GO:0035556 // GO:0005575 // GO:0044238 // GO:0042127 // GO:0010629 // GO:0044464 // GO:0065007 // GO:0032991 // GO:0008270 // GO:0048522 // GO:0060…	0
TRINITY_DN81235	GH10469	no annotation	no annotation	0
TRINITY_DN81264	Notch-regulated ankyrin repeat-containing protein, partial	no annotation	no annotation	0
TRINITY_DN81458	NF-kappa B inhibitor alpha	no annotation	no annotation	0
TRINITY_DN81469	cell division cycle 2 protein	Cell division control protein 2 homolog	GO:0042023 // GO:0045893 // GO:0043234 // GO:0000307 // GO:0010389 // GO:0008104 // GO:0005886 // GO:0051301 // GO:0051325 // GO:0034641 // GO:0033036 // GO:0007049 // GO:0048229 // GO:0032559 // GO:0044699 // GO:0032555 // GO:0009987 // GO:0032550 // GO:0034613 // GO:0001882 // GO:0005515 // GO:0048731 // GO:0010556 // GO:0006468 // GO:0007275 // GO:0043170 // GO:0048518 // GO:0022403 // GO:0022…	0
TRINITY_DN81574	nicotinic acetylcholine receptor subunit alpha 3	no annotation	no annotation	0
TRINITY_DN81580	no annotation	Cyclin G2	no annotation	0
TRINITY_DN81596	voltage-dependent L-type calcium channel alpha-1 subunit, partial	no annotation	no annotation	0
TRINITY_DN81651	no annotation	Replication factor C 4, 37kDa (Fragment)	GO:0016818 // GO:0032991 // GO:0044237 // GO:0016817 // GO:0030554 // GO:0097159 // GO:0090304 // GO:0044710 // GO:0043167 // GO:0043168 // GO:0006807 // GO:1901265 // GO:0000166 // GO:0044249 // GO:0005488 // GO:0032559 // GO:0046483 // GO:0032555 // GO:0009987 // GO:0032550 // GO:0043228 // GO:0001882 // GO:0001883 // GO:0006139 // GO:0044446 // GO:0005663 // GO:0043234 // GO:0043232 // GO:0016…	0
TRINITY_DN81692	no annotation	ER membrane protein complex subunit 7	GO:0031224 // GO:0040010 // GO:0008150 // GO:0005996 // GO:0044699 // GO:0019320 // GO:0009987 // GO:0007275 // GO:0009790 // GO:0009792 // GO:1901363 // GO:0045927 // GO:0005975 // GO:0005575 // GO:0044238 // GO:0016020 // GO:0016021 // GO:0019318 // GO:0032991 // GO:0044464 // GO:0016192 // GO:0036094 // GO:0005783 // GO:0005789 // GO:0048193 // GO:0031300 // GO:0031301 // GO:0016052 // GO:0043…	0
TRINITY_DN81753	GK13737	no annotation	no annotation	0
TRINITY_DN81770	no annotation	Vacuole membrane protein 1	GO:0009894 // GO:0005783 // GO:0051704 // GO:0000003 // GO:0019222 // GO:0050789 // GO:0005737 // GO:0044699 // GO:0031323 // GO:0065007 // GO:0007565 // GO:0007566 // GO:0007275 // GO:0005575 // GO:0043231 // GO:0044702 // GO:0044703 // GO:0044706 // GO:0044707 // GO:0044425 // GO:0032502 // GO:0032501 // GO:0050794 // GO:0031224 // GO:0016020 // GO:0016021 // GO:0008150 // GO:0044444 // GO:0044…	0
TRINITY_DN81771	dynactin subunit 5	Dynactin subunit 5	GO:0042633 // GO:0042303 // GO:0005869 // GO:0002504 // GO:0043234 // GO:0042638 // GO:0019884 // GO:0008374 // GO:0044430 // GO:0001942 // GO:0005737 // GO:0009987 // GO:0016740 // GO:0016747 // GO:0016746 // GO:0044699 // GO:0032502 // GO:0007018 // GO:0048731 // GO:0005623 // GO:0007275 // GO:0021700 // GO:0005575 // GO:0022405 // GO:0022404 // GO:0043232 // GO:0005856 // GO:0032991 // GO:0005…	0
TRINITY_DN81774	no annotation	Deoxyuridine 5'-triphosphate nucleotidohydrolase, mitochondrial isoform 2	GO:0006259 // GO:0006950 // GO:0071822 // GO:0090304 // GO:0042221 // GO:0009117 // GO:0009219 // GO:0001889 // GO:0044699 // GO:0009211 // GO:0009987 // GO:0009215 // GO:0032552 // GO:0005515 // GO:0048731 // GO:0007275 // GO:0019692 // GO:0004170 // GO:0018130 // GO:0005737 // GO:0006195 // GO:1901363 // GO:1901362 // GO:1901361 // GO:1901360 // GO:0030545 // GO:0030547 // GO:0019103 // GO:0009…	0
TRINITY_DN81808	no annotation	RAN binding protein, RANBP1 (Fragment)	GO:0051234 // GO:0051641 // GO:0033043 // GO:0044430 // GO:0010638 // GO:0051128 // GO:0006996 // GO:0050789 // GO:0000226 // GO:0051726 // GO:0090068 // GO:0005737 // GO:0048518 // GO:0046607 // GO:0009987 // GO:0046604 // GO:0008150 // GO:0046602 // GO:0007049 // GO:0071840 // GO:0051649 // GO:0005575 // GO:0007088 // GO:0022403 // GO:0022402 // GO:0048522 // GO:0043232 // GO:0071841 // GO:0005…	0
TRINITY_DN81845	no annotation	Ral GTPase-activating protein subunit beta	GO:0051056 // GO:0044700 // GO:0009894 // GO:0032320 // GO:0009966 // GO:0030695 // GO:0044699 // GO:0032852 // GO:0033121 // GO:0033124 // GO:0023052 // GO:0009118 // GO:0046983 // GO:0008047 // GO:0019220 // GO:0019222 // GO:0051171 // GO:0005515 // GO:0050789 // GO:0046578 // GO:0050896 // GO:0080090 // GO:0060341 // GO:0046982 // GO:0031329 // GO:0032318 // GO:0031323 // GO:0032880 // GO:0008…	0
TRINITY_DN81877	no annotation	Three prime repair exonuclease 1	GO:0044710 // GO:0097159 // GO:0090304 // GO:0006807 // GO:0005488 // GO:0046483 // GO:0009987 // GO:0006139 // GO:0005575 // GO:0004527 // GO:0016787 // GO:1901363 // GO:1901360 // GO:0016788 // GO:0003824 // GO:0044237 // GO:0044238 // GO:0008150 // GO:0043170 // GO:0008152 // GO:0071704 // GO:0090305 // GO:0034641 // GO:0044464 // GO:0003674 // GO:0003676 // GO:0004518 // GO:0006725 // GO:0005…	0
TRINITY_DN81913	GM25099	DNA replication licensing factor MCM7 isoform 1	GO:0044710 // GO:0030554 // GO:0097159 // GO:0090304 // GO:0043167 // GO:0043168 // GO:0006807 // GO:0001883 // GO:0000166 // GO:0044249 // GO:0005488 // GO:0032559 // GO:0046483 // GO:0032555 // GO:0009987 // GO:0032550 // GO:0001882 // GO:1901265 // GO:0006139 // GO:0006270 // GO:0036094 // GO:0005575 // GO:0005634 // GO:0043231 // GO:0006259 // GO:1901363 // GO:1901360 // GO:0044424 // GO:0034…	0
TRINITY_DN81925	GL12416	Tubulin alpha-1B chain	GO:0044237 // GO:0046130 // GO:0009119 // GO:0030071 // GO:0046039 // GO:0051325 // GO:0019001 // GO:0009116 // GO:0009117 // GO:0045786 // GO:0007049 // GO:0005200 // GO:0032555 // GO:0009987 // GO:0009199 // GO:0032550 // GO:0001882 // GO:0032553 // GO:0006457 // GO:0019693 // GO:0007088 // GO:0022403 // GO:0022402 // GO:0009146 // GO:0007017 // GO:0006195 // GO:1901363 // GO:0005874 // GO:1901…	0
TRINITY_DN81935	Eukaryotic translation initiation factor 4E type 2	Eukaryotic translation initiation factor 4E type 2	GO:0005845 // GO:0002118 // GO:0032868 // GO:0032869 // GO:0051168 // GO:0044237 // GO:0007476 // GO:0030324 // GO:0035120 // GO:0090304 // GO:0008150 // GO:0042221 // GO:0010494 // GO:0031369 // GO:0033036 // GO:0003743 // GO:0016032 // GO:0044699 // GO:0009987 // GO:0005515 // GO:0048731 // GO:0010556 // GO:0007275 // GO:0007560 // GO:0048737 // GO:0007472 // GO:0007165 // GO:0022402 // GO:0007…	0
TRINITY_DN81954	will die slowly	Will die slowly	GO:0031512 // GO:0040011 // GO:0061387 // GO:0061024 // GO:0001959 // GO:0010556 // GO:0007275 // GO:0007276 // GO:0002573 // GO:0005871 // GO:0005875 // GO:0005874 // GO:0005876 // GO:0010564 // GO:0008170 // GO:0021819 // GO:0052689 // GO:0046903 // GO:0043231 // GO:0008276 // GO:0021952 // GO:0023057 // GO:0023056 // GO:0004674 // GO:0046907 // GO:0004672 // GO:0001501 // GO:0021537 // GO:0046…	0
TRINITY_DN81996	micorsomal glutathione S-transferase	Microsomal glutathione S-transferase 3	GO:0042175 // GO:0044711 // GO:0044710 // GO:0005783 // GO:0008652 // GO:0046394 // GO:0044444 // GO:0019184 // GO:0010033 // GO:0005789 // GO:0044271 // GO:0043604 // GO:0031224 // GO:0016053 // GO:0043603 // GO:0042221 // GO:0043436 // GO:0006807 // GO:0006082 // GO:0043043 // GO:0019752 // GO:0044249 // GO:0005737 // GO:0006520 // GO:0016740 // GO:0044281 // GO:0044283 // GO:0016765 // GO:0005…	0
TRINITY_DN81998	no annotation	Importin subunit alpha	GO:0019222 // GO:0051169 // GO:0044744 // GO:0008104 // GO:0042221 // GO:0006810 // GO:0016032 // GO:0007049 // GO:0005048 // GO:0044699 // GO:0009987 // GO:0005515 // GO:0010556 // GO:0022403 // GO:0022402 // GO:0007166 // GO:0000279 // GO:1901360 // GO:0044237 // GO:0044238 // GO:0022892 // GO:0044743 // GO:0034504 // GO:0006607 // GO:0006606 // GO:0006605 // GO:0090304 // GO:0009991 // GO:0071…	0
TRINITY_DN82041	no annotation	UNG protein	GO:0044710 // GO:0019104 // GO:0006310 // GO:0004844 // GO:0016798 // GO:0016799 // GO:0006974 // GO:0006807 // GO:0005739 // GO:0005737 // GO:0050896 // GO:0046483 // GO:0044699 // GO:0009987 // GO:0006950 // GO:0002440 // GO:0044260 // GO:0006139 // GO:0044707 // GO:0002200 // GO:0007275 // GO:0005575 // GO:0005634 // GO:0043231 // GO:0016447 // GO:0016787 // GO:0006259 // GO:0051716 // GO:0016…	0
TRINITY_DN82045	TRAF-interacting protein	no annotation	no annotation	0
TRINITY_DN82064	Protein Daple	Coiled-coil domain-containing protein 88B (Fragment)	no annotation	0
TRINITY_DN82112	Nucleic-acid-binding protein from mobile element jockey, partial	no annotation	no annotation	0
TRINITY_DN82147	no annotation	Proteasome 26S subunit, ATPase, 4 (Fragment)	GO:0005739 // GO:0016818 // GO:0030163 // GO:0016817 // GO:0030554 // GO:0009056 // GO:0097159 // GO:0008150 // GO:0044710 // GO:0043167 // GO:0043168 // GO:0001883 // GO:0000166 // GO:1901265 // GO:0005488 // GO:0032559 // GO:0032555 // GO:0032550 // GO:0001882 // GO:0032553 // GO:0006508 // GO:0005575 // GO:0008152 // GO:0043231 // GO:0016787 // GO:0071704 // GO:1901363 // GO:0005737 // GO:0005…	0
TRINITY_DN82148	no annotation	Chromosome 17 SCAF14532, whole genome shotgun sequence	no annotation	0
TRINITY_DN82151	Protein numb	no annotation	no annotation	0
TRINITY_DN82258	no annotation	Protein tyrosine phosphatase phi, insert-free variant	GO:0045177 // GO:0001655 // GO:0040011 // GO:0042803 // GO:0042221 // GO:0034330 // GO:0003073 // GO:0003071 // GO:0006935 // GO:0060326 // GO:0044699 // GO:0009987 // GO:0044459 // GO:0032989 // GO:0005515 // GO:0048731 // GO:0048812 // GO:0007275 // GO:0043197 // GO:0065007 // GO:0009966 // GO:0048870 // GO:0044463 // GO:0009968 // GO:0061318 // GO:0044237 // GO:0044238 // GO:0090090 // GO:0016…	0
TRINITY_DN82307	Neutral ceramidase	Putative inactive neutral ceramidase B	no annotation	0
TRINITY_DN82318	no annotation	Intraflagellar transport protein-like protein	GO:0051252 // GO:0045893 // GO:0045785 // GO:0045935 // GO:2000112 // GO:0033630 // GO:0019222 // GO:0051254 // GO:0042995 // GO:0050789 // GO:0005488 // GO:0009891 // GO:0031328 // GO:0031326 // GO:0031325 // GO:0031323 // GO:2001141 // GO:0008150 // GO:0006355 // GO:0006357 // GO:0010557 // GO:0005575 // GO:0003682 // GO:0005634 // GO:0043231 // GO:0048522 // GO:0051171 // GO:0045944 // GO:0051…	0
TRINITY_DN82342	E3 ubiquitin-protein ligase HECTD1	no annotation	no annotation	0
TRINITY_DN82477	Nostrin	no annotation	no annotation	0
TRINITY_DN82506	no annotation	Cell surface receptor/MFS transporter	GO:0097037 // GO:0042733 // GO:0060322 // GO:0060323 // GO:0044699 // GO:0009987 // GO:0044459 // GO:0005515 // GO:0048731 // GO:0001701 // GO:0007275 // GO:0048736 // GO:0009790 // GO:0009792 // GO:1901363 // GO:0055114 // GO:0020037 // GO:0016020 // GO:0016021 // GO:0035113 // GO:0030218 // GO:0009653 // GO:0044464 // GO:0048536 // GO:0048534 // GO:0051184 // GO:0048598 // GO:0051181 // GO:0035…	0
TRINITY_DN82527	no annotation	Activator of 90 kDa heat shock protein ATPase homolog 1	GO:0051234 // GO:0009894 // GO:0005783 // GO:0009266 // GO:0060590 // GO:0009408 // GO:0043227 // GO:0033121 // GO:0001671 // GO:0042221 // GO:0009118 // GO:0044710 // GO:0008047 // GO:0019220 // GO:0019222 // GO:0032781 // GO:0051336 // GO:0044260 // GO:0050789 // GO:0010035 // GO:0006457 // GO:0005829 // GO:0005737 // GO:0050896 // GO:0080090 // GO:0031329 // GO:0044267 // GO:0006979 // GO:0044…	0
TRINITY_DN82538	no annotation	Uncharacterized sugar kinase yeiC	GO:0044710 // GO:0016798 // GO:0005996 // GO:0016740 // GO:0019321 // GO:0009987 // GO:0019200 // GO:0044262 // GO:0006796 // GO:0006793 // GO:0016310 // GO:0016787 // GO:0006014 // GO:0044723 // GO:0005975 // GO:0003824 // GO:0044237 // GO:0044238 // GO:0008150 // GO:0008152 // GO:0071704 // GO:0016772 // GO:0016773 // GO:0003674 // GO:0046835 // GO:0016301 // GO:0004747	0
TRINITY_DN82581	no annotation	Putative sodium-coupled neutral amino acid transporter 7	GO:0031224 // GO:0022889 // GO:0035725 // GO:0042221 // GO:0005283 // GO:0015810 // GO:0022892 // GO:0015893 // GO:0006811 // GO:0044699 // GO:0009987 // GO:0015190 // GO:0015081 // GO:0034220 // GO:0022890 // GO:0022891 // GO:0016020 // GO:0016021 // GO:0015718 // GO:0044464 // GO:0015711 // GO:0045118 // GO:0005275 // GO:0015658 // GO:0007268 // GO:0022804 // GO:0007267 // GO:0015912 // GO:0015…	0
TRINITY_DN82643	no annotation	Cell differentiation protein	GO:0071310 // GO:0050794 // GO:0019221 // GO:0042221 // GO:0050789 // GO:0005737 // GO:0050896 // GO:0044699 // GO:0009987 // GO:0008150 // GO:0005575 // GO:0007165 // GO:0043232 // GO:0044700 // GO:0051716 // GO:0034097 // GO:0044424 // GO:0030529 // GO:0070887 // GO:0071345 // GO:0035770 // GO:0032991 // GO:0065007 // GO:0044444 // GO:0044464 // GO:0043226 // GO:0023052 // GO:0043228 // GO:0043…	0
TRINITY_DN82666	no annotation	Probable nucleolar complex protein 14	GO:0044237 // GO:0006364 // GO:0090305 // GO:0090304 // GO:0042221 // GO:0009987 // GO:1901363 // GO:1901360 // GO:0005575 // GO:0044238 // GO:0035690 // GO:0032991 // GO:0044464 // GO:0006396 // GO:0000447 // GO:0031974 // GO:0042493 // GO:0050896 // GO:0031981 // GO:0030490 // GO:0003723 // GO:0043234 // GO:0043231 // GO:0043233 // GO:0043232 // GO:0042254 // GO:0030529 // GO:0070887 // GO:0008…	0
TRINITY_DN82696	no annotation	Transcription initiation factor TFIID subunit 13	GO:0006368 // GO:0044237 // GO:0006366 // GO:0006367 // GO:0090304 // GO:0008150 // GO:0003743 // GO:0016032 // GO:0044451 // GO:0009987 // GO:0005515 // GO:0010556 // GO:0018130 // GO:1901363 // GO:1901362 // GO:1901360 // GO:0005575 // GO:0044238 // GO:0032991 // GO:0044464 // GO:0016591 // GO:0000428 // GO:0060255 // GO:0031974 // GO:0046982 // GO:0046983 // GO:0055029 // GO:0019438 // GO:0080…	0
TRINITY_DN82729	antioxidant enzyme	no annotation	no annotation	0
TRINITY_DN82736	Carbohydrate sulfotransferase 11	no annotation	no annotation	0
TRINITY_DN82831	acyl-CoA delta-9 desaturase	Desaturase	GO:0048869 // GO:0009894 // GO:0044422 // GO:0051234 // GO:0050830 // GO:0044146 // GO:0042335 // GO:0044144 // GO:0019752 // GO:0072330 // GO:0044699 // GO:0061024 // GO:0009987 // GO:0034435 // GO:0034434 // GO:0048731 // GO:0044707 // GO:0007272 // GO:0007275 // GO:1901360 // GO:0045926 // GO:0019748 // GO:0006723 // GO:0010817 // GO:0044237 // GO:0044238 // GO:0016020 // GO:0016021 // GO:0010…	0
TRINITY_DN82840	hemocyanin subunit 2	Hemocyanin beta subunit (Fragment)	no annotation	0
TRINITY_DN82868	E3 ubiquitin-protein ligase CBL-B, partial	Signal transduction protein CBL-C	GO:0045466 // GO:0005102 // GO:0042025 // GO:0007472 // GO:0001654 // GO:0035120 // GO:0040011 // GO:0008069 // GO:0035114 // GO:0051603 // GO:0010941 // GO:0009892 // GO:0043234 // GO:0016333 // GO:0016334 // GO:0044699 // GO:0009987 // GO:0031400 // GO:0060429 // GO:0005515 // GO:0048731 // GO:0001754 // GO:0007275 // GO:0007560 // GO:0048737 // GO:0048736 // GO:0007163 // GO:0044702 // GO:0007…	0
TRINITY_DN82914	no annotation	Proteasome activator complex subunit 4	GO:0044464 // GO:0032991 // GO:0044424 // GO:0005575 // GO:0000502 // GO:0043234 // GO:0005622 // GO:0005623	0
TRINITY_DN82929	mKIAA4069 protein	no annotation	no annotation	0
TRINITY_DN82943	Sodium-dependent multivitamin transporter, partial	Sodium-dependent multivitamin transporter (Fragment)	GO:0015075 // GO:0051234 // GO:0015077 // GO:0015887 // GO:0015370 // GO:0051180 // GO:0051181 // GO:0051182 // GO:0051183 // GO:0090482 // GO:0022890 // GO:0035725 // GO:0031526 // GO:0022892 // GO:0072337 // GO:0055085 // GO:0006865 // GO:0015081 // GO:0044459 // GO:0031988 // GO:0072348 // GO:0042995 // GO:0005623 // GO:0031090 // GO:0046942 // GO:0005575 // GO:0009987 // GO:0006811 // GO:0015…	0
TRINITY_DN82949	no annotation	Nup205 protein (Fragment)	no annotation	0
TRINITY_DN82981	no annotation	Bifunctional protein FolD	GO:0008652 // GO:0009066 // GO:0009067 // GO:0009117 // GO:0019752 // GO:0072330 // GO:0032559 // GO:0032555 // GO:0009987 // GO:0032550 // GO:0001882 // GO:0032553 // GO:0072522 // GO:0018130 // GO:1901363 // GO:1901362 // GO:1901360 // GO:0004488 // GO:0044237 // GO:0044238 // GO:0046459 // GO:0044464 // GO:0006163 // GO:0009165 // GO:0004477 // GO:0006164 // GO:0036094 // GO:0006760 // GO:0051…	0
TRINITY_DN82992	no annotation	Chromosome 9 SCAF14991, whole genome shotgun sequence. (Fragment)	GO:0051234 // GO:0044710 // GO:0004252 // GO:0016020 // GO:0044351 // GO:0006508 // GO:0004175 // GO:0005575 // GO:0016192 // GO:0016787 // GO:0070011 // GO:0051179 // GO:0003824 // GO:0008233 // GO:0008236 // GO:0044238 // GO:0006810 // GO:0008150 // GO:0043170 // GO:0008152 // GO:0071704 // GO:0006907 // GO:0006897 // GO:0019538 // GO:0003674 // GO:0017171	0
TRINITY_DN82995	no annotation	Inositol polyphosphate multikinase	GO:0051765 // GO:0051766 // GO:0042732 // GO:0019751 // GO:0009826 // GO:0032559 // GO:0044699 // GO:0032555 // GO:0009987 // GO:0032550 // GO:0032989 // GO:0032553 // GO:0007275 // GO:0000823 // GO:0047326 // GO:0065007 // GO:0009967 // GO:0009966 // GO:1901363 // GO:0005975 // GO:0044237 // GO:0044238 // GO:0016020 // GO:0009856 // GO:0009653 // GO:0044464 // GO:0046854 // GO:0010646 // GO:0010…	0
TRINITY_DN83001	heat shock protein 60	Heat shock protein 60 (Fragment)	GO:0044710 // GO:0030554 // GO:0097159 // GO:0043167 // GO:0043168 // GO:0044260 // GO:0000166 // GO:0006457 // GO:1901265 // GO:0050896 // GO:0005488 // GO:0032559 // GO:0044267 // GO:0032555 // GO:0009987 // GO:0006950 // GO:0032550 // GO:0001882 // GO:0001883 // GO:0005575 // GO:1901363 // GO:0005737 // GO:0044424 // GO:0044237 // GO:0044238 // GO:0032553 // GO:0008150 // GO:0043170 // GO:0008…	0
TRINITY_DN83011	no annotation	39S ribosomal protein L1, mitochondrial	GO:0044710 // GO:0005840 // GO:0050794 // GO:0006412 // GO:0044422 // GO:2000112 // GO:0097159 // GO:0010608 // GO:0000049 // GO:0019222 // GO:0044260 // GO:0050789 // GO:0044391 // GO:0044249 // GO:0005737 // GO:0015934 // GO:0005488 // GO:0044267 // GO:0009987 // GO:0003723 // GO:0031323 // GO:0005739 // GO:0010556 // GO:0010467 // GO:0005575 // GO:0043231 // GO:0065007 // GO:0043232 // GO:1901…	0
TRINITY_DN83071	AN1-type zinc finger protein 6, partial	AN1-type zinc finger protein 5	GO:0043122 // GO:0040011 // GO:0008104 // GO:0072662 // GO:0072663 // GO:0010941 // GO:0006810 // GO:0060322 // GO:0060324 // GO:0044699 // GO:0009987 // GO:0005515 // GO:0048731 // GO:0001701 // GO:0007275 // GO:0007165 // GO:0007167 // GO:0007166 // GO:0009790 // GO:0009966 // GO:0043130 // GO:1901363 // GO:0010761 // GO:0009653 // GO:0044464 // GO:0006605 // GO:0072594 // GO:0010646 // GO:0008…	0
TRINITY_DN83076	C2 domain-containing protein 2	no annotation	no annotation	0
TRINITY_DN83088	no annotation	Hypothetical protein	no annotation	0
TRINITY_DN83102	no annotation	Out at first protein (Fragment)	no annotation	0
TRINITY_DN83138	no annotation	Nuclear fragile X mental retardation-interacting protein 1	GO:0045893 // GO:2000112 // GO:0090304 // GO:0000228 // GO:0060090 // GO:0005840 // GO:0044454 // GO:0044456 // GO:0030674 // GO:0000785 // GO:0009987 // GO:0005515 // GO:0010556 // GO:0010557 // GO:1901363 // GO:1901360 // GO:0044237 // GO:0044238 // GO:0005575 // GO:0044464 // GO:0065007 // GO:0032991 // GO:0008270 // GO:0043233 // GO:0034622 // GO:0060255 // GO:0046914 // GO:0045935 // GO:0031…	0
TRINITY_DN83151	no annotation	Putative monoacylglycerol acyltransferase 2	GO:0042632 // GO:0031224 // GO:0042221 // GO:0070328 // GO:0046339 // GO:0044699 // GO:0009987 // GO:0005515 // GO:0048731 // GO:0007275 // GO:0019915 // GO:0006793 // GO:0044237 // GO:0044238 // GO:0016020 // GO:0016021 // GO:0065007 // GO:0044464 // GO:0070542 // GO:0005783 // GO:0051186 // GO:0005789 // GO:0046983 // GO:0050896 // GO:0016747 // GO:0031301 // GO:0005575 // GO:0043231 // GO:0048…	0
TRINITY_DN83165	Immunoglobulin-binding protein 1	TOR signaling pathway regulator (TapA), putative	GO:0045893 // GO:0045892 // GO:0051270 // GO:0042221 // GO:0043281 // GO:0010941 // GO:0009987 // GO:0031400 // GO:0005515 // GO:0010556 // GO:0010557 // GO:0010558 // GO:0010628 // GO:0009966 // GO:0009968 // GO:0031399 // GO:0010951 // GO:0010648 // GO:0010646 // GO:0010563 // GO:0010562 // GO:0019900 // GO:0019901 // GO:0051174 // GO:0045934 // GO:0045935 // GO:0045936 // GO:0045937 // GO:0070…	0
TRINITY_DN83177	no annotation	Helicase SKI2W	GO:0034427 // GO:0090503 // GO:0003724 // GO:0045892 // GO:0051172 // GO:0006200 // GO:0044237 // GO:0006364 // GO:0046130 // GO:0005681 // GO:0090305 // GO:0090304 // GO:0009119 // GO:0000381 // GO:0071035 // GO:0046034 // GO:0071038 // GO:0009116 // GO:0009117 // GO:0009892 // GO:0007049 // GO:0032501 // GO:0051327 // GO:0032559 // GO:0016887 // GO:0032555 // GO:0009987 // GO:0009199 // GO:0032…	0
TRINITY_DN83201	no annotation	Glycinamide ribonucleotide synthetase (Fragment)	GO:0046112 // GO:0044710 // GO:0016874 // GO:0016879 // GO:0030554 // GO:0044271 // GO:0097159 // GO:0009112 // GO:0043167 // GO:0009113 // GO:0019438 // GO:0043168 // GO:0006807 // GO:0001883 // GO:0000166 // GO:0044249 // GO:0006139 // GO:0035639 // GO:0005488 // GO:0032559 // GO:0046483 // GO:0055086 // GO:0032555 // GO:0009987 // GO:0032550 // GO:0001882 // GO:1901265 // GO:0072521 // GO:0072…	0
TRINITY_DN83348	Plexin domain-containing protein 2	Plexin domain-containing protein 1	GO:0021510 // GO:0007417 // GO:0043005 // GO:0043025 // GO:0007399 // GO:0005737 // GO:0004872 // GO:0044699 // GO:0048731 // GO:0042995 // GO:0007275 // GO:0005575 // GO:0044707 // GO:0048856 // GO:0030425 // GO:0044425 // GO:0032502 // GO:0032501 // GO:0031224 // GO:0016020 // GO:0016021 // GO:0008150 // GO:0044297 // GO:0044464 // GO:0044424 // GO:0003674 // GO:0005622 // GO:0005623	0
TRINITY_DN83351	no annotation	2-oxoglutarate dehydrogenase E1 component (Fragment)	GO:0004591 // GO:0044710 // GO:0051186 // GO:0051187 // GO:0030976 // GO:0009056 // GO:0097159 // GO:0009060 // GO:0045333 // GO:0043167 // GO:0043169 // GO:0043168 // GO:0015980 // GO:0044248 // GO:0006099 // GO:0005488 // GO:0048037 // GO:0046356 // GO:0009987 // GO:0006091 // GO:0006637 // GO:0016491 // GO:0006793 // GO:0016624 // GO:0050662 // GO:0016903 // GO:0035383 // GO:1901363 // GO:0006…	0
TRINITY_DN83394	c-Jun protein	Transcription factor jun-D	GO:0045893 // GO:0045892 // GO:0051169 // GO:0001654 // GO:0046530 // GO:0061024 // GO:0048056 // GO:0002274 // GO:0010557 // GO:0007275 // GO:0007276 // GO:0010558 // GO:0002573 // GO:0007507 // GO:0009791 // GO:0009792 // GO:0002759 // GO:0031399 // GO:0016192 // GO:0014706 // GO:0048729 // GO:2000243 // GO:2000242 // GO:2000241 // GO:0046982 // GO:0046983 // GO:0050896 // GO:0060548 // GO:0006…	0
TRINITY_DN83395	Peroxisomal targeting signal 1 receptor	Peroxisomal targeting signal 1 receptor (Fragment)	GO:0005794 // GO:0005737 // GO:0044444 // GO:0044464 // GO:0043226 // GO:0044424 // GO:0043229 // GO:0005575 // GO:0043231 // GO:0043227 // GO:0005622 // GO:0005623	0
TRINITY_DN83449	no annotation	Solute carrier family 12 member 7	GO:0015698 // GO:0015075 // GO:0051234 // GO:0015377 // GO:0015379 // GO:0006821 // GO:0006820 // GO:0022892 // GO:0008509 // GO:0055085 // GO:0009987 // GO:0015108 // GO:0005575 // GO:0015103 // GO:0006811 // GO:0022857 // GO:0051179 // GO:0034220 // GO:0031224 // GO:0006812 // GO:0022891 // GO:0006810 // GO:0016021 // GO:0008150 // GO:0005215 // GO:0044425 // GO:0008324 // GO:0003674 // GO:0016…	0
TRINITY_DN83463	MAGUK p55 subfamily member 5	Membrane protein, palmitoylated 7 (Fragment)	GO:0070161 // GO:0070160 // GO:0005923 // GO:0008104 // GO:0046983 // GO:0032947 // GO:0034330 // GO:0005515 // GO:0016020 // GO:0044464 // GO:0005488 // GO:0030054 // GO:0046982 // GO:0009987 // GO:0008150 // GO:0044459 // GO:0045216 // GO:0044085 // GO:0005623 // GO:0005575 // GO:0097025 // GO:0051179 // GO:0005912 // GO:0071896 // GO:0005911 // GO:0044425 // GO:0034329 // GO:0043234 // GO:0033…	0
TRINITY_DN83467	4-trimethylaminobutyraldehyde dehydrogenase, partial	Betaine-aldehyde dehydrogenase	GO:0042439 // GO:0008652 // GO:0001655 // GO:0019752 // GO:0001889 // GO:0044699 // GO:0033737 // GO:0009987 // GO:0005515 // GO:0048731 // GO:0019695 // GO:0007275 // GO:0050662 // GO:0016903 // GO:1901363 // GO:0055114 // GO:0044237 // GO:0044238 // GO:0016020 // GO:0051287 // GO:0044464 // GO:0043231 // GO:0036094 // GO:0008802 // GO:0046394 // GO:0046983 // GO:0043436 // GO:0061008 // GO:0044…	0
TRINITY_DN83488	no annotation	Exosome complex exonuclease RRP40	GO:0090503 // GO:0031123 // GO:0002366 // GO:0044237 // GO:0006364 // GO:0090305 // GO:0090304 // GO:0002443 // GO:0002312 // GO:0071034 // GO:0071035 // GO:0002449 // GO:0071038 // GO:0070481 // GO:0002285 // GO:0008408 // GO:0000785 // GO:0044699 // GO:0009987 // GO:0000176 // GO:0048731 // GO:0007275 // GO:0000175 // GO:1901363 // GO:1901361 // GO:1901360 // GO:0034427 // GO:0043633 // GO:0043…	0
TRINITY_DN83550	DNA polymerase epsilon subunit 4	DNA polymerase epsilon subunit 4	GO:1901363 // GO:0005488 // GO:0044464 // GO:0043565 // GO:0003674 // GO:0003677 // GO:0003676 // GO:0097159 // GO:0046982 // GO:0046983 // GO:0005575 // GO:0005515 // GO:0005622 // GO:0005623	0
TRINITY_DN83581	no annotation	Na+/H+ exchange regulatory cofactor NHE-RF2	no annotation	0
TRINITY_DN83614	no annotation	DNA-directed RNA polymerases I, II, and III subunit RPABC1	GO:0006368 // GO:0006360 // GO:0044237 // GO:0006366 // GO:0006367 // GO:0090305 // GO:0090304 // GO:0031328 // GO:0016032 // GO:0044451 // GO:0044452 // GO:0044699 // GO:0009987 // GO:0044355 // GO:0005515 // GO:0048731 // GO:0010556 // GO:0006796 // GO:0007275 // GO:0000418 // GO:0018130 // GO:0009790 // GO:0009792 // GO:1901363 // GO:1901362 // GO:1901360 // GO:0016310 // GO:0009058 // GO:0005…	0
TRINITY_DN83642	no annotation	SJCHGC09442 protein	GO:0051234 // GO:0055085 // GO:0009987 // GO:0051179 // GO:0008150 // GO:0044425 // GO:0031224 // GO:0005575 // GO:0016020 // GO:0016021 // GO:0006810	0
TRINITY_DN83646	no annotation	Tumor suppressor candidate 2	no annotation	0
TRINITY_DN83648	Fem-1C	Protein fem-1 homolog C	GO:0001655 // GO:0010942 // GO:0010941 // GO:0016881 // GO:0044699 // GO:0009987 // GO:0060429 // GO:0005515 // GO:0048731 // GO:0048732 // GO:0007275 // GO:0044702 // GO:0065007 // GO:0031399 // GO:0044237 // GO:0044238 // GO:0031396 // GO:0009653 // GO:2000001 // GO:0044464 // GO:0048729 // GO:0022414 // GO:0060255 // GO:0048646 // GO:2001020 // GO:0080134 // GO:0080090 // GO:0048608 // GO:0030…	0
TRINITY_DN83689	PIWI-2	Eif2c2 protein (Fragment)	GO:0005844 // GO:0005845 // GO:0044237 // GO:0044267 // GO:0090305 // GO:0090304 // GO:0031054 // GO:0042221 // GO:0003743 // GO:0035278 // GO:0035279 // GO:0006446 // GO:0071407 // GO:0009987 // GO:0010556 // GO:0010558 // GO:0000339 // GO:1901363 // GO:0017148 // GO:1901360 // GO:0043331 // GO:0040029 // GO:0005575 // GO:0044238 // GO:0032991 // GO:0035195 // GO:0035194 // GO:0065007 // GO:0035…	0
TRINITY_DN83695	no annotation	Poly A binding protein	GO:0005840 // GO:0031123 // GO:0044267 // GO:0009895 // GO:0040010 // GO:0090304 // GO:0044710 // GO:0010494 // GO:0031369 // GO:0033036 // GO:0006446 // GO:0044699 // GO:0043186 // GO:0008266 // GO:0009987 // GO:0005515 // GO:0048731 // GO:0010556 // GO:0007275 // GO:0007276 // GO:0008187 // GO:0009790 // GO:0009792 // GO:0060293 // GO:1901363 // GO:1901360 // GO:0032501 // GO:0045927 // GO:0009…	0
TRINITY_DN83703	FAS-associated factor 1	Fas (TNFRSF6) associated factor 1	GO:0009892 // GO:0009890 // GO:0002682 // GO:0030162 // GO:0061060 // GO:0002814 // GO:0043900 // GO:0002813 // GO:0019222 // GO:0080134 // GO:0050789 // GO:0050776 // GO:0002700 // GO:0031348 // GO:0005737 // GO:0080090 // GO:1900424 // GO:0031326 // GO:0031327 // GO:0031324 // GO:0045861 // GO:0002697 // GO:0002831 // GO:0002832 // GO:0031347 // GO:0031323 // GO:0043901 // GO:0005575 // GO:0048…	0
TRINITY_DN83710	no annotation	DnaJ-like protein subfamily C member 10	GO:0019725 // GO:0009987 // GO:0008150 // GO:0065008 // GO:0050794 // GO:0042592 // GO:0045454 // GO:0050789 // GO:0065007	0
TRINITY_DN83712	no annotation	Sema domain, transmembrane domain , and cytoplasmic domain, 6A (Fragment)	GO:0048869 // GO:2001224 // GO:0051272 // GO:0030334 // GO:0051270 // GO:0051640 // GO:0023052 // GO:0040011 // GO:0040012 // GO:0004888 // GO:0051642 // GO:0051641 // GO:0040017 // GO:0050767 // GO:0051960 // GO:0071944 // GO:0030154 // GO:0051674 // GO:0007399 // GO:0044425 // GO:0016477 // GO:0050896 // GO:0005488 // GO:0044699 // GO:0050789 // GO:0009987 // GO:0005102 // GO:0044459 // GO:0005…	0
TRINITY_DN83758	vitelline membrane outer layer 1-like protein	no annotation	no annotation	0
TRINITY_DN83848	no annotation	Zinc finger protein 271	GO:0090304 // GO:0044699 // GO:0009987 // GO:0048232 // GO:0010556 // GO:0007275 // GO:0007276 // GO:0018130 // GO:1901363 // GO:1901362 // GO:1901360 // GO:0044237 // GO:0044238 // GO:0065007 // GO:0044464 // GO:0008270 // GO:0022414 // GO:0060255 // GO:0046914 // GO:0019438 // GO:0048609 // GO:2001141 // GO:0006355 // GO:0006351 // GO:0005575 // GO:0043231 // GO:0000988 // GO:0000989 // GO:0032…	0
TRINITY_DN83856	no annotation	Protein FAM63A	GO:0005737 // GO:0071944 // GO:0044464 // GO:0005886 // GO:0043226 // GO:0003674 // GO:0008150 // GO:0044424 // GO:0043229 // GO:0005575 // GO:0016020 // GO:0005634 // GO:0043231 // GO:0043227 // GO:0005622 // GO:0005623	0
TRINITY_DN83880	Breast cancer type 1 susceptibility protein-like protein	no annotation	no annotation	0
TRINITY_DN83907	E3 ubiquitin-protein ligase HECTD1	no annotation	no annotation	0
TRINITY_DN83956	no annotation	Innexin 2	GO:0015075 // GO:0051234 // GO:0005921 // GO:0016020 // GO:0044459 // GO:0010496 // GO:0006810 // GO:0016021 // GO:0055085 // GO:0009987 // GO:0015267 // GO:0030054 // GO:0022838 // GO:0005575 // GO:0005243 // GO:0022857 // GO:0051179 // GO:0005911 // GO:0034220 // GO:0031224 // GO:0022891 // GO:0022892 // GO:0006811 // GO:0008150 // GO:0005215 // GO:0044425 // GO:0071944 // GO:0005216 // GO:0044…	0
TRINITY_DN83981	no annotation	Dynactin subunit 1	no annotation	0
TRINITY_DN83991	no annotation	CG32560 (Fragment)	GO:0051056 // GO:0031329 // GO:0009894 // GO:0009966 // GO:0030695 // GO:0033121 // GO:0033124 // GO:0023052 // GO:0009118 // GO:0008047 // GO:0019220 // GO:0019222 // GO:0043547 // GO:0050789 // GO:0050896 // GO:0080090 // GO:0044699 // GO:0009987 // GO:0031323 // GO:0008150 // GO:0005575 // GO:0007165 // GO:0030811 // GO:0044700 // GO:0051174 // GO:0051716 // GO:0051171 // GO:0048583 // GO:0060…	0
TRINITY_DN84015	no annotation	Black (Fragment)	GO:0071704 // GO:0005488 // GO:0044710 // GO:0044281 // GO:0048037 // GO:0009987 // GO:0030170 // GO:0003674 // GO:0006082 // GO:0003824 // GO:0016831 // GO:0016830 // GO:0043167 // GO:0044237 // GO:0043436 // GO:0043168 // GO:0019752 // GO:0016829 // GO:0008150 // GO:0008152	0
TRINITY_DN84121	no annotation	NudC domain-containing protein 1	GO:0005737 // GO:0044464 // GO:0043226 // GO:0003674 // GO:0008150 // GO:0044424 // GO:0043229 // GO:0005575 // GO:0005634 // GO:0043231 // GO:0043227 // GO:0005622 // GO:0005623	0
TRINITY_DN84171	AAEL006680-PA	no annotation	no annotation	0
TRINITY_DN84182	Raf-like protein serine/threonine-protein kinase phl, partial	Serine/threonine protein kinase BRAF (Fragment)	GO:0044710 // GO:0023052 // GO:0043412 // GO:0050789 // GO:0006796 // GO:0016740 // GO:0044699 // GO:0044267 // GO:0009987 // GO:0044260 // GO:0006468 // GO:0006793 // GO:0004871 // GO:0016310 // GO:0005575 // GO:0007165 // GO:0006464 // GO:0044700 // GO:0060089 // GO:0051716 // GO:0003824 // GO:0007154 // GO:0050896 // GO:0050794 // GO:0044237 // GO:0044238 // GO:0008150 // GO:0043170 // GO:0008…	0
TRINITY_DN84204	no annotation	Vesicle transport through interaction with t-SNAREs homolog 1B	GO:0031224 // GO:0008104 // GO:0010008 // GO:0033036 // GO:0044456 // GO:0030672 // GO:0061024 // GO:0061025 // GO:0009987 // GO:0005515 // GO:0032010 // GO:0022406 // GO:0006892 // GO:0000331 // GO:0005575 // GO:0016023 // GO:0016020 // GO:0016021 // GO:0000139 // GO:0044464 // GO:0030665 // GO:0032991 // GO:0030662 // GO:0031410 // GO:0043231 // GO:0005767 // GO:0045324 // GO:0048280 // GO:0048…	0
TRINITY_DN84220	splicing factor arginine/serine-rich 7	no annotation	no annotation	0
TRINITY_DN84261	Poly(ADP-ribose) glycohydrolase ARH3	Poly(ADP-ribose) glycohydrolase ARH3	GO:0016798 // GO:0016799 // GO:0043167 // GO:0043169 // GO:0047407 // GO:0005737 // GO:0005488 // GO:0004649 // GO:0005575 // GO:0005634 // GO:0043231 // GO:0016787 // GO:0003824 // GO:0044424 // GO:0008150 // GO:0008152 // GO:0044464 // GO:0003674 // GO:0004553 // GO:0043229 // GO:0046872 // GO:0043226 // GO:0043227 // GO:0005622 // GO:0005623	0
TRINITY_DN84290	no annotation	Putative transporter SVOPL	GO:0005215 // GO:0051234 // GO:0055085 // GO:0009987 // GO:0022857 // GO:0051179 // GO:0003674 // GO:0008150 // GO:0044425 // GO:0031224 // GO:0005575 // GO:0016020 // GO:0016021 // GO:0006810	0
TRINITY_DN84340	Transcription elongation factor SPT5, partial	no annotation	no annotation	0
TRINITY_DN84350	no annotation	ProC	GO:0044711 // GO:0055129 // GO:0008652 // GO:0046394 // GO:0044237 // GO:0031974 // GO:0097159 // GO:0042221 // GO:0044710 // GO:0033554 // GO:0009064 // GO:1901607 // GO:0009084 // GO:0043436 // GO:0006807 // GO:1901265 // GO:0006979 // GO:0000166 // GO:0019752 // GO:0044249 // GO:0005737 // GO:0006520 // GO:0050896 // GO:0005488 // GO:0044283 // GO:1901566 // GO:0005759 // GO:0009987 // GO:0006…	0
TRINITY_DN84391	Tyrosine-protein phosphatase 10D, partial	Fibronectin splice variant D (Fragment)	GO:0031589 // GO:0043062 // GO:0007155 // GO:0023052 // GO:0008150 // GO:0008047 // GO:0006950 // GO:0043167 // GO:0019222 // GO:0043169 // GO:0051336 // GO:0034330 // GO:0071944 // GO:0050789 // GO:0016020 // GO:0019899 // GO:0007044 // GO:0050896 // GO:0005488 // GO:0044699 // GO:0016504 // GO:0009987 // GO:0005102 // GO:0044459 // GO:0031012 // GO:0005515 // GO:0044085 // GO:0005623 // GO:0005…	0
TRINITY_DN84401	no annotation	6-phosphofructo-2-kinase/fructose-2, 6-biphosphatase 2 isoform b	GO:0032868 // GO:0032991 // GO:0007476 // GO:0035120 // GO:0003873 // GO:0019752 // GO:0005996 // GO:0032559 // GO:0044699 // GO:0019320 // GO:0032555 // GO:0009987 // GO:0032550 // GO:0001882 // GO:0001883 // GO:0048731 // GO:0007275 // GO:0007560 // GO:0048737 // GO:0007472 // GO:0009791 // GO:1901363 // GO:0005975 // GO:0051049 // GO:0031100 // GO:0044237 // GO:0044238 // GO:0035114 // GO:0051…	0
TRINITY_DN84408	no annotation	Iduronate 2-sulfatase	GO:0016787 // GO:0008484 // GO:0003674 // GO:0016788 // GO:0003824 // GO:0008150 // GO:0008152	0
TRINITY_DN84448	no annotation	Zinc finger protein 771	GO:0051252 // GO:0044710 // GO:0008270 // GO:2000112 // GO:0097159 // GO:0090304 // GO:2001141 // GO:0043167 // GO:0019222 // GO:0019438 // GO:0051171 // GO:0006807 // GO:0050789 // GO:0044249 // GO:0034654 // GO:0005488 // GO:0046483 // GO:0031326 // GO:0016070 // GO:0009987 // GO:0031323 // GO:0043169 // GO:0044260 // GO:0006139 // GO:0010556 // GO:0010467 // GO:0006351 // GO:0005575 // GO:0005…	0
TRINITY_DN84467	no annotation	Pre-mRNA-splicing factor 38A	GO:0071216 // GO:0044710 // GO:0031667 // GO:0045292 // GO:0031669 // GO:0031668 // GO:0000398 // GO:0005681 // GO:0090304 // GO:0044422 // GO:0009607 // GO:0009605 // GO:0044428 // GO:0044237 // GO:0006807 // GO:0036170 // GO:0042594 // GO:0005737 // GO:0050896 // GO:0046483 // GO:0016071 // GO:0016070 // GO:0009987 // GO:0006950 // GO:0044260 // GO:0006139 // GO:0036180 // GO:0030532 // GO:0000…	0
TRINITY_DN84475	no annotation	Dehydrogenase/reductase SDR family member 13	GO:0042175 // GO:0001523 // GO:0031224 // GO:0008106 // GO:0008104 // GO:0051606 // GO:0009826 // GO:0044699 // GO:0009987 // GO:0005516 // GO:0009706 // GO:0032989 // GO:0005515 // GO:0044432 // GO:0007275 // GO:0071482 // GO:0016628 // GO:0007165 // GO:0065007 // GO:0007166 // GO:0009966 // GO:1901363 // GO:0009416 // GO:0055114 // GO:0007186 // GO:0010817 // GO:0044237 // GO:0044238 // GO:0016…	0
TRINITY_DN84479	no annotation	Acyl-CoA synthetase long-chain family member 5, isoform	GO:0032868 // GO:0032869 // GO:0008150 // GO:0042221 // GO:0010941 // GO:0006810 // GO:0019752 // GO:0009891 // GO:0044699 // GO:0004467 // GO:0048731 // GO:0007275 // GO:0015645 // GO:0046942 // GO:0051049 // GO:0044237 // GO:0044238 // GO:0044464 // GO:0009719 // GO:0015718 // GO:0009991 // GO:0015711 // GO:0071495 // GO:0036314 // GO:0010243 // GO:0032368 // GO:0071417 // GO:0005783 // GO:0051…	0
TRINITY_DN84485	no annotation	Voltage-dependent L-type calcium channel subunit alpha-1D	GO:0015075 // GO:0051234 // GO:0015077 // GO:0022843 // GO:0070838 // GO:0006812 // GO:0035725 // GO:0005623 // GO:0022891 // GO:0034220 // GO:0050789 // GO:0006810 // GO:0005891 // GO:0016021 // GO:0055085 // GO:0015085 // GO:0009987 // GO:0015081 // GO:0044459 // GO:0065007 // GO:0022838 // GO:0015267 // GO:0022839 // GO:0005272 // GO:0005261 // GO:0005262 // GO:0070588 // GO:0022832 // GO:0043…	0
TRINITY_DN84509	Nucleolar protein 16	Nucleolar protein 16	GO:0070013 // GO:0044446 // GO:0043232 // GO:0044464 // GO:0005730 // GO:0031981 // GO:0043226 // GO:0031974 // GO:0044424 // GO:0043228 // GO:0043229 // GO:0043233 // GO:0044422 // GO:0044428 // GO:0005575 // GO:0005634 // GO:0043231 // GO:0043227 // GO:0005622 // GO:0005623	0
TRINITY_DN84514	no annotation	Proteasome subunit alpha type	GO:0005844 // GO:0042633 // GO:0070003 // GO:0033554 // GO:0030163 // GO:0042638 // GO:0031398 // GO:0002683 // GO:0002682 // GO:0090304 // GO:0010498 // GO:0031396 // GO:0051603 // GO:0009893 // GO:0010941 // GO:0005739 // GO:0016032 // GO:0007049 // GO:0072331 // GO:0044699 // GO:0051320 // GO:0009987 // GO:0031400 // GO:0005515 // GO:0048731 // GO:0004175 // GO:0007275 // GO:0022405 // GO:0022…	0
TRINITY_DN84522	Thioredoxin, partial	no annotation	no annotation	0
TRINITY_DN84533	COX4 neighbor protein	Neighbor of COX4	GO:0042175 // GO:0051234 // GO:0005783 // GO:0043234 // GO:0031224 // GO:0005789 // GO:0044432 // GO:0044430 // GO:0012505 // GO:0016020 // GO:0005737 // GO:0031300 // GO:0031301 // GO:0044351 // GO:0005739 // GO:0031090 // GO:0005575 // GO:0005634 // GO:0016192 // GO:0072546 // GO:0043232 // GO:0005856 // GO:0005875 // GO:0051179 // GO:0044425 // GO:0044424 // GO:0044444 // GO:0031227 // GO:0044…	0
TRINITY_DN84545	no annotation	3-galactosyl-N-acetylglucosaminide 4-alpha-L-fucosyltransferase	GO:0044422 // GO:0002361 // GO:0040011 // GO:0016051 // GO:0009988 // GO:0044699 // GO:0009987 // GO:0009986 // GO:0070085 // GO:0008417 // GO:0048731 // GO:0007275 // GO:0005975 // GO:0044237 // GO:0044238 // GO:0016020 // GO:0016021 // GO:0000139 // GO:0044464 // GO:0006928 // GO:0045321 // GO:0030217 // GO:0048534 // GO:0030098 // GO:0030097 // GO:0043413 // GO:0031984 // GO:0050896 // GO:0006…	0
TRINITY_DN84573	Serine/threonine/tyrosine-interacting protein	Dual specificity protein phosphatase 19	GO:0048609 // GO:0004860 // GO:0045824 // GO:0002683 // GO:0002682 // GO:0000302 // GO:0043227 // GO:0060090 // GO:0042221 // GO:0009893 // GO:0010941 // GO:0031347 // GO:0052200 // GO:0052173 // GO:0046330 // GO:0044699 // GO:0009987 // GO:0031400 // GO:0005516 // GO:0048232 // GO:0005515 // GO:0075136 // GO:0007254 // GO:0052248 // GO:0007276 // GO:0007165 // GO:0007167 // GO:0007166 // GO:0009…	0
TRINITY_DN84585	no annotation	Sprouty-related, EVH1 domain-containing protein 2 (Fragment)	GO:0004860 // GO:0043516 // GO:0043517 // GO:0031400 // GO:0005515 // GO:0010799 // GO:0009967 // GO:0009966 // GO:0009968 // GO:0005173 // GO:0031399 // GO:0016020 // GO:0010648 // GO:0044464 // GO:0031410 // GO:0010646 // GO:0010647 // GO:0030291 // GO:0019210 // GO:0010563 // GO:0019900 // GO:0019901 // GO:0045936 // GO:2001020 // GO:2001022 // GO:0042325 // GO:0042326 // GO:0010801 // GO:0001…	0
TRINITY_DN84624	no annotation	CCR4-NOT transcription complex subunit 1	no annotation	0
TRINITY_DN84644	no annotation	DnaJ homolog subfamily B member 2 (Fragment)	GO:0044710 // GO:0044237 // GO:0031072 // GO:0005515 // GO:0005737 // GO:0005488 // GO:0044267 // GO:0009987 // GO:0044260 // GO:0005575 // GO:0005634 // GO:0043231 // GO:0008152 // GO:0044424 // GO:0051082 // GO:0044238 // GO:0016020 // GO:0008150 // GO:0043170 // GO:0044464 // GO:0071704 // GO:0071944 // GO:0006457 // GO:0005886 // GO:0019538 // GO:0003674 // GO:0043229 // GO:0043226 // GO:0043…	0
TRINITY_DN84706	no annotation	LOC100145252 protein	GO:0016740 // GO:0016747 // GO:0016746 // GO:0008080 // GO:0003674 // GO:0003824 // GO:0016407 // GO:0016410 // GO:0008150 // GO:0008152	0
TRINITY_DN84761	no annotation	Acyl-CoA synthetase long-chain family member 6 (Fragment)	GO:0048869 // GO:0044710 // GO:0016874 // GO:0016877 // GO:0001676 // GO:0061351 // GO:0046983 // GO:0043436 // GO:0005739 // GO:0032787 // GO:0019899 // GO:0005737 // GO:0043227 // GO:0044281 // GO:0008283 // GO:0044699 // GO:0004467 // GO:0006631 // GO:0005515 // GO:0048731 // GO:0022008 // GO:0007275 // GO:0005575 // GO:0015645 // GO:0019752 // GO:0043231 // GO:0044707 // GO:0032501 // GO:0048…	0
TRINITY_DN84775	AGAP000564-PA-like protein	no annotation	GO:1901363 // GO:0005488 // GO:0044464 // GO:0005634 // GO:0043226 // GO:0008270 // GO:0003674 // GO:0003676 // GO:0097159 // GO:0044424 // GO:0043229 // GO:0043167 // GO:0043169 // GO:0005575 // GO:0046872 // GO:0046914 // GO:0043231 // GO:0043227 // GO:0005622 // GO:00056230 // GO:0044710 // GO:0097159 // GO:0008150 // GO:0022603 // GO:0051128 // GO:0065008 // GO:0050789 // GO:0000166 // GO:000…	0
TRINITY_DN84777	no annotation	Glucosylceramidase	GO:0005102 // GO:0006680 // GO:0006687 // GO:0042221 // GO:0009893 // GO:0006677 // GO:0006672 // GO:0006670 // GO:0051384 // GO:0031401 // GO:0031400 // GO:0006678 // GO:0005515 // GO:0048731 // GO:0048730 // GO:0006796 // GO:0007275 // GO:0042592 // GO:0009966 // GO:0032501 // GO:0005975 // GO:0009968 // GO:0033574 // GO:0031399 // GO:0044237 // GO:0044238 // GO:0016020 // GO:0048545 // GO:0009…	0
TRINITY_DN84782	transposase	Transposable element Tc3 transposase (Fragment)	no annotation	0
TRINITY_DN84802	no annotation	Serine/threonine-protein phosphatase 2A regulatory subunit B'' subunit gamma	GO:0042578 // GO:0044710 // GO:0016791 // GO:0042127 // GO:0016798 // GO:0009056 // GO:0051318 // GO:0043167 // GO:0019222 // GO:0043169 // GO:0044260 // GO:0050789 // GO:0008285 // GO:0007049 // GO:0043412 // GO:0005488 // GO:0044267 // GO:0009987 // GO:0008601 // GO:0016052 // GO:0005515 // GO:0006796 // GO:0006793 // GO:0051329 // GO:0016311 // GO:0003682 // GO:0022403 // GO:0022402 // GO:0006…	0
TRINITY_DN84830	Dual specificity protein phosphatase CDC14A	Dual specificity protein phosphatase CDC14B	GO:0031134 // GO:0071937 // GO:0043234 // GO:0031224 // GO:0051276 // GO:0004864 // GO:0000793 // GO:0000922 // GO:0090304 // GO:0008104 // GO:0051235 // GO:0000775 // GO:0000226 // GO:0009892 // GO:0031565 // GO:0031566 // GO:0044380 // GO:0031401 // GO:0031400 // GO:0006469 // GO:0048522 // GO:0010389 // GO:0010740 // GO:0007080 // GO:0032153 // GO:0022403 // GO:0022402 // GO:0009967 // GO:0009…	0
TRINITY_DN84873	prenyltransferase-like protein	Protein prenyltransferase alpha subunit repeat-containing protein 1	GO:0044710 // GO:0043169 // GO:0043167 // GO:0043412 // GO:0044260 // GO:0016740 // GO:0005488 // GO:0016765 // GO:0009987 // GO:0008318 // GO:0005575 // GO:0004663 // GO:0004661 // GO:0006464 // GO:0003824 // GO:0097354 // GO:0044237 // GO:0044238 // GO:0008150 // GO:0043170 // GO:0008152 // GO:0071704 // GO:0019538 // GO:0008270 // GO:0003674 // GO:0004659 // GO:0044267 // GO:0036211 // GO:0018…	0
TRINITY_DN84987	no annotation	Neural cell adhesion molecule 1	GO:0009897 // GO:0071241 // GO:0031644 // GO:0031224 // GO:0040011 // GO:0042221 // GO:0042220 // GO:0010941 // GO:0006935 // GO:0016337 // GO:0030182 // GO:0009987 // GO:0009986 // GO:0044459 // GO:0032989 // GO:0005515 // GO:0048731 // GO:0048812 // GO:0007275 // GO:0042330 // GO:0007165 // GO:0007568 // GO:0007166 // GO:0009967 // GO:0009966 // GO:0009653 // GO:0051049 // GO:0031102 // GO:0031…	0
TRINITY_DN85035	no annotation	Coronin (Fragment)	GO:0050671 // GO:0000147 // GO:0003674 // GO:0051272 // GO:0051270 // GO:0002684 // GO:0002682 // GO:0090382 // GO:0040011 // GO:0040012 // GO:0042803 // GO:0040017 // GO:0042221 // GO:0008064 // GO:0051494 // GO:0050670 // GO:0006935 // GO:0060326 // GO:0044699 // GO:0009987 // GO:0044459 // GO:0005515 // GO:0060249 // GO:0030833 // GO:0030832 // GO:0002694 // GO:0002696 // GO:0070663 // GO:0070…	0
TRINITY_DN85045	AAEL001204-PA, partial	Diacylglycerol O-acyltransferase 1	GO:0031300 // GO:0008289 // GO:0044422 // GO:0044711 // GO:0008654 // GO:0036155 // GO:0032940 // GO:0030073 // GO:0030072 // GO:0042221 // GO:0019751 // GO:0006810 // GO:0031301 // GO:0046339 // GO:0044699 // GO:0009987 // GO:0031406 // GO:0048731 // GO:0007275 // GO:0010029 // GO:0034736 // GO:0034737 // GO:0007568 // GO:0019915 // GO:0009790 // GO:0009791 // GO:0009793 // GO:0006793 // GO:1901…	0
TRINITY_DN85061	no annotation	Ribonucleoside-diphosphate reductase subunit M2	GO:0006206 // GO:0043234 // GO:0001655 // GO:0090304 // GO:0097202 // GO:0006919 // GO:0043933 // GO:0009112 // GO:0043281 // GO:0010941 // GO:0009117 // GO:0007049 // GO:0044699 // GO:0009987 // GO:0007005 // GO:0048731 // GO:0016728 // GO:0010556 // GO:0007275 // GO:0016725 // GO:0022402 // GO:0018130 // GO:1901362 // GO:0055114 // GO:0005971 // GO:0009200 // GO:0044237 // GO:0044238 // GO:0042…	0
TRINITY_DN85062	Pre-mRNA-splicing factor SPF27	Pre-mRNA-splicing factor SPF27	GO:0002684 // GO:0002682 // GO:0005681 // GO:0050832 // GO:0043412 // GO:0032259 // GO:0044699 // GO:0009987 // GO:0005515 // GO:0009451 // GO:0007165 // GO:1901360 // GO:0050778 // GO:0005575 // GO:0044238 // GO:0050776 // GO:0008380 // GO:0044464 // GO:0032991 // GO:0090304 // GO:0031974 // GO:0044237 // GO:0050896 // GO:0031981 // GO:0006952 // GO:0006950 // GO:0006955 // GO:0002218 // GO:0043…	0
TRINITY_DN85071	no annotation	Probable exosome complex exonuclease 1	GO:0005840 // GO:0002366 // GO:0044237 // GO:0006364 // GO:0090305 // GO:0090304 // GO:0002443 // GO:0002449 // GO:0002285 // GO:0008408 // GO:0044699 // GO:0009987 // GO:0048731 // GO:0007275 // GO:0000175 // GO:1901363 // GO:1901361 // GO:1901360 // GO:0005575 // GO:0044238 // GO:0032991 // GO:0005634 // GO:0044464 // GO:0002440 // GO:0045321 // GO:0002200 // GO:0006396 // GO:0002204 // GO:0002…	0
TRINITY_DN85133	HMGBa	High mobility group protein B1	GO:0045893 // GO:0045892 // GO:0001654 // GO:0045898 // GO:0040011 // GO:0040012 // GO:0040017 // GO:0010556 // GO:0010557 // GO:0007275 // GO:0007276 // GO:0010558 // GO:0031399 // GO:0010950 // GO:0010952 // GO:0051450 // GO:0002053 // GO:0034621 // GO:0034622 // GO:0019904 // GO:0009725 // GO:0046983 // GO:0045137 // GO:0043388 // GO:0043434 // GO:0060541 // GO:0050896 // GO:0061458 // GO:0031…	0
TRINITY_DN85171	no annotation	Endophilin B (Fragment)	GO:0043234 // GO:0044267 // GO:0008654 // GO:0008104 // GO:0060090 // GO:0010941 // GO:0006810 // GO:0050877 // GO:0007049 // GO:0046847 // GO:0030674 // GO:0044699 // GO:0061024 // GO:0009987 // GO:0007006 // GO:0031406 // GO:0007005 // GO:0007275 // GO:0007165 // GO:0022402 // GO:0009790 // GO:0070585 // GO:0009792 // GO:0016411 // GO:0000279 // GO:0032501 // GO:0051049 // GO:0002090 // GO:0044…	0
TRINITY_DN85175	no annotation	ACYPI001085 protein	no annotation	0
TRINITY_DN85228	peritrophin-44-like protein	no annotation	no annotation	0
TRINITY_DN85262	Histone-lysine N-methyltransferase SETMAR, partial	Histone-lysine N-methyltransferase SETMAR	GO:2001034 // GO:0051276 // GO:0090305 // GO:0090304 // GO:0010948 // GO:0032259 // GO:2001251 // GO:0009987 // GO:0005515 // GO:0034968 // GO:1901363 // GO:1901361 // GO:1901360 // GO:2001032 // GO:0008170 // GO:0044237 // GO:0080134 // GO:0065007 // GO:0006479 // GO:0044464 // GO:0008276 // GO:0008270 // GO:0018024 // GO:0000737 // GO:0010564 // GO:0018022 // GO:0060255 // GO:0048523 // GO:0000…	0
TRINITY_DN85334	DNA polymerase delta catalytic subunit, partial	DNA polymerase	GO:0044710 // GO:0009058 // GO:0097159 // GO:0090304 // GO:0006807 // GO:0034061 // GO:0000166 // GO:0044249 // GO:0016740 // GO:0005488 // GO:0046483 // GO:0009987 // GO:1901265 // GO:0006139 // GO:0003887 // GO:0006259 // GO:1901363 // GO:1901360 // GO:1901576 // GO:0003824 // GO:0034641 // GO:0044237 // GO:0044238 // GO:0008150 // GO:0043170 // GO:0008152 // GO:0071704 // GO:0044260 // GO:0009…	0
TRINITY_DN85360	Protein cereblon	17 kDa salivary protein	no annotation	0
TRINITY_DN85362	Proteasome activator complex subunit 4, partial	LOC553346 protein (Fragment)	GO:0044464 // GO:0032991 // GO:0044424 // GO:0005575 // GO:0000502 // GO:0043234 // GO:0005622 // GO:0005623	0
TRINITY_DN85418	RNA exonuclease 2	Oligoribonuclease	GO:0070013 // GO:0016796 // GO:0044710 // GO:0044422 // GO:0031974 // GO:0090305 // GO:0090304 // GO:0043227 // GO:0044428 // GO:0006807 // GO:0044260 // GO:0005730 // GO:0008408 // GO:0005737 // GO:0005488 // GO:0046483 // GO:0031981 // GO:0016070 // GO:0009987 // GO:0005739 // GO:0006139 // GO:0044446 // GO:0005575 // GO:0004527 // GO:0043231 // GO:0043233 // GO:0043232 // GO:0016787 // GO:1901…	0
TRINITY_DN85446	RMD5-like protein A	Protein RMD5 homolog A	GO:0006464 // GO:0030163 // GO:0044422 // GO:0010498 // GO:0051603 // GO:0010941 // GO:0016874 // GO:0043234 // GO:0016881 // GO:0006109 // GO:0044699 // GO:0009987 // GO:0044459 // GO:0005515 // GO:0048731 // GO:0030435 // GO:0007275 // GO:0043170 // GO:0043353 // GO:0045721 // GO:0032153 // GO:0022403 // GO:0032155 // GO:0009892 // GO:0000279 // GO:0043632 // GO:0044237 // GO:0044238 // GO:0016…	0
TRINITY_DN85459	no annotation	Heparan sulfate 2-O-sulfotransferase 1	GO:0044422 // GO:0001655 // GO:0001657 // GO:0040011 // GO:0040014 // GO:0051923 // GO:0040018 // GO:0019752 // GO:0016331 // GO:0072330 // GO:0044699 // GO:0009987 // GO:0034637 // GO:0007275 // GO:0007165 // GO:0009790 // GO:0048870 // GO:0045927 // GO:0005975 // GO:0005976 // GO:0044237 // GO:0044238 // GO:0016020 // GO:0016021 // GO:0000139 // GO:0009653 // GO:0044464 // GO:0019098 // GO:0016…	0
TRINITY_DN85469	GTPase-activating protein CdGAPr, partial	Rho GTPase-activating protein 31 (Fragment)	GO:0051056 // GO:0031329 // GO:0009894 // GO:0009966 // GO:0030695 // GO:0005543 // GO:0033121 // GO:0033124 // GO:0023052 // GO:0009118 // GO:0008047 // GO:0019220 // GO:0051128 // GO:0019222 // GO:0043547 // GO:0050789 // GO:0046578 // GO:0035023 // GO:0008360 // GO:0030675 // GO:0050896 // GO:0080090 // GO:0044699 // GO:0022604 // GO:0009987 // GO:0032319 // GO:0008289 // GO:0031323 // GO:0022…	0
TRINITY_DN85482	Protein charlatan	no annotation	no annotation	0
TRINITY_DN85512	Protein bunched, class 2/F isoform	no annotation	no annotation	0
TRINITY_DN85513	structural maintenance of chromosomes protein 1a	Structural maintenance of chromosomes 1B (Fragment)	GO:0051172 // GO:0051276 // GO:0000228 // GO:0044454 // GO:0044428 // GO:0044699 // GO:0009987 // GO:0000776 // GO:0005515 // GO:0010556 // GO:0006275 // GO:0022403 // GO:0022402 // GO:1901363 // GO:0000279 // GO:0005575 // GO:0044464 // GO:0065007 // GO:0008278 // GO:0032991 // GO:0010948 // GO:0010564 // GO:0022414 // GO:0060255 // GO:0048523 // GO:0051052 // GO:0051053 // GO:0045934 // GO:0031…	0
TRINITY_DN85515	polyadenylate-binding protein 1	no annotation	no annotation	0
TRINITY_DN85516	Transmembrane protein 59-like, partial	no annotation	no annotation	0
TRINITY_DN85555	no annotation	Nucleolar protein 58	GO:0051169 // GO:0006364 // GO:0051234 // GO:0090305 // GO:0090304 // GO:0008104 // GO:0032259 // GO:0033036 // GO:0044451 // GO:0044452 // GO:0009987 // GO:0005515 // GO:0009451 // GO:0044743 // GO:0005654 // GO:1901363 // GO:1901360 // GO:0008173 // GO:0044237 // GO:0044238 // GO:0016020 // GO:0044464 // GO:0034504 // GO:0032991 // GO:0006605 // GO:0016192 // GO:0006608 // GO:0006396 // GO:0000…	0
TRINITY_DN85564	no annotation	Apolipoprotein D	GO:0042306 // GO:0005840 // GO:0030529 // GO:0002686 // GO:0002685 // GO:0051271 // GO:0002683 // GO:0002682 // GO:0000302 // GO:0040012 // GO:0040013 // GO:0042127 // GO:0042221 // GO:0031347 // GO:0005996 // GO:0031409 // GO:0001952 // GO:0001953 // GO:0044699 // GO:0009987 // GO:0032989 // GO:0048731 // GO:0048812 // GO:0007275 // GO:0007162 // GO:0005615 // GO:0007568 // GO:0009966 // GO:0005…	0
TRINITY_DN85565	Ufm1-conjugating enzyme 1	Ufm1-conjugating enzyme 1	GO:0016881 // GO:0016874 // GO:0016879 // GO:0003674 // GO:0003824 // GO:0008150 // GO:0008152	0
TRINITY_DN85581	no annotation	Dolichyl-diphosphooligosaccharide--protein glycosyltransferase 48 kDa subunit	GO:0048869 // GO:0002119 // GO:0043687 // GO:0040010 // GO:0040011 // GO:0008104 // GO:0040014 // GO:0040015 // GO:0042221 // GO:0033036 // GO:0009826 // GO:0044699 // GO:0009987 // GO:0070085 // GO:0032989 // GO:0005515 // GO:0048731 // GO:0005618 // GO:0007275 // GO:0070972 // GO:0009790 // GO:0009791 // GO:0009792 // GO:0043229 // GO:0045927 // GO:0005975 // GO:0009058 // GO:0005575 // GO:0044…	0
TRINITY_DN85593	no annotation	E3 ubiquitin-protein ligase listerin (Fragment)	GO:0044710 // GO:0016874 // GO:0016879 // GO:0004842 // GO:0008150 // GO:0043412 // GO:0016881 // GO:0044267 // GO:0009987 // GO:0044260 // GO:0051865 // GO:0016567 // GO:0006464 // GO:0032446 // GO:0044237 // GO:0044238 // GO:0070647 // GO:0043170 // GO:0008152 // GO:0071704 // GO:0003824 // GO:0019538 // GO:0003674 // GO:0036211 // GO:0019787	0
TRINITY_DN85611	fatty acid binding protein	Fatty acid-binding protein, muscle	GO:0051234 // GO:0044422 // GO:0044430 // GO:0050896 // GO:0005488 // GO:0050890 // GO:0044699 // GO:0050877 // GO:0008289 // GO:0005575 // GO:0043232 // GO:0005856 // GO:0005875 // GO:0044707 // GO:0044708 // GO:0051179 // GO:0044424 // GO:0032501 // GO:0043234 // GO:0006810 // GO:0008150 // GO:0044464 // GO:0005215 // GO:0044446 // GO:0032991 // GO:0007613 // GO:0015630 // GO:0003674 // GO:0003…	0
TRINITY_DN85647	no annotation	Ectonucleotide pyrophosphatase/phosphodiesterase family member 6	GO:0042439 // GO:0044712 // GO:0006687 // GO:0006685 // GO:0006684 // GO:0090305 // GO:0090304 // GO:0043603 // GO:0009117 // GO:0009892 // GO:0006672 // GO:0009987 // GO:0044459 // GO:0019695 // GO:0010556 // GO:0006275 // GO:0010558 // GO:0035529 // GO:1901361 // GO:1901360 // GO:0044237 // GO:0044238 // GO:0042127 // GO:0016020 // GO:0016021 // GO:0005576 // GO:0004767 // GO:0044464 // GO:0009…	0
TRINITY_DN85669	RNA-binding protein PNO1	Pre-rRNA-processing protein PNO1	GO:0000469 // GO:0043234 // GO:0044422 // GO:0006364 // GO:0090305 // GO:0090304 // GO:0044699 // GO:0009987 // GO:0005515 // GO:0048731 // GO:0007275 // GO:1901363 // GO:1901360 // GO:0044237 // GO:0044238 // GO:0044464 // GO:0032991 // GO:0000479 // GO:0000447 // GO:0031974 // GO:0000502 // GO:0031981 // GO:0030490 // GO:0003723 // GO:0005575 // GO:0043231 // GO:0043233 // GO:0043232 // GO:0042…	0
TRINITY_DN85677	U6 snRNA-associated Sm-like protein LSm8	no annotation	no annotation	0
TRINITY_DN85679	39S ribosomal protein L17, mitochondrial	39S ribosomal protein L17, mitochondrial	GO:0044710 // GO:0005840 // GO:0006412 // GO:0044237 // GO:0031975 // GO:0031974 // GO:0043227 // GO:0000002 // GO:0005515 // GO:0006996 // GO:0044260 // GO:0005622 // GO:0044391 // GO:0044249 // GO:0005737 // GO:0044464 // GO:0005488 // GO:0044267 // GO:0005759 // GO:0009987 // GO:0007005 // GO:0010467 // GO:0031090 // GO:0005575 // GO:0043231 // GO:0043233 // GO:0043232 // GO:0070013 // GO:0071…	0
TRINITY_DN85685	rhodanese 1-like protein	no annotation	no annotation	0
TRINITY_DN85730	cytosolic phospholipase A2	no annotation	no annotation	0
TRINITY_DN85741	Vacuole membrane protein 1, partial	Transmembrane protein 49 (Fragment)	GO:0044425 // GO:0005575 // GO:0016020 // GO:0016021 // GO:0031224	0
TRINITY_DN85789	no annotation	Kinesin-like protein KIF3C	GO:0042633 // GO:0008088 // GO:0042638 // GO:0044237 // GO:0001655 // GO:0016939 // GO:0090307 // GO:0007100 // GO:0043603 // GO:0032391 // GO:0000226 // GO:0051604 // GO:0007049 // GO:0032559 // GO:0044699 // GO:0032555 // GO:0009987 // GO:0032550 // GO:0001882 // GO:0001883 // GO:0048731 // GO:0001701 // GO:0007275 // GO:0022405 // GO:0022404 // GO:0007165 // GO:0022402 // GO:0007166 // GO:0009…	0
TRINITY_DN85795	no annotation	Immature colon carcinoma transcript 1 protein	GO:0070013 // GO:0044710 // GO:0005840 // GO:0005622 // GO:0043226 // GO:0044429 // GO:0032991 // GO:0044422 // GO:0043241 // GO:0022411 // GO:0097159 // GO:0007005 // GO:0043227 // GO:0032543 // GO:0070126 // GO:0006996 // GO:0043624 // GO:0003676 // GO:0003747 // GO:0044391 // GO:0044249 // GO:0005737 // GO:0044444 // GO:0032984 // GO:0005488 // GO:0044267 // GO:0005759 // GO:0009987 // GO:0003…	0
TRINITY_DN85807	no annotation	UPF0553 protein C9orf64-like protein	GO:0005737 // GO:0044444 // GO:0005488 // GO:0044464 // GO:0003723 // GO:0003674 // GO:0003676 // GO:0097159 // GO:0044424 // GO:1901363 // GO:0005575 // GO:0005829 // GO:0008150 // GO:0005622 // GO:0005623	0
TRINITY_DN85815	no annotation	Ubiquitinyl hydrolase 1	GO:0044237 // GO:0004866 // GO:0040012 // GO:0044710 // GO:0016023 // GO:0051603 // GO:0044699 // GO:0009987 // GO:0009986 // GO:0005515 // GO:0004175 // GO:0005875 // GO:0043632 // GO:0005575 // GO:0044238 // GO:0032403 // GO:0016020 // GO:0032991 // GO:0065007 // GO:0044464 // GO:0031410 // GO:0007268 // GO:0007267 // GO:0006511 // GO:0030414 // GO:0009056 // GO:0016740 // GO:0031982 // GO:0030…	0
TRINITY_DN85821	no annotation	Marine proteobacterial sortase target protein (Precursor)	GO:0048869 // GO:0051234 // GO:0044710 // GO:0060923 // GO:0009056 // GO:0061061 // GO:0030312 // GO:0003950 // GO:0072358 // GO:0072359 // GO:0051146 // GO:0016740 // GO:0044699 // GO:0044351 // GO:0014706 // GO:0016763 // GO:0048731 // GO:0005618 // GO:0048738 // GO:0007275 // GO:0055007 // GO:0005575 // GO:0005634 // GO:0016192 // GO:0009987 // GO:0007507 // GO:0060911 // GO:0035051 // GO:0044…	0
TRINITY_DN85828	cyclin-dependent kinase 7	no annotation	no annotation	0
TRINITY_DN85839	no annotation	Mitosis protein dim1	GO:0005682 // GO:0005681 // GO:0090304 // GO:0043227 // GO:0030071 // GO:0000226 // GO:0044699 // GO:0009987 // GO:0044428 // GO:0048731 // GO:0007275 // GO:0007088 // GO:0010389 // GO:0022402 // GO:1901363 // GO:1901360 // GO:0044237 // GO:0044238 // GO:0008380 // GO:0032991 // GO:0065007 // GO:0007346 // GO:0044464 // GO:0048285 // GO:0010564 // GO:0044446 // GO:0033043 // GO:0051726 // GO:0005…	0
TRINITY_DN85841	no annotation	Retinaldehyde binding protein 1	GO:0008652 // GO:0051234 // GO:0009069 // GO:0019752 // GO:0044699 // GO:0009987 // GO:0018130 // GO:1901362 // GO:1901360 // GO:0019748 // GO:0044237 // GO:0044238 // GO:0006897 // GO:0044464 // GO:0019098 // GO:0022414 // GO:0036094 // GO:0016918 // GO:0046394 // GO:0019438 // GO:0043436 // GO:0050896 // GO:0044281 // GO:0044283 // GO:0006950 // GO:0016053 // GO:0005575 // GO:0016192 // GO:1901…	0
TRINITY_DN85864	no annotation	TRNA exportin	GO:0051236 // GO:0051031 // GO:0051234 // GO:0015031 // GO:0051168 // GO:0051169 // GO:0016020 // GO:0031975 // GO:0031974 // GO:0097159 // GO:0008104 // GO:0050658 // GO:0051641 // GO:1901363 // GO:0050657 // GO:0006810 // GO:0051649 // GO:0043234 // GO:0005737 // GO:0006886 // GO:0006913 // GO:0031981 // GO:0005654 // GO:0009987 // GO:0003723 // GO:0006403 // GO:0044428 // GO:0034613 // GO:0044…	0
TRINITY_DN85884	testis kinesin-like protein KIFC1	Non-claret disjunctional (Fragment)	GO:0090224 // GO:0045892 // GO:0000022 // GO:0009199 // GO:0010556 // GO:0007275 // GO:0010558 // GO:0005871 // GO:0009791 // GO:0046128 // GO:0005875 // GO:0005874 // GO:0005876 // GO:0009058 // GO:0034621 // GO:0034622 // GO:0036094 // GO:0006152 // GO:0009971 // GO:0030554 // GO:0046982 // GO:0046983 // GO:0022621 // GO:0050896 // GO:0006950 // GO:2001141 // GO:0006355 // GO:0016458 // GO:0000…	0
TRINITY_DN85891	beta-secretase 1-like	Aspartate protease (Fragment)	GO:0016787 // GO:0070001 // GO:0070011 // GO:0044710 // GO:0019538 // GO:0003674 // GO:0004190 // GO:0003824 // GO:0004175 // GO:0008233 // GO:0071704 // GO:0044238 // GO:0006508 // GO:0008150 // GO:0043170 // GO:0008152	0
TRINITY_DN85905	RRNA-processing protein UTP23-like protein	RRNA-processing protein UTP23 homolog	GO:0032991 // GO:0006364 // GO:0051234 // GO:0090305 // GO:0090304 // GO:0061024 // GO:0009987 // GO:1901363 // GO:1901360 // GO:0044237 // GO:0044238 // GO:0006725 // GO:0044464 // GO:0016192 // GO:0006396 // GO:0000447 // GO:0031974 // GO:0031981 // GO:0030490 // GO:0003723 // GO:0005575 // GO:0043231 // GO:0043233 // GO:0043232 // GO:0042254 // GO:0030529 // GO:0008150 // GO:0008152 // GO:0016…	0
TRINITY_DN85950	GJ10708	no annotation	no annotation	0
TRINITY_DN85954	no annotation	Reticulon 4 receptor-like 2	GO:0009897 // GO:0055102 // GO:0019222 // GO:0050789 // GO:0009986 // GO:0044459 // GO:0065007 // GO:0019834 // GO:0004872 // GO:0005575 // GO:0004859 // GO:0004857 // GO:0044425 // GO:0045121 // GO:0065009 // GO:0031226 // GO:0031225 // GO:0031224 // GO:0046658 // GO:0016020 // GO:0008150 // GO:0071944 // GO:0044464 // GO:0005886 // GO:0030234 // GO:0003674 // GO:0050790 // GO:0044092 // GO:0043…	0
TRINITY_DN85976	no annotation	Phosphatase and actin regulator, putative (Fragment)	no annotation	0
TRINITY_DN85979	no annotation	Protoporphyrinogen oxidase	GO:0044422 // GO:0005740 // GO:0042221 // GO:0044455 // GO:0048037 // GO:0005758 // GO:0009987 // GO:0006779 // GO:0006778 // GO:0018130 // GO:0050662 // GO:0050660 // GO:1901363 // GO:1901362 // GO:1901360 // GO:0044237 // GO:0016020 // GO:0016021 // GO:0044464 // GO:0006928 // GO:0036094 // GO:0016634 // GO:0051188 // GO:0051186 // GO:0031970 // GO:0031975 // GO:0031974 // GO:0019438 // GO:0042…	0
TRINITY_DN85980	no annotation	Calcium/calmodulin-dependent protein kinase type II subunit delta	GO:0042175 // GO:0051279 // GO:0043269 // GO:1901019 // GO:0031644 // GO:0044237 // GO:0014743 // GO:0051092 // GO:0014742 // GO:0042383 // GO:0042221 // GO:0018193 // GO:0070482 // GO:0042734 // GO:2001257 // GO:0007049 // GO:0044456 // GO:0006937 // GO:0050877 // GO:0032559 // GO:0033267 // GO:0044699 // GO:0032555 // GO:0009987 // GO:0016528 // GO:0032550 // GO:0044459 // GO:0001882 // GO:0001…	0
TRINITY_DN86028	Zinc finger RNA-binding protein, partial	no annotation	no annotation	0
TRINITY_DN86066	Methyltransferase-like protein 14-like protein	N6-adenosine-methyltransferase IME4	GO:0044710 // GO:0044237 // GO:0090304 // GO:0008168 // GO:0032259 // GO:0043412 // GO:0006807 // GO:0016741 // GO:0016740 // GO:0046483 // GO:0016071 // GO:0016070 // GO:0009987 // GO:0043414 // GO:0006139 // GO:0043170 // GO:0005575 // GO:0005634 // GO:0043231 // GO:0008757 // GO:0016556 // GO:1901360 // GO:0001510 // GO:0044464 // GO:0003824 // GO:0044424 // GO:0080009 // GO:0008174 // GO:0044…	0
TRINITY_DN86087	no annotation	Serine threonine kinase	GO:0044710 // GO:0030554 // GO:0097159 // GO:0044260 // GO:0043167 // GO:0043412 // GO:0043168 // GO:0001883 // GO:0006796 // GO:0000166 // GO:0016740 // GO:0005488 // GO:0032559 // GO:0044267 // GO:0032555 // GO:0009987 // GO:0032550 // GO:0001882 // GO:1901265 // GO:0006468 // GO:0006793 // GO:0036094 // GO:0016310 // GO:0006464 // GO:1901363 // GO:0003824 // GO:0017076 // GO:0044237 // GO:0044…	0
TRINITY_DN86111	Adenylate kinase isoenzyme 5, partial	no annotation	no annotation	0
TRINITY_DN86130	no annotation	NHL repeat protein	GO:0044710 // GO:0016853 // GO:0055114 // GO:0016209 // GO:0003674 // GO:0016491 // GO:0003824 // GO:0008150 // GO:0008152	0
TRINITY_DN86134	no annotation	NFKB inhibitor interacting Ras-like 2	GO:0046130 // GO:0008104 // GO:0009119 // GO:0046039 // GO:0019001 // GO:0009116 // GO:0009117 // GO:0044699 // GO:0032555 // GO:0009987 // GO:0009199 // GO:0032550 // GO:0001882 // GO:0001883 // GO:0019693 // GO:0007165 // GO:0006195 // GO:1901363 // GO:1901361 // GO:1901360 // GO:0009207 // GO:0009205 // GO:0009203 // GO:0044237 // GO:0044238 // GO:0016020 // GO:0065007 // GO:0017111 // GO:0044…	0
TRINITY_DN86142	GK11506	no annotation	no annotation	0
TRINITY_DN86154	EM1A_SCHAM RecName: Full=Semaphorin-1A; AltName: Full=Fasciclin IV; AltName: Full=Fasciclin-4; AltName: Full=Semaphorin-I; Short=Sema I; Flags: Precurso	no annotation	no annotation	0
TRINITY_DN86158	BTB domain-containing protein	no annotation	no annotation	0
TRINITY_DN86170	no annotation	Related to REX4-strong similarity to X.laevis XPMC2 protein	GO:0044710 // GO:0097159 // GO:0090304 // GO:0006807 // GO:0005488 // GO:0046483 // GO:0009987 // GO:0006139 // GO:0005575 // GO:0004527 // GO:0016787 // GO:1901363 // GO:1901360 // GO:0016788 // GO:0003824 // GO:0044237 // GO:0044238 // GO:0008150 // GO:0043170 // GO:0008152 // GO:0071704 // GO:0090305 // GO:0034641 // GO:0044464 // GO:0003674 // GO:0003676 // GO:0004518 // GO:0006725 // GO:0005…	0
TRINITY_DN86178	cystatin 2, partial	no annotation	no annotation	0
TRINITY_DN86183	no annotation	Peptidyl-prolyl cis-trans isomerase A	GO:0051082 // GO:0090304 // GO:0032940 // GO:0010941 // GO:0018193 // GO:0016032 // GO:0044464 // GO:0044699 // GO:0061024 // GO:0005759 // GO:0009987 // GO:0007006 // GO:0005515 // GO:0000413 // GO:0006278 // GO:0002576 // GO:1901360 // GO:0044403 // GO:0009058 // GO:0044237 // GO:0044238 // GO:0016020 // GO:0005576 // GO:0003755 // GO:0065007 // GO:0006457 // GO:0006928 // GO:0040011 // GO:0007…	0
TRINITY_DN86200	no annotation	Glycogen synthase kinase-3 beta	GO:0030707 // GO:0002119 // GO:0045893 // GO:0045892 // GO:0051168 // GO:0051169 // GO:0005813 // GO:0040010 // GO:0040011 // GO:0050877 // GO:0071877 // GO:0001954 // GO:0001952 // GO:0071407 // GO:0044027 // GO:0044026 // GO:0010556 // GO:0010557 // GO:0007275 // GO:0070874 // GO:0007276 // GO:0010558 // GO:0007507 // GO:0005979 // GO:0009792 // GO:0032855 // GO:0009799 // GO:0005975 // GO:0005…	0
TRINITY_DN86221	no annotation	TFIIH basal transcription factor complex helicase XPD subunit	GO:0042633 // GO:0021510 // GO:0006200 // GO:0046130 // GO:0090304 // GO:0008150 // GO:0009119 // GO:0040016 // GO:0035264 // GO:0032392 // GO:0010941 // GO:0009116 // GO:0009117 // GO:0031214 // GO:0042303 // GO:0032559 // GO:0044699 // GO:0032555 // GO:0009987 // GO:0009199 // GO:0032550 // GO:0001882 // GO:0032553 // GO:0048731 // GO:0001701 // GO:0007272 // GO:0007275 // GO:0019693 // GO:0022…	0
TRINITY_DN86251	no annotation	E3 ubiquitin-protein ligase ARIH1 (Fragment)	GO:0044710 // GO:0016874 // GO:0051321 // GO:0044265 // GO:0016879 // GO:0009057 // GO:1901575 // GO:0007127 // GO:0004842 // GO:0009056 // GO:0097159 // GO:0043169 // GO:0000003 // GO:0010498 // GO:0043167 // GO:0051603 // GO:0043412 // GO:0016881 // GO:0044444 // GO:0005488 // GO:0044699 // GO:0044267 // GO:0009987 // GO:0007126 // GO:0030163 // GO:0044260 // GO:0006508 // GO:0032446 // GO:0016…	0
TRINITY_DN86290	no annotation	Zinc finger CCCH domain-containing protein 15	GO:0044700 // GO:0071310 // GO:0070887 // GO:0010033 // GO:0031974 // GO:0097159 // GO:0043169 // GO:0019221 // GO:0043167 // GO:0023052 // GO:0042221 // GO:0034097 // GO:0005515 // GO:0050789 // GO:0005737 // GO:0050896 // GO:0005488 // GO:0005730 // GO:0031981 // GO:0009987 // GO:0008150 // GO:0005575 // GO:0005634 // GO:0043231 // GO:0043232 // GO:0043233 // GO:0007166 // GO:0070013 // GO:0051…	0
TRINITY_DN86296	no annotation	CDNA FLJ54688, highly similar to Homo sapiens pericentrin 1 (PCNT1), mRNA	no annotation	0
TRINITY_DN86298	Mitogen-activated protein kinase kinase kinase 1	no annotation	no annotation	0
TRINITY_DN86315	Down syndrome critical region protein 3	Down syndrome critical region protein 3	GO:0043234 // GO:0044237 // GO:0051274 // GO:0008104 // GO:0016051 // GO:0033036 // GO:0044699 // GO:0009987 // GO:0005515 // GO:0048731 // GO:0007275 // GO:0051273 // GO:0009791 // GO:0009416 // GO:0031902 // GO:0005975 // GO:0005976 // GO:0071704 // GO:0005575 // GO:0044238 // GO:0016020 // GO:0044464 // GO:0008565 // GO:0032991 // GO:0016192 // GO:0030904 // GO:0022414 // GO:0044042 // GO:0048…	0
TRINITY_DN86326	COMM domain-containing protein 2, partial	COMM domain-containing protein 2	GO:0051234 // GO:0006907 // GO:0005488 // GO:0006897 // GO:0044351 // GO:0051179 // GO:0003674 // GO:0005515 // GO:0005575 // GO:0006810 // GO:0016192 // GO:0008150	0
TRINITY_DN86332	no annotation	Dolichyl-phosphate beta-D-mannosyltransferase	GO:0006486 // GO:0043234 // GO:0043687 // GO:0008654 // GO:0018193 // GO:0009117 // GO:0009987 // GO:0070085 // GO:0005515 // GO:0006720 // GO:0043229 // GO:0005975 // GO:0044237 // GO:0044238 // GO:0016020 // GO:0000030 // GO:0032991 // GO:0044464 // GO:0016192 // GO:0034641 // GO:0036094 // GO:0004169 // GO:0005783 // GO:0006501 // GO:0090407 // GO:0005789 // GO:0019637 // GO:0042158 // GO:0042…	0
TRINITY_DN86339	ketohexokinase	Ketohexokinase	GO:0032868 // GO:0042221 // GO:0019752 // GO:0005996 // GO:0072330 // GO:0032559 // GO:0019320 // GO:0019321 // GO:0009987 // GO:0032550 // GO:0001882 // GO:0032553 // GO:1901363 // GO:0006014 // GO:1901360 // GO:0005975 // GO:0009058 // GO:0044237 // GO:0044238 // GO:0019318 // GO:0009719 // GO:0044464 // GO:0008865 // GO:0036094 // GO:0042537 // GO:0010243 // GO:0046394 // GO:0030554 // GO:0009…	0
TRINITY_DN86378	no annotation	Macaca fascicularis brain cDNA clone: QorA-11238, similar to human dynactin 1 (p150, glued homolog, Drosophila) (DCTN1),transcript variant 1, mRNA, RefSeq: .2	no annotation	0
TRINITY_DN86388	no annotation	Ferritin 1	GO:0051234 // GO:0044710 // GO:0055065 // GO:0006826 // GO:0043167 // GO:0043169 // GO:0042592 // GO:0000041 // GO:0006879 // GO:0055080 // GO:0055082 // GO:0005488 // GO:0009987 // GO:0016491 // GO:0065007 // GO:0048878 // GO:0006811 // GO:0055072 // GO:0055114 // GO:0051179 // GO:0003824 // GO:0065008 // GO:0006812 // GO:0006810 // GO:0050801 // GO:0008150 // GO:0008152 // GO:0030001 // GO:0030…	0
TRINITY_DN86398	no annotation	Mitochondrial translational initiation factor 2, 3 prime (Fragment)	GO:0044710 // GO:0032550 // GO:0097159 // GO:0043167 // GO:0019001 // GO:0043168 // GO:0044260 // GO:0003743 // GO:0044249 // GO:1901265 // GO:0005488 // GO:0044267 // GO:0032555 // GO:0009987 // GO:0003723 // GO:0001882 // GO:0001883 // GO:0000166 // GO:0036094 // GO:0005575 // GO:0071704 // GO:1901363 // GO:0005525 // GO:0044237 // GO:0044238 // GO:0008150 // GO:0043170 // GO:0008152 // GO:1901…	0
TRINITY_DN86407	LITAF	no annotation	no annotation	0
TRINITY_DN86410	Solute carrier family 25 member 36, partial	Solute carrier family 25 member 36	GO:0051234 // GO:0051179 // GO:0008150 // GO:0044425 // GO:0031224 // GO:0005575 // GO:0016020 // GO:0016021 // GO:0006810	0
TRINITY_DN86437	no annotation	Chromosome 6 open reading frame 106, isoform A, putative	GO:0005575 // GO:0003674 // GO:0008150	0
TRINITY_DN86443	Leucine-rich repeat protein 1, partial	no annotation	no annotation	0
TRINITY_DN86446	Coiled-coil domain-containing protein 6, partial	Ccdc6a protein	GO:0005737 // GO:0044464 // GO:0003674 // GO:0044424 // GO:0005575 // GO:0008150 // GO:0005622 // GO:0005623	0
TRINITY_DN86462	no annotation	N5-carboxyaminoimidazole ribonucleotide mutase	GO:0044710 // GO:1901293 // GO:0016874 // GO:0016879 // GO:1901137 // GO:1901135 // GO:0006188 // GO:0090407 // GO:0030554 // GO:0044271 // GO:0097159 // GO:0019637 // GO:0009152 // GO:0009161 // GO:0043167 // GO:0019438 // GO:0043168 // GO:0006807 // GO:0001883 // GO:0009117 // GO:0000166 // GO:0006139 // GO:0044249 // GO:0016881 // GO:0005488 // GO:0032559 // GO:0046483 // GO:0055086 // GO:0032…	0
TRINITY_DN86472	no annotation	Cleavage and polyadenylation specificity factor subunit 4	GO:0005847 // GO:0044237 // GO:0005849 // GO:0090305 // GO:0090304 // GO:0042221 // GO:0016032 // GO:0046530 // GO:0044451 // GO:0044699 // GO:0009987 // GO:0005515 // GO:0048731 // GO:0007275 // GO:1901363 // GO:1901360 // GO:0009653 // GO:0001654 // GO:0043631 // GO:0005575 // GO:0044238 // GO:0032991 // GO:0065007 // GO:0051817 // GO:0008270 // GO:0022414 // GO:0022415 // GO:0006396 // GO:0046…	0
TRINITY_DN86478	no annotation	Transmembrane protein 147	GO:0042175 // GO:0005783 // GO:0044422 // GO:0005789 // GO:0044432 // GO:0005737 // GO:0005739 // GO:0031090 // GO:0005575 // GO:0043231 // GO:0012505 // GO:0044425 // GO:0044424 // GO:0031224 // GO:0016020 // GO:0016021 // GO:0008150 // GO:0044446 // GO:0044444 // GO:0044464 // GO:0003674 // GO:0043229 // GO:0043226 // GO:0043227 // GO:0005622 // GO:0005623	0
TRINITY_DN86495	crustacean hyperglycemic hormone precursor	no annotation	no annotation	0
TRINITY_DN86503	cyclin b	Cyclin B	GO:0090224 // GO:0051276 // GO:0000228 // GO:0045787 // GO:0051494 // GO:0044454 // GO:0044699 // GO:0000942 // GO:0031110 // GO:0000940 // GO:0031114 // GO:0005515 // GO:0043244 // GO:0001701 // GO:0007080 // GO:0007275 // GO:0022403 // GO:0022402 // GO:0009790 // GO:0005737 // GO:0009792 // GO:0010638 // GO:0000279 // GO:0031399 // GO:0044237 // GO:0044238 // GO:0005575 // GO:0000236 // GO:0044…	0
TRINITY_DN86517	no annotation	Plexin A3 (Predicted)	GO:0021559 // GO:0051270 // GO:0031224 // GO:0032318 // GO:0040011 // GO:0009118 // GO:0040013 // GO:0031346 // GO:0050769 // GO:0050768 // GO:0050767 // GO:0048486 // GO:0016020 // GO:0021602 // GO:0061387 // GO:0051495 // GO:0006935 // GO:0061383 // GO:0044699 // GO:0009987 // GO:0032319 // GO:0014066 // GO:0032989 // GO:0005515 // GO:0048731 // GO:0048812 // GO:0048732 // GO:0007275 // GO:0021…	0
TRINITY_DN86553	cullin 4B	Cullin	GO:0007472 // GO:0001654 // GO:0040011 // GO:0097202 // GO:0051603 // GO:0019005 // GO:0061024 // GO:0010389 // GO:0048812 // GO:0048813 // GO:0007275 // GO:0007276 // GO:2000030 // GO:0009790 // GO:0009791 // GO:0009793 // GO:0005874 // GO:0005876 // GO:0009756 // GO:0007476 // GO:0090316 // GO:0010950 // GO:0010952 // GO:0045750 // GO:0019098 // GO:0016192 // GO:0071495 // GO:0034621 // GO:0034…	0
TRINITY_DN86568	peritrophin-44-like protein	no annotation	no annotation	0
TRINITY_DN86573	no annotation	Transmembrane 9 superfamily member 4	GO:0055070 // GO:0055069 // GO:0042592 // GO:0006873 // GO:0009505 // GO:0005737 // GO:0050801 // GO:0005488 // GO:0006882 // GO:0005484 // GO:0061025 // GO:0009987 // GO:0005515 // GO:0072507 // GO:0005618 // GO:0072503 // GO:0005575 // GO:0005634 // GO:0043231 // GO:0048878 // GO:0005794 // GO:0055080 // GO:0065007 // GO:0044425 // GO:0044424 // GO:0065008 // GO:0055082 // GO:0031224 // GO:0016…	0
TRINITY_DN86591	no annotation	Estradiol 17-beta-dehydrogenase (Fragment)	GO:0097159 // GO:0032934 // GO:0044710 // GO:0005488 // GO:0055114 // GO:0005496 // GO:0008289 // GO:0003674 // GO:0016491 // GO:0003824 // GO:0043178 // GO:0036094 // GO:0008150 // GO:0008152	0
TRINITY_DN86615	no annotation	Kinetochore protein NDC80 homolog	GO:0000775 // GO:0000777 // GO:0000776 // GO:0000087 // GO:0031262 // GO:0006996 // GO:0005515 // GO:0000226 // GO:0007010 // GO:0005488 // GO:0009987 // GO:0007049 // GO:0000779 // GO:0071840 // GO:0043234 // GO:0005634 // GO:0043231 // GO:0022402 // GO:0043232 // GO:0000280 // GO:0005694 // GO:0000279 // GO:0051301 // GO:0044424 // GO:0044427 // GO:0044422 // GO:0005575 // GO:0000278 // GO:0008…	0
TRINITY_DN86618	no annotation	Mitochondrial ribosomal protein S26	GO:0044710 // GO:0005840 // GO:0006412 // GO:0044237 // GO:0031974 // GO:0044260 // GO:0044391 // GO:0044249 // GO:0005737 // GO:0044267 // GO:0005759 // GO:0009987 // GO:0005739 // GO:0010467 // GO:0005575 // GO:0043231 // GO:0043233 // GO:0043232 // GO:0070013 // GO:1901576 // GO:0000314 // GO:0000313 // GO:0044424 // GO:0009058 // GO:0030529 // GO:0044422 // GO:0044238 // GO:0044429 // GO:0008…	0
TRINITY_DN86620	no annotation	ATP-dependent RNA helicase rhlE	GO:0006200 // GO:0006364 // GO:0046130 // GO:0090304 // GO:0009119 // GO:0046034 // GO:0009116 // GO:0009117 // GO:0032559 // GO:0016887 // GO:0032555 // GO:0009987 // GO:0009199 // GO:0032550 // GO:0001882 // GO:0001883 // GO:0009295 // GO:0019693 // GO:0005737 // GO:0006195 // GO:1901363 // GO:1901361 // GO:1901360 // GO:0070035 // GO:0009207 // GO:0042645 // GO:0009205 // GO:0009203 // GO:0044…	0
TRINITY_DN86621	no annotation	Short transient receptor potential channel 2 (Fragment)	GO:0002118 // GO:0007204 // GO:0005216 // GO:0090304 // GO:0032940 // GO:0042221 // GO:0022892 // GO:0044699 // GO:0015085 // GO:0009987 // GO:0005516 // GO:0044459 // GO:0005515 // GO:0072507 // GO:0072503 // GO:0072509 // GO:1901363 // GO:1901360 // GO:0034220 // GO:0044237 // GO:0044238 // GO:0022891 // GO:0016020 // GO:0000139 // GO:0007340 // GO:0044463 // GO:0044464 // GO:0019098 // GO:0006…	0
TRINITY_DN86622	no annotation	Solute carrier family 27 member 2 (Fragment)	GO:0016054 // GO:0042439 // GO:0008652 // GO:0015908 // GO:0044711 // GO:0008654 // GO:0009062 // GO:0043227 // GO:0042221 // GO:0033036 // GO:0019752 // GO:0016877 // GO:0044699 // GO:0012505 // GO:0009987 // GO:0046337 // GO:0044459 // GO:0005515 // GO:0048731 // GO:0032868 // GO:0007275 // GO:0031323 // GO:0015645 // GO:0007165 // GO:0044242 // GO:0007166 // GO:0044281 // GO:0009892 // GO:0006…	0
TRINITY_DN86623	no annotation	B-cell receptor-associated protein 31 variant (Fragment)	GO:0031224 // GO:0008104 // GO:0006955 // GO:0043280 // GO:0043281 // GO:0010941 // GO:0033036 // GO:0044699 // GO:0009987 // GO:0044459 // GO:0072507 // GO:0072503 // GO:0007165 // GO:0009967 // GO:0009966 // GO:0010950 // GO:0010952 // GO:0016021 // GO:0000139 // GO:2001244 // GO:0044464 // GO:2001242 // GO:0010646 // GO:0010647 // GO:0051560 // GO:0051561 // GO:0005783 // GO:0035584 // GO:0050…	0
TRINITY_DN86637	E3 SUMO-protein ligase NSE2	E3 SUMO-protein ligase NSE2	GO:0005488 // GO:0016874 // GO:0008270 // GO:0003674 // GO:0003824 // GO:0043167 // GO:0043169 // GO:0046872 // GO:0008152 // GO:0008150 // GO:0046914	0
TRINITY_DN86639	no annotation	DNA replication licensing factor (Fragment)	GO:0044710 // GO:0030554 // GO:0097159 // GO:0090304 // GO:0043167 // GO:0043168 // GO:0006807 // GO:1901265 // GO:0000166 // GO:0044249 // GO:0005488 // GO:0032559 // GO:0046483 // GO:0032555 // GO:0009987 // GO:0032550 // GO:0001882 // GO:0001883 // GO:0006139 // GO:0006270 // GO:0036094 // GO:0005575 // GO:0005634 // GO:0043231 // GO:0006259 // GO:1901363 // GO:1901360 // GO:0044424 // GO:0034…	0
TRINITY_DN86642	no annotation	Cation transport regulator-like protein 2	GO:0035966 // GO:0042221 // GO:0010941 // GO:0045746 // GO:0044699 // GO:0009987 // GO:0005515 // GO:0048731 // GO:0046686 // GO:0007275 // GO:0007165 // GO:0007166 // GO:0009966 // GO:0009968 // GO:0010955 // GO:0010648 // GO:0044464 // GO:0010646 // GO:0034976 // GO:0060255 // GO:0097190 // GO:0097193 // GO:0050896 // GO:0080090 // GO:0006950 // GO:0007219 // GO:0005575 // GO:0043231 // GO:0048…	0
TRINITY_DN86650	no annotation	Carboxypeptidase A1	GO:0006325 // GO:0044710 // GO:0005622 // GO:0009057 // GO:0044237 // GO:0051276 // GO:0009056 // GO:0044238 // GO:0043227 // GO:0043167 // GO:0006996 // GO:0043169 // GO:0018393 // GO:0043412 // GO:0005615 // GO:0007039 // GO:0018394 // GO:0005737 // GO:0044444 // GO:0050896 // GO:0005488 // GO:0044267 // GO:0005773 // GO:0009987 // GO:0030163 // GO:0071842 // GO:0044260 // GO:0006508 // GO:0043…	0
TRINITY_DN86656	aurora kinase A-B, partial	no annotation	no annotation	0
TRINITY_DN86657	cysteine sulfinic acid decarboxylase	no annotation	GO:0021696 // GO:0021695 // GO:0061351 // GO:0006206 // GO:0008652 // GO:0044422 // GO:0044267 // GO:0051234 // GO:0044270 // GO:0006208 // GO:0009063 // GO:0042133 // GO:0032940 // GO:0019452 // GO:0009064 // GO:0009065 // GO:0042221 // GO:0005739 // GO:0030672 // GO:0019098 // GO:0019752 // GO:0009314 // GO:0044456 // GO:0072330 // GO:0048037 // GO:0033267 // GO:0044699 // GO:0009987 // GO:0031…	0
TRINITY_DN86674	AAEL006711-PA	no annotation	no annotation	0
TRINITY_DN86684	no annotation	U8 snoRNA-decapping enzyme	GO:0051276 // GO:0070161 // GO:0044710 // GO:0009117 // GO:0006163 // GO:0009987 // GO:0009215 // GO:0009217 // GO:0019692 // GO:0006195 // GO:1901363 // GO:1901361 // GO:1901360 // GO:0009204 // GO:0009200 // GO:0044237 // GO:0044238 // GO:0016020 // GO:0044464 // GO:1901565 // GO:0009166 // GO:0031974 // GO:0019637 // GO:0019439 // GO:0016740 // GO:0044281 // GO:0031981 // GO:0003723 // GO:0072…	0
TRINITY_DN86689	microsomal prostaglandin E synthase	no annotation	no annotation	0
TRINITY_DN86692	prohibitin 2	Prohibitin (Fragment)	GO:0045893 // GO:0045892 // GO:0060765 // GO:0031224 // GO:0051276 // GO:0050678 // GO:0006366 // GO:0090304 // GO:0033144 // GO:0033146 // GO:0033147 // GO:0033143 // GO:0035601 // GO:0044428 // GO:0044699 // GO:0009987 // GO:0044459 // GO:0005515 // GO:0048731 // GO:0010556 // GO:0048732 // GO:0007275 // GO:0031323 // GO:0001558 // GO:0010558 // GO:0001067 // GO:0018130 // GO:0009966 // GO:1901…	0
TRINITY_DN86695	no annotation	Beta-crystallin A1	no annotation	0
TRINITY_DN86715	no annotation	Protein regulator of cytokinesis 1	GO:0044430 // GO:0005737 // GO:0009987 // GO:0005575 // GO:0005634 // GO:0043231 // GO:0043232 // GO:0005856 // GO:0005819 // GO:0051301 // GO:0044424 // GO:0044422 // GO:0016020 // GO:0008150 // GO:0044446 // GO:0071944 // GO:0044464 // GO:0005886 // GO:0015630 // GO:0043228 // GO:0043229 // GO:0000910 // GO:0043226 // GO:0043227 // GO:0005622 // GO:0005623	0
TRINITY_DN86716	LOC100158539 protein	no annotation	no annotation	0
TRINITY_DN86718	guanylate cyclase PcGC-M2 precursor	Guanylate cyclase 32E	GO:0044710 // GO:0031224 // GO:0030554 // GO:0097159 // GO:0043167 // GO:0043412 // GO:0043168 // GO:0044260 // GO:0006796 // GO:0000166 // GO:0016740 // GO:0005488 // GO:0032559 // GO:0044267 // GO:0032555 // GO:0009987 // GO:0032550 // GO:0001882 // GO:1901265 // GO:0004715 // GO:0006468 // GO:0004713 // GO:0006793 // GO:0036094 // GO:0016310 // GO:0001883 // GO:0006464 // GO:1901363 // GO:0003…	0
TRINITY_DN86724	prohibitin	Prohibitin	GO:0045893 // GO:0045892 // GO:0051172 // GO:2000113 // GO:0044237 // GO:0051276 // GO:0006366 // GO:0090304 // GO:0040014 // GO:0051301 // GO:0040018 // GO:0010941 // GO:0010944 // GO:0071731 // GO:0044455 // GO:0035601 // GO:0044699 // GO:0009987 // GO:0044459 // GO:0048232 // GO:0007005 // GO:0048731 // GO:0005618 // GO:0010556 // GO:0010557 // GO:0007275 // GO:0031315 // GO:0007276 // GO:0006…	0
TRINITY_DN86728	transcription factor mafG-like protein	Transcription factor MafK	GO:0045893 // GO:0043234 // GO:0090304 // GO:0007049 // GO:0044451 // GO:0044699 // GO:0009987 // GO:0005515 // GO:0048731 // GO:0001701 // GO:0010557 // GO:0007275 // GO:0018130 // GO:0009790 // GO:0009792 // GO:1901363 // GO:1901362 // GO:1901360 // GO:0044237 // GO:0044238 // GO:0042127 // GO:0032991 // GO:0010556 // GO:0044464 // GO:0045595 // GO:0048522 // GO:0060255 // GO:0045682 // GO:0045…	0
TRINITY_DN86736	no annotation	Zinc finger protein 79	GO:0051252 // GO:0044428 // GO:2000112 // GO:0097159 // GO:0043167 // GO:0019222 // GO:0043169 // GO:0051171 // GO:0050789 // GO:0005737 // GO:0005488 // GO:0005730 // GO:0031981 // GO:0031326 // GO:0031323 // GO:2001141 // GO:0065007 // GO:0006355 // GO:0010556 // GO:0005575 // GO:0005634 // GO:0043231 // GO:0043233 // GO:0043232 // GO:0070013 // GO:1901363 // GO:0044446 // GO:0009889 // GO:0044…	0
TRINITY_DN86739	no annotation	Adenosylhomocysteinase	GO:0044710 // GO:0051186 // GO:1901135 // GO:0046128 // GO:0097159 // GO:0009119 // GO:0043436 // GO:0006807 // GO:0009116 // GO:0000166 // GO:0019752 // GO:0006732 // GO:0006520 // GO:0006730 // GO:0044281 // GO:0046483 // GO:0055086 // GO:0009987 // GO:1901360 // GO:1901265 // GO:0006139 // GO:0006790 // GO:0005575 // GO:0072521 // GO:0004013 // GO:1901564 // GO:0016787 // GO:0042278 // GO:1901…	0
TRINITY_DN86754	N-acetylneuraminate lyase, partial	Dihydrodipicolinate synthetase family protein	GO:0006040 // GO:0044710 // GO:0044712 // GO:1901136 // GO:1901135 // GO:0009056 // GO:0043436 // GO:0019752 // GO:0005737 // GO:0019262 // GO:0044281 // GO:0044282 // GO:0009987 // GO:0016054 // GO:0046395 // GO:0005575 // GO:0016829 // GO:0044248 // GO:0006054 // GO:0005975 // GO:0003824 // GO:0044424 // GO:0044237 // GO:0044238 // GO:0008747 // GO:0008150 // GO:0008152 // GO:0071704 // GO:1901…	0
TRINITY_DN86776	deoxycytidylate deaminase	no annotation	GO:0006206 // GO:0044710 // GO:1901293 // GO:0006220 // GO:0046134 // GO:0016810 // GO:0090407 // GO:0016814 // GO:0019637 // GO:0043167 // GO:0043169 // GO:0006807 // GO:0009116 // GO:0009117 // GO:1901362 // GO:0044249 // GO:0034654 // GO:0044281 // GO:0005488 // GO:0046483 // GO:0055086 // GO:0009987 // GO:1901360 // GO:0006139 // GO:0006796 // GO:0006793 // GO:1901137 // GO:0004132 // GO:0006…	0
TRINITY_DN86827	innexin 3	Innexin inx2	GO:0045177 // GO:0003674 // GO:0007472 // GO:0044237 // GO:0046130 // GO:0035120 // GO:0009119 // GO:0046039 // GO:0035114 // GO:0042221 // GO:0034330 // GO:0010496 // GO:0009116 // GO:0022892 // GO:0007632 // GO:0016331 // GO:0044699 // GO:0032555 // GO:0009987 // GO:0009199 // GO:0032550 // GO:0044459 // GO:0001882 // GO:0032553 // GO:0048731 // GO:0007275 // GO:0007560 // GO:0048737 // GO:0007…	0
TRINITY_DN86835	kinesin-like protein KIF3A	Kinesin-like protein KIF3A (Fragment)	GO:0001655 // GO:0016939 // GO:0008150 // GO:0032391 // GO:0000226 // GO:0007049 // GO:0032559 // GO:0044699 // GO:0032555 // GO:0009987 // GO:0032550 // GO:0032989 // GO:0001883 // GO:0048731 // GO:0021904 // GO:0001701 // GO:0007275 // GO:0007165 // GO:0022402 // GO:0007166 // GO:0009790 // GO:0007389 // GO:0009792 // GO:1901363 // GO:0005874 // GO:0005876 // GO:0009799 // GO:0005575 // GO:0017…	0
TRINITY_DN86856	no annotation	Rod cGMP-specific 3',5'-cyclic phosphodiesterase subunit alpha	GO:0045892 // GO:0001654 // GO:0042130 // GO:0019001 // GO:0051606 // GO:0070482 // GO:0046530 // GO:0061028 // GO:0071407 // GO:0005759 // GO:0009214 // GO:0072507 // GO:0010556 // GO:0007275 // GO:0010558 // GO:0002026 // GO:0046128 // GO:0036006 // GO:0036005 // GO:0002694 // GO:0002695 // GO:0006198 // GO:0090317 // GO:0031399 // GO:0045597 // GO:0032561 // GO:0071495 // GO:0071496 // GO:0043…	0
TRINITY_DN86876	Bloom syndrome protein-like protein, partial	no annotation	no annotation	0
TRINITY_DN86878	no annotation	Protein msta, isoform A	GO:0045892 // GO:0051276 // GO:0090304 // GO:0032259 // GO:0060284 // GO:0044699 // GO:0009987 // GO:0005515 // GO:0048731 // GO:0010556 // GO:0007275 // GO:0043170 // GO:0010558 // GO:0018130 // GO:0007507 // GO:1901363 // GO:1901362 // GO:1901360 // GO:0044237 // GO:0044238 // GO:0048634 // GO:0044464 // GO:0045597 // GO:0045595 // GO:0008270 // GO:0060255 // GO:0046914 // GO:0045934 // GO:0019…	0
TRINITY_DN86900	trehalose-6-phosphate synthase	Trehalose 6-phosphatase; trehalose 6-phosphate synthase	GO:0042578 // GO:0044710 // GO:0016791 // GO:1901137 // GO:1901135 // GO:0009311 // GO:0035251 // GO:0009312 // GO:0046351 // GO:0016740 // GO:0005992 // GO:0005991 // GO:0019203 // GO:0009987 // GO:0016137 // GO:0044262 // GO:0016051 // GO:0034637 // GO:0006796 // GO:0006793 // GO:0016311 // GO:0016787 // GO:0071704 // GO:0044723 // GO:0005975 // GO:0016788 // GO:0003824 // GO:0003825 // GO:0044…	0
TRINITY_DN86929	calponin/transgelin	Muscular protein 20 (Fragment)	GO:0045892 // GO:0042221 // GO:0044699 // GO:0006939 // GO:0009987 // GO:0032989 // GO:0005515 // GO:0048731 // GO:0010556 // GO:0007275 // GO:0010558 // GO:0001067 // GO:1901363 // GO:0009755 // GO:0009719 // GO:0009653 // GO:0003012 // GO:0044464 // GO:0071495 // GO:0060255 // GO:0048523 // GO:0007517 // GO:0005865 // GO:0045934 // GO:0009725 // GO:0000122 // GO:0030017 // GO:0030016 // GO:0050…	0
TRINITY_DN86942	no annotation	Mediator of RNA polymerase II transcription subunit 4	GO:0045893 // GO:0006366 // GO:0006367 // GO:0090304 // GO:0044451 // GO:0030182 // GO:0009987 // GO:0032989 // GO:0005515 // GO:0048731 // GO:0010556 // GO:0048813 // GO:0007275 // GO:0046966 // GO:0004872 // GO:0022403 // GO:0022402 // GO:0018130 // GO:1901362 // GO:1901360 // GO:0009653 // GO:0044237 // GO:0044238 // GO:0005575 // GO:0044464 // GO:0065007 // GO:0007346 // GO:0032990 // GO:0032…	0
TRINITY_DN86943	no annotation	Nucleoporin SEH1	GO:0042633 // GO:0002495 // GO:0042638 // GO:0043687 // GO:0051276 // GO:0008104 // GO:0032940 // GO:0005774 // GO:0042221 // GO:0015749 // GO:0006810 // GO:0016032 // GO:0001889 // GO:0044428 // GO:0044699 // GO:0061024 // GO:0009987 // GO:0070085 // GO:0005515 // GO:0048731 // GO:0007080 // GO:0048609 // GO:0007275 // GO:0007276 // GO:0070971 // GO:0022405 // GO:0022404 // GO:0022403 // GO:0022…	0
TRINITY_DN86944	no annotation	RhoGAP domain-containing protein (Fragment)	GO:0044700 // GO:0051716 // GO:0044464 // GO:0044699 // GO:0050789 // GO:0009987 // GO:0023052 // GO:0065007 // GO:0050896 // GO:0050794 // GO:0007154 // GO:0005575 // GO:0035556 // GO:0007165 // GO:0008150 // GO:0005622 // GO:0005623	0
TRINITY_DN86945	no annotation	Novel protein containing EGF-like domains (Fragment)	no annotation	0
TRINITY_DN86976	no annotation	Ras-like protein family member 11B	GO:0045893 // GO:0051270 // GO:0009058 // GO:0046130 // GO:0090304 // GO:0009119 // GO:0046039 // GO:0019001 // GO:0050766 // GO:0019003 // GO:0050764 // GO:0009116 // GO:0009117 // GO:0006355 // GO:0044699 // GO:0032555 // GO:0009987 // GO:0009199 // GO:0032550 // GO:0001882 // GO:0001883 // GO:0010556 // GO:0010557 // GO:0019693 // GO:0001558 // GO:0007165 // GO:0018130 // GO:1901265 // GO:0006…	0
TRINITY_DN86982	no annotation	Disrupted in renal carcinoma protein 2 homolog	GO:0051234 // GO:0044710 // GO:0050136 // GO:0031224 // GO:0044437 // GO:0003954 // GO:0006810 // GO:0005737 // GO:0055085 // GO:0005773 // GO:0009987 // GO:0005774 // GO:0031090 // GO:0016655 // GO:0005575 // GO:0043231 // GO:0055114 // GO:0051179 // GO:0044425 // GO:0044424 // GO:0044422 // GO:0016020 // GO:0016021 // GO:0008150 // GO:0008152 // GO:0044446 // GO:0044444 // GO:0044464 // GO:0005…	0
TRINITY_DN86984	no annotation	Transmembrane protein 53	GO:0044425 // GO:0005575 // GO:0016020 // GO:0016021 // GO:0031224	0
TRINITY_DN86987	ribonuclease HI	no annotation	no annotation	0
TRINITY_DN86999	no annotation	SJCHGC08952 protein (Fragment)	no annotation	0
TRINITY_DN87003	Activating signal cointegrator 1	Activating signal cointegrator 1	GO:0045893 // GO:0006366 // GO:0090304 // GO:0008150 // GO:0009987 // GO:0005515 // GO:0010556 // GO:0010557 // GO:0018130 // GO:1901362 // GO:1901360 // GO:0044237 // GO:0044238 // GO:0044464 // GO:0008270 // GO:0060255 // GO:0046914 // GO:0045935 // GO:0019438 // GO:0080090 // GO:2001141 // GO:0006355 // GO:0006351 // GO:0005575 // GO:0043231 // GO:0048522 // GO:0043232 // GO:0000988 // GO:0000…	0
TRINITY_DN87005	ATP-binding cassette transporter sub-family C member 5	no annotation	no annotation	0
TRINITY_DN87011	P2L1_PANAR RecName: Full=Cytochrome P450 2L1; AltName: Full=CYPIIL1	Cytochrome P450 2U1-like protein (Fragment)	GO:0097159 // GO:0004497 // GO:0005488 // GO:0055114 // GO:0005506 // GO:0003674 // GO:0016491 // GO:0020037 // GO:0003824 // GO:0046872 // GO:0044710 // GO:0009055 // GO:0043167 // GO:0046906 // GO:0043169 // GO:1901363 // GO:0016705 // GO:0046914 // GO:0008150 // GO:0016712 // GO:0008152	0
TRINITY_DN87029	clotting protein precursor	no annotation	no annotation	0
TRINITY_DN87048	triacylglycerol lipase	no annotation	GO:0048869 // GO:0006066 // GO:0044710 // GO:0008202 // GO:1901360 // GO:0043227 // GO:0050253 // GO:0009056 // GO:0035295 // GO:0016298 // GO:0042592 // GO:0043436 // GO:0006082 // GO:0032787 // GO:0019752 // GO:0005737 // GO:0050896 // GO:0044281 // GO:0008283 // GO:0044699 // GO:0005773 // GO:0009987 // GO:0006950 // GO:0030324 // GO:0032989 // GO:0006954 // GO:0048731 // GO:0043229 // GO:0048…	0
TRINITY_DN87049	no annotation	FH2 domain-containing protein 1	GO:0007010 // GO:0044699 // GO:0048236 // GO:0044459 // GO:0005515 // GO:0007275 // GO:0017048 // GO:0009556 // GO:0009555 // GO:0016020 // GO:0044463 // GO:0044464 // GO:0031267 // GO:0034621 // GO:0034622 // GO:0022414 // GO:0005783 // GO:0009524 // GO:0043623 // GO:0042995 // GO:0005575 // GO:0001726 // GO:0043231 // GO:0043232 // GO:0005819 // GO:0051020 // GO:0032502 // GO:0032501 // GO:0008…	0
TRINITY_DN87055	no annotation	Novel protein similar to vertebrate anillin, actin binding protein (Scraps homolog, Drosophila) (ANLN) (Fragment)	GO:0008289 // GO:0005543 // GO:0005488 // GO:0003674	0
TRINITY_DN87102	no annotation	CDNA FLJ53120, highly similar to CDC45-related protein	GO:0044710 // GO:0090304 // GO:0006807 // GO:0044249 // GO:0046483 // GO:0009987 // GO:0051301 // GO:0044260 // GO:0006139 // GO:0006270 // GO:0006259 // GO:1901360 // GO:0034641 // GO:0071704 // GO:0044237 // GO:0044238 // GO:0008150 // GO:0043170 // GO:0008152 // GO:1901576 // GO:0009059 // GO:0009058 // GO:0006725 // GO:0034645 // GO:0006261 // GO:0006260	0
TRINITY_DN87108	no annotation	3'-5' exoribonuclease 1	GO:0060966 // GO:0060967 // GO:0045893 // GO:0006364 // GO:0060968 // GO:0060969 // GO:0090305 // GO:0090304 // GO:0008150 // GO:0008408 // GO:0008311 // GO:0008310 // GO:0009987 // GO:0010556 // GO:0010557 // GO:0043170 // GO:0036002 // GO:1901363 // GO:1901361 // GO:1901360 // GO:0040029 // GO:0044237 // GO:0044238 // GO:0071204 // GO:0071207 // GO:0032991 // GO:0005634 // GO:0044464 // GO:0008…	0
TRINITY_DN87116	no annotation	Calexcitin	GO:0016740 // GO:0005509 // GO:0006793 // GO:0016772 // GO:0009987 // GO:0003674 // GO:0008150 // GO:0003824 // GO:0016310 // GO:0006796 // GO:0043167 // GO:0044237 // GO:0043169 // GO:0005488 // GO:0046872 // GO:0016301 // GO:0008152	0
TRINITY_DN87140	Regulator of nonsense transcripts 1	ATP-dependent helicase NAM7	GO:0005844 // GO:0006950 // GO:0045892 // GO:0051172 // GO:0006200 // GO:0003723 // GO:0051168 // GO:0051169 // GO:0046130 // GO:0005681 // GO:0043226 // GO:0090304 // GO:0009119 // GO:0048806 // GO:0019903 // GO:0042221 // GO:0009116 // GO:0009117 // GO:0070482 // GO:1901292 // GO:0043234 // GO:0006355 // GO:0032501 // GO:0032984 // GO:0009755 // GO:0032559 // GO:0044428 // GO:0044699 // GO:0032…	0
TRINITY_DN87170	Mitochondrial intermembrane space import and assembly protein 40-B	no annotation	no annotation	0
TRINITY_DN87192	28S ribosomal protein S27, mitochondrial	28S ribosomal protein S27, mitochondrial	GO:0005737 // GO:0044444 // GO:0005840 // GO:0044464 // GO:0032991 // GO:0044424 // GO:0043228 // GO:0043229 // GO:0030529 // GO:0005575 // GO:0043232 // GO:0043226 // GO:0005622 // GO:0005623	0
TRINITY_DN87195	no annotation	Pancreatic lipase-related protein 2	GO:0042632 // GO:0001523 // GO:0097006 // GO:0042221 // GO:0006968 // GO:0044699 // GO:0004465 // GO:0009987 // GO:0048545 // GO:0048731 // GO:0007275 // GO:0031323 // GO:0005615 // GO:0009791 // GO:1901360 // GO:0010983 // GO:0008970 // GO:0010982 // GO:0051049 // GO:0044237 // GO:0044238 // GO:0005575 // GO:0016020 // GO:0052689 // GO:0009719 // GO:0065007 // GO:0044464 // GO:0019098 // GO:0016…	0
TRINITY_DN87218	no annotation	Sorting nexin-24	GO:0051234 // GO:0015031 // GO:0044433 // GO:0008104 // GO:0016023 // GO:0016020 // GO:0005737 // GO:0005488 // GO:0030659 // GO:0009987 // GO:0008289 // GO:0031988 // GO:0031090 // GO:0005575 // GO:0043231 // GO:0012505 // GO:0012506 // GO:0051179 // GO:0044424 // GO:0044422 // GO:0031982 // GO:0006810 // GO:0008150 // GO:0044446 // GO:0033036 // GO:0044444 // GO:0044464 // GO:0071702 // GO:0031…	0
TRINITY_DN87234	Cu,Zn superoxide dismutase	Superoxide dismutase [Cu-Zn]	GO:0005740 // GO:0040014 // GO:0061024 // GO:0007272 // GO:0007275 // GO:0007276 // GO:0005615 // GO:0034614 // GO:0009790 // GO:0031399 // GO:0031410 // GO:0016192 // GO:0009991 // GO:0008270 // GO:0048046 // GO:0006518 // GO:0019902 // GO:0019903 // GO:0001508 // GO:0042554 // GO:0042552 // GO:0045137 // GO:0043436 // GO:0043025 // GO:0050896 // GO:0050954 // GO:0061458 // GO:0006950 // GO:0051…	0
TRINITY_DN87241	Bestrophin-3	no annotation	no annotation	0
TRINITY_DN87245	no annotation	26S proteasome non-ATPase regulatory subunit 11	GO:0042023 // GO:0042633 // GO:0002119 // GO:0055044 // GO:0042638 // GO:0031398 // GO:0044267 // GO:0000302 // GO:0090304 // GO:0035966 // GO:0010498 // GO:0031396 // GO:0051603 // GO:0043248 // GO:0010941 // GO:0033238 // GO:0016032 // GO:0072331 // GO:0044428 // GO:0044699 // GO:0051320 // GO:0009987 // GO:0031400 // GO:0008150 // GO:0048522 // GO:0048731 // GO:0046686 // GO:0004175 // GO:0007…	0
TRINITY_DN87248	no annotation	Hypothetical 38.1 kDa protein in RCK1-AMS1 intergenic region, putative	GO:1901363 // GO:0005488 // GO:0003674 // GO:1901265 // GO:0097159 // GO:0036094 // GO:0000166	0
TRINITY_DN87280	calcineurin subunit A	Serine/threonine-protein phosphatase 2B catalytic subunit	GO:0045893 // GO:0051169 // GO:0023061 // GO:0010556 // GO:0010557 // GO:0007275 // GO:0007507 // GO:0045955 // GO:0002698 // GO:0002697 // GO:0010564 // GO:0090316 // GO:0033173 // GO:0019098 // GO:0031410 // GO:0016192 // GO:0014706 // GO:0019902 // GO:0019903 // GO:0001505 // GO:0043029 // GO:0046982 // GO:0046983 // GO:0048858 // GO:0008633 // GO:0050896 // GO:0050890 // GO:0006950 // GO:2001…	0
TRINITY_DN87304	Cytoskeleton-associated protein	no annotation	no annotation	0
TRINITY_DN87309	no annotation	Nuclear pore complex protein Nup155	GO:0051168 // GO:0051169 // GO:0044744 // GO:0008104 // GO:0010827 // GO:0042221 // GO:0033036 // GO:0016032 // GO:0044464 // GO:0006937 // GO:0044699 // GO:0061024 // GO:0009987 // GO:0034613 // GO:0086004 // GO:0086001 // GO:0051270 // GO:0007166 // GO:0090257 // GO:0086066 // GO:0086065 // GO:0005975 // GO:0051049 // GO:0043234 // GO:0044238 // GO:0016020 // GO:0016021 // GO:0044743 // GO:0034…	0
TRINITY_DN87312	no annotation	Retinol dehydrogenase 12 (Fragment)	GO:0071214 // GO:0044710 // GO:0023052 // GO:0097159 // GO:0009605 // GO:0005739 // GO:0050789 // GO:0051606 // GO:0000166 // GO:0009581 // GO:0005737 // GO:0009583 // GO:0050896 // GO:0005488 // GO:0009584 // GO:0044699 // GO:0009314 // GO:0016056 // GO:0009987 // GO:0009642 // GO:0001917 // GO:0016491 // GO:1901265 // GO:0036367 // GO:0071482 // GO:0005575 // GO:0043231 // GO:0007602 // GO:0007…	0
TRINITY_DN87326	no annotation	BCCIP homolog	GO:0048869 // GO:0051234 // GO:0044710 // GO:0050794 // GO:0051174 // GO:0015031 // GO:0019222 // GO:0003674 // GO:0006974 // GO:0008104 // GO:0019220 // GO:0005515 // GO:0051338 // GO:0044428 // GO:0042325 // GO:0006807 // GO:0007049 // GO:0050789 // GO:0006810 // GO:0051726 // GO:0043234 // GO:0005737 // GO:0001932 // GO:0050896 // GO:0080090 // GO:0046483 // GO:0009987 // GO:0006950 // GO:0019…	0
TRINITY_DN87334	no annotation	Vacuolar protein-sorting-associated protein 36	GO:0043328 // GO:0030163 // GO:0044237 // GO:0090304 // GO:0008104 // GO:0044710 // GO:0010008 // GO:0051603 // GO:0010941 // GO:0072666 // GO:0006810 // GO:0072665 // GO:0006355 // GO:0061024 // GO:0009987 // GO:0005515 // GO:0010556 // GO:0018130 // GO:0009966 // GO:0043130 // GO:1901363 // GO:1901362 // GO:1901360 // GO:0043632 // GO:0005575 // GO:0044238 // GO:0016020 // GO:0005768 // GO:0032…	0
TRINITY_DN87353	no annotation	SUMO-activating enzyme subunit 2	GO:0055044 // GO:0044237 // GO:0008150 // GO:2001141 // GO:0016881 // GO:0032559 // GO:0044699 // GO:0032555 // GO:0009987 // GO:0032550 // GO:0001882 // GO:0001883 // GO:0048731 // GO:0010556 // GO:0007275 // GO:0019787 // GO:0009790 // GO:0009791 // GO:0009793 // GO:1901363 // GO:0019219 // GO:0005575 // GO:0044238 // GO:0032991 // GO:0065007 // GO:0010154 // GO:0044464 // GO:0022414 // GO:0036…	0
TRINITY_DN87360	no annotation	Steroid receptor RNA activator 1	GO:0045893 // GO:0044237 // GO:0090304 // GO:0044451 // GO:0044699 // GO:0009987 // GO:0005515 // GO:0010556 // GO:0010557 // GO:0018130 // GO:0009966 // GO:1901363 // GO:1901362 // GO:1901360 // GO:0030545 // GO:0030546 // GO:0043234 // GO:0044238 // GO:0044464 // GO:0032991 // GO:0010646 // GO:0048522 // GO:0060255 // GO:0045935 // GO:0031974 // GO:0019438 // GO:0016922 // GO:0080090 // GO:0031…	0
TRINITY_DN87367	sterile-alpha and armadillo motif containing protein	Sterile alpha and TIR motif-containing protein tir-1	GO:0031968 // GO:0019867 // GO:0044422 // GO:0031975 // GO:0044430 // GO:0043067 // GO:0043231 // GO:0042221 // GO:0010941 // GO:0005739 // GO:0050789 // GO:0019898 // GO:0044455 // GO:0050896 // GO:0009743 // GO:0044699 // GO:0009987 // GO:0009749 // GO:0008150 // GO:0005737 // GO:0031090 // GO:0005575 // GO:0007165 // GO:0043232 // GO:0044700 // GO:0005856 // GO:0032991 // GO:0051716 // GO:0005…	0
TRINITY_DN87384	no annotation	DNA repair exonuclease rad1	GO:0043234 // GO:0090305 // GO:0090304 // GO:0000228 // GO:0044454 // GO:0044699 // GO:0000794 // GO:0009987 // GO:0005515 // GO:0022403 // GO:0022402 // GO:1901363 // GO:0000279 // GO:1901360 // GO:0007346 // GO:0044237 // GO:0044238 // GO:0032991 // GO:0065007 // GO:0004527 // GO:0044464 // GO:0043231 // GO:0008270 // GO:0010948 // GO:0010564 // GO:0022414 // GO:0048523 // GO:0006281 // GO:0046…	0
TRINITY_DN87395	no annotation	Putative hect domain and RCC1-like domain 2	GO:0044710 // GO:0016874 // GO:0016879 // GO:0004842 // GO:0043412 // GO:0016881 // GO:0044267 // GO:0009987 // GO:0044260 // GO:0016567 // GO:0005575 // GO:0006464 // GO:0070647 // GO:0003824 // GO:0044237 // GO:0044238 // GO:0008150 // GO:0043170 // GO:0008152 // GO:0071704 // GO:0032446 // GO:0044464 // GO:0019538 // GO:0003674 // GO:0036211 // GO:0019787 // GO:0005622 // GO:0005623	0
TRINITY_DN87405	no annotation	Zinc finger protein 214 (Fragment)	GO:1901363 // GO:0005488 // GO:0044464 // GO:0005634 // GO:0043226 // GO:0008270 // GO:0003674 // GO:0003676 // GO:0097159 // GO:0044424 // GO:0043229 // GO:0043167 // GO:0043169 // GO:0005575 // GO:0046872 // GO:0046914 // GO:0043231 // GO:0043227 // GO:0005622 // GO:0005623	0
TRINITY_DN87406	no annotation	Chromosome 9 open reading frame 78	GO:0005737 // GO:0044464 // GO:0043226 // GO:0003674 // GO:0008150 // GO:0044424 // GO:0043229 // GO:0005575 // GO:0005634 // GO:0043231 // GO:0043227 // GO:0005622 // GO:0005623	0
TRINITY_DN87413	no annotation	Serine/threonine-protein kinase Nek6	GO:0031576 // GO:0043123 // GO:0043122 // GO:0044237 // GO:0051276 // GO:0051299 // GO:0000228 // GO:0030071 // GO:0051301 // GO:0000226 // GO:0007049 // GO:0032559 // GO:0044428 // GO:0044699 // GO:0032555 // GO:0009987 // GO:0032550 // GO:0001882 // GO:0001883 // GO:0010740 // GO:0006468 // GO:0007088 // GO:0022403 // GO:0022402 // GO:0009967 // GO:0007017 // GO:1901363 // GO:0005874 // GO:0010…	0
TRINITY_DN87415	no annotation	Calmodulin	GO:0044710 // GO:0009612 // GO:0008150 // GO:0043167 // GO:0009605 // GO:0043169 // GO:0043412 // GO:0006796 // GO:0009628 // GO:0016740 // GO:0005488 // GO:0044267 // GO:0009987 // GO:0016491 // GO:0044260 // GO:0006468 // GO:0016628 // GO:0004683 // GO:0016310 // GO:0005575 // GO:0016627 // GO:0004689 // GO:0006464 // GO:0006793 // GO:0055114 // GO:0071944 // GO:0003824 // GO:0044424 // GO:0050…	0
TRINITY_DN87452	no annotation	SJCHGC05127 protein	GO:0044425 // GO:0005575 // GO:0016020 // GO:0016021 // GO:0031224	0
TRINITY_DN87470	no annotation	Lateral-signaling target protein 2 homolog	no annotation	0
TRINITY_DN87479	GATA zinc finger domain-containing protein 1	Gata zinc finger domain-containing protein 1	GO:0051252 // GO:0031323 // GO:0097159 // GO:0043167 // GO:0019222 // GO:0043169 // GO:0051171 // GO:0050789 // GO:0005488 // GO:0031326 // GO:0003700 // GO:2000112 // GO:2001141 // GO:0065007 // GO:0006355 // GO:0010556 // GO:1901363 // GO:0043565 // GO:0009889 // GO:0050794 // GO:0080090 // GO:0008150 // GO:0019219 // GO:0010468 // GO:0008270 // GO:0003674 // GO:0003677 // GO:0003676 // GO:0060…	0
TRINITY_DN87487	no annotation	Inactive hydroxysteroid dehydrogenase-like protein 1	GO:0048869 // GO:0044422 // GO:0050327 // GO:0051234 // GO:0042221 // GO:0071236 // GO:0046460 // GO:0019752 // GO:0005518 // GO:0072330 // GO:0008610 // GO:0044699 // GO:0061024 // GO:0009987 // GO:0097237 // GO:0005515 // GO:0048731 // GO:0046686 // GO:0046685 // GO:0006909 // GO:0007275 // GO:0009410 // GO:1901363 // GO:1901362 // GO:1901360 // GO:0018879 // GO:0006694 // GO:0033327 // GO:0010…	0
TRINITY_DN87495	no annotation	Limb region 1 protein homolog	GO:0051234 // GO:0048598 // GO:0035108 // GO:0042733 // GO:0005515 // GO:0035107 // GO:0005488 // GO:0044699 // GO:0005102 // GO:0030326 // GO:0060173 // GO:0007275 // GO:0048736 // GO:0005575 // GO:0005576 // GO:0006810 // GO:0048646 // GO:0009790 // GO:0044707 // GO:0048856 // GO:0051179 // GO:0071944 // GO:0044425 // GO:0032502 // GO:0032501 // GO:0031224 // GO:0005179 // GO:0016020 // GO:0016…	0
TRINITY_DN87504	no annotation	Proteasome component ecm29	GO:0044464 // GO:0032991 // GO:0044424 // GO:0005575 // GO:0000502 // GO:0043234 // GO:0005622 // GO:0005623	0
TRINITY_DN87509	no annotation	Protein disulfide-isomerase A3	GO:0042633 // GO:0043234 // GO:0042638 // GO:0051169 // GO:0044744 // GO:0008104 // GO:0051235 // GO:0010942 // GO:0010941 // GO:0033036 // GO:0044699 // GO:0009987 // GO:0009986 // GO:0008150 // GO:0070085 // GO:0005515 // GO:0048731 // GO:0004175 // GO:0007275 // GO:0022405 // GO:0022404 // GO:0007165 // GO:0043687 // GO:0005875 // GO:0055114 // GO:0047961 // GO:0005975 // GO:0044237 // GO:0044…	0
TRINITY_DN87519	no annotation	Lacunin	GO:0001527 // GO:0044700 // GO:0044710 // GO:0043062 // GO:0085029 // GO:0003674 // GO:0043167 // GO:0023052 // GO:0043169 // GO:0005515 // GO:0048251 // GO:0050789 // GO:0050896 // GO:0005488 // GO:0044699 // GO:0009987 // GO:0044085 // GO:0031012 // GO:0065007 // GO:0006508 // GO:0004175 // GO:0071840 // GO:0005578 // GO:0005575 // GO:0005576 // GO:0007165 // GO:0007166 // GO:0016787 // GO:0070…	0
TRINITY_DN87533	Rhomboid domain-containing protein 1	Rhomboid domain-containing protein 1	GO:0044710 // GO:0016875 // GO:0016874 // GO:0016876 // GO:0004252 // GO:0043167 // GO:0043169 // GO:0005488 // GO:0004812 // GO:0006508 // GO:0004175 // GO:0005575 // GO:0016787 // GO:0070011 // GO:0044425 // GO:0008233 // GO:0008236 // GO:0031224 // GO:0044238 // GO:0016020 // GO:0016021 // GO:0008150 // GO:0043170 // GO:0008152 // GO:0071704 // GO:0003824 // GO:0044464 // GO:0019538 // GO:0008…	0
TRINITY_DN87538	E3 ubiquitin-protein ligase	E3 ubiquitin-protein ligase RNF123 (Fragment)	GO:0003674 // GO:0008150	0
TRINITY_DN87561	no annotation	Protein Klhl5	no annotation	0
TRINITY_DN87574	zinc finger protein	no annotation	no annotation	0
TRINITY_DN87586	ankyrin 2, isoform X	Ankyrin repeat domain-containing protein 29	GO:0005575 // GO:0003674 // GO:0008150	0
TRINITY_DN87607	AGAP001177-PA	Sarcoplasmic calcium-binding protein	GO:0005509 // GO:0003674 // GO:0043167 // GO:0043169 // GO:0005488 // GO:0046872	0
TRINITY_DN87621	AAEL012825-PA	5-aminoimidazole-4-carboxamide ribonucleotide formyltransferase/IMP cyclohydrolase	GO:0031100 // GO:0008652 // GO:0009060 // GO:0042803 // GO:0042221 // GO:0021987 // GO:0009116 // GO:0009117 // GO:0019752 // GO:0044699 // GO:0009987 // GO:0005515 // GO:0048731 // GO:0007275 // GO:0019693 // GO:0018130 // GO:0006164 // GO:1901362 // GO:1901360 // GO:0046390 // GO:0046452 // GO:0055114 // GO:0044237 // GO:0044238 // GO:0016020 // GO:0004643 // GO:0043648 // GO:0009653 // GO:0044…	0
TRINITY_DN87636	no annotation	Neuroguidin	GO:0043005 // GO:2000112 // GO:0019222 // GO:0050789 // GO:0005737 // GO:0080090 // GO:0031326 // GO:0031323 // GO:0065007 // GO:0010556 // GO:0005575 // GO:0005634 // GO:0043231 // GO:0051246 // GO:0042995 // GO:0009889 // GO:0030424 // GO:0030425 // GO:0010468 // GO:0044424 // GO:0032268 // GO:0050794 // GO:0006417 // GO:0010608 // GO:0008150 // GO:0044464 // GO:0030175 // GO:0043229 // GO:0060…	0
TRINITY_DN87680	no annotation	Septin	GO:0000144 // GO:0001400 // GO:0042763 // GO:0046130 // GO:0071555 // GO:0008104 // GO:0009119 // GO:0046039 // GO:0071554 // GO:0019001 // GO:0009116 // GO:0009117 // GO:0032161 // GO:0044406 // GO:0032555 // GO:0009987 // GO:0009199 // GO:0032550 // GO:0042995 // GO:0001882 // GO:0001883 // GO:0005619 // GO:0005618 // GO:0019693 // GO:0032153 // GO:0022403 // GO:0032155 // GO:0032156 // GO:0005…	0
TRINITY_DN87718	Hemicentin-1, partial	Fibulin 1	GO:0008104 // GO:0061383 // GO:0044699 // GO:0009987 // GO:0005515 // GO:0007565 // GO:0007566 // GO:0007275 // GO:0048736 // GO:0005615 // GO:0009790 // GO:0009966 // GO:0009653 // GO:0009968 // GO:0010952 // GO:0090092 // GO:0035113 // GO:0005604 // GO:0010648 // GO:0045597 // GO:0030198 // GO:0045595 // GO:0022414 // GO:0010646 // GO:0001501 // GO:0048598 // GO:0065008 // GO:0035108 // GO:0035…	0
TRINITY_DN87731	no annotation	MGC68745 protein	no annotation	0
TRINITY_DN87736	no annotation	Hypothetical protein	GO:0097159 // GO:0005488 // GO:1901363 // GO:0003674 // GO:0003676	0
TRINITY_DN87761	saxophone	Bone morphogenetic protein receptor type-1B	GO:0045893 // GO:0007472 // GO:0001655 // GO:0001654 // GO:0040011 // GO:0040012 // GO:0040013 // GO:0040014 // GO:0071407 // GO:0010556 // GO:0010557 // GO:0007275 // GO:0043170 // GO:0007276 // GO:0009790 // GO:0009791 // GO:0009792 // GO:0002021 // GO:0060914 // GO:0009798 // GO:0009799 // GO:0007476 // GO:0090316 // GO:0031399 // GO:0010950 // GO:0031396 // GO:0010952 // GO:0090092 // GO:0070…	0
TRINITY_DN87774	no annotation	General transcription factor IIF subunit 2	GO:0006368 // GO:0045893 // GO:0006200 // GO:0044237 // GO:0046130 // GO:0006366 // GO:0006367 // GO:0090304 // GO:0009119 // GO:0001091 // GO:0046034 // GO:0009116 // GO:0009117 // GO:0003743 // GO:0001098 // GO:0006355 // GO:0032559 // GO:0016887 // GO:0032555 // GO:0009987 // GO:0009199 // GO:0032550 // GO:0006357 // GO:0001882 // GO:0032553 // GO:0010556 // GO:0006796 // GO:0019693 // GO:0018…	0
TRINITY_DN87780	ACYPI006308	ACYPI006308 protein	GO:0065007 // GO:0005488 // GO:0005102 // GO:0003674 // GO:0005515 // GO:0048518 // GO:0008083 // GO:0050794 // GO:0005575 // GO:0051302 // GO:0016020 // GO:0051781 // GO:0050789 // GO:0008150 // GO:0048522	0
TRINITY_DN87791	rhodanese 1-like protein	no annotation	no annotation	0
TRINITY_DN87797	no annotation	Tigger transposable element derived 1 (Fragment)	GO:0097159 // GO:0005488 // GO:1901363 // GO:0003674 // GO:0003676	0
TRINITY_DN87821	no annotation	DNA polymerase epsilon subunit 3	GO:0043234 // GO:0051276 // GO:0090304 // GO:0000228 // GO:0043601 // GO:0044454 // GO:0043596 // GO:0044451 // GO:0009987 // GO:0005515 // GO:0003887 // GO:1901363 // GO:1901360 // GO:0016779 // GO:0044237 // GO:0044238 // GO:0008623 // GO:0008622 // GO:0044464 // GO:0032991 // GO:0032993 // GO:0034621 // GO:0031974 // GO:0046982 // GO:0046983 // GO:0000123 // GO:0018393 // GO:0018394 // GO:0005…	0
TRINITY_DN87853	Enhancer of zeste protein	Enhancer of zeste 2 (Fragment)	no annotation	0
TRINITY_DN87859	no annotation	E3 ubiquitin-protein ligase HECTD1 (Fragment)	GO:0044710 // GO:0016874 // GO:0016879 // GO:0043412 // GO:0016881 // GO:0044267 // GO:0009987 // GO:0044260 // GO:0005575 // GO:0006464 // GO:0003824 // GO:0044237 // GO:0044238 // GO:0008150 // GO:0043170 // GO:0008152 // GO:0071704 // GO:0044464 // GO:0019538 // GO:0003674 // GO:0036211 // GO:0005622 // GO:0005623	0
TRINITY_DN87865	no annotation	Sptzle 1B	no annotation	0
TRINITY_DN87883	TATA-binding protein	Transcription initiation factor TFIID-2	GO:0045893 // GO:0045892 // GO:0043234 // GO:0006366 // GO:0090304 // GO:0008150 // GO:0000228 // GO:0003743 // GO:0044454 // GO:0044451 // GO:0044452 // GO:0044699 // GO:0009987 // GO:0048232 // GO:0005515 // GO:0010556 // GO:0010557 // GO:0007275 // GO:0007276 // GO:0016628 // GO:0010558 // GO:0001067 // GO:0018130 // GO:0009790 // GO:0005737 // GO:1901363 // GO:1901362 // GO:1901361 // GO:1901…	0
TRINITY_DN87918	no annotation	Fibrinogen beta chain	GO:0009897 // GO:0034622 // GO:0006950 // GO:0070271 // GO:0071841 // GO:0051258 // GO:0044699 // GO:0065008 // GO:0010035 // GO:0060090 // GO:0043933 // GO:0042221 // GO:0050817 // GO:0016043 // GO:0050789 // GO:0043623 // GO:0042060 // GO:0005737 // GO:0009987 // GO:0050896 // GO:0005488 // GO:0050878 // GO:0030141 // GO:0043498 // GO:0022607 // GO:0009986 // GO:0005615 // GO:0044459 // GO:0031…	0
TRINITY_DN87927	no annotation	E3 ubiquitin-protein ligase MARCH6	GO:0042175 // GO:0044710 // GO:0005783 // GO:0016874 // GO:0016879 // GO:0031224 // GO:0000209 // GO:0004842 // GO:0005789 // GO:0044432 // GO:0008150 // GO:0043167 // GO:0043169 // GO:0005515 // GO:0043412 // GO:0019899 // GO:0016881 // GO:0031624 // GO:0005488 // GO:0031301 // GO:0044267 // GO:0009987 // GO:0036211 // GO:0044260 // GO:0070936 // GO:0044446 // GO:0031090 // GO:0016567 // GO:0005…	0
TRINITY_DN87931	no annotation	Probable rRNA-processing protein EBP2	GO:0044710 // GO:0044237 // GO:0006364 // GO:0031974 // GO:0090304 // GO:0006807 // GO:0044260 // GO:0034470 // GO:0046483 // GO:0005730 // GO:0031981 // GO:0016070 // GO:0009987 // GO:0016072 // GO:0008150 // GO:0006139 // GO:0044085 // GO:0010467 // GO:0005575 // GO:0005634 // GO:0043231 // GO:0043233 // GO:0043232 // GO:0070013 // GO:0042254 // GO:1901360 // GO:0044424 // GO:0044422 // GO:0044…	0
TRINITY_DN87936	ribosomal protein L22	39S ribosomal protein L22, mitochondrial	GO:0044710 // GO:0005840 // GO:0006412 // GO:0044237 // GO:0031974 // GO:0005739 // GO:0044391 // GO:0044249 // GO:0005737 // GO:0015934 // GO:0044267 // GO:0005759 // GO:0009987 // GO:0044260 // GO:0010467 // GO:0005575 // GO:0043231 // GO:0043233 // GO:0043232 // GO:0070013 // GO:1901576 // GO:0032991 // GO:0000315 // GO:0000313 // GO:0044424 // GO:0009058 // GO:0030529 // GO:0044422 // GO:0044…	0
TRINITY_DN87945	no annotation	Aqp11 protein (Fragment)	GO:0051234 // GO:0005783 // GO:0001655 // GO:0071841 // GO:0050801 // GO:0006996 // GO:0042592 // GO:0072001 // GO:0006810 // GO:0006885 // GO:0005737 // GO:0055082 // GO:0044699 // GO:0051453 // GO:0009987 // GO:0009986 // GO:0065007 // GO:0048731 // GO:0006873 // GO:0007275 // GO:0051452 // GO:0005575 // GO:0055067 // GO:0001822 // GO:0048878 // GO:0030004 // GO:0044707 // GO:0032501 // GO:0048…	0
TRINITY_DN87952	no annotation	Cysteine desulfhydrase / Selenocysteine lyase	GO:0005739 // GO:0044710 // GO:0030170 // GO:0009058 // GO:0016226 // GO:0030554 // GO:0097159 // GO:0009000 // GO:0006082 // GO:0043167 // GO:0043436 // GO:0043169 // GO:0043168 // GO:0006807 // GO:1901265 // GO:0000166 // GO:0019752 // GO:0005737 // GO:0006520 // GO:0016740 // GO:0005488 // GO:0048037 // GO:0016829 // GO:0032555 // GO:0009987 // GO:0032550 // GO:0001882 // GO:0005515 // GO:0044…	0
TRINITY_DN88001	no annotation	Putative WAS protein family homolog 4 (Fragment)	no annotation	0
TRINITY_DN88029	no annotation	Flowering locus T	GO:0048869 // GO:0016787 // GO:0051234 // GO:0008233 // GO:0010033 // GO:0051239 // GO:0009725 // GO:0022414 // GO:0000003 // GO:0051094 // GO:0042221 // GO:0005515 // GO:0050789 // GO:0097305 // GO:2000241 // GO:0009628 // GO:0005737 // GO:0050896 // GO:0005488 // GO:0048608 // GO:0009648 // GO:0044699 // GO:0009314 // GO:0061458 // GO:0044351 // GO:0008289 // GO:0065007 // GO:0048731 // GO:0009…	0
TRINITY_DN88036	no annotation	Methenyltetrahydrofolate synthetase domain-containing protein	GO:0044711 // GO:0044710 // GO:0051188 // GO:0016874 // GO:0042559 // GO:0042558 // GO:0008652 // GO:0046394 // GO:0051186 // GO:0030554 // GO:0044271 // GO:0097159 // GO:0016053 // GO:0043167 // GO:0043436 // GO:0019438 // GO:0043168 // GO:0006807 // GO:0032553 // GO:0005622 // GO:0000166 // GO:0019752 // GO:0044249 // GO:0006732 // GO:0006520 // GO:0005488 // GO:0032559 // GO:0044283 // GO:0032…	0
TRINITY_DN88037	no annotation	Zinc finger protein 585B	GO:0051252 // GO:2000112 // GO:0097159 // GO:0043167 // GO:0019222 // GO:0043169 // GO:0051171 // GO:0050789 // GO:0005488 // GO:0031326 // GO:0031323 // GO:2001141 // GO:0065007 // GO:0006355 // GO:0010556 // GO:0005575 // GO:1901363 // GO:0009889 // GO:0050794 // GO:0080090 // GO:0008150 // GO:0019219 // GO:0044464 // GO:0008270 // GO:0003674 // GO:0003676 // GO:0060255 // GO:0046872 // GO:0005…	0
TRINITY_DN88044	uncharacterized protein Dyak_GE12016, isoform E	Tripartite motif-containing protein 3 (Fragment)	GO:0005737 // GO:0005488 // GO:0044464 // GO:0008270 // GO:0003674 // GO:0044424 // GO:0043167 // GO:0043169 // GO:0005575 // GO:0046872 // GO:0046914 // GO:0005622 // GO:0005623	0
TRINITY_DN88053	Eukaryotic translation initiation factor 3 subunit A	no annotation	no annotation	0
TRINITY_DN88057	no annotation	FAD-linked sulfhydryl oxidase ALR	GO:0044710 // GO:0016971 // GO:0016972 // GO:0001889 // GO:0097159 // GO:0046983 // GO:0043167 // GO:0043168 // GO:0005515 // GO:0000166 // GO:0005737 // GO:0005488 // GO:0048037 // GO:0016667 // GO:0032502 // GO:0044707 // GO:0016491 // GO:0005739 // GO:0048731 // GO:0007275 // GO:0061008 // GO:0005575 // GO:0043231 // GO:0050662 // GO:0050660 // GO:1901363 // GO:1901265 // GO:0055114 // GO:0048…	0
TRINITY_DN88069	no annotation	Poly [ADP-ribose] polymerase 1 (Fragment)	GO:0044710 // GO:1901137 // GO:1901135 // GO:0006412 // GO:0097159 // GO:0043169 // GO:0043167 // GO:0003950 // GO:0043413 // GO:0044260 // GO:0044249 // GO:0016740 // GO:0005488 // GO:0044267 // GO:0009987 // GO:0070085 // GO:0016763 // GO:0006486 // GO:0010467 // GO:0005575 // GO:0005634 // GO:0043231 // GO:0006464 // GO:0071704 // GO:1901363 // GO:0044723 // GO:0005975 // GO:0003824 // GO:0044…	0
TRINITY_DN88085	no annotation	Cell death abnormality protein 8	no annotation	0
TRINITY_DN88092	small ubiquitin-like modifier 1	no annotation	no annotation	0
TRINITY_DN88096	no annotation	Zinc finger protein 83 isoform a (Fragment)	GO:1901363 // GO:0005488 // GO:0044464 // GO:0008270 // GO:0003674 // GO:0003676 // GO:0097159 // GO:0043167 // GO:0043169 // GO:0005575 // GO:0046872 // GO:0046914 // GO:0005622 // GO:0005623	0
TRINITY_DN88144	proteasome subunit alpha type 6	Proteasome subunit alpha type	GO:0005844 // GO:0042633 // GO:0070003 // GO:0003723 // GO:0042638 // GO:0031398 // GO:2000112 // GO:0090304 // GO:0008150 // GO:0010498 // GO:0051603 // GO:0009893 // GO:0010941 // GO:0005739 // GO:0016032 // GO:0043234 // GO:0006508 // GO:0072331 // GO:0044699 // GO:0051320 // GO:0009987 // GO:0031400 // GO:0005515 // GO:0048731 // GO:0004175 // GO:0007275 // GO:0022405 // GO:0022404 // GO:0022…	0
TRINITY_DN88174	no annotation	Solute carrier organic anion transporter family member 2A1	GO:0045177 // GO:0070327 // GO:0042221 // GO:0033036 // GO:0019752 // GO:0015721 // GO:0072337 // GO:0044699 // GO:0009987 // GO:0044459 // GO:0048232 // GO:0048545 // GO:0007275 // GO:0007276 // GO:0015347 // GO:0006811 // GO:0042403 // GO:0034220 // GO:0033574 // GO:0010817 // GO:0044237 // GO:0044238 // GO:0022891 // GO:0016020 // GO:0016021 // GO:0015718 // GO:0009719 // GO:0044464 // GO:0015…	0
TRINITY_DN88191	no annotation	Protein regulator of cytokinesis 1	GO:0051231 // GO:0003674 // GO:0019897 // GO:0044430 // GO:0000022 // GO:0031234 // GO:0023052 // GO:0006996 // GO:0005515 // GO:0050789 // GO:0000226 // GO:0019898 // GO:0019899 // GO:0005737 // GO:0043227 // GO:0005488 // GO:0044699 // GO:0009987 // GO:0005876 // GO:0008150 // GO:0044459 // GO:0007049 // GO:0005834 // GO:0005623 // GO:0007166 // GO:0004871 // GO:0043234 // GO:0005634 // GO:0043…	0
TRINITY_DN88216	no annotation	Protein kinase C alpha binding protein	GO:0006200 // GO:0046130 // GO:0008104 // GO:0009119 // GO:0046034 // GO:0009116 // GO:0009117 // GO:0042734 // GO:0044456 // GO:0044699 // GO:0009987 // GO:0009199 // GO:0072523 // GO:0005515 // GO:0006468 // GO:0019693 // GO:0006810 // GO:0007166 // GO:0006195 // GO:1901361 // GO:1901360 // GO:0007186 // GO:0009207 // GO:0009205 // GO:0009203 // GO:0044237 // GO:0044238 // GO:0016020 // GO:0017…	0
TRINITY_DN88223	no annotation	Peptidyl-prolyl cis-trans isomerase E	GO:0005681 // GO:0090305 // GO:0090304 // GO:0006457 // GO:0044699 // GO:0061024 // GO:0009987 // GO:0005515 // GO:0010556 // GO:0000413 // GO:0007275 // GO:0009790 // GO:0009792 // GO:1901363 // GO:1901361 // GO:1901360 // GO:0044237 // GO:0044238 // GO:0008380 // GO:0003755 // GO:0065007 // GO:0032991 // GO:0043231 // GO:0006921 // GO:0000737 // GO:0060255 // GO:0006396 // GO:0022411 // GO:0016…	0
TRINITY_DN88229	no annotation	Iqgap2 protein (Fragment)	GO:0050679 // GO:0050678 // GO:0009118 // GO:0044710 // GO:0042221 // GO:0007049 // GO:0044699 // GO:0032318 // GO:0044459 // GO:0005515 // GO:0006468 // GO:0007165 // GO:0022402 // GO:0017048 // GO:0010628 // GO:0009966 // GO:0045860 // GO:0031399 // GO:0044237 // GO:0044238 // GO:0042127 // GO:0016020 // GO:0044464 // GO:0031267 // GO:0010646 // GO:0010562 // GO:0060255 // GO:0007264 // GO:0007…	0
TRINITY_DN88247	no annotation	6-pyruvoyl tetrahydrobiopterin synthase (Fragment)	GO:0008652 // GO:0051234 // GO:0009110 // GO:0003874 // GO:0044699 // GO:0009987 // GO:0005515 // GO:0048731 // GO:0007275 // GO:0018130 // GO:1901362 // GO:1901360 // GO:0044237 // GO:0044238 // GO:0006897 // GO:0044464 // GO:0043231 // GO:0016835 // GO:0019752 // GO:0006766 // GO:0006767 // GO:0006760 // GO:0016838 // GO:0051188 // GO:0042559 // GO:0042558 // GO:0046394 // GO:0051186 // GO:0046…	0
TRINITY_DN88270	Gamma-glutamyltranspeptidase 1	Gamma glutamyl transpeptidase	GO:0009063 // GO:0043603 // GO:0042221 // GO:0019752 // GO:0072337 // GO:0009987 // GO:0034635 // GO:0035443 // GO:0005615 // GO:0009410 // GO:0034220 // GO:0006857 // GO:0044237 // GO:0044238 // GO:0016020 // GO:0044464 // GO:1901565 // GO:0015711 // GO:0048046 // GO:0006518 // GO:0046395 // GO:0006820 // GO:0043436 // GO:0006082 // GO:0016740 // GO:0044281 // GO:0016746 // GO:0044282 // GO:0005…	0
TRINITY_DN88276	omega class glutathione-s-transferase	Glutathione transferase omega-1	GO:0015038 // GO:0044711 // GO:0044710 // GO:0042364 // GO:0030613 // GO:0046394 // GO:0070887 // GO:0042178 // GO:0015036 // GO:0015037 // GO:0006805 // GO:0051716 // GO:0010035 // GO:1901576 // GO:0050610 // GO:0042221 // GO:0043436 // GO:0009110 // GO:0071466 // GO:0006807 // GO:0019752 // GO:0019852 // GO:0005737 // GO:0016648 // GO:0016740 // GO:0044281 // GO:0044283 // GO:0016667 // GO:0016…	0
TRINITY_DN88300	no annotation	Guanine nucleotide-binding protein subunit beta	GO:0044237 // GO:0051276 // GO:0046130 // GO:0043226 // GO:0009119 // GO:0046039 // GO:0010941 // GO:0009116 // GO:0009117 // GO:0044699 // GO:0009987 // GO:0009199 // GO:0005516 // GO:0044459 // GO:0005515 // GO:0072507 // GO:0072503 // GO:0019693 // GO:0007165 // GO:0007166 // GO:0006195 // GO:1901361 // GO:1901360 // GO:0008080 // GO:0007186 // GO:0009207 // GO:0009205 // GO:0009203 // GO:0005…	0
TRINITY_DN88303	no annotation	Integrase core domain containing protein	GO:0015074 // GO:0044710 // GO:0097159 // GO:0090304 // GO:0006807 // GO:0005488 // GO:0046483 // GO:0009987 // GO:0044260 // GO:0006139 // GO:0006259 // GO:1901363 // GO:1901360 // GO:0044237 // GO:0044238 // GO:0008150 // GO:0043170 // GO:0008152 // GO:0071704 // GO:0034641 // GO:0006725 // GO:0003674 // GO:0003676	0
TRINITY_DN88309	CRAL-TRIO domain containing protein	Phosphatidylinositol transfer protein SEC14, putative	GO:0048869 // GO:0016787 // GO:0051234 // GO:0016918 // GO:0023052 // GO:0005488 // GO:0044699 // GO:0009987 // GO:0008289 // GO:0005575 // GO:0008152 // GO:0044700 // GO:0051179 // GO:0003824 // GO:0032502 // GO:0030154 // GO:0044297 // GO:0007267 // GO:0006810 // GO:0008150 // GO:0019840 // GO:0005215 // GO:0044464 // GO:0019842 // GO:0045165 // GO:0045168 // GO:0005501 // GO:0003674 // GO:0005…	0
TRINITY_DN88331	5'-nucleotidase domain-containing protein 1	Cytosolic IMP-GMP specific 5'-nucleotidase	GO:0042578 // GO:0044710 // GO:0016791 // GO:0097159 // GO:0019637 // GO:0045335 // GO:0043167 // GO:0030139 // GO:0043169 // GO:0006807 // GO:0005739 // GO:0009117 // GO:0000166 // GO:0005737 // GO:0044281 // GO:0005488 // GO:0046483 // GO:0055086 // GO:0009987 // GO:0031988 // GO:1901265 // GO:0006139 // GO:0006796 // GO:0006793 // GO:0016311 // GO:0006753 // GO:0043231 // GO:0016787 // GO:1901…	0
TRINITY_DN88339	methionine aminopeptidase	Methionyl aminopeptidase	GO:0005840 // GO:0070006 // GO:0010608 // GO:0031365 // GO:0051604 // GO:0009987 // GO:0070084 // GO:0070085 // GO:0004177 // GO:0010556 // GO:1901363 // GO:0005975 // GO:0044237 // GO:0044238 // GO:0010629 // GO:0044464 // GO:0065007 // GO:0032991 // GO:0008270 // GO:0060255 // GO:0046914 // GO:0016740 // GO:0080090 // GO:0022626 // GO:0003729 // GO:0003723 // GO:0006508 // GO:0005575 // GO:0043…	0
TRINITY_DN88346	no annotation	Wdr75 protein (Fragment)	GO:0044464 // GO:0043226 // GO:0044424 // GO:0043229 // GO:0005575 // GO:0005634 // GO:0043231 // GO:0043227 // GO:0005622 // GO:0005623	0
TRINITY_DN88350	THUMP domain-containing protein 1	THUMP domain-containing protein 1	GO:1901363 // GO:0003723 // GO:0003674 // GO:0003676 // GO:0097159 // GO:0005575 // GO:0005488 // GO:0008150	0
TRINITY_DN88359	ATP-binding domain-containing protein 4	Meiotically up-regulated gene 71 protein	GO:0044710 // GO:0051321 // GO:0030554 // GO:0090305 // GO:0090304 // GO:0043227 // GO:0000003 // GO:0043167 // GO:0043168 // GO:0006807 // GO:0032553 // GO:0000166 // GO:0005737 // GO:0035639 // GO:0005488 // GO:0032559 // GO:0046483 // GO:0044699 // GO:0032555 // GO:0009987 // GO:0007126 // GO:0032550 // GO:0001882 // GO:1901265 // GO:0006139 // GO:0036094 // GO:0005575 // GO:0005634 // GO:0043…	0
TRINITY_DN88363	DNA polymerase kappa, partial	no annotation	no annotation	0
TRINITY_DN88383	no annotation	Protein HH114	GO:0005575 // GO:0003674 // GO:0008150	0
TRINITY_DN88385	no annotation	Vacuolar protein sorting-associated protein 41 homolog	GO:0043473 // GO:0051236 // GO:0051234 // GO:0044710 // GO:0043167 // GO:0043474 // GO:0015031 // GO:0043324 // GO:0044711 // GO:0019438 // GO:0008104 // GO:0033060 // GO:0006726 // GO:0051641 // GO:0046158 // GO:0043169 // GO:0050657 // GO:0006810 // GO:0051649 // GO:0044249 // GO:0044550 // GO:0006886 // GO:0005488 // GO:0046483 // GO:0044699 // GO:0044707 // GO:0009987 // GO:1901360 // GO:0010…	0
TRINITY_DN88392	no annotation	Carboxypeptidase A	GO:0044710 // GO:0044238 // GO:0043167 // GO:0043169 // GO:0005488 // GO:0006508 // GO:0016787 // GO:0070011 // GO:0003824 // GO:0008233 // GO:0008235 // GO:0008237 // GO:0008238 // GO:0004180 // GO:0004181 // GO:0008150 // GO:0043170 // GO:0008152 // GO:0071704 // GO:0019538 // GO:0008270 // GO:0003674 // GO:0046872 // GO:0046914	0
TRINITY_DN88400	CAS1 domain-containing protein 1, partial	CAS1 domain-containing protein 1	GO:0016787 // GO:0005737 // GO:0016740 // GO:0005488 // GO:0071669 // GO:0009987 // GO:0005515 // GO:0044085 // GO:0071840 // GO:0005575 // GO:0043231 // GO:0005794 // GO:0042546 // GO:0003824 // GO:0044424 // GO:0070882 // GO:0031224 // GO:0071554 // GO:0016020 // GO:0016021 // GO:0008150 // GO:0008152 // GO:0044425 // GO:0044444 // GO:0044464 // GO:0071843 // GO:0003674 // GO:0043227 // GO:0043…	0
TRINITY_DN88432	reverse transcriptase-like protein, partial	RNA-directed DNA polymerase from mobile element jockey	GO:0044710 // GO:0006259 // GO:0009058 // GO:0097159 // GO:0090304 // GO:0006807 // GO:0034061 // GO:0044249 // GO:0016740 // GO:0005488 // GO:0046483 // GO:0009987 // GO:0003723 // GO:0044260 // GO:0006139 // GO:0006278 // GO:0003964 // GO:1901363 // GO:1901360 // GO:0003824 // GO:0034641 // GO:0071704 // GO:0044237 // GO:0044238 // GO:0008150 // GO:0043170 // GO:0008152 // GO:1901576 // GO:0009…	0
TRINITY_DN88433	Crossover junction endonuclease MUS81	no annotation	no annotation	0
TRINITY_DN88446	Myosin light chain kinase, smooth muscle, partial	no annotation	no annotation	0
TRINITY_DN88460	LOC779517 protein	no annotation	no annotation	0
TRINITY_DN88479	Major facilitator superfamily domain-containing protein 6, partial	no annotation	no annotation	0
TRINITY_DN88491	CTLDcp3	no annotation	no annotation	0
TRINITY_DN88504	no annotation	Nucleoporin NUP53	GO:0051236 // GO:0051234 // GO:0015031 // GO:0044422 // GO:0031975 // GO:0008104 // GO:0050658 // GO:0045111 // GO:0050657 // GO:0006810 // GO:0055085 // GO:0009987 // GO:0008150 // GO:0006403 // GO:0043229 // GO:0031090 // GO:0043234 // GO:0005635 // GO:0005634 // GO:0043231 // GO:0043232 // GO:0005856 // GO:0012505 // GO:0005886 // GO:0045184 // GO:0051028 // GO:0051179 // GO:0031965 // GO:0031…	0
TRINITY_DN88515	no annotation	CG6969, isoform B	GO:0043473 // GO:0060966 // GO:0044711 // GO:0044710 // GO:0050794 // GO:0043474 // GO:0043324 // GO:0044550 // GO:0060968 // GO:0060969 // GO:0097159 // GO:0033060 // GO:0060967 // GO:0046158 // GO:0019438 // GO:0006979 // GO:0046152 // GO:0044249 // GO:0005737 // GO:0050896 // GO:0005488 // GO:0046483 // GO:0044699 // GO:0050789 // GO:0009987 // GO:0006950 // GO:0004601 // GO:0016491 // GO:0065…	0
TRINITY_DN88527	no annotation	Protein quiver	GO:0009897 // GO:0045938 // GO:0031225 // GO:0031644 // GO:0044057 // GO:0051239 // GO:0042753 // GO:0042752 // GO:0034235 // GO:0050789 // GO:2000241 // GO:0031224 // GO:0050896 // GO:0005488 // GO:0007623 // GO:0044699 // GO:0009986 // GO:0008289 // GO:0044459 // GO:0042745 // GO:0008150 // GO:0042749 // GO:0051861 // GO:0043234 // GO:0048520 // GO:0051240 // GO:0044708 // GO:0048584 // GO:0048…	0
TRINITY_DN88529	anion exchange protein 2, slc4a2	Slc4a1 protein	GO:0015075 // GO:0051234 // GO:0006820 // GO:0008509 // GO:0006810 // GO:0016021 // GO:0055085 // GO:0009987 // GO:0005575 // GO:0022857 // GO:0051179 // GO:0015301 // GO:0044425 // GO:0031224 // GO:0022891 // GO:0022892 // GO:0006811 // GO:0008150 // GO:0005215 // GO:0034220 // GO:0003674 // GO:0016020 // GO:0022804 // GO:0005452 // GO:0015297 // GO:0015291	0
TRINITY_DN88530	no annotation	DNA repair protein RAD51 homolog 3	GO:0006200 // GO:0051276 // GO:0046130 // GO:0090305 // GO:0090304 // GO:0009119 // GO:0046034 // GO:0009116 // GO:0009117 // GO:0007049 // GO:0032559 // GO:0044699 // GO:0016889 // GO:0009987 // GO:0009199 // GO:0032550 // GO:0001882 // GO:0001883 // GO:0019693 // GO:0022403 // GO:0022402 // GO:0046128 // GO:1901363 // GO:1901361 // GO:1901360 // GO:0009207 // GO:0009205 // GO:0009203 // GO:0044…	0
TRINITY_DN88569	Triple functional domain protein, partial	MCF.2 cell line derived transforming sequence (Fragment)	GO:0051056 // GO:0048869 // GO:0030695 // GO:0023052 // GO:0030154 // GO:0031175 // GO:0019222 // GO:0050789 // GO:0046578 // GO:0035023 // GO:0007399 // GO:0030030 // GO:0050896 // GO:0005488 // GO:0048468 // GO:0044699 // GO:0009987 // GO:0008289 // GO:0008150 // GO:0005088 // GO:0005089 // GO:0071840 // GO:0007275 // GO:0030182 // GO:0005575 // GO:0005083 // GO:0007165 // GO:0005085 // GO:0044…	0
TRINITY_DN88570	no annotation	Vacuolar-sorting protein SNF8	GO:0043328 // GO:0051276 // GO:0090304 // GO:0008104 // GO:2001141 // GO:0051603 // GO:0072666 // GO:0033036 // GO:0072665 // GO:0006508 // GO:0044451 // GO:0044428 // GO:0044699 // GO:0061024 // GO:0009987 // GO:0034613 // GO:0005515 // GO:0010556 // GO:0022403 // GO:0022402 // GO:0018130 // GO:1901363 // GO:1901362 // GO:1901360 // GO:0007049 // GO:0031902 // GO:0043632 // GO:0044237 // GO:0044…	0
TRINITY_DN88582	unnamed protein product	Ribonucleoside-diphosphate reductase large subunit	GO:0002119 // GO:0044237 // GO:0090304 // GO:0040012 // GO:0097202 // GO:0006919 // GO:0040017 // GO:0051603 // GO:0043281 // GO:0010941 // GO:0009116 // GO:0009117 // GO:0033261 // GO:0006508 // GO:0032559 // GO:0044699 // GO:0009211 // GO:0032555 // GO:0009987 // GO:0009212 // GO:0032550 // GO:0001882 // GO:0032553 // GO:0048731 // GO:0016728 // GO:0010556 // GO:0007275 // GO:0006275 // GO:0016…	0
TRINITY_DN88586	no annotation	DNA replication factor C subunit Rfc5, putative	GO:0005875 // GO:0009144 // GO:0006200 // GO:0044237 // GO:0051276 // GO:0046130 // GO:0090304 // GO:0009119 // GO:0033170 // GO:0046034 // GO:0009116 // GO:0009117 // GO:0007049 // GO:0032559 // GO:0044699 // GO:0032555 // GO:0009987 // GO:0009199 // GO:0032550 // GO:0001882 // GO:0001883 // GO:0048731 // GO:0003887 // GO:0006271 // GO:0007275 // GO:0060249 // GO:0019693 // GO:0019637 // GO:0022…	0
TRINITY_DN88620	no annotation	Matrix metalloproteinase 24 preproprotein (Predicted)	GO:0030574 // GO:2000112 // GO:0040011 // GO:0042221 // GO:0070482 // GO:0051604 // GO:0006355 // GO:0044699 // GO:0009987 // GO:0001071 // GO:0048731 // GO:0004175 // GO:0048732 // GO:0007275 // GO:0007560 // GO:0001554 // GO:0007276 // GO:0007163 // GO:0009790 // GO:0009791 // GO:0009792 // GO:0009798 // GO:0044236 // GO:0044237 // GO:0044238 // GO:0051591 // GO:0009719 // GO:0009653 // GO:0010…	0
TRINITY_DN88630	HIF prolyl hydroxylase	Egl nine 1-like protein	GO:0060711 // GO:0031545 // GO:0000302 // GO:0031543 // GO:0042221 // GO:0070482 // GO:0071731 // GO:0061384 // GO:0060411 // GO:0061383 // GO:0044699 // GO:0031406 // GO:0048731 // GO:0001701 // GO:0007275 // GO:0048738 // GO:0009790 // GO:0009792 // GO:0055114 // GO:0031418 // GO:0009653 // GO:0010556 // GO:0044464 // GO:0033483 // GO:0055008 // GO:0008270 // GO:0048644 // GO:0060412 // GO:0014…	0
TRINITY_DN88634	no annotation	28S ribosomal protein S29, mitochondrial	GO:0012501 // GO:0044710 // GO:0005840 // GO:0050794 // GO:0006412 // GO:0044237 // GO:0031974 // GO:0044260 // GO:0043067 // GO:0071841 // GO:0036293 // GO:0006996 // GO:0010941 // GO:0005515 // GO:0050789 // GO:0044391 // GO:0044249 // GO:0005737 // GO:0006915 // GO:0008637 // GO:0005488 // GO:0044428 // GO:0031981 // GO:0044267 // GO:0005759 // GO:0009987 // GO:0006950 // GO:0005739 // GO:0010…	0
TRINITY_DN88642	no annotation	SPARC-related modular calcium-binding protein 1	GO:0009897 // GO:0048869 // GO:0010647 // GO:0030513 // GO:0030510 // GO:0048863 // GO:0048864 // GO:0023052 // GO:0030154 // GO:0051093 // GO:0043167 // GO:0043169 // GO:0043168 // GO:0005515 // GO:0050789 // GO:0043394 // GO:0030718 // GO:0019827 // GO:0050896 // GO:0005488 // GO:0048468 // GO:0044699 // GO:0048856 // GO:0043395 // GO:0009987 // GO:0009986 // GO:0044459 // GO:0031012 // GO:0065…	0
TRINITY_DN88689	clathrin light chain	no annotation	no annotation	0
TRINITY_DN88696	no annotation	Sug, isoform C	GO:0051234 // GO:0055085 // GO:0044699 // GO:0008340 // GO:0009987 // GO:0044707 // GO:0051179 // GO:0010259 // GO:0008150 // GO:0044425 // GO:0032502 // GO:0032501 // GO:0007275 // GO:0031224 // GO:0005575 // GO:0016020 // GO:0016021 // GO:0007568 // GO:0006810	0
TRINITY_DN88707	AAEL004266-PA	Cleavage and polyadenylation specificity factor subunit 5	GO:0006369 // GO:0005849 // GO:0006366 // GO:0090305 // GO:0090304 // GO:0043227 // GO:0042803 // GO:0016881 // GO:0044451 // GO:0009987 // GO:0005515 // GO:0018130 // GO:1901363 // GO:1901362 // GO:1901360 // GO:0043631 // GO:0044237 // GO:0044238 // GO:0005575 // GO:0008380 // GO:0006461 // GO:0044464 // GO:0032991 // GO:0006464 // GO:0017091 // GO:0031974 // GO:0046983 // GO:0019438 // GO:0003…	0
TRINITY_DN88710	no annotation	Putative ATP-dependent RNA helicase DHX37	GO:0016462 // GO:0016787 // GO:0016818 // GO:0017111 // GO:0016817 // GO:0003674 // GO:0003824 // GO:0008150 // GO:0004386 // GO:0008152	0
TRINITY_DN88745	Importin subunit alpha-4	Importin subunit alpha	GO:0051169 // GO:0040011 // GO:0008104 // GO:0042221 // GO:0006810 // GO:0016032 // GO:0051806 // GO:0005048 // GO:0044699 // GO:0009987 // GO:0005515 // GO:0044743 // GO:0007165 // GO:0007166 // GO:0043234 // GO:0044744 // GO:0016020 // GO:0016021 // GO:0005635 // GO:0032991 // GO:0034504 // GO:0006607 // GO:0006606 // GO:0006605 // GO:0005488 // GO:0022414 // GO:0022415 // GO:0031975 // GO:0031…	0
TRINITY_DN88764	uncharacterized protein Dana_GF11367, isoform E	Lysophosphatidic acid acyltransferase theta	GO:0016740 // GO:0016746 // GO:0003674 // GO:0003824 // GO:0008150 // GO:0008152	0
TRINITY_DN88781	peritrophin-44-like protein	no annotation	no annotation	0
TRINITY_DN88811	no annotation	Protein phosphatase 1 regulatory subunit 3	GO:0006091 // GO:0042221 // GO:0044699 // GO:0009987 // GO:2000467 // GO:2000465 // GO:0005515 // GO:0070873 // GO:0010557 // GO:0070875 // GO:0005979 // GO:0055114 // GO:0005975 // GO:0005976 // GO:0005977 // GO:0044237 // GO:0044238 // GO:0065007 // GO:0010556 // GO:0044464 // GO:0030247 // GO:0060255 // GO:0019902 // GO:0019903 // GO:0010962 // GO:0044042 // GO:0015980 // GO:0050896 // GO:0080…	0
TRINITY_DN88826	no annotation	CDNA FLJ51288, highly similar to Kinesin heavy chain	no annotation	0
TRINITY_DN88834	no annotation	Vesicle transport protein SEC20	GO:0044237 // GO:0008104 // GO:0010942 // GO:0010941 // GO:0006810 // GO:0061024 // GO:0061025 // GO:0009987 // GO:0005515 // GO:0005575 // GO:0016020 // GO:0016021 // GO:0000139 // GO:0044464 // GO:0032991 // GO:0043231 // GO:0048284 // GO:0005783 // GO:0031975 // GO:0031300 // GO:0031301 // GO:0060548 // GO:0043234 // GO:0016192 // GO:0048522 // GO:0048523 // GO:0005794 // GO:0031967 // GO:0090…	0
TRINITY_DN88843	no annotation	DUF1682 family protein	GO:0071216 // GO:0009790 // GO:0051234 // GO:0005783 // GO:0055065 // GO:0044351 // GO:0023052 // GO:0009607 // GO:0043167 // GO:0043169 // GO:0042592 // GO:0033554 // GO:0050789 // GO:0005737 // GO:0050896 // GO:0005488 // GO:0044699 // GO:0009987 // GO:0006950 // GO:0065007 // GO:0072507 // GO:0007275 // GO:0005575 // GO:0016192 // GO:0043231 // GO:0048878 // GO:0044700 // GO:0009791 // GO:0051…	0
TRINITY_DN88847	BRCA1-associated RING domain protein 1	no annotation	no annotation	0
TRINITY_DN88848	no annotation	Carboxypeptidase	GO:0006325 // GO:0044710 // GO:0009057 // GO:0044237 // GO:0051276 // GO:0009056 // GO:0044238 // GO:0043167 // GO:0006996 // GO:0043169 // GO:0018393 // GO:0043412 // GO:0018394 // GO:0044248 // GO:0050896 // GO:0005488 // GO:0044267 // GO:0009987 // GO:0030163 // GO:0071842 // GO:0044260 // GO:0006508 // GO:0071840 // GO:0016569 // GO:0016568 // GO:0005575 // GO:0005576 // GO:0005615 // GO:0006…	0
TRINITY_DN88849	no annotation	Target of EGR1 protein 1	GO:0005488 // GO:0044464 // GO:0043226 // GO:0046914 // GO:0008270 // GO:0003674 // GO:0003676 // GO:0097159 // GO:0044424 // GO:0043229 // GO:0043167 // GO:0005575 // GO:0043169 // GO:1901363 // GO:0046872 // GO:0005634 // GO:0043231 // GO:0043227 // GO:0005622 // GO:0005623	0
TRINITY_DN88870	Bromodomain-containing protein 7	no annotation	no annotation	0
TRINITY_DN88875	no annotation	Alkylglycerol monooxygenase	GO:0042175 // GO:0044711 // GO:0044710 // GO:0005783 // GO:0008610 // GO:0046394 // GO:0031224 // GO:0044707 // GO:0005789 // GO:0044432 // GO:0004497 // GO:0043167 // GO:0043169 // GO:0043436 // GO:0018904 // GO:0007568 // GO:0032787 // GO:0019752 // GO:0044249 // GO:0005737 // GO:0044444 // GO:0044281 // GO:0044283 // GO:0044699 // GO:0006633 // GO:0009987 // GO:0006631 // GO:0016053 // GO:0016…	0
TRINITY_DN88884	AGAP000325-PA-like protein	Kars protein	GO:0002119 // GO:0043234 // GO:0040010 // GO:0090304 // GO:0015960 // GO:0040014 // GO:0015965 // GO:0040018 // GO:1901293 // GO:0009117 // GO:0019752 // GO:0032559 // GO:0044699 // GO:0032555 // GO:0009987 // GO:0032550 // GO:0031406 // GO:0001882 // GO:0032553 // GO:0006796 // GO:0007275 // GO:0065007 // GO:0009790 // GO:0009791 // GO:0009792 // GO:1901363 // GO:1901362 // GO:1901360 // GO:0045…	0
TRINITY_DN88910	no annotation	Ras-like protein family member 11B	GO:0045893 // GO:0051270 // GO:0009058 // GO:0046130 // GO:0090304 // GO:0009119 // GO:0046039 // GO:0019001 // GO:0050766 // GO:0019003 // GO:0050764 // GO:0009116 // GO:0009117 // GO:0050877 // GO:0006355 // GO:0006935 // GO:0044699 // GO:0032555 // GO:0009987 // GO:0009199 // GO:0032550 // GO:0001882 // GO:0001883 // GO:0007169 // GO:0010556 // GO:0010557 // GO:0007275 // GO:0019693 // GO:0001…	0
TRINITY_DN88922	no annotation	LOC100145567 protein (Fragment)	no annotation	0
TRINITY_DN88925	no annotation	Cytoplasmic asparaginase I	GO:0044710 // GO:0016811 // GO:0016810 // GO:0009056 // GO:0019637 // GO:0009066 // GO:0016298 // GO:0043603 // GO:0043436 // GO:0006807 // GO:0019752 // GO:0004622 // GO:0006520 // GO:0004620 // GO:0044281 // GO:0009987 // GO:0006796 // GO:0006793 // GO:0052689 // GO:1901564 // GO:0016787 // GO:0003847 // GO:0016788 // GO:0003824 // GO:0044255 // GO:0044237 // GO:0044238 // GO:0008150 // GO:0008…	0
TRINITY_DN88930	no annotation	Probable glutathione peroxidase 8	GO:0042631 // GO:0000302 // GO:0042221 // GO:0044699 // GO:0009987 // GO:0048731 // GO:0046686 // GO:0007275 // GO:0007165 // GO:0009790 // GO:0009791 // GO:0009793 // GO:0009415 // GO:0009414 // GO:0016020 // GO:0016021 // GO:0009651 // GO:0009719 // GO:0010154 // GO:0044464 // GO:0009991 // GO:0071495 // GO:0071496 // GO:0022414 // GO:0071214 // GO:0071215 // GO:0009725 // GO:0050896 // GO:0048…	0
TRINITY_DN88942	F091117_1 cytochrome P450	no annotation	no annotation	0
TRINITY_DN88955	AAEL010469-PA	Torso-like, isoform B	no annotation	0
TRINITY_DN88998	no annotation	Rpe protein	GO:0016857 // GO:0016854 // GO:0016853 // GO:0051186 // GO:0009056 // GO:0019637 // GO:0044710 // GO:0043167 // GO:0043169 // GO:0006807 // GO:0030246 // GO:0009117 // GO:0005996 // GO:0005737 // GO:0006098 // GO:0019362 // GO:0044281 // GO:0046483 // GO:0055086 // GO:0019320 // GO:0019321 // GO:0006739 // GO:1901360 // GO:0016052 // GO:0019318 // GO:0006139 // GO:0006796 // GO:0072524 // GO:0006…	0
TRINITY_DN89003	no annotation	Transcription factor A, mitochondrial	GO:0045893 // GO:0090304 // GO:0044260 // GO:0005759 // GO:0009987 // GO:0007005 // GO:0010556 // GO:0010557 // GO:0009295 // GO:0001067 // GO:0018130 // GO:1901363 // GO:1901362 // GO:1901360 // GO:0042645 // GO:0044237 // GO:0044238 // GO:0044464 // GO:0034621 // GO:0034622 // GO:0060255 // GO:0045935 // GO:0031974 // GO:0031072 // GO:0043623 // GO:0080090 // GO:2001141 // GO:0006355 // GO:0006…	0
TRINITY_DN89043	no annotation	KTI12 homolog	GO:0006200 // GO:0046130 // GO:0090304 // GO:0009119 // GO:0046034 // GO:0009116 // GO:0009117 // GO:0006355 // GO:0032559 // GO:0016887 // GO:0032555 // GO:0009987 // GO:0009199 // GO:0032550 // GO:0072523 // GO:0001882 // GO:0032553 // GO:0010556 // GO:0009451 // GO:0019693 // GO:0018130 // GO:1901265 // GO:0006195 // GO:1901363 // GO:1901362 // GO:1901361 // GO:1901360 // GO:0009207 // GO:0009…	0
TRINITY_DN89094	ribonuclease HI	TRAS5 protein (Fragment)	GO:0044710 // GO:0006259 // GO:0009058 // GO:0097159 // GO:0090304 // GO:0006807 // GO:0034061 // GO:0044249 // GO:0016740 // GO:0005488 // GO:0046483 // GO:0009987 // GO:0003723 // GO:0044260 // GO:0006139 // GO:0006278 // GO:0003964 // GO:1901363 // GO:1901360 // GO:0003824 // GO:0034641 // GO:0071704 // GO:0044237 // GO:0044238 // GO:0008150 // GO:0043170 // GO:0008152 // GO:1901576 // GO:0009…	0
TRINITY_DN89116	Talin-1	no annotation	no annotation	0
TRINITY_DN89134	no annotation	Pre-mRNA-splicing factor prp46	GO:0002684 // GO:0002682 // GO:0005681 // GO:0050832 // GO:0042221 // GO:0010941 // GO:0007049 // GO:0044699 // GO:0008380 // GO:0009987 // GO:0005515 // GO:0048731 // GO:0006468 // GO:0007275 // GO:0007165 // GO:0009790 // GO:0009791 // GO:0009793 // GO:0016905 // GO:0006793 // GO:1901360 // GO:0071322 // GO:0000375 // GO:0050778 // GO:0005575 // GO:0044238 // GO:0050776 // GO:0048825 // GO:0032…	0
TRINITY_DN89138	dTDP-glucose 4,6-dehydratase, partial	NAD dependent epimerase/reductase-related protein	GO:0016857 // GO:0016854 // GO:0016853 // GO:0003978 // GO:1901135 // GO:0097159 // GO:0019637 // GO:0044710 // GO:0009064 // GO:0043436 // GO:0006807 // GO:0009117 // GO:0000166 // GO:0019752 // GO:0006139 // GO:0006520 // GO:0016740 // GO:0005488 // GO:0048037 // GO:0046483 // GO:0055086 // GO:0009987 // GO:1901360 // GO:1901605 // GO:0016491 // GO:1901265 // GO:0047024 // GO:0006796 // GO:0006…	0
TRINITY_DN89154	no annotation	Arginyl-tRNA--protein transferase 1	GO:0044710 // GO:0009056 // GO:0006511 // GO:0051603 // GO:0043412 // GO:0005737 // GO:0016740 // GO:0016746 // GO:0044267 // GO:0009987 // GO:0030163 // GO:0044260 // GO:0006508 // GO:0004057 // GO:0005575 // GO:0005634 // GO:0043231 // GO:0006464 // GO:0044248 // GO:0044464 // GO:0003824 // GO:0044424 // GO:0043632 // GO:0044237 // GO:0044238 // GO:0008150 // GO:0043170 // GO:0008152 // GO:0071…	0
TRINITY_DN89167	no annotation	26S proteasome non-ATPase regulatory subunit 14	GO:0002119 // GO:0040011 // GO:0051603 // GO:0006810 // GO:0072331 // GO:0010259 // GO:0007275 // GO:0046898 // GO:0009790 // GO:0009791 // GO:0009792 // GO:0005875 // GO:0005975 // GO:0009058 // GO:0031399 // GO:0031398 // GO:0010950 // GO:0031396 // GO:0010952 // GO:0019318 // GO:0009853 // GO:0034621 // GO:0034622 // GO:0006511 // GO:0046395 // GO:0043436 // GO:0050896 // GO:0022624 // GO:0006…	0
TRINITY_DN89169	no annotation	L-asparaginase/GlutRNAGln amidotransferase subunit D	GO:0071704 // GO:0016787 // GO:0006520 // GO:0044710 // GO:0044281 // GO:0009987 // GO:0016810 // GO:0003674 // GO:0006082 // GO:0003824 // GO:0008150 // GO:0016740 // GO:0004067 // GO:0044237 // GO:0044238 // GO:0043436 // GO:0006807 // GO:0008152 // GO:1901564 // GO:0016811 // GO:0019752	0
TRINITY_DN89172	BUD31 homolog	Protein BUD31 homolog	GO:0002119 // GO:0005686 // GO:0090304 // GO:0008150 // GO:2001141 // GO:0033036 // GO:0044699 // GO:0040021 // GO:0009987 // GO:0048731 // GO:0010259 // GO:0007275 // GO:0007276 // GO:0007163 // GO:0040022 // GO:0022402 // GO:0019915 // GO:0009790 // GO:0009791 // GO:0009792 // GO:1901360 // GO:0044237 // GO:0044238 // GO:0008380 // GO:0044464 // GO:0065007 // GO:0010556 // GO:0032991 // GO:0040…	0
TRINITY_DN89173	Maltase 1, partial	Maltase 1	GO:0044422 // GO:0015811 // GO:0022892 // GO:0019752 // GO:0072337 // GO:0044429 // GO:0009987 // GO:0044459 // GO:0005515 // GO:0006811 // GO:0005975 // GO:0034220 // GO:0044237 // GO:0044238 // GO:0022891 // GO:0016020 // GO:0016021 // GO:0044464 // GO:0015711 // GO:0015075 // GO:0031975 // GO:0046982 // GO:0006820 // GO:0043436 // GO:0044281 // GO:0005773 // GO:0005774 // GO:0005575 // GO:0043…	0
TRINITY_DN89178	uncharacterized protein Dyak_GE28406, partial	CLIPD1 protein (Fragment)	GO:0044710 // GO:0051239 // GO:0050818 // GO:0004252 // GO:0050817 // GO:0061041 // GO:0050789 // GO:0042060 // GO:0050896 // GO:0044699 // GO:0006950 // GO:0065007 // GO:0006508 // GO:0004175 // GO:0005575 // GO:0005576 // GO:0005615 // GO:0016787 // GO:0070011 // GO:0032101 // GO:0044707 // GO:0065008 // GO:0048583 // GO:0003824 // GO:0032501 // GO:0008233 // GO:0044421 // GO:0008236 // GO:0044…	0
TRINITY_DN89180	GF13552	OCIA domain-containing protein 1	GO:0009790 // GO:0030097 // GO:0005515 // GO:0005737 // GO:0055037 // GO:0005488 // GO:0044699 // GO:0048568 // GO:0005773 // GO:0035166 // GO:0035167 // GO:0035162 // GO:0005739 // GO:0048731 // GO:0048732 // GO:0007275 // GO:0005575 // GO:0043231 // GO:0048856 // GO:0005794 // GO:0009791 // GO:0044707 // GO:0002376 // GO:0002164 // GO:0044425 // GO:0044424 // GO:0032501 // GO:0031224 // GO:0016…	0
TRINITY_DN89200	Rabenosyn-5	no annotation	no annotation	0
TRINITY_DN89214	no annotation	CG12194, isoform A	GO:0051234 // GO:0044710 // GO:0050136 // GO:0019107 // GO:0008375 // GO:0003954 // GO:0006810 // GO:0004379 // GO:0016661 // GO:0016662 // GO:0016740 // GO:0055085 // GO:0016746 // GO:0009987 // GO:0016491 // GO:0016410 // GO:0005575 // GO:0016192 // GO:0016787 // GO:0055114 // GO:0016758 // GO:0022857 // GO:0051179 // GO:0016966 // GO:0044425 // GO:0016779 // GO:0031224 // GO:0016747 // GO:0016…	0
TRINITY_DN89217	Ecdysteroid UDP-glucosyltransferase	UDP glucuronosyltransferase 2 family polypeptide b1 short isoform	GO:0016740 // GO:0016757 // GO:0016758 // GO:0003674 // GO:0003824 // GO:0008150 // GO:0008152	0
TRINITY_DN89219	no annotation	Dihydrouridine synthase domain containing protein	GO:0005488 // GO:0003674 // GO:0003677 // GO:0003676 // GO:0097159 // GO:1901363	0
TRINITY_DN89245	no annotation	PR domain zinc finger protein 5	GO:0045892 // GO:0051276 // GO:0090304 // GO:0032259 // GO:0035601 // GO:0009987 // GO:0005515 // GO:0010556 // GO:0034968 // GO:0010558 // GO:0001067 // GO:0018130 // GO:1901363 // GO:1901362 // GO:1901360 // GO:0044237 // GO:0044238 // GO:0000976 // GO:0065007 // GO:0044464 // GO:0008270 // GO:0051567 // GO:0060255 // GO:0046914 // GO:0045934 // GO:0019438 // GO:0080090 // GO:2001141 // GO:0006…	0
TRINITY_DN89246	ADP ribosylation factor 4	ADP-ribosylation factor 4	GO:0006486 // GO:0002119 // GO:0055044 // GO:0009058 // GO:0046130 // GO:0006497 // GO:0040010 // GO:0040011 // GO:0008104 // GO:0009119 // GO:0046039 // GO:0031365 // GO:0019001 // GO:0009116 // GO:0009117 // GO:0042303 // GO:0044699 // GO:0032555 // GO:0009987 // GO:0009199 // GO:0032550 // GO:0070085 // GO:0001882 // GO:0032553 // GO:0007169 // GO:0046686 // GO:0007275 // GO:0043170 // GO:0019…	0
TRINITY_DN89255	no annotation	Nucleoporin Nup43	GO:0044422 // GO:0008104 // GO:0010827 // GO:0042221 // GO:0006810 // GO:0016032 // GO:0044699 // GO:0009987 // GO:0005515 // GO:0022403 // GO:0022402 // GO:0007166 // GO:0000279 // GO:0005975 // GO:0051049 // GO:0005575 // GO:0044238 // GO:0016020 // GO:0016021 // GO:0000236 // GO:0044464 // GO:0065007 // GO:0032991 // GO:0048285 // GO:0031975 // GO:0050896 // GO:0044281 // GO:0043234 // GO:0007…	0
TRINITY_DN89259	von willebrand factor type egf and pentraxin domain-containing protein	no annotation	no annotation	0
TRINITY_DN89277	endonuclease and reverse transcriptase-like protein	no annotation	no annotation	0
TRINITY_DN89288	no annotation	Mitochondrial import receptor subunit TOM40 homolog	GO:0071456 // GO:0044422 // GO:0006364 // GO:0005740 // GO:0040010 // GO:0090304 // GO:0008104 // GO:0040014 // GO:0040018 // GO:0032259 // GO:0044070 // GO:0070482 // GO:0022884 // GO:0044455 // GO:0006811 // GO:0044699 // GO:0005758 // GO:0009987 // GO:0034613 // GO:0007126 // GO:0007005 // GO:0007275 // GO:0009451 // GO:0019693 // GO:0022403 // GO:0022402 // GO:0018130 // GO:0009790 // GO:0009…	0
TRINITY_DN89298	no annotation	U3 small nucleolar RNA-associated protein 18 homolog	GO:0009790 // GO:0002119 // GO:0044710 // GO:1901360 // GO:0044237 // GO:0006364 // GO:0051234 // GO:0031974 // GO:0040010 // GO:0090304 // GO:0044428 // GO:0006807 // GO:0050789 // GO:0034470 // GO:0046483 // GO:0005730 // GO:0044699 // GO:0016070 // GO:0009987 // GO:0016072 // GO:0044260 // GO:0006139 // GO:0044085 // GO:0010467 // GO:0007275 // GO:0005575 // GO:0005634 // GO:0016192 // GO:0048…	0
TRINITY_DN89305	histone H1	no annotation	no annotation	0
TRINITY_DN89308	Tuberin	no annotation	no annotation	0
TRINITY_DN89336	no annotation	Cell division cycle protein 20 homolog	GO:0005680 // GO:0030071 // GO:0051603 // GO:0010556 // GO:0010557 // GO:0007275 // GO:0031399 // GO:0031398 // GO:0031397 // GO:0031396 // GO:0031410 // GO:2000241 // GO:0055103 // GO:0055106 // GO:0030163 // GO:0030162 // GO:0004402 // GO:0000922 // GO:0000780 // GO:0051438 // GO:0051439 // GO:0051436 // GO:0051437 // GO:0033597 // GO:1901576 // GO:1901575 // GO:0070727 // GO:0007059 // GO:0071…	0
TRINITY_DN89377	pteridine reductase	Pteridine reductase	GO:0044711 // GO:0044710 // GO:0008610 // GO:0051287 // GO:0046394 // GO:0097159 // GO:0004312 // GO:0016053 // GO:0004316 // GO:0042083 // GO:0008168 // GO:0043436 // GO:0032259 // GO:0016645 // GO:0048037 // GO:0000166 // GO:0019752 // GO:0044249 // GO:0047040 // GO:0016740 // GO:0005488 // GO:0016746 // GO:0004799 // GO:0006633 // GO:0009987 // GO:0006631 // GO:0016646 // GO:0016491 // GO:1901…	0
TRINITY_DN89399	no annotation	Hydroxyacyl-coenzyme A dehydrogenase, mitochondrial	GO:0032868 // GO:0009062 // GO:0042221 // GO:0019752 // GO:0048037 // GO:0070403 // GO:0005759 // GO:0009987 // GO:0050662 // GO:1901363 // GO:0055114 // GO:0019395 // GO:0051049 // GO:0051048 // GO:0044237 // GO:0044238 // GO:0016020 // GO:0051046 // GO:0051287 // GO:0009719 // GO:0065007 // GO:0044464 // GO:0010646 // GO:0036094 // GO:0010243 // GO:0090087 // GO:0003857 // GO:0051051 // GO:0046…	0
TRINITY_DN89408	Rab32	Ras-related protein Rab7	GO:0033060 // GO:0044711 // GO:0043324 // GO:0046130 // GO:0008104 // GO:0009119 // GO:0046039 // GO:0019001 // GO:0009116 // GO:0033036 // GO:0044699 // GO:0061024 // GO:0032555 // GO:0009987 // GO:0009199 // GO:0032550 // GO:0072523 // GO:0001882 // GO:0032553 // GO:0019693 // GO:0007165 // GO:0065007 // GO:0016462 // GO:0006195 // GO:0018130 // GO:1901363 // GO:1901362 // GO:1901361 // GO:1901…	0
TRINITY_DN89409	proliferating cell nuclear antigen	Proliferating cell nuclear antigen	GO:0006464 // GO:0045892 // GO:0000307 // GO:0051276 // GO:0090304 // GO:0000228 // GO:0006955 // GO:0042221 // GO:0032259 // GO:0030154 // GO:0000226 // GO:0044454 // GO:0000722 // GO:0043596 // GO:0044699 // GO:0000278 // GO:0009987 // GO:0032989 // GO:0005515 // GO:0048731 // GO:0046686 // GO:0010556 // GO:0006271 // GO:0007275 // GO:0006277 // GO:0060249 // GO:0006275 // GO:0032405 // GO:0022…	0
TRINITY_DN89415	Beta-1,4-mannosyltransferase egh	Beta-1,4-mannosyltransferase egh	GO:0051236 // GO:0006688 // GO:0006687 // GO:0040011 // GO:0042221 // GO:0000226 // GO:0016333 // GO:0006935 // GO:0016337 // GO:0016334 // GO:0044699 // GO:0009987 // GO:0032989 // GO:0048731 // GO:0048812 // GO:0007275 // GO:0007276 // GO:0007163 // GO:0006810 // GO:0009790 // GO:0016325 // GO:0045924 // GO:0046008 // GO:0044237 // GO:0044238 // GO:0016020 // GO:0016021 // GO:0030030 // GO:0000…	0
TRINITY_DN89437	no annotation	Histidyl tRNA synthetase	GO:0044710 // GO:0016875 // GO:0016874 // GO:0016070 // GO:0016876 // GO:0006412 // GO:0044444 // GO:0043229 // GO:0030554 // GO:0034641 // GO:0097159 // GO:0090304 // GO:0034660 // GO:0043167 // GO:0043436 // GO:0043168 // GO:0006807 // GO:0032553 // GO:0000166 // GO:0019752 // GO:0044249 // GO:0005737 // GO:0006520 // GO:0044281 // GO:0032559 // GO:0046483 // GO:0044267 // GO:0032555 // GO:0009…	0
TRINITY_DN89446	no annotation	Arrestin	GO:0031513 // GO:0043549 // GO:0031644 // GO:0031647 // GO:0031646 // GO:0002683 // GO:0002682 // GO:0006366 // GO:0090304 // GO:0008150 // GO:0010498 // GO:0051603 // GO:0032947 // GO:0050776 // GO:0033143 // GO:0006355 // GO:0045744 // GO:0006935 // GO:0060326 // GO:0044699 // GO:0032091 // GO:0009987 // GO:0031400 // GO:0042995 // GO:0005515 // GO:0048731 // GO:0010556 // GO:0002046 // GO:0007…	0
TRINITY_DN89464	no annotation	Cyclin B3	GO:0050794 // GO:0051338 // GO:0019220 // GO:0019222 // GO:0042325 // GO:0005515 // GO:0050789 // GO:0051726 // GO:0019899 // GO:0001932 // GO:0080090 // GO:0009987 // GO:0031323 // GO:0007049 // GO:0005575 // GO:0005634 // GO:0043231 // GO:0051174 // GO:0051246 // GO:0051301 // GO:0043549 // GO:0000079 // GO:0044424 // GO:0032268 // GO:0065009 // GO:0031399 // GO:0019901 // GO:0005488 // GO:0008…	0
TRINITY_DN89471	no annotation	Metaxin 2	GO:0051234 // GO:0015031 // GO:0031975 // GO:0005740 // GO:0008104 // GO:0071841 // GO:0051641 // GO:0006996 // GO:0005739 // GO:0006810 // GO:0051649 // GO:0005737 // GO:0016740 // GO:0019866 // GO:0009987 // GO:0007005 // GO:0034613 // GO:0044446 // GO:0031090 // GO:0005575 // GO:0043231 // GO:0046907 // GO:0031968 // GO:0005743 // GO:0033365 // GO:0051179 // GO:0031966 // GO:0031967 // GO:0003…	0
TRINITY_DN89489	no annotation	Phospholipid scramblase 1	GO:0042632 // GO:0045893 // GO:0008652 // GO:0002684 // GO:0002682 // GO:0006366 // GO:0097035 // GO:0090304 // GO:0009118 // GO:0009894 // GO:2001141 // GO:0050790 // GO:0042221 // GO:0010942 // GO:0010941 // GO:0051607 // GO:0022892 // GO:0019752 // GO:0009314 // GO:0007009 // GO:0009891 // GO:0044260 // GO:0044699 // GO:0032091 // GO:0009987 // GO:0033121 // GO:0044459 // GO:0005515 // GO:0017…	0
TRINITY_DN89500	no annotation	CG5174, isoform J	no annotation	0
TRINITY_DN89501	Alcohol dehydrogenase [NADP+]	no annotation	no annotation	0
TRINITY_DN89504	no annotation	Transcription factor RFX3	GO:0045893 // GO:0045892 // GO:0023014 // GO:0044267 // GO:0006366 // GO:0090304 // GO:0000228 // GO:0044454 // GO:0000785 // GO:0044699 // GO:0035270 // GO:0009987 // GO:0032989 // GO:0005515 // GO:0048731 // GO:0010556 // GO:0010557 // GO:0007275 // GO:0004872 // GO:0010558 // GO:0001067 // GO:0018130 // GO:1901363 // GO:1901362 // GO:1901360 // GO:0009799 // GO:0001539 // GO:0051049 // GO:0044…	0
TRINITY_DN89513	no annotation	Ring finger protein 113A2	GO:0005488 // GO:0008270 // GO:0003674 // GO:0003676 // GO:0097159 // GO:0043167 // GO:0043169 // GO:1901363 // GO:0046872 // GO:0046914	0
TRINITY_DN89522	no annotation	Ran GTPase activating protein 1	GO:0045892 // GO:0051168 // GO:0051169 // GO:0051276 // GO:0090304 // GO:0009118 // GO:0044710 // GO:0051301 // GO:0006810 // GO:0043227 // GO:0032316 // GO:0044428 // GO:0044699 // GO:0032318 // GO:0006606 // GO:0010556 // GO:0032015 // GO:0032153 // GO:0007165 // GO:0022402 // GO:0009966 // GO:0071806 // GO:1901360 // GO:0032853 // GO:0040029 // GO:0044237 // GO:0044238 // GO:0016020 // GO:0016…	0
TRINITY_DN89526	no annotation	FusA (Fragment)	GO:0044710 // GO:0032550 // GO:0097159 // GO:0043167 // GO:0019001 // GO:0043168 // GO:0044260 // GO:0000166 // GO:0044249 // GO:1901265 // GO:0003746 // GO:0005488 // GO:0044267 // GO:0032555 // GO:0009987 // GO:0003723 // GO:0001882 // GO:0001883 // GO:0036094 // GO:0071704 // GO:1901363 // GO:0044237 // GO:0044238 // GO:0008150 // GO:0043170 // GO:0008152 // GO:1901576 // GO:0009059 // GO:0009…	0
TRINITY_DN89538	adenylate kinase 6	no annotation	no annotation	0
TRINITY_DN89543	Protein sidekick	no annotation	no annotation	0
TRINITY_DN89544	no annotation	Putative phosphorylase kinase	GO:0044710 // GO:0016798 // GO:0006468 // GO:0044042 // GO:0043412 // GO:0044264 // GO:0044260 // GO:0015980 // GO:0016740 // GO:0005488 // GO:0044267 // GO:0009987 // GO:0006073 // GO:0005516 // GO:0044262 // GO:0005515 // GO:0006796 // GO:0006793 // GO:0016310 // GO:0006091 // GO:0004689 // GO:0006112 // GO:0006464 // GO:0016787 // GO:0004683 // GO:0055114 // GO:0044723 // GO:0005975 // GO:0005…	0
TRINITY_DN89551	no annotation	UPB1 protein	GO:0046113 // GO:0006206 // GO:0044710 // GO:0031667 // GO:0031669 // GO:0016810 // GO:0006208 // GO:0003837 // GO:0046700 // GO:0009605 // GO:0009112 // GO:0006807 // GO:0044248 // GO:0050896 // GO:0044281 // GO:0006212 // GO:0046483 // GO:0055086 // GO:0009987 // GO:1901360 // GO:0006139 // GO:0072527 // GO:0009056 // GO:0072529 // GO:0005575 // GO:1901565 // GO:1901564 // GO:0016811 // GO:0016…	0
TRINITY_DN89556	no annotation	Elongation factor Ts, mitochondrial	GO:0051252 // GO:0044710 // GO:0006897 // GO:0002119 // GO:0031323 // GO:0040010 // GO:0008150 // GO:0043227 // GO:0000003 // GO:0019222 // GO:1901363 // GO:0003746 // GO:0050789 // GO:0032784 // GO:0019219 // GO:0044249 // GO:0005737 // GO:0031326 // GO:0005488 // GO:0044699 // GO:0044267 // GO:0009987 // GO:0003723 // GO:2000112 // GO:2001141 // GO:0044260 // GO:0006355 // GO:0010556 // GO:0043…	0
TRINITY_DN89560	no annotation	Nuclease HARBI1	GO:0044710 // GO:0090305 // GO:0090304 // GO:0043167 // GO:0043169 // GO:0006807 // GO:0016020 // GO:0009507 // GO:0005737 // GO:0005488 // GO:0046483 // GO:0009987 // GO:0006139 // GO:0005575 // GO:0005634 // GO:0043231 // GO:0016787 // GO:1901360 // GO:0016788 // GO:0003824 // GO:0044424 // GO:0034641 // GO:0044237 // GO:0044238 // GO:0009536 // GO:0008150 // GO:0043170 // GO:0008152 // GO:0071…	0
TRINITY_DN89561	no annotation	Acetyl-Coenzyme A acyltransferase 2	GO:0031975 // GO:0005737 // GO:0016740 // GO:0016747 // GO:0016746 // GO:0005739 // GO:0043229 // GO:0031090 // GO:0016453 // GO:0005575 // GO:0043231 // GO:0003988 // GO:0003985 // GO:0031966 // GO:0031967 // GO:0003824 // GO:0044424 // GO:0044444 // GO:0044422 // GO:0016020 // GO:0044429 // GO:0008150 // GO:0008152 // GO:0005743 // GO:0044446 // GO:0005740 // GO:0044464 // GO:0043226 // GO:0003…	0
TRINITY_DN89568	peroxiredoxin 6	Rehydrin	GO:0044710 // GO:0033554 // GO:0070887 // GO:0000302 // GO:0009056 // GO:0044248 // GO:0034599 // GO:0071841 // GO:0051920 // GO:0042221 // GO:0005515 // GO:0006979 // GO:0030031 // GO:0005737 // GO:0050896 // GO:0005488 // GO:0072593 // GO:0008379 // GO:0009987 // GO:0006950 // GO:0004601 // GO:0016491 // GO:0004602 // GO:0070301 // GO:0044085 // GO:0071840 // GO:0034614 // GO:0005575 // GO:0016…	0
TRINITY_DN89573	no annotation	E3 ubiquitin-protein ligase HECTD1 (Fragment)	GO:0044710 // GO:0016874 // GO:0016879 // GO:0004842 // GO:0009056 // GO:0035257 // GO:0051603 // GO:0005515 // GO:0043412 // GO:0016881 // GO:0005488 // GO:0044267 // GO:0009987 // GO:0005102 // GO:0030163 // GO:0044260 // GO:0006508 // GO:0051427 // GO:0046966 // GO:0016567 // GO:0005575 // GO:0005634 // GO:0043231 // GO:0042787 // GO:0006464 // GO:0005737 // GO:0070647 // GO:0044248 // GO:0003…	0
TRINITY_DN89574	no annotation	Elongation factor Tu GTP-binding domain-containing protein 1	GO:0044710 // GO:0032550 // GO:0097159 // GO:0043167 // GO:0019001 // GO:0043168 // GO:0044260 // GO:0000166 // GO:0044249 // GO:1901265 // GO:0003746 // GO:0005488 // GO:0044267 // GO:0032555 // GO:0009987 // GO:0003723 // GO:0001882 // GO:0001883 // GO:0036094 // GO:0071704 // GO:1901363 // GO:0044237 // GO:0044238 // GO:0008150 // GO:0043170 // GO:0008152 // GO:1901576 // GO:0009059 // GO:0009…	0
TRINITY_DN89576	no annotation	DNA mismatch repair protein Msh2, putative	GO:0001775 // GO:0009411 // GO:0051172 // GO:0006200 // GO:0043234 // GO:0002366 // GO:0051276 // GO:0046130 // GO:0019237 // GO:0090304 // GO:0002443 // GO:0000228 // GO:0002312 // GO:0046034 // GO:0010941 // GO:0009116 // GO:0009117 // GO:0002285 // GO:0009892 // GO:0032559 // GO:0030183 // GO:0044699 // GO:0032555 // GO:0009987 // GO:0009199 // GO:0032550 // GO:0016820 // GO:0001882 // GO:0032…	0
TRINITY_DN89603	Retinol dehydrogenase 13	Dehydrogenase/reductase SDR family member 13	GO:0001523 // GO:0031224 // GO:0008106 // GO:0051606 // GO:0044699 // GO:0009987 // GO:0071482 // GO:0016628 // GO:0007165 // GO:0007166 // GO:0009966 // GO:1901363 // GO:0009416 // GO:1901360 // GO:0007186 // GO:0010817 // GO:0044237 // GO:0044238 // GO:0016020 // GO:0016021 // GO:0065007 // GO:0044464 // GO:0016101 // GO:0043231 // GO:0010646 // GO:0036094 // GO:0006721 // GO:0071214 // GO:0005…	0
TRINITY_DN89610	no annotation	NAD-dependent sorbitol dehydrogenase	GO:0051160 // GO:0051164 // GO:0040011 // GO:0042221 // GO:0042732 // GO:0019751 // GO:0005996 // GO:0048037 // GO:0019527 // GO:0009987 // GO:0005515 // GO:0046686 // GO:0005615 // GO:0046688 // GO:0050662 // GO:1901363 // GO:0006059 // GO:0005975 // GO:0044237 // GO:0044238 // GO:0016020 // GO:0019319 // GO:0019318 // GO:0051287 // GO:0009719 // GO:0044464 // GO:0006928 // GO:0046526 // GO:0009…	0
TRINITY_DN89657	Beta-galactosidase	no annotation	no annotation	0
TRINITY_DN89658	aurora/Ipl1p-related kinase	Aurora kinase B	GO:0045892 // GO:0030071 // GO:0051603 // GO:0010556 // GO:0007275 // GO:0007277 // GO:0007276 // GO:0007279 // GO:0010558 // GO:0005875 // GO:0005874 // GO:0005876 // GO:0034621 // GO:0034622 // GO:0004674 // GO:0036094 // GO:0006511 // GO:0004672 // GO:0030554 // GO:0009725 // GO:0050896 // GO:0060548 // GO:0030163 // GO:2001141 // GO:0006355 // GO:0006357 // GO:0043987 // GO:0000922 // GO:0044…	0
TRINITY_DN89659	Hexosaminidase domain-containing protein	Hexosaminidase domain-containing protein	GO:0016787 // GO:0071704 // GO:0044710 // GO:0005488 // GO:0015929 // GO:0016798 // GO:0003674 // GO:0004553 // GO:0005975 // GO:0003824 // GO:0043169 // GO:0043167 // GO:0044238 // GO:0008150 // GO:0008152	0
TRINITY_DN89689	estrogen sulfotransferase	Estrogen sulfotransferase	GO:0034032 // GO:0009119 // GO:0051923 // GO:0042221 // GO:0009116 // GO:0009117 // GO:0019752 // GO:0047894 // GO:0009987 // GO:0043169 // GO:0007565 // GO:0019693 // GO:0046128 // GO:0009410 // GO:1901363 // GO:1901360 // GO:0042403 // GO:0019748 // GO:0010817 // GO:0044237 // GO:0044238 // GO:0016020 // GO:0065007 // GO:0044464 // GO:0006163 // GO:0009712 // GO:0050427 // GO:0005764 // GO:0022…	0
TRINITY_DN89692	kinesin-like protein KIF3A	Kinesin-like protein KIF3A (Fragment)	GO:0050794 // GO:0051050 // GO:0005929 // GO:0048259 // GO:0051128 // GO:0032403 // GO:0050789 // GO:0030100 // GO:0005737 // GO:0044456 // GO:0005488 // GO:0008021 // GO:0031988 // GO:0005515 // GO:0042995 // GO:0005575 // GO:0045807 // GO:0043231 // GO:0035085 // GO:0005930 // GO:0060627 // GO:0032879 // GO:0044463 // GO:0051049 // GO:0044424 // GO:0048260 // GO:0045202 // GO:0030135 // GO:0030…	0
TRINITY_DN89705	Nucleoside diphosphate kinase 6, partial	no annotation	no annotation	0
TRINITY_DN89713	no annotation	Hydroxy-delta-5-steroid dehydrogenase, 3 beta-and steroid delta-isomerase	GO:0003854 // GO:0044710 // GO:0016853 // GO:0008610 // GO:0097159 // GO:0000166 // GO:0008202 // GO:0005488 // GO:1901360 // GO:0016491 // GO:1901265 // GO:1901576 // GO:1901363 // GO:1901362 // GO:0055114 // GO:0006694 // GO:0016863 // GO:0016860 // GO:0003824 // GO:0033764 // GO:0044238 // GO:0008150 // GO:0008152 // GO:0071704 // GO:0009058 // GO:0006629 // GO:0004769 // GO:0003674 // GO:0016…	0
TRINITY_DN89714	glutathione S-transferase Mu 1	Glutathione S-transferase Mu 3	GO:0042175 // GO:0042803 // GO:0043603 // GO:0008065 // GO:0035690 // GO:0019752 // GO:0044699 // GO:0071407 // GO:0001885 // GO:0009987 // GO:0005515 // GO:0048731 // GO:0044432 // GO:0007275 // GO:0007568 // GO:0009410 // GO:1901360 // GO:0004364 // GO:0044237 // GO:0044238 // GO:0016020 // GO:0009719 // GO:0044464 // GO:0043200 // GO:0006518 // GO:0042537 // GO:0010243 // GO:0005783 // GO:0005…	0
TRINITY_DN89719	no annotation	17-beta-hydroxysteroid dehydrogenase 13	GO:0048869 // GO:0001523 // GO:0044711 // GO:0044422 // GO:0001655 // GO:0001654 // GO:0001656 // GO:0008106 // GO:0035115 // GO:0016020 // GO:0019752 // GO:0014033 // GO:0014032 // GO:0044456 // GO:0016331 // GO:0072330 // GO:0044699 // GO:0060485 // GO:0009987 // GO:0060173 // GO:0048731 // GO:0001701 // GO:0007275 // GO:0048736 // GO:0009790 // GO:0048762 // GO:0009792 // GO:0042572 // GO:1901…	0
TRINITY_DN89735	no annotation	Regulator of microtubule dynamics protein 1	GO:0043234 // GO:0044430 // GO:0005737 // GO:0005739 // GO:0005575 // GO:0043231 // GO:0000922 // GO:0043232 // GO:0005856 // GO:0005819 // GO:0005874 // GO:0005813 // GO:0005815 // GO:0044424 // GO:0044422 // GO:0008150 // GO:0032991 // GO:0044446 // GO:0044444 // GO:0044464 // GO:0015630 // GO:0003674 // GO:0043228 // GO:0043229 // GO:0043226 // GO:0043227 // GO:0005622 // GO:0005623	0
TRINITY_DN89750	Tau-tubulin kinase 1	no annotation	no annotation	0
TRINITY_DN89758	integrin	Integrin beta	GO:0007472 // GO:0007476 // GO:0007475 // GO:0040011 // GO:0040012 // GO:0040017 // GO:0050877 // GO:0007484 // GO:0007485 // GO:0007483 // GO:0071407 // GO:0072507 // GO:0048812 // GO:0007275 // GO:0007276 // GO:0009790 // GO:0009791 // GO:0009792 // GO:0002020 // GO:0007508 // GO:0010811 // GO:0010810 // GO:0031399 // GO:0001726 // GO:0031410 // GO:0008277 // GO:0014704 // GO:0071496 // GO:0014…	0
TRINITY_DN89763	unnamed protein product	no annotation	GO:0005622 // GO:0044430 // GO:0006996 // GO:0022607 // GO:0000226 // GO:0070652 // GO:0051297 // GO:0009987 // GO:0043228 // GO:0007049 // GO:0044085 // GO:0005623 // GO:0043234 // GO:0022403 // GO:0022402 // GO:0043232 // GO:0005856 // GO:0005875 // GO:0000279 // GO:0044424 // GO:0044422 // GO:0005575 // GO:0051225 // GO:0008150 // GO:0044464 // GO:0044446 // GO:0032991 // GO:0031023 // GO:0007…	0
TRINITY_DN89771	no annotation	NAD-dependent deacetylase, Sir2 family	GO:0006486 // GO:0005739 // GO:0035601 // GO:0048037 // GO:0070403 // GO:0005759 // GO:0009987 // GO:0070085 // GO:0050662 // GO:1901363 // GO:1901265 // GO:0005975 // GO:0044237 // GO:0044238 // GO:0051287 // GO:0065007 // GO:0044464 // GO:0008270 // GO:0036094 // GO:0046914 // GO:0031974 // GO:0050896 // GO:0006952 // GO:0006950 // GO:0080134 // GO:0005575 // GO:0043231 // GO:0043233 // GO:0048…	0
TRINITY_DN89778	Protein tramtrack, alpha isoform	no annotation	no annotation	0
TRINITY_DN89783	Scavenger mRNA-decapping enzyme DcpS	MRNA decapping hydrolase	GO:0090304 // GO:0008150 // GO:0050072 // GO:0042221 // GO:0010941 // GO:0009987 // GO:0005515 // GO:0000339 // GO:1901363 // GO:1901361 // GO:1901360 // GO:0036245 // GO:0045292 // GO:0044237 // GO:0044238 // GO:0008380 // GO:0044464 // GO:0065007 // GO:0032991 // GO:0009991 // GO:0071496 // GO:0060255 // GO:0048523 // GO:0000932 // GO:0043928 // GO:0009408 // GO:0009057 // GO:0046982 // GO:0046…	0
TRINITY_DN89786	Ran protein	GTP-binding nuclear protein Ran	GO:0005875 // GO:0045893 // GO:0007015 // GO:0043232 // GO:0043234 // GO:0051168 // GO:0051169 // GO:0006364 // GO:0046130 // GO:0044744 // GO:0008104 // GO:0009119 // GO:0046039 // GO:0019001 // GO:0042254 // GO:0009116 // GO:0009117 // GO:0016032 // GO:0007049 // GO:0031291 // GO:0000785 // GO:0044428 // GO:0044699 // GO:0032555 // GO:0009987 // GO:0009199 // GO:0032550 // GO:0034613 // GO:0001…	0
TRINITY_DN89818	AAEL000644-PA	Putative pmp22 peroxisomal membrane protein	GO:0005737 // GO:0044444 // GO:0044464 // GO:0043226 // GO:0003674 // GO:0005739 // GO:0044425 // GO:0044424 // GO:0008150 // GO:0043229 // GO:0031224 // GO:0005575 // GO:0016020 // GO:0016021 // GO:0043231 // GO:0043227 // GO:0005622 // GO:0005623	0
TRINITY_DN89827	no annotation	Protein Shroom2	GO:0071956 // GO:0008104 // GO:0008105 // GO:0008064 // GO:0034330 // GO:0034331 // GO:0033036 // GO:0016331 // GO:0044699 // GO:0009987 // GO:0044459 // GO:0032989 // GO:0005515 // GO:0048731 // GO:0007275 // GO:0030832 // GO:0030835 // GO:0030834 // GO:0009790 // GO:0009792 // GO:0005575 // GO:0016020 // GO:0044464 // GO:0014020 // GO:0009653 // GO:0032991 // GO:0048729 // GO:0001838 // GO:0048…	0
TRINITY_DN89833	no annotation	Transmembrane protein 59	GO:0044425 // GO:0005575 // GO:0016020 // GO:0016021 // GO:0031224	0
TRINITY_DN89846	no annotation	DNAJC14 (Fragment)	GO:0071704 // GO:0044710 // GO:0005488 // GO:0006457 // GO:0044267 // GO:0019538 // GO:0009987 // GO:0051082 // GO:0003674 // GO:0044260 // GO:0031072 // GO:0044237 // GO:0044238 // GO:0005515 // GO:0008150 // GO:0043170 // GO:0008152	0
TRINITY_DN89868	no annotation	NMDA receptor-regulated protein 1	GO:0001525 // GO:0045893 // GO:0044237 // GO:0090304 // GO:0001568 // GO:0031365 // GO:0044451 // GO:0044699 // GO:0009987 // GO:0005515 // GO:0048731 // GO:0010556 // GO:0010557 // GO:0007275 // GO:0018130 // GO:1901362 // GO:1901360 // GO:0009653 // GO:0005575 // GO:0044238 // GO:0017196 // GO:0044464 // GO:0065007 // GO:0032991 // GO:0031414 // GO:0031415 // GO:0048522 // GO:0060255 // GO:0043…	0
TRINITY_DN89877	no annotation	Superkiller viralicidic activity 2-like 2	GO:0071013 // GO:0006200 // GO:0006364 // GO:0046130 // GO:0005681 // GO:0090305 // GO:0090304 // GO:0009119 // GO:0046034 // GO:0009116 // GO:0009117 // GO:0032559 // GO:0016887 // GO:0016888 // GO:0032555 // GO:0009987 // GO:0009199 // GO:0032550 // GO:0001882 // GO:0032553 // GO:0019693 // GO:0005737 // GO:0006195 // GO:1901363 // GO:1901361 // GO:1901360 // GO:0070035 // GO:0009207 // GO:0009…	0
TRINITY_DN89886	no annotation	Tetratricopeptide repeat family protein	no annotation	0
TRINITY_DN89905	Pancreatic lipase-related protein 1	Pancreatic lipase-related protein 2	GO:0048869 // GO:0051234 // GO:0044710 // GO:0032504 // GO:0050253 // GO:0006909 // GO:0019637 // GO:0000003 // GO:0016298 // GO:0007399 // GO:0016740 // GO:0006911 // GO:0044699 // GO:0061024 // GO:0009987 // GO:0048731 // GO:0006796 // GO:0007275 // GO:0006793 // GO:0005575 // GO:0005576 // GO:0008152 // GO:0005615 // GO:0022008 // GO:0016787 // GO:0044707 // GO:0032501 // GO:0048856 // GO:0008…	0
TRINITY_DN89908	Metabotropic glutamate receptor 3, partial	Metabotropic glutamate receptor 4	GO:0001654 // GO:0040012 // GO:0040013 // GO:0023061 // GO:0051606 // GO:0050877 // GO:0072507 // GO:0007270 // GO:0010556 // GO:0007275 // GO:0072509 // GO:0005261 // GO:0005262 // GO:0002029 // GO:0031399 // GO:0051286 // GO:0031410 // GO:0008277 // GO:0006874 // GO:0019904 // GO:0015075 // GO:0001505 // GO:0070588 // GO:0004888 // GO:0043025 // GO:0050896 // GO:0050890 // GO:0050954 // GO:0006…	0
TRINITY_DN89909	no annotation	DnaJ homolog subfamily C member 7	GO:0042026 // GO:0004860 // GO:0044422 // GO:0000302 // GO:0035966 // GO:0035967 // GO:0016023 // GO:0051603 // GO:0051607 // GO:0044699 // GO:0009987 // GO:0031400 // GO:0005515 // GO:0007165 // GO:0050896 // GO:0009416 // GO:0030544 // GO:0031324 // GO:0031399 // GO:0044237 // GO:0044238 // GO:0005575 // GO:0016020 // GO:0031982 // GO:0006457 // GO:0065007 // GO:0044464 // GO:0031410 // GO:0016…	0
TRINITY_DN89912	no annotation	Control protein HCTL023 (Fragment)	GO:0071704 // GO:0006040 // GO:0044710 // GO:0005488 // GO:0005576 // GO:0006030 // GO:0006022 // GO:1901071 // GO:1901135 // GO:0003674 // GO:0008150 // GO:0097367 // GO:0005575 // GO:0006807 // GO:0008061 // GO:1901564 // GO:0043170 // GO:0008152	0
TRINITY_DN89919	zinc finger protein	Zinc finger protein (Fragment)	no annotation	0
TRINITY_DN89931	Zinc finger CCCH domain-containing protein 10	no annotation	no annotation	0
TRINITY_DN89940	protein disulfide isomerase 1	Thioredoxin domain-containing protein 5	GO:0035966 // GO:0035967 // GO:0042221 // GO:0010941 // GO:0006457 // GO:0044699 // GO:0012505 // GO:0009987 // GO:0048731 // GO:0005618 // GO:0007275 // GO:0007165 // GO:0009790 // GO:0009791 // GO:0009793 // GO:0055114 // GO:0009553 // GO:0045860 // GO:0031399 // GO:0044237 // GO:0044238 // GO:0016020 // GO:0045454 // GO:0003756 // GO:0044464 // GO:0010154 // GO:0009856 // GO:0016192 // GO:0043…	0
TRINITY_DN89954	no annotation	Phosphoserine phosphatase	GO:0008652 // GO:0040011 // GO:0042221 // GO:0009069 // GO:0019752 // GO:0006935 // GO:0044699 // GO:0009987 // GO:0032989 // GO:0005515 // GO:0048731 // GO:0048812 // GO:0007275 // GO:0006564 // GO:0006563 // GO:0033574 // GO:0044237 // GO:0044238 // GO:0042330 // GO:0009719 // GO:0009653 // GO:0032990 // GO:0044464 // GO:0009991 // GO:0046394 // GO:0009725 // GO:0030534 // GO:0046983 // GO:0031…	0
TRINITY_DN89959	no annotation	GL14953 (Fragment)	GO:0051234 // GO:0055085 // GO:0009987 // GO:0051179 // GO:0008150 // GO:0044425 // GO:0031224 // GO:0005575 // GO:0016020 // GO:0016021 // GO:0006810	0
TRINITY_DN89969	no annotation	NAD-dependent deacetylase sirtuin-3, mitochondrial (Fragment)	GO:0006486 // GO:0045892 // GO:0043234 // GO:0036166 // GO:0051276 // GO:0090304 // GO:0009060 // GO:0000228 // GO:0010498 // GO:0051603 // GO:0018193 // GO:0044454 // GO:0006508 // GO:0035601 // GO:0048037 // GO:0030182 // GO:0005759 // GO:0009987 // GO:0070085 // GO:0032989 // GO:0005515 // GO:0048731 // GO:0048812 // GO:0048813 // GO:0007275 // GO:0031323 // GO:0034739 // GO:0010558 // GO:0007…	0
TRINITY_DN89976	SWI/SNF-related matrix-associated actin-dependent regulator of chromatin subfamily B member 1	SWI/SNF-related matrix-associated actin-dependent regulator of chromatin subfamily B member 1	GO:0045893 // GO:0044237 // GO:0051276 // GO:0090304 // GO:0000228 // GO:0071564 // GO:0071565 // GO:0016032 // GO:0032986 // GO:0032984 // GO:0044260 // GO:0044699 // GO:0009987 // GO:0005515 // GO:0048731 // GO:0010556 // GO:0010557 // GO:0007275 // GO:0018130 // GO:0009790 // GO:0009792 // GO:1901362 // GO:1901360 // GO:0031498 // GO:0016585 // GO:0043234 // GO:0044238 // GO:0042127 // GO:0032…	0
TRINITY_DN89978	no annotation	Plasma alpha-L-fucosidase	GO:0044710 // GO:1901136 // GO:0006022 // GO:1901135 // GO:0016798 // GO:0006026 // GO:0009056 // GO:0030203 // GO:0043167 // GO:0043169 // GO:0006807 // GO:0030246 // GO:0004560 // GO:0005737 // GO:0005488 // GO:0016139 // GO:0015928 // GO:0005773 // GO:0016137 // GO:0008150 // GO:0005575 // GO:0005576 // GO:0043231 // GO:1901564 // GO:0016787 // GO:0005996 // GO:0006027 // GO:0044723 // GO:0005…	0
TRINITY_DN89985	Cysteine and glycine-rich protein 2, partial	Cysteine and glycine-rich protein 1	GO:0044422 // GO:0040011 // GO:0008104 // GO:0060048 // GO:0051606 // GO:0044699 // GO:0005938 // GO:0009987 // GO:0032989 // GO:0005515 // GO:0048731 // GO:0007275 // GO:0048738 // GO:0007165 // GO:0072507 // GO:0007166 // GO:0009790 // GO:0002026 // GO:0035995 // GO:0030016 // GO:0042127 // GO:0009653 // GO:0008307 // GO:0044464 // GO:0006928 // GO:0008270 // GO:0035051 // GO:0014706 // GO:0048…	0
TRINITY_DN89987	no annotation	Putative RNA exonuclease NEF-sp	GO:0044710 // GO:0097159 // GO:0090304 // GO:0006807 // GO:0005488 // GO:0046483 // GO:0009987 // GO:0006139 // GO:0005575 // GO:0004527 // GO:0016787 // GO:1901363 // GO:1901360 // GO:0016788 // GO:0003824 // GO:0044237 // GO:0044238 // GO:0008150 // GO:0043170 // GO:0008152 // GO:0071704 // GO:0090305 // GO:0034641 // GO:0044464 // GO:0003674 // GO:0003676 // GO:0004518 // GO:0006725 // GO:0005…	0
TRINITY_DN89991	no annotation	Macrophage MHC class I receptor 2-like protein	GO:0051234 // GO:0055085 // GO:0009987 // GO:0051179 // GO:0008150 // GO:0044425 // GO:0031224 // GO:0005575 // GO:0016020 // GO:0016021 // GO:0006810	0
TRINITY_DN90011	no annotation	Glucosamine 6-phosphate acetyltransferase	GO:0006041 // GO:0006040 // GO:0044710 // GO:0006045 // GO:0006044 // GO:0006047 // GO:1901073 // GO:0006048 // GO:1901071 // GO:1901135 // GO:0090407 // GO:0044271 // GO:0044424 // GO:0019637 // GO:0005768 // GO:0005770 // GO:0019438 // GO:1901293 // GO:0006807 // GO:0030246 // GO:0009117 // GO:0061008 // GO:0044249 // GO:0034654 // GO:0044444 // GO:0016740 // GO:0016747 // GO:0016746 // GO:0046…	0
TRINITY_DN90013	no annotation	SAPK substrate protein 1-A, putative	GO:0005488 // GO:0044464 // GO:0008270 // GO:0003674 // GO:0043167 // GO:0043169 // GO:0005575 // GO:0046872 // GO:0046914 // GO:0005622 // GO:0005623	0
TRINITY_DN90016	yurt, partial	no annotation	no annotation	0
TRINITY_DN90028	Peptidyl-prolyl cis-trans isomerase, mitochondrial	no annotation	no annotation	0
TRINITY_DN90029	no annotation	Zinc finger protein 135 (Fragment)	GO:1901363 // GO:0005488 // GO:0044464 // GO:0008270 // GO:0003674 // GO:0003676 // GO:0097159 // GO:0043167 // GO:0043169 // GO:0005575 // GO:0046872 // GO:0046914 // GO:0005622 // GO:0005623	0
TRINITY_DN90031	Integrator complex subunit 1	no annotation	no annotation	0
TRINITY_DN90043	scavenger receptor class B, croquemort type	CRQ (Fragment)	GO:0045892 // GO:0040011 // GO:0070328 // GO:0001954 // GO:0001952 // GO:0061024 // GO:0071404 // GO:0071402 // GO:0010556 // GO:0007275 // GO:0010558 // GO:0009791 // GO:0002757 // GO:0002699 // GO:0002697 // GO:0002758 // GO:0010811 // GO:0010810 // GO:0090317 // GO:0031399 // GO:0071814 // GO:0016192 // GO:0071495 // GO:0032680 // GO:0043534 // GO:0009056 // GO:0050896 // GO:0030169 // GO:0006…	0
TRINITY_DN90060	Proteasome-associated protein ECM29-like protein	Novel protein containing 10 HEAT domains (Fragment)	GO:0005575 // GO:0008150	0
TRINITY_DN90063	no annotation	Protein VAC14 homolog	GO:0005737 // GO:0044444 // GO:0044464 // GO:0044440 // GO:0043226 // GO:0010008 // GO:0044424 // GO:0043229 // GO:0031090 // GO:0044446 // GO:0044422 // GO:0005575 // GO:0016020 // GO:0005623 // GO:0043231 // GO:0043227 // GO:0005622 // GO:0005768	0
TRINITY_DN90064	no annotation	Novel protein (2810408P10Rik)	GO:0051252 // GO:2000112 // GO:0097159 // GO:0043167 // GO:0019222 // GO:0043169 // GO:0051171 // GO:0050789 // GO:0005488 // GO:0031326 // GO:0031323 // GO:2001141 // GO:0065007 // GO:0006355 // GO:0010556 // GO:0005575 // GO:1901363 // GO:0009889 // GO:0050794 // GO:0080090 // GO:0008150 // GO:0019219 // GO:0044464 // GO:0008270 // GO:0003674 // GO:0003676 // GO:0060255 // GO:0046872 // GO:0005…	0
TRINITY_DN90089	no annotation	26S protease regulatory subunit S10B	GO:0002119 // GO:0040010 // GO:0040011 // GO:0051603 // GO:0006810 // GO:0030674 // GO:0072331 // GO:0009199 // GO:0005618 // GO:0010259 // GO:0007275 // GO:0009790 // GO:0009791 // GO:0006195 // GO:0005875 // GO:0005975 // GO:0005976 // GO:0031399 // GO:0031398 // GO:0031397 // GO:0031396 // GO:0005886 // GO:0016192 // GO:0034621 // GO:0034622 // GO:0036094 // GO:0006511 // GO:0030554 // GO:0050…	0
TRINITY_DN90097	no annotation	GD23325 (Fragment)	no annotation	0
TRINITY_DN90100	no annotation	Protein synthesis factor GTP-binding	GO:0046130 // GO:0009119 // GO:0046039 // GO:0019001 // GO:0003746 // GO:0009116 // GO:0009117 // GO:0032555 // GO:0009987 // GO:0009199 // GO:0032550 // GO:0001882 // GO:0001883 // GO:0019693 // GO:0006195 // GO:1901363 // GO:1901361 // GO:1901360 // GO:0009207 // GO:0009205 // GO:0009203 // GO:0044237 // GO:0044238 // GO:0017111 // GO:0032561 // GO:0006163 // GO:0009164 // GO:0009166 // GO:0036…	0
TRINITY_DN90127	no annotation	RNA-directed DNA polymerase	GO:0044710 // GO:0006259 // GO:0009058 // GO:0097159 // GO:0090304 // GO:0006807 // GO:0034061 // GO:0044249 // GO:0016740 // GO:0005488 // GO:0046483 // GO:0009987 // GO:0003723 // GO:0044260 // GO:0006139 // GO:0006278 // GO:0003964 // GO:1901363 // GO:1901360 // GO:0003824 // GO:0034641 // GO:0071704 // GO:0044237 // GO:0044238 // GO:0008150 // GO:0043170 // GO:0008152 // GO:1901576 // GO:0009…	0
TRINITY_DN90143	no annotation	Acidic leucine-rich nuclear phosphoprotein 32 family member A	GO:0044464 // GO:0043226 // GO:0044424 // GO:0043229 // GO:0005575 // GO:0005634 // GO:0043231 // GO:0043227 // GO:0005622 // GO:0005623	0
TRINITY_DN90167	FK506-binding protein 4	no annotation	no annotation	0
TRINITY_DN90188	Lysophospholipase-like protein 1, partial	Acyl-protein thioesterase 1	GO:0044710 // GO:0080032 // GO:0080030 // GO:0080031 // GO:0044255 // GO:0050253 // GO:0004091 // GO:0016298 // GO:0019222 // GO:0016790 // GO:0006807 // GO:0050789 // GO:0032787 // GO:0019752 // GO:0005737 // GO:0032768 // GO:0044281 // GO:0009987 // GO:0006631 // GO:0005739 // GO:0050999 // GO:0065009 // GO:0043436 // GO:0005575 // GO:0008152 // GO:0043231 // GO:0065007 // GO:0016787 // GO:0008…	0
TRINITY_DN90203	no annotation	X-prolyl aminopeptidase (Aminopeptidase P) 1, soluble, isoform	GO:0006486 // GO:0070006 // GO:0008237 // GO:0006812 // GO:0008104 // GO:0043603 // GO:0072662 // GO:0072663 // GO:0006810 // GO:0009987 // GO:0031406 // GO:0005515 // GO:0004177 // GO:0060918 // GO:0005975 // GO:0006891 // GO:0010815 // GO:0010817 // GO:0044237 // GO:0044238 // GO:0016020 // GO:0044743 // GO:0043231 // GO:0071806 // GO:0006605 // GO:0072594 // GO:0016192 // GO:0010351 // GO:0006…	0
TRINITY_DN90210	Carbohydrate sulfotransferase 11, partial	Carbohydrate sulfotransferase 10	GO:0044422 // GO:0040011 // GO:0042733 // GO:0010941 // GO:0019752 // GO:0090092 // GO:0006935 // GO:0032559 // GO:0044699 // GO:0032555 // GO:0009987 // GO:0032550 // GO:0032989 // GO:0005515 // GO:0048731 // GO:0048812 // GO:0007275 // GO:0000139 // GO:0048736 // GO:0016232 // GO:0009790 // GO:0009966 // GO:0009792 // GO:0001537 // GO:1901363 // GO:1901265 // GO:0005975 // GO:0009968 // GO:0010…	0
TRINITY_DN90212	no annotation	Glutaryl-CoA dehydrogenase, (GCD)	GO:0050662 // GO:0097159 // GO:0050660 // GO:0044710 // GO:1901363 // GO:0048037 // GO:0055114 // GO:0003995 // GO:0004361 // GO:0043168 // GO:0003674 // GO:0016491 // GO:1901265 // GO:0003824 // GO:0043167 // GO:0005488 // GO:0036094 // GO:0016627 // GO:0008150 // GO:0000166 // GO:0008152	0
TRINITY_DN90239	no annotation	Putative TIM-barrel fold metal-dependent hydrolase	GO:0016787 // GO:0001760 // GO:0003674 // GO:0003824 // GO:0016831 // GO:0016830 // GO:0016829 // GO:0008150 // GO:0008152	0
TRINITY_DN90252	no annotation	Beta-crystallin A1	no annotation	0
TRINITY_DN90257	flightless-I	Adseverin (Fragment)	GO:0004869 // GO:0007015 // GO:0051272 // GO:0031344 // GO:0051270 // GO:0002682 // GO:0004866 // GO:0035727 // GO:0040012 // GO:0042803 // GO:0040017 // GO:0042221 // GO:0010942 // GO:0010941 // GO:0035728 // GO:0035729 // GO:0044087 // GO:0032984 // GO:0044699 // GO:0009987 // GO:0031406 // GO:0005515 // GO:0007169 // GO:0042802 // GO:0010632 // GO:0030833 // GO:0030832 // GO:0007165 // GO:0030…	0
TRINITY_DN90311	no annotation	RPA-interacting protein isoform b	GO:0070013 // GO:0044446 // GO:0043232 // GO:0044464 // GO:0005730 // GO:0031981 // GO:0043226 // GO:0031974 // GO:0044424 // GO:0043228 // GO:0043229 // GO:0043233 // GO:0044422 // GO:0044428 // GO:0005575 // GO:0005634 // GO:0043231 // GO:0043227 // GO:0005622 // GO:0005623	0
TRINITY_DN90316	no annotation	MRNA export factor	GO:0042175 // GO:0051168 // GO:0051169 // GO:0051276 // GO:0044238 // GO:0008104 // GO:0010827 // GO:0042221 // GO:0033036 // GO:0016032 // GO:0044260 // GO:0044699 // GO:0071407 // GO:0009987 // GO:0005515 // GO:0006468 // GO:0044743 // GO:0007165 // GO:0010793 // GO:0007166 // GO:0007017 // GO:0016905 // GO:0006793 // GO:0005975 // GO:0051049 // GO:0080008 // GO:2000728 // GO:0005575 // GO:0016…	0
TRINITY_DN90318	no annotation	Actin monomer binding protein, putative	GO:0060187 // GO:0030479 // GO:0040011 // GO:0008104 // GO:0044710 // GO:0008064 // GO:0051494 // GO:0032984 // GO:0044699 // GO:0044351 // GO:0005515 // GO:0048731 // GO:0006796 // GO:0007275 // GO:0007274 // GO:0007276 // GO:0030833 // GO:0030832 // GO:0006810 // GO:0030837 // GO:0048870 // GO:0044237 // GO:0044238 // GO:0016020 // GO:0051286 // GO:0009653 // GO:0044464 // GO:0006928 // GO:0060…	0
TRINITY_DN90326	no annotation	3'(2'),5'-bisphosphate nucleotidase 1	GO:0044712 // GO:0031224 // GO:0008654 // GO:0009119 // GO:0042221 // GO:0030326 // GO:0009116 // GO:0009117 // GO:0044699 // GO:0009987 // GO:0001958 // GO:0048731 // GO:0007275 // GO:1901616 // GO:0019693 // GO:0007165 // GO:0065007 // GO:0009790 // GO:0009791 // GO:0046128 // GO:0009410 // GO:1901360 // GO:0005975 // GO:0044237 // GO:0044238 // GO:0016020 // GO:0016021 // GO:0035113 // GO:0009…	0
TRINITY_DN90332	ADP-ribosylation factor-like protein 4A, partial	ADP-ribosylation factor-like protein 4C	GO:0031527 // GO:0044422 // GO:0046130 // GO:0008104 // GO:0009119 // GO:0042594 // GO:0046039 // GO:0019001 // GO:0008064 // GO:0009116 // GO:0030100 // GO:0001889 // GO:0044428 // GO:0044699 // GO:0032555 // GO:0009987 // GO:0009199 // GO:0032550 // GO:0044459 // GO:0001882 // GO:0032553 // GO:0048731 // GO:0030838 // GO:0006152 // GO:0007275 // GO:0019693 // GO:0030833 // GO:0030832 // GO:0007…	0
TRINITY_DN90339	no annotation	Proton-coupled folate transporter	GO:0009975 // GO:0051234 // GO:0044710 // GO:1901293 // GO:1901137 // GO:1901135 // GO:0046058 // GO:0003674 // GO:0019637 // GO:0052590 // GO:0009152 // GO:0009150 // GO:0009331 // GO:0019438 // GO:0006807 // GO:0052591 // GO:0009260 // GO:0006810 // GO:0044249 // GO:0006139 // GO:0009190 // GO:0044464 // GO:0055085 // GO:0046483 // GO:0055086 // GO:0009987 // GO:1901360 // GO:0006171 // GO:0043…	0
TRINITY_DN90340	no annotation	Juvenile hormone-inducible protein	GO:0016740 // GO:0016772 // GO:0003674 // GO:0003824 // GO:0008150 // GO:0008152	0
TRINITY_DN90350	no annotation	Putative phytoene synthase (Terpenoid synthase)	GO:0033108 // GO:0097031 // GO:0031975 // GO:0005740 // GO:0007005 // GO:0071841 // GO:0043933 // GO:0006996 // GO:0004337 // GO:0016043 // GO:0043623 // GO:0005737 // GO:0009987 // GO:0016740 // GO:0032981 // GO:0016765 // GO:0022607 // GO:0005739 // GO:0044085 // GO:0071840 // GO:0031090 // GO:0005575 // GO:0006461 // GO:0005634 // GO:0043231 // GO:0071822 // GO:0031966 // GO:0031967 // GO:0003…	0
TRINITY_DN90357	no annotation	DnaJ homolog subfamily C member 9	GO:0044710 // GO:0051704 // GO:0051705 // GO:0044237 // GO:0097159 // GO:0090304 // GO:0016491 // GO:0043167 // GO:0031072 // GO:0006807 // GO:0005515 // GO:0044249 // GO:0050896 // GO:0005488 // GO:0046483 // GO:0044267 // GO:0009987 // GO:0006950 // GO:0006725 // GO:0043169 // GO:0044260 // GO:0006139 // GO:0005575 // GO:0016705 // GO:0005634 // GO:0043231 // GO:0046906 // GO:0006259 // GO:1901…	0
TRINITY_DN90360	protein phosphatase 2A regulatory subunit B	Serine/threonine-protein phosphatase 2A 55 kDa regulatory subunit B beta isoform	GO:0045184 // GO:0035303 // GO:0061351 // GO:0007417 // GO:0005740 // GO:0090304 // GO:0008104 // GO:0030071 // GO:0050768 // GO:0050767 // GO:0034641 // GO:0010941 // GO:0005739 // GO:0043653 // GO:0000226 // GO:0007049 // GO:0034047 // GO:0044260 // GO:0044699 // GO:0044429 // GO:0009987 // GO:0006915 // GO:0048232 // GO:0005515 // GO:0048731 // GO:0001700 // GO:0007275 // GO:0051322 // GO:0007…	0
TRINITY_DN90366	Rab1A	GTP-binding protein ypt1	GO:0048869 // GO:0055044 // GO:0009058 // GO:0046130 // GO:0008104 // GO:0009119 // GO:0046039 // GO:0031365 // GO:0042221 // GO:0030054 // GO:0009116 // GO:0033036 // GO:0045786 // GO:0009826 // GO:0044699 // GO:0032555 // GO:0009987 // GO:0009199 // GO:0032550 // GO:0072523 // GO:0001882 // GO:0032553 // GO:0046686 // GO:0007275 // GO:0043170 // GO:0019693 // GO:0044702 // GO:0007165 // GO:0046…	0
TRINITY_DN90375	flightless-I	CDNA FLJ51784, highly similar to Protein flightless-1 homolog	GO:0003779 // GO:0005488 // GO:0003674 // GO:0008092 // GO:0005515	0
TRINITY_DN90378	no annotation	Protein CASP	GO:0045892 // GO:0051273 // GO:0031224 // GO:0051274 // GO:0030324 // GO:0008150 // GO:0016051 // GO:0044699 // GO:0009987 // GO:0003824 // GO:0048731 // GO:0010556 // GO:0007275 // GO:0010558 // GO:1901363 // GO:0055114 // GO:0005975 // GO:0005976 // GO:0009058 // GO:0044237 // GO:0044238 // GO:0016020 // GO:0016021 // GO:0000139 // GO:0044464 // GO:0005768 // GO:0016192 // GO:0060255 // GO:0048…	0
TRINITY_DN90380	NF-X1-type zinc finger protein NFXL1	no annotation	no annotation	0
TRINITY_DN90394	no annotation	Cytochrome-c3 hydrogenase subunit gamma	GO:0006221 // GO:0006220 // GO:0044710 // GO:1901293 // GO:0044237 // GO:0051540 // GO:0090407 // GO:0044271 // GO:0097159 // GO:0019637 // GO:0043167 // GO:0019438 // GO:0043168 // GO:0006807 // GO:1901265 // GO:0009117 // GO:0000166 // GO:0044249 // GO:0005737 // GO:0044281 // GO:0048037 // GO:0046483 // GO:0055086 // GO:0009987 // GO:1901360 // GO:0006725 // GO:0016491 // GO:0005739 // GO:0006…	0
TRINITY_DN90399	Seryl-tRNA synthetase, cytoplasmic	Seryl tRNA Synthetase	GO:0044710 // GO:0016875 // GO:0016874 // GO:0016070 // GO:0016876 // GO:0044444 // GO:0043226 // GO:0030554 // GO:0034641 // GO:0097159 // GO:0090304 // GO:0034660 // GO:0043167 // GO:0043436 // GO:0043168 // GO:0006807 // GO:0032553 // GO:0000166 // GO:0019752 // GO:0044249 // GO:0005737 // GO:0006520 // GO:0044281 // GO:0032559 // GO:0046483 // GO:0044267 // GO:0032555 // GO:0009987 // GO:0032…	0
TRINITY_DN90406	no annotation	39S ribosomal protein L15, mitochondrial	GO:0070013 // GO:0044710 // GO:0005840 // GO:0006412 // GO:0044237 // GO:0032543 // GO:0031974 // GO:0097159 // GO:0043227 // GO:0000002 // GO:0006996 // GO:0007005 // GO:0044391 // GO:0044249 // GO:0005737 // GO:0005730 // GO:0015934 // GO:0005488 // GO:0044428 // GO:0031981 // GO:0044267 // GO:0005759 // GO:0009987 // GO:0003723 // GO:0044260 // GO:0003676 // GO:0010467 // GO:0005575 // GO:0005…	0
TRINITY_DN90424	no annotation	Structure-specific endonuclease subunit SLX1	GO:0044237 // GO:0090305 // GO:0090304 // GO:0000228 // GO:0044454 // GO:0016888 // GO:0016889 // GO:0009987 // GO:0005515 // GO:0010792 // GO:0022402 // GO:1901361 // GO:1901360 // GO:0043234 // GO:0044238 // GO:0044464 // GO:0065007 // GO:0007346 // GO:0032991 // GO:0008270 // GO:0010564 // GO:0000738 // GO:0006281 // GO:0046914 // GO:0009057 // GO:0007095 // GO:0031974 // GO:0019439 // GO:0050…	0
TRINITY_DN90433	truncated cathepsin A	Cathepsin A (Fragment)	GO:0044710 // GO:0070008 // GO:0008238 // GO:0005739 // GO:0005737 // GO:0005488 // GO:0005515 // GO:0006508 // GO:0005575 // GO:0008152 // GO:0043231 // GO:0016787 // GO:0070011 // GO:0003824 // GO:0044424 // GO:0008233 // GO:0008236 // GO:0044238 // GO:0004180 // GO:0008150 // GO:0043170 // GO:0004185 // GO:0071704 // GO:0005634 // GO:0044464 // GO:0019538 // GO:0003674 // GO:0044444 // GO:0043…	0
TRINITY_DN90446	kexokinase	no annotation	no annotation	0
TRINITY_DN90456	Leucine-rich repeat-containing protein 4B, partial	Leucine-rich repeat transmembrane neuronal protein 3	GO:0042578 // GO:0016791 // GO:0031647 // GO:0044237 // GO:0008238 // GO:0019222 // GO:0005515 // GO:0050789 // GO:0016020 // GO:0005488 // GO:0009987 // GO:0008150 // GO:0006796 // GO:0006793 // GO:0005575 // GO:0005576 // GO:0016787 // GO:0016311 // GO:0070011 // GO:0016788 // GO:0003824 // GO:0050821 // GO:0065008 // GO:0008233 // GO:0031224 // GO:0010608 // GO:0004180 // GO:0016021 // GO:0065…	0
TRINITY_DN90458	no annotation	UPF0760 protein C2orf29 homolog	GO:0044710 // GO:0044270 // GO:0006401 // GO:0090304 // GO:0046700 // GO:0019439 // GO:0006807 // GO:0031123 // GO:0034655 // GO:0044248 // GO:0046483 // GO:0016071 // GO:0016070 // GO:0009987 // GO:0003674 // GO:0044260 // GO:0006139 // GO:0006402 // GO:0005575 // GO:0006397 // GO:0006396 // GO:0005737 // GO:1901361 // GO:1901360 // GO:0044424 // GO:0034641 // GO:0044237 // GO:0044238 // GO:0008…	0
TRINITY_DN90461	no annotation	Transaldolase (Fragment)	GO:0044710 // GO:0019362 // GO:0048029 // GO:0051186 // GO:1901135 // GO:0003674 // GO:0019637 // GO:0006807 // GO:0030246 // GO:0009117 // GO:0005996 // GO:0005737 // GO:0006098 // GO:0016740 // GO:0044281 // GO:0046483 // GO:0055086 // GO:0019320 // GO:0019321 // GO:0006739 // GO:1901360 // GO:0016052 // GO:0008150 // GO:0006139 // GO:0006796 // GO:0072524 // GO:0006793 // GO:0005575 // GO:0006…	0
TRINITY_DN90498	no annotation	Carbohydrate sulfotransferase 1	GO:0006040 // GO:0006044 // GO:0051272 // GO:0051270 // GO:0044422 // GO:0040011 // GO:0051923 // GO:0014012 // GO:0030154 // GO:0005996 // GO:0016337 // GO:0044699 // GO:0009987 // GO:0034481 // GO:0032989 // GO:0048731 // GO:0048812 // GO:0007275 // GO:0005975 // GO:0005976 // GO:0045123 // GO:0031102 // GO:0031103 // GO:0042339 // GO:0044237 // GO:0044238 // GO:0016020 // GO:0016021 // GO:0019…	0
TRINITY_DN90506	thymidylate synthase	Thymidylate synthase	GO:0006206 // GO:0006950 // GO:0031100 // GO:0008652 // GO:0046134 // GO:0020021 // GO:0044422 // GO:0001654 // GO:0051593 // GO:0006357 // GO:0046073 // GO:0042803 // GO:0009112 // GO:0032259 // GO:0009069 // GO:0009116 // GO:0009117 // GO:0019752 // GO:0009219 // GO:0048037 // GO:0019087 // GO:0044699 // GO:0009211 // GO:0005759 // GO:0009987 // GO:0009212 // GO:0016646 // GO:0031406 // GO:0016…	0
TRINITY_DN90522	no annotation	McKusick-Kaufman/Bardet-Biedl syndromes putative chaperonin	GO:0050910 // GO:0021756 // GO:0051270 // GO:0044422 // GO:0001654 // GO:0043226 // GO:0044238 // GO:0040012 // GO:0040014 // GO:0040018 // GO:0051704 // GO:0030154 // GO:0051606 // GO:0070121 // GO:0050877 // GO:0032099 // GO:0032098 // GO:0032104 // GO:0032559 // GO:0044699 // GO:0032555 // GO:0009987 // GO:0032550 // GO:0032989 // GO:0001883 // GO:0048731 // GO:0009612 // GO:0032886 // GO:0007…	0
TRINITY_DN90526	Apoptosis regulator BAX	Apoptosis regulator BAX	GO:0043065 // GO:0043068 // GO:0065007 // GO:0048518 // GO:0043067 // GO:0042981 // GO:0050794 // GO:0010942 // GO:0010941 // GO:0050789 // GO:0008150 // GO:0048522	0
TRINITY_DN90537	no annotation	LOC100145025 protein	no annotation	0
TRINITY_DN90538	no annotation	Chromosome undetermined , whole genome shotgun sequence	no annotation	0
TRINITY_DN90544	no annotation	Zinc finger protein 106-like protein	GO:1901363 // GO:0005488 // GO:0044464 // GO:0008270 // GO:0003674 // GO:0003676 // GO:0097159 // GO:0043167 // GO:0043169 // GO:0005575 // GO:0046872 // GO:0046914 // GO:0005622 // GO:0005623	0
TRINITY_DN90554	no annotation	Alpha globin regulatory element containing gene	GO:0031667 // GO:0031669 // GO:0031668 // GO:0009605 // GO:0050789 // GO:0042594 // GO:0005737 // GO:0050896 // GO:0009987 // GO:0006950 // GO:0008150 // GO:0005575 // GO:0009966 // GO:0060429 // GO:0051716 // GO:0002009 // GO:0048856 // GO:0009888 // GO:0048583 // GO:0034198 // GO:0032502 // GO:0050794 // GO:0009267 // GO:0065007 // GO:0009653 // GO:0044444 // GO:0044464 // GO:0044424 // GO:0010…	0
TRINITY_DN90558	no annotation	Adaptor-related protein complex 1, mu 1 subunit	GO:0030243 // GO:0033060 // GO:0019222 // GO:0051273 // GO:0044237 // GO:0044711 // GO:0051274 // GO:0008104 // GO:0032940 // GO:0010008 // GO:0023061 // GO:0072666 // GO:0033036 // GO:0072665 // GO:0044456 // GO:0044699 // GO:0061024 // GO:0009987 // GO:0044459 // GO:0005515 // GO:0034637 // GO:0010259 // GO:0007275 // GO:0007568 // GO:0018130 // GO:0001505 // GO:0043324 // GO:1901362 // GO:1901…	0
TRINITY_DN90578	no annotation	DNA ligase	GO:0051276 // GO:0000302 // GO:0090304 // GO:0019001 // GO:0007049 // GO:0032559 // GO:0016886 // GO:0044699 // GO:0032555 // GO:0009987 // GO:0032550 // GO:0001882 // GO:0032553 // GO:0006273 // GO:0006271 // GO:0007275 // GO:0060249 // GO:0022403 // GO:0022402 // GO:0065007 // GO:0009790 // GO:0009792 // GO:1901363 // GO:1901360 // GO:0044237 // GO:0044238 // GO:0003909 // GO:0006897 // GO:0009…	0
TRINITY_DN90582	no annotation	Sodium-dependent multivitamin transporter	GO:0005215 // GO:0051234 // GO:0055085 // GO:0009987 // GO:0051179 // GO:0003674 // GO:0044425 // GO:0031224 // GO:0005575 // GO:0016020 // GO:0016021 // GO:0006810 // GO:0008150	0
TRINITY_DN90594	no annotation	Serine/threonine-protein kinase N3 (Fragment)	GO:0016740 // GO:0016772 // GO:0009987 // GO:0003674 // GO:0003824 // GO:0006796 // GO:0006793 // GO:0044237 // GO:0016310 // GO:0016301 // GO:0008150 // GO:0008152	0
TRINITY_DN90612	glutamine amidotransferase, partial	GMP synthase	GO:0008652 // GO:0043604 // GO:0090304 // GO:0009119 // GO:0009066 // GO:0009067 // GO:0009064 // GO:0043603 // GO:0046037 // GO:0009116 // GO:0009117 // GO:0019752 // GO:0016884 // GO:0032559 // GO:0032555 // GO:0009987 // GO:0032550 // GO:0001882 // GO:0001883 // GO:0019693 // GO:0018130 // GO:0046128 // GO:0046129 // GO:1901363 // GO:1901362 // GO:1901360 // GO:0044237 // GO:0044238 // GO:0044…	0
TRINITY_DN90629	no annotation	Acetyl-coenzyme A transporter 1	GO:0042175 // GO:0044422 // GO:0030182 // GO:0009987 // GO:0044459 // GO:0032989 // GO:0048731 // GO:0048812 // GO:0007275 // GO:0009790 // GO:0009792 // GO:0021955 // GO:0016020 // GO:0016021 // GO:0000139 // GO:0021954 // GO:0015916 // GO:0009653 // GO:0032990 // GO:0044464 // GO:0021953 // GO:0015711 // GO:0005783 // GO:0051184 // GO:0051185 // GO:0051181 // GO:0051182 // GO:0006820 // GO:0031…	0
TRINITY_DN90633	GK20136	Pancreatic lipase-related protein 2	GO:0042632 // GO:0046464 // GO:0042439 // GO:0008289 // GO:0044422 // GO:0051234 // GO:0016023 // GO:0042221 // GO:0070328 // GO:0019752 // GO:0072330 // GO:0044699 // GO:0004465 // GO:0009987 // GO:0009986 // GO:0032094 // GO:0005515 // GO:0048731 // GO:0017129 // GO:0007275 // GO:0051246 // GO:0031016 // GO:0005615 // GO:0034638 // GO:0009791 // GO:0050896 // GO:1901360 // GO:0032501 // GO:0010…	0
TRINITY_DN90667	heat shock protein 60	Heat shock protein HSP60, putative	GO:0002119 // GO:0040010 // GO:0097202 // GO:0002236 // GO:0051606 // GO:0070482 // GO:0051604 // GO:0005759 // GO:0009199 // GO:0007275 // GO:0007276 // GO:0005615 // GO:0009790 // GO:0009791 // GO:0009792 // GO:0005875 // GO:0002699 // GO:0002020 // GO:0002694 // GO:0002696 // GO:0002697 // GO:0002758 // GO:0050821 // GO:0010950 // GO:0010952 // GO:0032481 // GO:0006457 // GO:0031410 // GO:0006…	0
TRINITY_DN90675	WD repeat-containing protein 70, partial	no annotation	no annotation	0
TRINITY_DN90683	no annotation	USP9X protein (Fragment)	GO:0044710 // GO:0016790 // GO:0009056 // GO:0051603 // GO:0044248 // GO:0044267 // GO:0009987 // GO:0030163 // GO:0044260 // GO:0006508 // GO:0016787 // GO:0070011 // GO:0016788 // GO:0003824 // GO:0044257 // GO:0043632 // GO:0008234 // GO:0044237 // GO:0044238 // GO:0008150 // GO:0043170 // GO:0008152 // GO:0071704 // GO:1901575 // GO:0019538 // GO:0009057 // GO:0003674 // GO:0004221 // GO:0008…	0
TRINITY_DN90695	no annotation	Mitochondrial translation optimization protein	GO:0044710 // GO:0046128 // GO:0044464 // GO:1901135 // GO:0042278 // GO:0097159 // GO:0090304 // GO:0009119 // GO:0043167 // GO:0006996 // GO:0043168 // GO:0006807 // GO:0043412 // GO:0009116 // GO:0034470 // GO:0000166 // GO:0006399 // GO:0000963 // GO:0005488 // GO:0048037 // GO:0046483 // GO:0055086 // GO:0016070 // GO:0009987 // GO:0055114 // GO:0044260 // GO:0006139 // GO:0006400 // GO:0043…	0
TRINITY_DN90725	70 kDa heat shock protein form 3	Heat shock cognate 70	GO:0005102 // GO:0045892 // GO:0051172 // GO:0006200 // GO:0043234 // GO:0044422 // GO:0046130 // GO:0005681 // GO:0090304 // GO:0035966 // GO:0009119 // GO:0043005 // GO:0031988 // GO:0023061 // GO:0046034 // GO:0009116 // GO:0009117 // GO:1901292 // GO:0006355 // GO:0044456 // GO:0060198 // GO:0032559 // GO:0016887 // GO:0061024 // GO:0032555 // GO:0009987 // GO:0009986 // GO:0032550 // GO:0042…	0
TRINITY_DN90735	no annotation	Solute carrier family 20 , member 2 (Fragment)	GO:0015698 // GO:0015075 // GO:0051234 // GO:0006820 // GO:0006810 // GO:0008509 // GO:0055085 // GO:0009987 // GO:0008150 // GO:0005575 // GO:0015103 // GO:0022857 // GO:0051179 // GO:0034220 // GO:0022891 // GO:0022892 // GO:0006811 // GO:0006817 // GO:0005215 // GO:0015114 // GO:0003674 // GO:0005315 // GO:0016020 // GO:0022804 // GO:0035435 // GO:0015291	0
TRINITY_DN90746	no annotation	Lathosterol oxidase (Fragment)	GO:0044711 // GO:0044710 // GO:0008610 // GO:0046394 // GO:0031224 // GO:0050046 // GO:0043167 // GO:0043169 // GO:0043436 // GO:0032787 // GO:0019752 // GO:0044249 // GO:0044281 // GO:0044283 // GO:0006633 // GO:0009987 // GO:0006631 // GO:0016053 // GO:0016491 // GO:0070704 // GO:0005575 // GO:0016705 // GO:0071704 // GO:0055114 // GO:0003824 // GO:0044255 // GO:0046996 // GO:0044237 // GO:0044…	0
TRINITY_DN90777	Serine/threonine-protein kinase pim-3, partial	Novel protein similar to vertebrate pim oncogene family (Fragment)	GO:0009893 // GO:0010941 // GO:0007049 // GO:0032559 // GO:0032555 // GO:0009987 // GO:0032550 // GO:0001882 // GO:0001883 // GO:0010556 // GO:0006468 // GO:0022403 // GO:0022402 // GO:0031659 // GO:1901363 // GO:0031657 // GO:0031399 // GO:0044237 // GO:0044238 // GO:0042127 // GO:0065007 // GO:0007346 // GO:0044464 // GO:0007005 // GO:0005515 // GO:0010562 // GO:0004674 // GO:0060255 // GO:0004…	0
TRINITY_DN90780	no annotation	Trypsinogen	GO:0060711 // GO:0048869 // GO:0030574 // GO:0060716 // GO:0040011 // GO:0001568 // GO:0042221 // GO:0010942 // GO:0010941 // GO:0042730 // GO:0072359 // GO:0044699 // GO:0009987 // GO:0009986 // GO:0044459 // GO:0005515 // GO:0048731 // GO:0004175 // GO:0007275 // GO:0060249 // GO:0007162 // GO:0005615 // GO:0009790 // GO:0009792 // GO:0009719 // GO:0060706 // GO:0060707 // GO:0050820 // GO:0010…	0
TRINITY_DN90806	heat shock protein 90	Heat shock protein 83	GO:0017038 // GO:0045428 // GO:0045429 // GO:0006200 // GO:0042749 // GO:0044422 // GO:0046130 // GO:2000112 // GO:0007308 // GO:0008104 // GO:0009119 // GO:2001141 // GO:0046034 // GO:0009116 // GO:0009117 // GO:0006457 // GO:0006355 // GO:0007008 // GO:0032559 // GO:0016887 // GO:0061024 // GO:0032555 // GO:0009987 // GO:0009199 // GO:0032550 // GO:0034613 // GO:0001882 // GO:0001883 // GO:0048…	0
TRINITY_DN90813	no annotation	Lipid phosphate phosphohydrolase 1	GO:0040011 // GO:0046339 // GO:0006672 // GO:0006670 // GO:0044699 // GO:0009987 // GO:0044459 // GO:0007276 // GO:0007165 // GO:0007166 // GO:0048870 // GO:0007186 // GO:0008354 // GO:0044237 // GO:0044238 // GO:0042127 // GO:0016020 // GO:0016021 // GO:0044281 // GO:0065007 // GO:0044464 // GO:0006928 // GO:0022414 // GO:0048523 // GO:0019637 // GO:0050896 // GO:0048609 // GO:0005575 // GO:1901…	0
TRINITY_DN90814	estrogen sulfotransferase	Sulfotransferase family cytosolic 1B member 1	GO:0032268 // GO:0031399 // GO:0034032 // GO:0035966 // GO:0009119 // GO:0051923 // GO:0016782 // GO:0042221 // GO:0009116 // GO:0009117 // GO:0019752 // GO:0047894 // GO:0044699 // GO:0009987 // GO:0043169 // GO:0007565 // GO:0051246 // GO:0019693 // GO:0007165 // GO:0046128 // GO:0009410 // GO:1901363 // GO:1901360 // GO:0042403 // GO:0019748 // GO:0010817 // GO:0044237 // GO:0044238 // GO:0016…	0
TRINITY_DN90841	no annotation	Glucosylceramidase	GO:0005102 // GO:0006680 // GO:0006687 // GO:0042221 // GO:0009893 // GO:0006677 // GO:0006672 // GO:0006670 // GO:0051384 // GO:0009987 // GO:0031400 // GO:0006678 // GO:0005515 // GO:0048731 // GO:0048730 // GO:0006796 // GO:0007275 // GO:0042592 // GO:0009966 // GO:0032501 // GO:0005975 // GO:0009968 // GO:0033574 // GO:0031399 // GO:0044237 // GO:0044238 // GO:0016020 // GO:0048545 // GO:0009…	0
TRINITY_DN90853	E3 ubiquitin-protein ligase MARCH1, partial	no annotation	no annotation	0
TRINITY_DN90856	cathepsin C	Dipeptidyl-peptidase I	GO:0005794 // GO:0044710 // GO:0005783 // GO:0001906 // GO:0019222 // GO:0010033 // GO:0002449 // GO:0002443 // GO:0043167 // GO:0002460 // GO:0004252 // GO:0043168 // GO:0004197 // GO:0005515 // GO:0050789 // GO:0043621 // GO:0005737 // GO:0050896 // GO:0005488 // GO:0005773 // GO:0006955 // GO:0031404 // GO:0006508 // GO:0004175 // GO:0010467 // GO:0001913 // GO:0005575 // GO:0051604 // GO:0043…	0
TRINITY_DN90881	no annotation	U3 small nucleolar RNA-interacting protein 2 (Fragment)	GO:0044710 // GO:0004674 // GO:0032991 // GO:0044422 // GO:0006364 // GO:0006468 // GO:0031974 // GO:0097159 // GO:0090304 // GO:0008150 // GO:0071843 // GO:0042254 // GO:0006807 // GO:0043412 // GO:0034470 // GO:0030532 // GO:0046483 // GO:0005488 // GO:0005730 // GO:0031981 // GO:0044267 // GO:0016070 // GO:0009987 // GO:0016072 // GO:0003723 // GO:0036211 // GO:0044260 // GO:0006139 // GO:0044…	0
TRINITY_DN90884	male-specific lethal 3	no annotation	no annotation	0
TRINITY_DN90911	no annotation	Glycerone-phosphate O-acyltransferase	GO:0048869 // GO:0008654 // GO:0042221 // GO:0034330 // GO:0044699 // GO:0061024 // GO:0009987 // GO:0032989 // GO:0005515 // GO:0048731 // GO:0007272 // GO:0007275 // GO:0021587 // GO:0009966 // GO:0031907 // GO:0031903 // GO:0004366 // GO:0044237 // GO:0044238 // GO:0016020 // GO:0009653 // GO:0044464 // GO:0010646 // GO:0009991 // GO:0030902 // GO:0042493 // GO:0051056 // GO:0070542 // GO:0005…	0
TRINITY_DN90930	no annotation	Peptidyl-prolyl cis-trans isomerase ppi1	GO:0051234 // GO:0044710 // GO:0016853 // GO:0044351 // GO:0016859 // GO:0005515 // GO:0044260 // GO:0005737 // GO:0043412 // GO:0005488 // GO:0044267 // GO:0009987 // GO:0018193 // GO:0000413 // GO:0005575 // GO:0016192 // GO:0008152 // GO:0043231 // GO:0006464 // GO:0051179 // GO:0044464 // GO:0003824 // GO:0044424 // GO:0044444 // GO:0044237 // GO:0044238 // GO:0006810 // GO:0008150 // GO:0043…	0
TRINITY_DN90937	no annotation	Dehydrogenase/reductase SDR family member 4	GO:0048869 // GO:0001523 // GO:0048764 // GO:0033554 // GO:0042221 // GO:0010941 // GO:0030154 // GO:0044699 // GO:0009987 // GO:0005515 // GO:0048731 // GO:0002274 // GO:0007275 // GO:0002573 // GO:0016903 // GO:1901363 // GO:1901360 // GO:0031903 // GO:0010817 // GO:0044237 // GO:0044238 // GO:0042127 // GO:0016020 // GO:0005635 // GO:0009719 // GO:0009653 // GO:0009850 // GO:0044464 // GO:0016…	0
TRINITY_DN90978	no annotation	26S proteasome non-ATPase regulatory subunit 8	GO:0000022 // GO:0051603 // GO:0033238 // GO:0051604 // GO:0072331 // GO:0010259 // GO:0007275 // GO:0009790 // GO:0009791 // GO:0009793 // GO:0031399 // GO:0031398 // GO:0031397 // GO:0031396 // GO:0048764 // GO:0043231 // GO:0071495 // GO:0034621 // GO:0034622 // GO:0010054 // GO:0006511 // GO:0046395 // GO:0009725 // GO:0010053 // GO:0043436 // GO:0022622 // GO:0022621 // GO:0050896 // GO:0022…	0
TRINITY_DN90992	no annotation	Translation factor GUF1 homolog, mitochondrial	GO:0019222 // GO:0046130 // GO:0005740 // GO:0009119 // GO:0046039 // GO:0019001 // GO:0003746 // GO:0009116 // GO:0009117 // GO:0006163 // GO:0032555 // GO:0009987 // GO:0009199 // GO:0032550 // GO:0001882 // GO:0001883 // GO:0005886 // GO:0010556 // GO:0010557 // GO:0019693 // GO:0006195 // GO:1901363 // GO:1901361 // GO:1901360 // GO:0009207 // GO:0009205 // GO:0009203 // GO:0044237 // GO:0044…	0
TRINITY_DN90997	no annotation	Vault protein inter-alpha-trypsin domain protein (Precursor)	GO:0048869 // GO:0014706 // GO:0060923 // GO:0035051 // GO:0061061 // GO:0003950 // GO:0072358 // GO:0072359 // GO:0051146 // GO:0016740 // GO:0044699 // GO:0009987 // GO:0016763 // GO:0048731 // GO:0048738 // GO:0007275 // GO:0055007 // GO:0005575 // GO:0005634 // GO:0043231 // GO:0007507 // GO:0060911 // GO:0044707 // GO:0032501 // GO:0048856 // GO:0009888 // GO:0003824 // GO:0044424 // GO:0030…	0
TRINITY_DN91007	no annotation	Ubiquitinyl hydrolase 1	GO:0045893 // GO:0045892 // GO:0031647 // GO:0009058 // GO:0051276 // GO:0090304 // GO:0008150 // GO:0051603 // GO:0009893 // GO:0032259 // GO:0006355 // GO:0044699 // GO:0009987 // GO:0044459 // GO:0005515 // GO:0051093 // GO:0010556 // GO:0010557 // GO:0019941 // GO:0010558 // GO:0018130 // GO:1901362 // GO:1901360 // GO:0050821 // GO:0043632 // GO:0044237 // GO:0044238 // GO:0048634 // GO:0016…	0
TRINITY_DN91021	Nucleolar protein 11	Nucleolar protein 11	no annotation	0
TRINITY_DN91023	no annotation	Chlorophyllase	GO:0044710 // GO:0051186 // GO:0051187 // GO:0034641 // GO:0046700 // GO:0019439 // GO:0006807 // GO:0044248 // GO:0044444 // GO:0046483 // GO:0009987 // GO:0003674 // GO:0006778 // GO:0005575 // GO:0052689 // GO:1901565 // GO:1901564 // GO:0016787 // GO:0005737 // GO:0033015 // GO:0033013 // GO:1901361 // GO:1901360 // GO:0016788 // GO:0003824 // GO:0044424 // GO:0047746 // GO:0046149 // GO:0044…	0
TRINITY_DN91044	mariner transposase	no annotation	no annotation	0
TRINITY_DN91048	Nesprin-1	no annotation	no annotation	0
TRINITY_DN91058	NAD-dependent succinate-semialdehyde dehydrogenase	no annotation	no annotation	0
TRINITY_DN91063	no annotation	Histone H3	GO:0006325 // GO:0044710 // GO:0000775 // GO:0000777 // GO:0006323 // GO:0000779 // GO:0043234 // GO:0044237 // GO:0051276 // GO:0097159 // GO:0090304 // GO:0046982 // GO:0046983 // GO:0071841 // GO:0065003 // GO:0006996 // GO:0006807 // GO:0005515 // GO:0005488 // GO:0000785 // GO:0046483 // GO:0009987 // GO:0031497 // GO:0044260 // GO:0006139 // GO:0044085 // GO:0071840 // GO:0065004 // GO:0022…	0
TRINITY_DN91064	no annotation	Crossover junction endonuclease MUS81	GO:0044710 // GO:0097159 // GO:0090304 // GO:0006807 // GO:0005488 // GO:0046483 // GO:0009987 // GO:0044260 // GO:0006139 // GO:0016787 // GO:0006259 // GO:1901363 // GO:1901360 // GO:0016788 // GO:0003824 // GO:0044237 // GO:0044238 // GO:0008150 // GO:0043170 // GO:0008152 // GO:0071704 // GO:0090305 // GO:0034641 // GO:0006725 // GO:0003674 // GO:0003677 // GO:0003676 // GO:0004519 // GO:0004…	0
TRINITY_DN91066	no annotation	Peptidase, S9C (Acylaminoacyl-peptidase) family protein	GO:0071704 // GO:0016787 // GO:0070011 // GO:0044710 // GO:0017171 // GO:0004177 // GO:0019538 // GO:0003674 // GO:0006508 // GO:0008238 // GO:0004175 // GO:0008233 // GO:0003824 // GO:0008236 // GO:0044238 // GO:0004252 // GO:0008150 // GO:0043170 // GO:0008152	0
TRINITY_DN91074	Forkhead box protein N3	no annotation	no annotation	0
TRINITY_DN91079	no annotation	UDP-Gal:betaGlcNAc beta 1,3-galactosyltransferase, polypeptide 2	GO:0008499 // GO:0043687 // GO:0044699 // GO:0009987 // GO:0070085 // GO:0048731 // GO:0007275 // GO:0047273 // GO:0005975 // GO:0044237 // GO:0044238 // GO:0016020 // GO:0016021 // GO:0000139 // GO:0044464 // GO:0048531 // GO:0005783 // GO:0035250 // GO:0006807 // GO:0016740 // GO:0036211 // GO:0016051 // GO:0005575 // GO:0043231 // GO:1901564 // GO:1901566 // GO:0005794 // GO:0048856 // GO:0032…	0
TRINITY_DN91093	no annotation	PREDICTED: similar to ENSANGP00000028549 putative	GO:0005488 // GO:0003674 // GO:0003677 // GO:0003676 // GO:0097159 // GO:1901363	0
TRINITY_DN91095	Phage-related lysozyme (muraminidase) (COG3772)	Lysozyme murein hydrolase	GO:0044710 // GO:0051707 // GO:0051704 // GO:1901136 // GO:0006022 // GO:1901135 // GO:0006027 // GO:0006026 // GO:0009056 // GO:0030203 // GO:0006807 // GO:0009253 // GO:0050896 // GO:0006952 // GO:0009987 // GO:0006950 // GO:0019835 // GO:1901565 // GO:1901564 // GO:0016787 // GO:0016998 // GO:0016798 // GO:0009607 // GO:0003824 // GO:0009617 // GO:0008219 // GO:0000270 // GO:0071554 // GO:0042…	0
TRINITY_DN91115	no annotation	Phosphoserine transaminase	GO:0044711 // GO:0044710 // GO:0042364 // GO:0008652 // GO:0046394 // GO:0044444 // GO:0008614 // GO:0044271 // GO:0006082 // GO:0043167 // GO:0043168 // GO:0043436 // GO:0006807 // GO:0009069 // GO:0009110 // GO:0019752 // GO:0044249 // GO:0005737 // GO:0006520 // GO:0016740 // GO:0016769 // GO:0048037 // GO:0044283 // GO:0009987 // GO:0042819 // GO:0016053 // GO:0004648 // GO:0046483 // GO:0072…	0
TRINITY_DN91143	oxt	Xylosyltransferase oxt	GO:0044710 // GO:0006023 // GO:0006022 // GO:1901135 // GO:0006024 // GO:0008375 // GO:0030203 // GO:0006807 // GO:0042285 // GO:0016740 // GO:0016763 // GO:0030158 // GO:1901137 // GO:0005575 // GO:1901564 // GO:1901566 // GO:1901576 // GO:0003824 // GO:0016020 // GO:0008150 // GO:0043170 // GO:0008152 // GO:0071704 // GO:0035252 // GO:0009059 // GO:0009058 // GO:0016757 // GO:0016758 // GO:0003…	0
TRINITY_DN91144	Notchless protein-like protein 1	Notchless	GO:0005840 // GO:0080008 // GO:0051276 // GO:0000027 // GO:0051604 // GO:0044699 // GO:0009987 // GO:0005515 // GO:0001701 // GO:0006796 // GO:0007275 // GO:0007165 // GO:0007166 // GO:0009790 // GO:0009792 // GO:0016905 // GO:0006793 // GO:0009653 // GO:0044237 // GO:0044238 // GO:0005575 // GO:0016020 // GO:0044464 // GO:0065007 // GO:0032991 // GO:0034621 // GO:0034622 // GO:0022613 // GO:0004…	0
TRINITY_DN91145	Tudor staphylococcal nuclease	Staphylococcal nuclease domain-containing protein 1	GO:0006950 // GO:0016053 // GO:0044711 // GO:0090305 // GO:0090304 // GO:0008104 // GO:0032940 // GO:0031988 // GO:0042221 // GO:0030054 // GO:0033036 // GO:0016032 // GO:0005996 // GO:0044699 // GO:0019320 // GO:0009987 // GO:0005515 // GO:0046686 // GO:0010556 // GO:0006796 // GO:0007275 // GO:0055044 // GO:0018130 // GO:0072524 // GO:0009791 // GO:1901363 // GO:1901362 // GO:1901360 // GO:0005…	0
TRINITY_DN91157	Plasma alpha-L-fucosidase	Plasma alpha-L-fucosidase	GO:0044710 // GO:1901136 // GO:0006022 // GO:1901135 // GO:0016798 // GO:0006026 // GO:0009056 // GO:0030203 // GO:0043167 // GO:0043169 // GO:0006807 // GO:0030246 // GO:0004560 // GO:0005737 // GO:0005488 // GO:0016139 // GO:0015928 // GO:0005773 // GO:0016137 // GO:0008150 // GO:0005575 // GO:0005576 // GO:0043231 // GO:1901564 // GO:0016787 // GO:0005996 // GO:0006027 // GO:0044723 // GO:0005…	0
TRINITY_DN91171	no annotation	Iodothyronine deiodinase	GO:0009058 // GO:0055114 // GO:0003674 // GO:0016491 // GO:0065007 // GO:0003824 // GO:0065008 // GO:0044710 // GO:0010817 // GO:0004800 // GO:0042445 // GO:0042446 // GO:0008150 // GO:0008152	0
TRINITY_DN91178	cytochrome P450 CYP2	Cytochrome P450, family 2, subfamily K, polypeptide 6	GO:0042633 // GO:0007478 // GO:0001523 // GO:0042638 // GO:0031224 // GO:0034875 // GO:0035120 // GO:0042738 // GO:0035210 // GO:0035127 // GO:0042221 // GO:0008395 // GO:0042737 // GO:0045455 // GO:0019752 // GO:0007480 // GO:0044699 // GO:0009987 // GO:0005515 // GO:0048731 // GO:0044432 // GO:0007275 // GO:0007560 // GO:0048737 // GO:0007276 // GO:0022405 // GO:0022404 // GO:0016725 // GO:0006…	0
TRINITY_DN91179	prostaglandin E synthase 2	Prostaglandin E synthase 2	GO:0045893 // GO:0031224 // GO:0051234 // GO:0019752 // GO:0016021 // GO:0072330 // GO:0008610 // GO:0009987 // GO:0010556 // GO:0010557 // GO:1901363 // GO:0055114 // GO:0006690 // GO:0006692 // GO:0006693 // GO:0046456 // GO:0046457 // GO:0044237 // GO:0044238 // GO:0016020 // GO:0045454 // GO:0000139 // GO:0044464 // GO:0060255 // GO:0016853 // GO:0046394 // GO:0045935 // GO:0043436 // GO:0044…	0
TRINITY_DN91182	no annotation	Bifunctional 3'-phosphoadenosine 5'-phosphosulfate synthetase	GO:0031328 // GO:0016054 // GO:0019222 // GO:0009851 // GO:0043455 // GO:0007472 // GO:0042436 // GO:0044422 // GO:0042430 // GO:0007476 // GO:0035120 // GO:0009063 // GO:0008104 // GO:0009119 // GO:0019758 // GO:0042221 // GO:0009893 // GO:0019757 // GO:0005975 // GO:0009116 // GO:0009117 // GO:0019752 // GO:0043234 // GO:0046364 // GO:0043227 // GO:0072330 // GO:0032559 // GO:0009259 // GO:0044…	0
TRINITY_DN91187	alpha-glucosidase family 31, partial	Uncharacterized family 31 glucosidase KIAA1161	GO:0048869 // GO:0009967 // GO:0048583 // GO:0044710 // GO:0048856 // GO:0050789 // GO:0044422 // GO:0016798 // GO:0007519 // GO:0031975 // GO:0061061 // GO:0007517 // GO:0023051 // GO:0048468 // GO:0055001 // GO:0055002 // GO:0030246 // GO:0051146 // GO:0010627 // GO:0044425 // GO:0044464 // GO:0005488 // GO:0051897 // GO:0044428 // GO:0044699 // GO:0015926 // GO:0032450 // GO:0009987 // GO:0005…	0
TRINITY_DN91188	no annotation	Singapore isolate B (sub-type 7) whole genome shotgun sequence assembly,	no annotation	0
TRINITY_DN91203	no annotation	26S proteasome non-ATPase regulatory subunit 10	GO:0032991 // GO:0044464 // GO:0055088 // GO:0008150 // GO:0042592 // GO:0044424 // GO:0065008 // GO:0048878 // GO:0005575 // GO:0000502 // GO:0043234 // GO:0065007 // GO:0005622 // GO:0005623	0
TRINITY_DN91229	no annotation	Ribosome production factor 1	GO:0044710 // GO:0030529 // GO:0032991 // GO:0044237 // GO:0006364 // GO:0031974 // GO:0097159 // GO:0090304 // GO:0008150 // GO:0042254 // GO:0006807 // GO:0034470 // GO:0046483 // GO:0005488 // GO:0005730 // GO:0031981 // GO:0016070 // GO:0009987 // GO:0016072 // GO:0003723 // GO:0044260 // GO:0006139 // GO:0044085 // GO:0010467 // GO:0005575 // GO:0005634 // GO:0043231 // GO:0043233 // GO:0043…	0
TRINITY_DN91235	no annotation	Cell cycle control protein 50A	GO:0048869 // GO:0051234 // GO:0005783 // GO:0036010 // GO:0051050 // GO:0051223 // GO:0071702 // GO:0031224 // GO:0032386 // GO:0030182 // GO:0008104 // GO:0070201 // GO:0032880 // GO:0051641 // GO:0005515 // GO:0050789 // GO:0006810 // GO:0007399 // GO:0005737 // GO:0051222 // GO:0005488 // GO:0048468 // GO:0006869 // GO:0044699 // GO:0009987 // GO:0044707 // GO:0015748 // GO:0008150 // GO:0048…	0
TRINITY_DN91246	no annotation	Cyclin-dependent kinase 10	GO:0042023 // GO:0006950 // GO:0043234 // GO:0005681 // GO:0090304 // GO:0022604 // GO:0007049 // GO:0032559 // GO:0044699 // GO:0032555 // GO:0009987 // GO:0032550 // GO:0001882 // GO:0001883 // GO:0048731 // GO:0001701 // GO:0006468 // GO:0007275 // GO:0001558 // GO:0048518 // GO:0007165 // GO:0009908 // GO:0031975 // GO:0009790 // GO:0009791 // GO:0009792 // GO:0009793 // GO:1901363 // GO:0005…	0
TRINITY_DN91255	sodium bicarbonate cotransporter isoform 3	Sodium-driven chloride bicarbonate exchanger	GO:0006486 // GO:0022890 // GO:0008150 // GO:0035725 // GO:0016020 // GO:0006811 // GO:0009987 // GO:0015081 // GO:0070085 // GO:0005515 // GO:0006814 // GO:0005975 // GO:0015301 // GO:0034220 // GO:0044237 // GO:0044238 // GO:0022891 // GO:0022892 // GO:0016021 // GO:0015992 // GO:0044464 // GO:0015711 // GO:0022804 // GO:0015103 // GO:0015075 // GO:0015077 // GO:0006821 // GO:0006820 // GO:0015…	0
TRINITY_DN91262	no annotation	Proteasome subunit beta type	GO:0042633 // GO:0070003 // GO:0043234 // GO:0042638 // GO:0031398 // GO:0090304 // GO:0010498 // GO:0051603 // GO:0010941 // GO:0016032 // GO:0072331 // GO:0044699 // GO:0051320 // GO:0009987 // GO:0031400 // GO:0048522 // GO:0048731 // GO:0004175 // GO:0007275 // GO:0022405 // GO:0022404 // GO:0022403 // GO:0022402 // GO:0072422 // GO:0009892 // GO:1901360 // GO:0043632 // GO:0031399 // GO:0044…	0
TRINITY_DN91272	no annotation	Golgi apparatus membrane protein TVP23	GO:0048869 // GO:0051234 // GO:0032940 // GO:0005783 // GO:0005768 // GO:0015031 // GO:0005802 // GO:0044422 // GO:0044431 // GO:0008104 // GO:0043227 // GO:0010008 // GO:0051641 // GO:0006996 // GO:0030173 // GO:0016020 // GO:0051649 // GO:0009826 // GO:0005737 // GO:0031228 // GO:0000902 // GO:0031301 // GO:0060560 // GO:0032989 // GO:0005515 // GO:0031090 // GO:0005575 // GO:0016192 // GO:0046…	0
TRINITY_DN91285	gamma-interferon-inducible lysosomal thiol reductase	Gamma-interferon-inducible lysosomal thiol reductase	GO:0042633 // GO:0031647 // GO:0042221 // GO:0044699 // GO:0009987 // GO:0048731 // GO:0007275 // GO:0022405 // GO:0022404 // GO:0007165 // GO:0042638 // GO:0007166 // GO:0055114 // GO:0050821 // GO:0042127 // GO:0016020 // GO:0044464 // GO:0005764 // GO:0008544 // GO:0034341 // GO:0043202 // GO:0060255 // GO:0048820 // GO:0002504 // GO:0031974 // GO:0050896 // GO:0005773 // GO:0006950 // GO:0006…	0
TRINITY_DN91326	Beta-centractin	Centractin	GO:0005875 // GO:0048764 // GO:0051653 // GO:0042221 // GO:0019896 // GO:0000226 // GO:0009826 // GO:0007049 // GO:0005200 // GO:0032559 // GO:0044699 // GO:0032555 // GO:0009987 // GO:0032550 // GO:0001882 // GO:0001883 // GO:0048731 // GO:0005618 // GO:0007275 // GO:0007163 // GO:0022403 // GO:0022402 // GO:0009791 // GO:0000902 // GO:1901363 // GO:0009416 // GO:0000279 // GO:0005876 // GO:0000…	0
TRINITY_DN91327	Ankyrin repeat-containing protein, partial	no annotation	no annotation	0
TRINITY_DN91332	RE1-silencing transcription factor	no annotation	no annotation	0
TRINITY_DN91341	no annotation	CHKov2 (Fragment)	GO:0003964 // GO:0016740 // GO:0006793 // GO:0016772 // GO:0009987 // GO:0003674 // GO:0034061 // GO:0003824 // GO:0016779 // GO:0006796 // GO:0044237 // GO:0016310 // GO:0005575 // GO:0016301 // GO:0008150 // GO:0008152	0
TRINITY_DN91342	Plastin-2	Fimbrin	GO:0032991 // GO:0002366 // GO:0030479 // GO:0030139 // GO:0031988 // GO:0060090 // GO:0008064 // GO:0006810 // GO:0002285 // GO:0009826 // GO:0007049 // GO:0030674 // GO:0044699 // GO:0006955 // GO:0009987 // GO:0044459 // GO:0032989 // GO:0005515 // GO:0048731 // GO:0005618 // GO:0007275 // GO:0060151 // GO:0007163 // GO:0032153 // GO:0022403 // GO:0032155 // GO:0044463 // GO:0043332 // GO:0051…	0
TRINITY_DN91348	Ubiquitin carboxyl-terminal hydrolase 47	Ubiquitinyl hydrolase 1	GO:0044710 // GO:0016790 // GO:0009056 // GO:0051603 // GO:0044248 // GO:0044267 // GO:0009987 // GO:0030163 // GO:0044260 // GO:0006508 // GO:0016787 // GO:0070011 // GO:0016788 // GO:0003824 // GO:0044257 // GO:0043632 // GO:0008234 // GO:0044237 // GO:0044238 // GO:0008150 // GO:0043170 // GO:0008152 // GO:0071704 // GO:1901575 // GO:0019538 // GO:0009057 // GO:0003674 // GO:0004221 // GO:0008…	0
TRINITY_DN91350	no annotation	Trafficking kinesin-binding protein 1	GO:0008104 // GO:0006810 // GO:0009987 // GO:0070085 // GO:0005515 // GO:0010556 // GO:0005975 // GO:0044237 // GO:0044238 // GO:0016020 // GO:0065007 // GO:0044464 // GO:0006605 // GO:0060255 // GO:0050811 // GO:0043412 // GO:0080090 // GO:2001141 // GO:0006355 // GO:0006357 // GO:0005575 // GO:0043231 // GO:0046907 // GO:0010468 // GO:0008150 // GO:0008152 // GO:1901576 // GO:0045184 // GO:0071…	0
TRINITY_DN91356	no annotation	Protein Kifap3	GO:0005871 // GO:0045785 // GO:0044422 // GO:0016939 // GO:0031974 // GO:0019894 // GO:0000228 // GO:0050789 // GO:0046586 // GO:0005874 // GO:0008285 // GO:0005737 // GO:0005488 // GO:0031981 // GO:0009987 // GO:0003674 // GO:0008150 // GO:0005515 // GO:0022409 // GO:0022407 // GO:0005575 // GO:0005634 // GO:0043231 // GO:0043233 // GO:0043232 // GO:0070013 // GO:0005856 // GO:0005819 // GO:0005…	0
TRINITY_DN91368	no annotation	Probable SOL1-Protein with a possible role in tRNA export	GO:0044710 // GO:0051186 // GO:0003674 // GO:0019637 // GO:0006807 // GO:0009117 // GO:0005996 // GO:0006732 // GO:0006098 // GO:0044281 // GO:0019362 // GO:0055086 // GO:0019320 // GO:0006739 // GO:1901360 // GO:0016052 // GO:0008150 // GO:0006139 // GO:0006796 // GO:0072524 // GO:0006793 // GO:0006753 // GO:0052689 // GO:1901564 // GO:0016787 // GO:0006733 // GO:0055114 // GO:0044723 // GO:0005…	0
TRINITY_DN91373	no annotation	Ral guanine nucleotide dissociation stimulator-like 1	GO:0051056 // GO:0044710 // GO:0030695 // GO:0003674 // GO:0051020 // GO:0019222 // GO:0005515 // GO:0050789 // GO:0019899 // GO:0005737 // GO:0044444 // GO:0050896 // GO:0005488 // GO:0044699 // GO:0009987 // GO:0065007 // GO:0005088 // GO:0005575 // GO:0005083 // GO:0007165 // GO:0005085 // GO:0044700 // GO:0009966 // GO:0051716 // GO:0048583 // GO:0060589 // GO:0044424 // GO:0050790 // GO:0065…	0
TRINITY_DN91383	no annotation	Retinol dehydrogenase 3	GO:0048869 // GO:0001523 // GO:0032868 // GO:0031224 // GO:0001654 // GO:0060348 // GO:0042221 // GO:0009110 // GO:0070482 // GO:0019752 // GO:0003073 // GO:0046530 // GO:0003071 // GO:0072330 // GO:0048037 // GO:0044699 // GO:0035270 // GO:0009987 // GO:0048546 // GO:0032094 // GO:0048545 // GO:0048731 // GO:0044432 // GO:0007275 // GO:0055123 // GO:0006776 // GO:0006775 // GO:0002138 // GO:0009…	0
TRINITY_DN91390	Beta-parvin	Putative parvin	GO:0002119 // GO:0070161 // GO:0040011 // GO:0044699 // GO:0009987 // GO:0032989 // GO:0005515 // GO:0010259 // GO:0007275 // GO:0007160 // GO:0007568 // GO:0009790 // GO:0009791 // GO:0009792 // GO:0009653 // GO:0003012 // GO:0032990 // GO:0044464 // GO:0034621 // GO:0034622 // GO:0048598 // GO:0043623 // GO:0030017 // GO:0030016 // GO:0030018 // GO:0042995 // GO:0005575 // GO:0043231 // GO:0043…	0
TRINITY_DN91407	no annotation	Solute carrier family 46 member 3	GO:0043234 // GO:0052590 // GO:0052591 // GO:0009117 // GO:0009190 // GO:0072337 // GO:0009987 // GO:0006171 // GO:0044459 // GO:0019693 // GO:0018130 // GO:0016901 // GO:1901363 // GO:1901362 // GO:1901360 // GO:0046390 // GO:0044237 // GO:0044238 // GO:0016020 // GO:0016021 // GO:0004368 // GO:0032991 // GO:0044464 // GO:0006163 // GO:0009165 // GO:0015711 // GO:0006164 // GO:0071705 // GO:0009…	0
TRINITY_DN91412	S1 RNA-binding domain-containing protein 1	Tex protein-related transcription accessory protein (S1 RNA binding domain)	GO:0044710 // GO:0005840 // GO:0006412 // GO:0009058 // GO:0097159 // GO:0006974 // GO:0006807 // GO:0033554 // GO:0044249 // GO:0005737 // GO:0050896 // GO:0005488 // GO:0046483 // GO:0044267 // GO:0009987 // GO:0006950 // GO:0003723 // GO:0044260 // GO:0006139 // GO:0010467 // GO:0005575 // GO:0043232 // GO:0016787 // GO:0006259 // GO:0051716 // GO:1901363 // GO:1901360 // GO:1901576 // GO:0016…	0
TRINITY_DN91421	no annotation	Nucleoside transporter	GO:0015075 // GO:0051234 // GO:0015077 // GO:0015370 // GO:0097159 // GO:0006812 // GO:0035725 // GO:0022891 // GO:0022892 // GO:0005488 // GO:1901505 // GO:0009987 // GO:0015081 // GO:0001882 // GO:0005575 // GO:0005215 // GO:1901363 // GO:0022857 // GO:0051179 // GO:0034220 // GO:0022890 // GO:0055085 // GO:0006810 // GO:0006811 // GO:0008150 // GO:0006814 // GO:0005337 // GO:0015931 // GO:0071…	0
TRINITY_DN91422	CARP-like protein	Protein FAM188A	GO:0031975 // GO:0043167 // GO:0043169 // GO:0006915 // GO:0005488 // GO:0044428 // GO:0009987 // GO:0005515 // GO:0031090 // GO:0005575 // GO:0005635 // GO:0005634 // GO:0043231 // GO:0012501 // GO:0012505 // GO:0031965 // GO:0031967 // GO:0044424 // GO:0008219 // GO:0044422 // GO:0016020 // GO:0008150 // GO:0044446 // GO:0005509 // GO:0044464 // GO:0003674 // GO:0016265 // GO:0043229 // GO:0046…	0
TRINITY_DN91429	no annotation	UPF0586 protein C9orf41-like protein	GO:0051234 // GO:0031975 // GO:0008168 // GO:0008757 // GO:0032259 // GO:0042597 // GO:0005737 // GO:0016741 // GO:0016740 // GO:0030288 // GO:0005575 // GO:0005634 // GO:0043231 // GO:0051179 // GO:0003824 // GO:0044424 // GO:0044462 // GO:0006810 // GO:0008150 // GO:0008152 // GO:0071944 // GO:0044444 // GO:0044464 // GO:0003674 // GO:0030312 // GO:0030313 // GO:0043229 // GO:0005829 // GO:0043…	0
TRINITY_DN91443	HLH domain-containing protein	no annotation	no annotation	0
TRINITY_DN91457	no annotation	Transmembrane GTPase fzo-1	GO:0006626 // GO:0031224 // GO:0046130 // GO:0005740 // GO:0040010 // GO:0008104 // GO:0009119 // GO:0040014 // GO:0046039 // GO:0042127 // GO:0019001 // GO:0009116 // GO:0009117 // GO:0051058 // GO:0044455 // GO:0006163 // GO:0061024 // GO:0032555 // GO:0009987 // GO:0009199 // GO:0032550 // GO:0034613 // GO:0001882 // GO:0032553 // GO:0048731 // GO:0001701 // GO:0048609 // GO:0007275 // GO:0048…	0
TRINITY_DN91464	no annotation	Ryr2 protein (Fragment)	GO:0031674 // GO:0007204 // GO:0044422 // GO:0042221 // GO:0016020 // GO:0044699 // GO:0015085 // GO:0009987 // GO:0016528 // GO:0005516 // GO:0015267 // GO:0005515 // GO:0048731 // GO:0010556 // GO:0007275 // GO:0031323 // GO:0060402 // GO:0048738 // GO:0007165 // GO:0072509 // GO:0007166 // GO:0007507 // GO:0034220 // GO:0051209 // GO:0005575 // GO:0022890 // GO:0022891 // GO:0022892 // GO:0016…	0
TRINITY_DN91471	no annotation	Serine/threonine-protein phosphatase PP1-beta catalytic subunit	GO:0007472 // GO:0007476 // GO:0040011 // GO:0000022 // GO:0030071 // GO:0061024 // GO:0010389 // GO:0048812 // GO:0007275 // GO:0006498 // GO:0007276 // GO:0006499 // GO:0009791 // GO:0009798 // GO:0005975 // GO:0005976 // GO:0005977 // GO:0005815 // GO:0090092 // GO:0019098 // GO:0016192 // GO:0009994 // GO:0014706 // GO:0043204 // GO:0019900 // GO:0019901 // GO:0048754 // GO:0050115 // GO:0009…	0
TRINITY_DN91477	Y+L amino acid transporter 2	Y+L amino acid transporter 2	GO:0003823 // GO:0001654 // GO:0040011 // GO:0022889 // GO:0015194 // GO:0042221 // GO:0016020 // GO:0019752 // GO:0043010 // GO:0008509 // GO:0044699 // GO:0009987 // GO:0015190 // GO:0044459 // GO:0005515 // GO:0048731 // GO:0007275 // GO:0015823 // GO:0048870 // GO:0034220 // GO:0044237 // GO:0044238 // GO:0022891 // GO:0022892 // GO:0016021 // GO:0009719 // GO:0044464 // GO:0006928 // GO:0015…	0
TRINITY_DN91507	AAEL006432-PA, partial	Solute carrier family 2, facilitated glucose transporter member 8	GO:0032868 // GO:0032869 // GO:0044422 // GO:0010647 // GO:0005774 // GO:0016023 // GO:0042221 // GO:0016020 // GO:0070482 // GO:0019752 // GO:0005996 // GO:0044456 // GO:0044699 // GO:0009987 // GO:0044459 // GO:0009705 // GO:0000279 // GO:0007169 // GO:0010029 // GO:0007165 // GO:0022402 // GO:0007167 // GO:0007166 // GO:0009967 // GO:0009966 // GO:0033500 // GO:0005975 // GO:0044237 // GO:0044…	0
TRINITY_DN91513	no annotation	Golgi complex component Cog3	GO:0048869 // GO:0002119 // GO:0031647 // GO:0044237 // GO:0000301 // GO:0040011 // GO:0008104 // GO:0040014 // GO:0040018 // GO:0032258 // GO:0072666 // GO:0033036 // GO:0072665 // GO:0044699 // GO:0009987 // GO:0008150 // GO:0070085 // GO:0005515 // GO:0048731 // GO:0007275 // GO:0032153 // GO:0016236 // GO:0009790 // GO:0009791 // GO:0009792 // GO:0045927 // GO:0005975 // GO:0050821 // GO:0009…	0
TRINITY_DN91520	HL01222p	no annotation	no annotation	0
TRINITY_DN91521	no annotation	Leucine-rich repeats and immunoglobulin-like domains protein 3	GO:0009967 // GO:0030511 // GO:0051239 // GO:0005160 // GO:0000003 // GO:0023051 // GO:0023052 // GO:0040018 // GO:0050789 // GO:0005737 // GO:0050896 // GO:0005488 // GO:0044699 // GO:0005126 // GO:0009987 // GO:0005102 // GO:0044459 // GO:0005515 // GO:0090100 // GO:0090092 // GO:0034713 // GO:0005575 // GO:0007165 // GO:0007167 // GO:0007166 // GO:0044700 // GO:0009966 // GO:0051716 // GO:0065…	0
TRINITY_DN91537	no annotation	Acyl-coenzyme A synthetase ACSM3, mitochondrial	GO:0042632 // GO:0019001 // GO:0070328 // GO:0019752 // GO:0072330 // GO:0008610 // GO:0044699 // GO:0032555 // GO:0009987 // GO:0032550 // GO:0001882 // GO:0001883 // GO:0010556 // GO:0015645 // GO:1901363 // GO:0003987 // GO:0044237 // GO:0044238 // GO:0065007 // GO:0044464 // GO:0032561 // GO:0047760 // GO:0036094 // GO:0046394 // GO:0003996 // GO:0030554 // GO:0031974 // GO:0043436 // GO:0016…	0
TRINITY_DN91541	p53 protein	Cellular tumor antigen p53	GO:0090304 // GO:0008150 // GO:0009987 // GO:0010556 // GO:0001067 // GO:0018130 // GO:1901363 // GO:1901362 // GO:1901360 // GO:0044237 // GO:0044238 // GO:0044464 // GO:0060255 // GO:0019438 // GO:0080090 // GO:2001141 // GO:0006355 // GO:0006351 // GO:0005575 // GO:0043231 // GO:0044212 // GO:0065003 // GO:0065007 // GO:0008152 // GO:1901576 // GO:0016043 // GO:0010467 // GO:0003700 // GO:0043…	0
TRINITY_DN91548	no annotation	Glucoside xylosyltransferase 2 (Fragment)	GO:0016740 // GO:0016757 // GO:0003674 // GO:0003824 // GO:0008150 // GO:0008152	0
TRINITY_DN91586	no annotation	TBC1 domain family member 22A	GO:0009118 // GO:0044710 // GO:0030071 // GO:0045839 // GO:0032313 // GO:0032559 // GO:0032555 // GO:0032318 // GO:0032550 // GO:0001882 // GO:0032553 // GO:0006468 // GO:0007088 // GO:0022403 // GO:0022402 // GO:0009966 // GO:1901363 // GO:0007049 // GO:0032851 // GO:0044237 // GO:0044238 // GO:0032483 // GO:0065007 // GO:0007346 // GO:0044464 // GO:0010646 // GO:0010948 // GO:0048285 // GO:0010…	0
TRINITY_DN91588	CLIP-associating protein 1	no annotation	no annotation	0
TRINITY_DN91598	no annotation	Tyrosine aminotransferase (Fragment)	GO:0016054 // GO:0009063 // GO:0009064 // GO:0042221 // GO:0009110 // GO:0019752 // GO:0048037 // GO:0009987 // GO:0031406 // GO:0048545 // GO:0006775 // GO:0018130 // GO:1901362 // GO:1901361 // GO:1901360 // GO:0044237 // GO:0044238 // GO:0009719 // GO:0044464 // GO:1901565 // GO:0070547 // GO:0070546 // GO:0006766 // GO:0046395 // GO:0009725 // GO:0019439 // GO:0016740 // GO:0044281 // GO:0044…	0
TRINITY_DN91604	no annotation	Calmodulin-regulated spectrin-associated protein 3 isoform 2 (Fragment)	GO:0070161 // GO:0015631 // GO:0051641 // GO:0051493 // GO:0051011 // GO:0033043 // GO:0007010 // GO:0010921 // GO:0008104 // GO:0051235 // GO:0019220 // GO:0051128 // GO:0019222 // GO:0051336 // GO:0034330 // GO:0034331 // GO:0050789 // GO:0000226 // GO:0005737 // GO:0005488 // GO:0016337 // GO:0032886 // GO:0009987 // GO:0008150 // GO:0031323 // GO:0045217 // GO:0005515 // GO:0070727 // GO:0034…	0
TRINITY_DN91611	phosphoinositide 3-kinase isoform a	Phosphatidylinositol-4,5-bisphosphate 3-kinase catalytic subunit beta isoform	GO:0044030 // GO:0008654 // GO:0040014 // GO:0010941 // GO:0048519 // GO:0005996 // GO:0044028 // GO:0044699 // GO:0009987 // GO:0005515 // GO:0006468 // GO:0007165 // GO:0005975 // GO:0045860 // GO:0035556 // GO:0031399 // GO:0044237 // GO:0044238 // GO:0005575 // GO:0051239 // GO:0019318 // GO:0044464 // GO:0032991 // GO:0046854 // GO:0052813 // GO:0010562 // GO:0030295 // GO:0030027 // GO:0060…	0
TRINITY_DN91619	N-glycosylase/DNA lyase	8-oxoguanine DNA glycosylase	GO:0090305 // GO:0090304 // GO:0044451 // GO:0009987 // GO:0005515 // GO:0010556 // GO:1901363 // GO:1901360 // GO:0051049 // GO:0003906 // GO:0044237 // GO:0044238 // GO:0065007 // GO:0044464 // GO:0043231 // GO:0016835 // GO:0006289 // GO:0060255 // GO:0006284 // GO:0006281 // GO:0031974 // GO:0050896 // GO:0080090 // GO:0031981 // GO:0006950 // GO:2001141 // GO:0008534 // GO:0006355 // GO:0046…	0
TRINITY_DN91622	AGAP012414-PA-like protein	Polypeptide N-acetylgalactosaminyltransferase 13	GO:0006486 // GO:0044710 // GO:1901137 // GO:1901135 // GO:0006412 // GO:0008376 // GO:0043413 // GO:0043412 // GO:0030246 // GO:0044249 // GO:0005737 // GO:0016740 // GO:0005488 // GO:0044267 // GO:0009987 // GO:0070085 // GO:0044260 // GO:0010467 // GO:0005575 // GO:0043231 // GO:0006464 // GO:0005794 // GO:0071704 // GO:0044723 // GO:0005975 // GO:0003824 // GO:0044424 // GO:0009058 // GO:0006…	0
TRINITY_DN91627	no annotation	DNA-directed RNA polymerase II subunit RPB3	GO:0006368 // GO:0006369 // GO:0044237 // GO:0006366 // GO:0006367 // GO:0090304 // GO:0008150 // GO:0016032 // GO:0044451 // GO:0009987 // GO:0005515 // GO:0010556 // GO:0010557 // GO:0000418 // GO:0000419 // GO:0018130 // GO:1901363 // GO:1901362 // GO:1901360 // GO:0009058 // GO:0005575 // GO:0044238 // GO:0008380 // GO:0006897 // GO:0044464 // GO:0016591 // GO:0043231 // GO:0000428 // GO:0006…	0
TRINITY_DN91636	P2L1_PANAR RecName: Full=Cytochrome P450 2L1; AltName: Full=CYPIIL1	Cytochrome P450 family 2 subfamily B	GO:0042633 // GO:0032868 // GO:0042638 // GO:0034875 // GO:0042738 // GO:0042221 // GO:0008395 // GO:0042737 // GO:0009820 // GO:0044699 // GO:0009987 // GO:0048731 // GO:0044432 // GO:0007275 // GO:0022405 // GO:0022404 // GO:0016725 // GO:0007568 // GO:1901363 // GO:0055114 // GO:0020037 // GO:0070330 // GO:0044237 // GO:0051592 // GO:0016020 // GO:0017144 // GO:0009719 // GO:0044464 // GO:0008…	0
TRINITY_DN91646	no annotation	Dipeptidase 1	GO:0004869 // GO:0032868 // GO:0032869 // GO:0051270 // GO:0051271 // GO:0000302 // GO:0004866 // GO:0043605 // GO:0040012 // GO:0040013 // GO:0007140 // GO:0034235 // GO:0043603 // GO:0042221 // GO:0043281 // GO:0010941 // GO:0016020 // GO:0019752 // GO:0071731 // GO:0007049 // GO:0071732 // GO:0044699 // GO:0008324 // GO:0009987 // GO:0072338 // GO:0031406 // GO:0070573 // GO:0000096 // GO:0015…	0
TRINITY_DN91649	DDX6, partial	ATP-dependent RNA helicase DHH1	GO:0002119 // GO:0006810 // GO:0009199 // GO:0010556 // GO:0007275 // GO:0007276 // GO:0010558 // GO:0009790 // GO:0009791 // GO:0006195 // GO:0005875 // GO:0043231 // GO:0009991 // GO:0071496 // GO:0034621 // GO:0034622 // GO:0048729 // GO:0036094 // GO:0006152 // GO:0030554 // GO:0050896 // GO:0061458 // GO:0006950 // GO:0003723 // GO:0000746 // GO:0000747 // GO:0051028 // GO:0000749 // GO:0007…	0
TRINITY_DN91681	no annotation	Putative 3-methyladenine DNA glycosylase	GO:0044710 // GO:0019104 // GO:0016798 // GO:0016799 // GO:0097159 // GO:0006974 // GO:0043733 // GO:0006807 // GO:0033554 // GO:0050896 // GO:0005488 // GO:0046483 // GO:0009987 // GO:0006950 // GO:0044260 // GO:0006139 // GO:0052822 // GO:0052821 // GO:0016787 // GO:0006259 // GO:0051716 // GO:1901363 // GO:1901360 // GO:0008725 // GO:0003824 // GO:0003905 // GO:0043916 // GO:0044237 // GO:0044…	0
TRINITY_DN91683	no annotation	Pancreatic lipase-related protein 2	GO:0042632 // GO:0044242 // GO:0001523 // GO:0097006 // GO:0044237 // GO:0016747 // GO:0043933 // GO:0042221 // GO:0033036 // GO:0044699 // GO:0004465 // GO:0009987 // GO:0032094 // GO:0048545 // GO:0048731 // GO:0007275 // GO:0031323 // GO:0005615 // GO:0009791 // GO:1901360 // GO:0010983 // GO:0032373 // GO:0008201 // GO:0051049 // GO:0005575 // GO:0044238 // GO:0016023 // GO:0016020 // GO:0052…	0
TRINITY_DN91696	no annotation	Galactosylgalactosylxylosylprotein 3-beta-glucuronosyltransferase 1	GO:0008499 // GO:0031224 // GO:0071555 // GO:0010417 // GO:0010410 // GO:0010413 // GO:0009987 // GO:0070085 // GO:0034637 // GO:0044038 // GO:0010383 // GO:0010382 // GO:0005975 // GO:0005976 // GO:0044036 // GO:0044237 // GO:0044238 // GO:0071554 // GO:0016020 // GO:0016021 // GO:0000139 // GO:0044464 // GO:0015012 // GO:0015018 // GO:0048531 // GO:0046914 // GO:0006029 // GO:0006023 // GO:0006…	0
TRINITY_DN91716	PAXIP1-associated protein 1	no annotation	no annotation	0
TRINITY_DN91717	no annotation	CG33306 protein	GO:0005575 // GO:0003674 // GO:0008150	0
TRINITY_DN91724	no annotation	UPF0414 transmembrane protein C20orf30-like protein	GO:0044425 // GO:0005575 // GO:0016020 // GO:0016021 // GO:0031224	0
TRINITY_DN91728	no annotation	Mitochondrial ribonuclease P protein 3	no annotation	0
TRINITY_DN91733	no annotation	X-prolyl aminopeptidase (Aminopeptidase P) 1, soluble, isoform	GO:0044710 // GO:0070006 // GO:0044237 // GO:0009056 // GO:0044238 // GO:0046983 // GO:0043167 // GO:0043603 // GO:0043169 // GO:0006807 // GO:0006508 // GO:0031224 // GO:0005488 // GO:1901575 // GO:0009987 // GO:0030145 // GO:0005515 // GO:0004177 // GO:0005575 // GO:0043171 // GO:1901565 // GO:1901564 // GO:0016787 // GO:0070011 // GO:0044248 // GO:0005886 // GO:0005737 // GO:0046914 // GO:0003…	0
TRINITY_DN91736	no annotation	Nuclear pore complex protein Nup93	GO:0044615 // GO:0044612 // GO:0032991 // GO:0051168 // GO:0051169 // GO:0044238 // GO:0008104 // GO:0010827 // GO:0042221 // GO:0033036 // GO:0016032 // GO:0044464 // GO:0044699 // GO:0009987 // GO:0005515 // GO:0007275 // GO:0007163 // GO:0007165 // GO:0022402 // GO:0007167 // GO:0007166 // GO:0009790 // GO:0007017 // GO:0009792 // GO:0000279 // GO:0005975 // GO:0007184 // GO:0051049 // GO:0000…	0
TRINITY_DN91745	no annotation	Autophagy-related protein 101	GO:0031667 // GO:0031669 // GO:0044237 // GO:0009056 // GO:0009605 // GO:0006996 // GO:0016043 // GO:0000045 // GO:0042594 // GO:0005737 // GO:0006914 // GO:0005488 // GO:0009987 // GO:0006950 // GO:0070925 // GO:0005515 // GO:0044085 // GO:0005623 // GO:0005575 // GO:0016236 // GO:0051716 // GO:0044248 // GO:0044424 // GO:0050896 // GO:0009267 // GO:0032403 // GO:0022607 // GO:0008150 // GO:0008…	0
TRINITY_DN91776	valosin-containing protein	AAA family ATPase, CDC48 subfamily	GO:0006200 // GO:0046130 // GO:0008104 // GO:0009119 // GO:0046034 // GO:0009116 // GO:0009117 // GO:0032559 // GO:0016887 // GO:0032555 // GO:0009987 // GO:0009199 // GO:0032550 // GO:0001882 // GO:0001883 // GO:0019693 // GO:0006810 // GO:0046128 // GO:1901363 // GO:1901361 // GO:1901360 // GO:0009207 // GO:0009205 // GO:0009203 // GO:0044237 // GO:0044238 // GO:0006725 // GO:0017111 // GO:0044…	0
TRINITY_DN91779	Monocarboxylate transporter 12	Monocarboxylate transporter 2	GO:0031224 // GO:0050833 // GO:0040011 // GO:0022892 // GO:0019752 // GO:0006848 // GO:0006811 // GO:0044699 // GO:0015728 // GO:0009987 // GO:0044459 // GO:0005515 // GO:0048870 // GO:0034220 // GO:0044237 // GO:0022891 // GO:0016020 // GO:0016021 // GO:0044464 // GO:0005477 // GO:0015718 // GO:0006928 // GO:0015711 // GO:0022804 // GO:0015075 // GO:0031975 // GO:0006820 // GO:0043436 // GO:0050…	0
TRINITY_DN91784	no annotation	Putative deoxyribose-phosphate aldolase (DERA)	GO:0044710 // GO:1901292 // GO:1901136 // GO:1901135 // GO:0009056 // GO:0019637 // GO:0046700 // GO:0019439 // GO:0006807 // GO:0009116 // GO:0009117 // GO:0034655 // GO:0005737 // GO:0016740 // GO:0044281 // GO:0046483 // GO:0055086 // GO:0009987 // GO:1901360 // GO:0006139 // GO:0004139 // GO:0006796 // GO:0006793 // GO:0016310 // GO:0005575 // GO:0006753 // GO:0016829 // GO:1901565 // GO:1901…	0
TRINITY_DN91787	IWS1-like protein, partial	no annotation	no annotation	0
TRINITY_DN91806	no annotation	Exosome complex exonuclease RRP45	GO:0090503 // GO:0002119 // GO:0005840 // GO:0016053 // GO:0044237 // GO:0006364 // GO:0044711 // GO:0090305 // GO:0090304 // GO:0071035 // GO:0071038 // GO:0070481 // GO:0008408 // GO:0072330 // GO:0044428 // GO:0044699 // GO:0009987 // GO:0070478 // GO:0007275 // GO:0043170 // GO:0010025 // GO:0001558 // GO:0009790 // GO:0009791 // GO:0009792 // GO:1901363 // GO:1901361 // GO:1901360 // GO:0045…	0
TRINITY_DN91812	PKHD domain-containing transmembrane protein	PKHD domain-containing transmembrane protein FLJ22222-like protein	GO:0044710 // GO:0043167 // GO:0043169 // GO:0043168 // GO:0030246 // GO:0051213 // GO:0005488 // GO:0031406 // GO:0016491 // GO:0016706 // GO:0016705 // GO:0055114 // GO:0003824 // GO:0031224 // GO:0005575 // GO:0016020 // GO:0016021 // GO:0008150 // GO:0008152 // GO:0031418 // GO:0044425 // GO:0019842 // GO:0005506 // GO:0048029 // GO:0003674 // GO:0036094 // GO:0046872 // GO:0046914	0
TRINITY_DN91837	adenosine monophosphate deaminase 2, partial	Adenosine monophosphate deaminase	GO:0046130 // GO:0009119 // GO:0009112 // GO:0009116 // GO:0003876 // GO:0046033 // GO:0009987 // GO:0005515 // GO:0019693 // GO:0018130 // GO:0006196 // GO:0046128 // GO:1901362 // GO:1901361 // GO:1901360 // GO:0044237 // GO:0044238 // GO:0044464 // GO:0009169 // GO:0009168 // GO:0009167 // GO:0009166 // GO:0009165 // GO:0009164 // GO:0006164 // GO:0006163 // GO:0009259 // GO:0043167 // GO:0006…	0
TRINITY_DN91847	Neuronal acetylcholine receptor subunit alpha-2 precursor	Neuronal acetylcholine receptor subunit beta-3	GO:0002119 // GO:0040011 // GO:0040014 // GO:0051606 // GO:0070482 // GO:0050433 // GO:0072507 // GO:0010259 // GO:0007275 // GO:0007274 // GO:0072509 // GO:0007507 // GO:0009791 // GO:0009792 // GO:0031399 // GO:0005886 // GO:0043204 // GO:0034621 // GO:0034622 // GO:0032680 // GO:0015075 // GO:0001508 // GO:0044309 // GO:0004889 // GO:0004888 // GO:0043025 // GO:0050896 // GO:0050890 // GO:0050…	0
TRINITY_DN91849	N(4)-(Beta-N-acetylglucosaminyl)-L-asparaginase	Glycosylasparaginase beta chain	GO:0044712 // GO:0044710 // GO:0005783 // GO:1901606 // GO:0004177 // GO:0046395 // GO:0016811 // GO:0016810 // GO:1901565 // GO:0034641 // GO:0008238 // GO:0009066 // GO:0009064 // GO:0009065 // GO:0005515 // GO:0006807 // GO:0043412 // GO:0009068 // GO:0051604 // GO:0005737 // GO:0006520 // GO:0008798 // GO:0005488 // GO:0044282 // GO:0044267 // GO:0005773 // GO:0009987 // GO:0008242 // GO:1901…	0
TRINITY_DN91869	masquerade-like serine proteinase-like protein 3	no annotation	no annotation	0
TRINITY_DN91878	no annotation	Epidermal growth factor receptor kinase substrate 8-like protein 1	GO:0016740 // GO:0016772 // GO:0009987 // GO:0003674 // GO:0003824 // GO:0006796 // GO:0006793 // GO:0044237 // GO:0016310 // GO:0016301 // GO:0008150 // GO:0008152	0
TRINITY_DN91885	Hermansky-Pudlak syndrome 3 protein	Novel protein similar to vertebrate Hermansky-Pudlak syndrome 3 (HPS3) (Fragment)	no annotation	0
TRINITY_DN91894	no annotation	Caspase 3, apoptosis-related cysteine peptidase	GO:0070001 // GO:0009612 // GO:0001654 // GO:0000302 // GO:0008150 // GO:0042221 // GO:0010942 // GO:0010941 // GO:0051604 // GO:0044699 // GO:0009987 // GO:0005515 // GO:0048731 // GO:0004175 // GO:0007275 // GO:0001554 // GO:0007165 // GO:0007568 // GO:0007507 // GO:0009411 // GO:0009416 // GO:0033574 // GO:0005575 // GO:0044238 // GO:0043523 // GO:0043525 // GO:0044464 // GO:0009719 // GO:0032…	0
TRINITY_DN91904	Spectrin beta chain	Macaca fascicularis brain cDNA clone: QflA-17362, similar to human spectrin, beta, non-erythrocytic 1 (SPTBN1), transcriptvariant 1, mRNA, RefSeq: .1	no annotation	0
TRINITY_DN91905	no annotation	Geranylgeranyl diphosphate synthase	GO:0033383 // GO:0033386 // GO:0008654 // GO:0033385 // GO:0040011 // GO:0044699 // GO:0009987 // GO:0048731 // GO:0007275 // GO:0007276 // GO:0009790 // GO:0006793 // GO:1901360 // GO:0006694 // GO:0006695 // GO:0033384 // GO:0044237 // GO:0044238 // GO:0016109 // GO:0016108 // GO:0044464 // GO:0006928 // GO:0035050 // GO:1901362 // GO:0004161 // GO:0022414 // GO:0090407 // GO:0016116 // GO:0045…	0
TRINITY_DN91914	no annotation	Chromosome undetermined SCAF14565, whole genome shotgun sequence	GO:0015074 // GO:0070001 // GO:0044710 // GO:0003964 // GO:0009058 // GO:0097159 // GO:0090304 // GO:0006807 // GO:0034061 // GO:0004190 // GO:0044249 // GO:0006508 // GO:0016740 // GO:0005488 // GO:0046483 // GO:0009987 // GO:0003723 // GO:0044260 // GO:0006139 // GO:0004175 // GO:0006278 // GO:0016787 // GO:0006259 // GO:0070011 // GO:1901363 // GO:1901360 // GO:1901576 // GO:0016788 // GO:0003…	0
TRINITY_DN91923	ryanodine receptor 44f	no annotation	no annotation	0
TRINITY_DN91973	GABA transporter1	Sodium- and chloride-dependent GABA transporter 2	GO:0043269 // GO:0031645 // GO:0031644 // GO:0051954 // GO:0043176 // GO:0035725 // GO:0023061 // GO:0015812 // GO:0005283 // GO:0015187 // GO:0015816 // GO:0033036 // GO:0019752 // GO:0006811 // GO:0044699 // GO:0044710 // GO:0009987 // GO:0009986 // GO:0015081 // GO:0044459 // GO:0005515 // GO:0048731 // GO:0007275 // GO:0005369 // GO:0005368 // GO:0048518 // GO:0043933 // GO:0015101 // GO:2000…	0
TRINITY_DN91974	no annotation	Tropomodulin	GO:0007472 // GO:0007476 // GO:0035120 // GO:0008064 // GO:0045745 // GO:0044428 // GO:0044699 // GO:0009987 // GO:0032989 // GO:0005515 // GO:0048731 // GO:0007270 // GO:0007275 // GO:0007560 // GO:0048737 // GO:0048736 // GO:0030833 // GO:0030832 // GO:0030835 // GO:0030834 // GO:0030837 // GO:0009967 // GO:0009966 // GO:0044463 // GO:0043234 // GO:0035114 // GO:0016020 // GO:0032991 // GO:0009…	0
TRINITY_DN91979	Histone deacetylase complex subunit SAP130	no annotation	no annotation	0
TRINITY_DN91988	no annotation	Acid sphingomyelinase-like phosphodiesterase 3a	GO:0042439 // GO:0044712 // GO:0006685 // GO:0006684 // GO:0043603 // GO:0006672 // GO:0009987 // GO:0031400 // GO:0005515 // GO:0005615 // GO:0009966 // GO:0009968 // GO:0031399 // GO:0044237 // GO:0044238 // GO:0010648 // GO:0004767 // GO:0010646 // GO:0010563 // GO:0010562 // GO:0060255 // GO:0045936 // GO:0045937 // GO:0019637 // GO:0016298 // GO:0042325 // GO:0042326 // GO:0032270 // GO:0001…	0
TRINITY_DN91995	no annotation	Ester hydrolase C11orf54 homolog	GO:0016787 // GO:0005488 // GO:0044464 // GO:0043226 // GO:0003674 // GO:0008152 // GO:0005515 // GO:0003824 // GO:0044424 // GO:0008150 // GO:0043229 // GO:0043167 // GO:0043169 // GO:0005575 // GO:0046872 // GO:0005634 // GO:0043231 // GO:0043227 // GO:0005622 // GO:0005623	0
TRINITY_DN91997	no annotation	Glycosylphosphatidylinositol diacylglycerol-lyase	GO:0042578 // GO:0044710 // GO:0009975 // GO:0023052 // GO:0019637 // GO:0016298 // GO:0050789 // GO:0046486 // GO:0044699 // GO:0009987 // GO:0065007 // GO:0006796 // GO:0008081 // GO:0005575 // GO:0016829 // GO:0006650 // GO:0016787 // GO:0071704 // GO:0051716 // GO:0006793 // GO:0016849 // GO:0016788 // GO:0003824 // GO:0004620 // GO:0044464 // GO:0050794 // GO:0044237 // GO:0044238 // GO:0047…	0
TRINITY_DN92003	no annotation	D-tyrosyl-tRNA(Tyr) deacylase 1	GO:0044712 // GO:0044710 // GO:0046395 // GO:0044237 // GO:0031974 // GO:0009063 // GO:0043436 // GO:0006807 // GO:0019752 // GO:0005737 // GO:0006520 // GO:0044281 // GO:0005730 // GO:0031981 // GO:0009987 // GO:0016054 // GO:1901605 // GO:0008150 // GO:0009056 // GO:0005575 // GO:0005634 // GO:0043231 // GO:1901564 // GO:0043233 // GO:0043232 // GO:0016787 // GO:0044248 // GO:0016788 // GO:0003…	0
TRINITY_DN92006	no annotation	Dihydrolipoyllysine-residue acetyltransferase component of pyruvate dehydrogenase complex, mitochondrial	GO:0043754 // GO:0044429 // GO:0044237 // GO:0005967 // GO:0040010 // GO:0042221 // GO:0045254 // GO:0019752 // GO:0005996 // GO:0044699 // GO:0019320 // GO:0005759 // GO:0009987 // GO:0046686 // GO:0007275 // GO:0009790 // GO:0009792 // GO:0045927 // GO:0005975 // GO:0043234 // GO:0044238 // GO:0019318 // GO:0044464 // GO:0032991 // GO:0019098 // GO:0016192 // GO:0022414 // GO:0046914 // GO:0051…	0
TRINITY_DN92007	Carbohydrate sulfotransferase 11	no annotation	no annotation	0
TRINITY_DN92012	no annotation	WD repeat, SAM and U-box domain-containing protein 1	GO:0044710 // GO:0016874 // GO:0016879 // GO:0043234 // GO:0051082 // GO:0004842 // GO:0031072 // GO:0005515 // GO:0043412 // GO:0006457 // GO:0016881 // GO:0016740 // GO:0005488 // GO:0016310 // GO:0044267 // GO:0009987 // GO:0044260 // GO:0006468 // GO:0006796 // GO:0006793 // GO:0016567 // GO:0005575 // GO:0006464 // GO:0070647 // GO:0000151 // GO:0032446 // GO:0044424 // GO:0044237 // GO:0044…	0
TRINITY_DN92024	no annotation	Protein lifeguard 2	GO:0021697 // GO:0021696 // GO:0021695 // GO:0021694 // GO:0021692 // GO:0031224 // GO:0005216 // GO:0035966 // GO:0035967 // GO:0005774 // GO:0042221 // GO:0010941 // GO:0030054 // GO:0016020 // GO:0044456 // GO:0044699 // GO:0009987 // GO:0003824 // GO:0048731 // GO:0007275 // GO:0021587 // GO:0007165 // GO:0009966 // GO:0021680 // GO:0021681 // GO:0034220 // GO:0045121 // GO:0022891 // GO:0043…	0
TRINITY_DN92031	no annotation	Connectin (Fragment)	GO:0043234 // GO:0071944 // GO:0050896 // GO:0032991 // GO:0005886 // GO:0002504 // GO:0002376 // GO:0019882 // GO:0044459 // GO:0006955 // GO:0044464 // GO:0044425 // GO:0031224 // GO:0005575 // GO:0042611 // GO:0016020 // GO:0016021 // GO:0042613 // GO:0008150 // GO:0005623	0
TRINITY_DN92039	no annotation	[methionine synthase] reductase	GO:0003958 // GO:0006091 // GO:0008652 // GO:0018205 // GO:0009812 // GO:0042126 // GO:0009066 // GO:0009067 // GO:0043602 // GO:0042127 // GO:0042221 // GO:0043281 // GO:0010941 // GO:0009069 // GO:0045880 // GO:0019752 // GO:0046886 // GO:0046210 // GO:0072330 // GO:0048037 // GO:0047726 // GO:0009987 // GO:0032553 // GO:0016723 // GO:0016722 // GO:0070988 // GO:0050662 // GO:0009966 // GO:0050…	0
TRINITY_DN92041	Nuclear fragile X mental retardation-interacting protein 1	no annotation	no annotation	0
TRINITY_DN92055	no annotation	Gamma-aminobutyric acid receptor subunit delta	GO:0015698 // GO:0015075 // GO:0051234 // GO:0016917 // GO:0023052 // GO:0006821 // GO:0019226 // GO:0097060 // GO:0008509 // GO:0050789 // GO:0006810 // GO:0035637 // GO:0043234 // GO:0034707 // GO:0044456 // GO:0016021 // GO:0055085 // GO:0044699 // GO:0045211 // GO:0009987 // GO:0015267 // GO:0030054 // GO:0022838 // GO:0022839 // GO:0004872 // GO:0004871 // GO:0005575 // GO:0022836 // GO:0022…	0
TRINITY_DN92060	no annotation	Pancreatic lipase-related protein 2	GO:0051234 // GO:0044710 // GO:0015850 // GO:0050253 // GO:0009056 // GO:0016298 // GO:0043167 // GO:0043169 // GO:0006810 // GO:0004620 // GO:0005488 // GO:0006869 // GO:0044699 // GO:0004465 // GO:0022600 // GO:0030301 // GO:0010876 // GO:0005575 // GO:0005576 // GO:0008152 // GO:0016787 // GO:0044707 // GO:0008970 // GO:0051179 // GO:0016788 // GO:0003824 // GO:0032501 // GO:0007586 // GO:0044…	0
TRINITY_DN92062	no annotation	Glycerol-3-phosphate acyltransferase 3	GO:0042175 // GO:0031300 // GO:0042439 // GO:0031224 // GO:0051234 // GO:0008654 // GO:0040014 // GO:0019752 // GO:0046339 // GO:0044699 // GO:0009987 // GO:0048731 // GO:0048732 // GO:0007275 // GO:0009966 // GO:0016411 // GO:0004366 // GO:0044237 // GO:0044238 // GO:0016020 // GO:0016021 // GO:0016024 // GO:0044281 // GO:0044464 // GO:0008780 // GO:0010646 // GO:0022414 // GO:0005783 // GO:0051…	0
TRINITY_DN92083	no annotation	Ubiquitin-conjugating enzyme E2 Q2	GO:0044710 // GO:0016874 // GO:0016879 // GO:0000209 // GO:0004842 // GO:0030554 // GO:0097159 // GO:0043167 // GO:0043168 // GO:0043412 // GO:0019787 // GO:0000166 // GO:0016881 // GO:0016740 // GO:0005488 // GO:0032559 // GO:0044267 // GO:0032555 // GO:0009987 // GO:0032550 // GO:0001882 // GO:0044260 // GO:0070936 // GO:0016567 // GO:0001883 // GO:0005515 // GO:0070647 // GO:1901363 // GO:1901…	0
TRINITY_DN92089	no annotation	Solute carrier family 22 member 1	GO:0042579 // GO:0045177 // GO:0044237 // GO:0051608 // GO:0040014 // GO:0015491 // GO:0042221 // GO:0022892 // GO:0019752 // GO:0015893 // GO:0006811 // GO:0032559 // GO:0044699 // GO:0032555 // GO:0009987 // GO:0032550 // GO:0044459 // GO:0001882 // GO:0005515 // GO:0048731 // GO:0042802 // GO:0007275 // GO:0006639 // GO:0005342 // GO:0009790 // GO:0009792 // GO:1901363 // GO:0045927 // GO:0031…	0
TRINITY_DN92105	estrogen sulfotransferase	no annotation	no annotation	0
TRINITY_DN92115	no annotation	Phosducin (Fragment)	GO:0044464 // GO:0072372 // GO:0001750 // GO:0005929 // GO:0042995 // GO:0031513 // GO:0005575 // GO:0005623	0
TRINITY_DN92119	BPB_ASTAS RecName: Full=Carboxypeptidase B	no annotation	no annotation	0
TRINITY_DN92123	no annotation	Chromosome segregation protein sudA	GO:0007472 // GO:0007476 // GO:0040010 // GO:0040011 // GO:0051607 // GO:0071407 // GO:0009199 // GO:0010556 // GO:0007275 // GO:0010558 // GO:0009790 // GO:0009791 // GO:0046128 // GO:0043331 // GO:0008278 // GO:0016192 // GO:0048729 // GO:0004674 // GO:0036094 // GO:0004672 // GO:0030554 // GO:0046982 // GO:0046983 // GO:0050896 // GO:0006952 // GO:0006950 // GO:0035317 // GO:0035316 // GO:0035…	0
TRINITY_DN92126	dopamine N acetyltransferase isoform 2	Aralkylamine N-acetyltransferase	GO:0016740 // GO:0016747 // GO:0016746 // GO:0008080 // GO:0003674 // GO:0003824 // GO:0016407 // GO:0016410 // GO:0008150 // GO:0008152	0
TRINITY_DN92154	no annotation	Inositol triphosphate 3-kinase C, putative (Fragment)	GO:0016740 // GO:0008440 // GO:0016772 // GO:0016773 // GO:0009987 // GO:0003674 // GO:0003824 // GO:0051766 // GO:0006796 // GO:0006793 // GO:0044237 // GO:0016310 // GO:0016301 // GO:0008150 // GO:0008152	0
TRINITY_DN92179	carboxyl transferase domain protein	Propionyl-CoA carboxylase beta chain	GO:0016740 // GO:0016874 // GO:0003674 // GO:0003824 // GO:0008150 // GO:0008152	0
TRINITY_DN92186	LWamide neuropeptides, partial	no annotation	no annotation	0
TRINITY_DN92206	Actin-related protein 2/3 complex subunit 1A	Actin-related protein 2/3 complex subunit 1A	GO:0000147 // GO:0060187 // GO:0001654 // GO:0030479 // GO:0008104 // GO:0033205 // GO:0031143 // GO:0008064 // GO:0033036 // GO:0031032 // GO:0023056 // GO:0045747 // GO:0005200 // GO:0008335 // GO:0030670 // GO:0009987 // GO:0034613 // GO:0032989 // GO:0005515 // GO:0048731 // GO:0030838 // GO:0048812 // GO:0001700 // GO:0007275 // GO:0007276 // GO:0030833 // GO:0030832 // GO:0022402 // GO:0009…	0
TRINITY_DN92212	no annotation	Y+L amino acid transporter 2	GO:0003823 // GO:0040011 // GO:0022889 // GO:0015194 // GO:0042221 // GO:0016020 // GO:0019752 // GO:0008509 // GO:0044699 // GO:0009987 // GO:0015190 // GO:0044459 // GO:0005515 // GO:0048731 // GO:0007275 // GO:0015823 // GO:0048870 // GO:0034220 // GO:0044237 // GO:0044238 // GO:0022891 // GO:0022892 // GO:0016021 // GO:0044464 // GO:0006928 // GO:0015711 // GO:0005275 // GO:0015658 // GO:0022…	0
TRINITY_DN92225	no annotation	S-like RNase	GO:0019222 // GO:0044422 // GO:0044711 // GO:0090305 // GO:0090304 // GO:0009894 // GO:0016036 // GO:0009987 // GO:0005618 // GO:0005615 // GO:0018130 // GO:1901363 // GO:1901362 // GO:1901361 // GO:1901360 // GO:0019748 // GO:0044237 // GO:0044238 // GO:0016020 // GO:0006897 // GO:0009718 // GO:0065007 // GO:0010506 // GO:0044464 // GO:0005764 // GO:0009991 // GO:0015711 // GO:0004521 // GO:0071…	0
TRINITY_DN92232	Neuralized-like protein 2	Neuralized-like 2 (Drosophila)	GO:0005927 // GO:0048869 // GO:0070161 // GO:0005924 // GO:0007010 // GO:0003674 // GO:0030154 // GO:0061061 // GO:0031032 // GO:0032989 // GO:0010927 // GO:0055001 // GO:0006996 // GO:0030054 // GO:0050789 // GO:0051146 // GO:0005737 // GO:0050896 // GO:0005488 // GO:0048468 // GO:0044699 // GO:0009987 // GO:0045214 // GO:0030055 // GO:0008150 // GO:0030029 // GO:0044085 // GO:0005575 // GO:0071…	0
TRINITY_DN92246	uncharacterized protein Dpse_GA15593, isoform C	Solute carrier family 2, facilitated glucose transporter member 8	GO:0016054 // GO:0009851 // GO:0032868 // GO:0032869 // GO:0042436 // GO:0044422 // GO:0042430 // GO:0044711 // GO:0010647 // GO:0005774 // GO:0009063 // GO:0008150 // GO:0006955 // GO:0022891 // GO:0042221 // GO:0031347 // GO:0016020 // GO:0070482 // GO:0019752 // GO:0005996 // GO:0044456 // GO:0072330 // GO:0044699 // GO:0009987 // GO:0044459 // GO:0009705 // GO:0000279 // GO:0007169 // GO:0033…	0
TRINITY_DN92247	no annotation	Organic solute transporter subunit alpha	GO:0042175 // GO:0051234 // GO:0005783 // GO:0031224 // GO:0005789 // GO:0044432 // GO:0046982 // GO:0006820 // GO:0016020 // GO:0005737 // GO:0016021 // GO:0005488 // GO:0005515 // GO:0031090 // GO:0046942 // GO:0043234 // GO:0043231 // GO:0005215 // GO:0012505 // GO:0005886 // GO:0015721 // GO:0051179 // GO:0044464 // GO:0044425 // GO:0044424 // GO:0044422 // GO:0005575 // GO:0006810 // GO:0006…	0
TRINITY_DN92249	no annotation	GRAM domain-containing protein 1A	no annotation	0
TRINITY_DN92256	deoxyribodipyrimidine photo-lyase	Photolyase (Fragment)	GO:0044710 // GO:0006974 // GO:0003913 // GO:0006807 // GO:0050896 // GO:0046483 // GO:0009987 // GO:0006950 // GO:0044260 // GO:0006139 // GO:0016829 // GO:0006259 // GO:0051716 // GO:1901360 // GO:0003824 // GO:0003904 // GO:0044237 // GO:0044238 // GO:0008150 // GO:0043170 // GO:0008152 // GO:0071704 // GO:0034641 // GO:0006725 // GO:0090304 // GO:0003674 // GO:0033554 // GO:0016830 // GO:0006…	0
TRINITY_DN92273	no annotation	Actin, cytoplasmic 1	GO:0040011 // GO:0042221 // GO:0034330 // GO:0005200 // GO:0006935 // GO:0032559 // GO:0044699 // GO:0032555 // GO:0009987 // GO:0032550 // GO:0001882 // GO:0005515 // GO:0048731 // GO:0048812 // GO:0042802 // GO:0007275 // GO:0042330 // GO:1901363 // GO:0009653 // GO:0005575 // GO:0051592 // GO:0043034 // GO:0065007 // GO:0032990 // GO:0044464 // GO:0006928 // GO:0005524 // GO:0019900 // GO:0019…	0
TRINITY_DN92307	U2-associated protein SR140	no annotation	no annotation	0
TRINITY_DN92317	no annotation	COP9 signalosome complex subunit 3	GO:0045893 // GO:0031647 // GO:0044237 // GO:0051276 // GO:0090304 // GO:0043227 // GO:0009640 // GO:0042221 // GO:0032259 // GO:0051606 // GO:0051604 // GO:0007049 // GO:0044699 // GO:0009987 // GO:0010628 // GO:0005515 // GO:0048731 // GO:0001701 // GO:0010557 // GO:0007275 // GO:0071482 // GO:0007276 // GO:0010389 // GO:0010388 // GO:0008180 // GO:0009790 // GO:0000338 // GO:0009792 // GO:0009…	0
TRINITY_DN92320	BAI1-associated protein 3	Protein unc-13 homolog D	GO:0002366 // GO:0002684 // GO:0002682 // GO:0043320 // GO:0002443 // GO:0031988 // GO:0002449 // GO:0030101 // GO:0016020 // GO:0002285 // GO:0044699 // GO:0009987 // GO:0005515 // GO:0007165 // GO:0007166 // GO:0002699 // GO:0002694 // GO:0045921 // GO:0002697 // GO:0007186 // GO:0051049 // GO:0016023 // GO:0050776 // GO:0051047 // GO:0051046 // GO:0044464 // GO:0045321 // GO:0016192 // GO:0045…	0
TRINITY_DN92324	no annotation	Solute carrier family 13 member 2	GO:0044238 // GO:0035725 // GO:0040014 // GO:0040018 // GO:0015810 // GO:0022892 // GO:0006811 // GO:0044699 // GO:0009987 // GO:0006842 // GO:0015081 // GO:0044459 // GO:0015556 // GO:0010259 // GO:0007275 // GO:0007568 // GO:0019915 // GO:0045927 // GO:0034220 // GO:0022890 // GO:0022891 // GO:0016020 // GO:0016021 // GO:0044464 // GO:0015711 // GO:0008271 // GO:0008272 // GO:0022804 // GO:0015…	0
TRINITY_DN92326	no annotation	DNA-directed RNA polymerase	GO:0003899 // GO:0044710 // GO:0016779 // GO:0009058 // GO:0009295 // GO:0097159 // GO:0090304 // GO:0019438 // GO:0006807 // GO:0044260 // GO:0044249 // GO:0034654 // GO:0016740 // GO:0005488 // GO:0046483 // GO:0016070 // GO:0009987 // GO:1901360 // GO:0034062 // GO:0005739 // GO:0006139 // GO:0010467 // GO:0006351 // GO:0005575 // GO:0043231 // GO:0018130 // GO:0043232 // GO:0070013 // GO:0071…	0
TRINITY_DN92329	myoferlin	SJCHGC09631 protein (Fragment)	GO:0005901 // GO:0009266 // GO:0030947 // GO:0009408 // GO:0043227 // GO:0090287 // GO:0033554 // GO:0050789 // GO:0042060 // GO:0009628 // GO:0005737 // GO:0007009 // GO:0005488 // GO:0061024 // GO:0009987 // GO:0006950 // GO:0008289 // GO:0044459 // GO:0065007 // GO:0071840 // GO:0005575 // GO:0043231 // GO:0009966 // GO:0051716 // GO:0048583 // GO:0044425 // GO:0044424 // GO:0045121 // GO:0050…	0
TRINITY_DN92338	ring finger protein 145	RING finger protein 145	GO:0005488 // GO:0008270 // GO:0003674 // GO:0043167 // GO:0043169 // GO:0046872 // GO:0046914	0
TRINITY_DN92353	no annotation	Uridine diphosphate glucose pyrophosphatase	GO:0016462 // GO:0016787 // GO:0016818 // GO:0005488 // GO:0044464 // GO:0005737 // GO:0016817 // GO:0003674 // GO:0008768 // GO:0005515 // GO:0003824 // GO:0044424 // GO:0047631 // GO:0043167 // GO:0043169 // GO:0005575 // GO:0046872 // GO:0005623 // GO:0008150 // GO:0005622 // GO:0008152	0
TRINITY_DN92375	heat shock protein	Heat shock protein 22	GO:0055120 // GO:0030017 // GO:0005737 // GO:0050896 // GO:0006950 // GO:0030018 // GO:0005575 // GO:0043232 // GO:0031672 // GO:0031674 // GO:0030016 // GO:0044424 // GO:0031430 // GO:0044422 // GO:0043292 // GO:0008150 // GO:0044444 // GO:0044464 // GO:0005212 // GO:0003674 // GO:0044449 // GO:0043228 // GO:0043229 // GO:0005198 // GO:0043226 // GO:0005622 // GO:0005623	0
TRINITY_DN92405	no annotation	USP47 protein (Fragment)	no annotation	0
TRINITY_DN92411	Vacuolar fusion protein MON1-like protein A	Vacuolar fusion protein MON1 homolog A	GO:0045184 // GO:0051234 // GO:0032940 // GO:0005622 // GO:0055065 // GO:0005768 // GO:0015031 // GO:0044237 // GO:0006623 // GO:0009056 // GO:0046903 // GO:0008104 // GO:0010008 // GO:0051641 // GO:0042592 // GO:0006879 // GO:0072666 // GO:0016020 // GO:0051649 // GO:0072665 // GO:0005737 // GO:0009987 // GO:0006914 // GO:0005488 // GO:0055080 // GO:0005773 // GO:0005770 // GO:0005771 // GO:0009…	0
TRINITY_DN92421	no annotation	Mitochondrial serine hydroxymethyltransferase-like protein (Fragment)	GO:0044710 // GO:0005856 // GO:0044422 // GO:0031975 // GO:0031974 // GO:0043227 // GO:0043167 // GO:0043168 // GO:0008168 // GO:0043436 // GO:0006807 // GO:0009069 // GO:0032259 // GO:0019752 // GO:0016742 // GO:0016741 // GO:0016740 // GO:0044281 // GO:0048037 // GO:0019866 // GO:0005759 // GO:0009987 // GO:0004372 // GO:0005739 // GO:0006544 // GO:0031090 // GO:0005575 // GO:0003682 // GO:0043…	0
TRINITY_DN92432	no annotation	Thymidine kinase 2, mitochondrial	GO:0006206 // GO:0046134 // GO:0044237 // GO:0008655 // GO:0090304 // GO:0009112 // GO:0009116 // GO:0009117 // GO:0032559 // GO:0044699 // GO:0032555 // GO:0009987 // GO:0032550 // GO:0001882 // GO:0032553 // GO:0048731 // GO:0044707 // GO:0006468 // GO:0007275 // GO:0019692 // GO:0018130 // GO:0022008 // GO:1901363 // GO:1901362 // GO:1901360 // GO:0046122 // GO:0009200 // GO:0072528 // GO:0044…	0
TRINITY_DN92451	tetraspanins-like protein CD63	CD63 antigen	GO:0032943 // GO:0043269 // GO:0051270 // GO:0051271 // GO:0040011 // GO:0040012 // GO:0040013 // GO:0005774 // GO:0032403 // GO:0034330 // GO:0030100 // GO:0044699 // GO:0009987 // GO:0009986 // GO:0044459 // GO:0005515 // GO:0007275 // GO:0002576 // GO:0031902 // GO:0051049 // GO:0010959 // GO:0005575 // GO:0016023 // GO:0016020 // GO:0016021 // GO:0044464 // GO:0033036 // GO:0030667 // GO:0005…	0
TRINITY_DN92454	INO80 complex subunit C	INO80 complex subunit C	GO:0071339 // GO:0044237 // GO:0090304 // GO:0000228 // GO:0044454 // GO:0006355 // GO:0044451 // GO:0009987 // GO:0010556 // GO:0018130 // GO:1901362 // GO:0044665 // GO:1901360 // GO:0005575 // GO:0044238 // GO:0044464 // GO:0065007 // GO:0032991 // GO:0060255 // GO:0006281 // GO:0031974 // GO:0097346 // GO:0019438 // GO:0050896 // GO:0080090 // GO:0031981 // GO:0033202 // GO:0006950 // GO:2001…	0
TRINITY_DN92462	no annotation	Periodic tryptophan protein 2	GO:0002119 // GO:0043234 // GO:0031224 // GO:0006364 // GO:0090501 // GO:0090305 // GO:0090304 // GO:0044452 // GO:0044699 // GO:0009987 // GO:0005515 // GO:0007275 // GO:0007163 // GO:0007165 // GO:0009791 // GO:1901363 // GO:1901360 // GO:0044237 // GO:0044238 // GO:0016020 // GO:0016021 // GO:0044464 // GO:0065007 // GO:0032991 // GO:0000479 // GO:0000447 // GO:0031974 // GO:0050896 // GO:0031…	0
TRINITY_DN92464	no annotation	NANP protein	GO:0042578 // GO:0044711 // GO:0044710 // GO:0016791 // GO:0006040 // GO:1901137 // GO:1901135 // GO:0008967 // GO:0043436 // GO:0019752 // GO:0044249 // GO:0044281 // GO:0044283 // GO:0009987 // GO:0016053 // GO:0006796 // GO:0006793 // GO:0046394 // GO:0016311 // GO:0046380 // GO:0016787 // GO:0050124 // GO:0006054 // GO:0016788 // GO:0003824 // GO:0071704 // GO:0044237 // GO:0005575 // GO:0008…	0
TRINITY_DN92516	no annotation	Renilla-luciferin 2-monooxygenase	GO:0042579 // GO:0044711 // GO:0044710 // GO:0016874 // GO:0016877 // GO:0016878 // GO:0030554 // GO:0097159 // GO:0046872 // GO:0004497 // GO:0001882 // GO:0043167 // GO:0043436 // GO:0043169 // GO:0043168 // GO:0001883 // GO:0000166 // GO:0019752 // GO:0044249 // GO:0005737 // GO:0050896 // GO:0005488 // GO:0032559 // GO:0044283 // GO:0035639 // GO:0032555 // GO:0009987 // GO:0006950 // GO:0032…	0
TRINITY_DN92553	no annotation	GTP-binding protein ypt2	GO:0051234 // GO:0051641 // GO:0015031 // GO:0005773 // GO:0023052 // GO:0097159 // GO:0042221 // GO:0008104 // GO:0043167 // GO:0019001 // GO:0043168 // GO:0032553 // GO:0050789 // GO:0006810 // GO:0000166 // GO:0005737 // GO:0050896 // GO:0005488 // GO:0007264 // GO:0044699 // GO:0032555 // GO:0009987 // GO:0032550 // GO:0006888 // GO:0001882 // GO:1901265 // GO:0046686 // GO:0051649 // GO:0001…	0
TRINITY_DN92555	no annotation	Sphingomyelin phosphodiesterase	GO:0042439 // GO:0044712 // GO:0006687 // GO:0006685 // GO:0006684 // GO:0043603 // GO:0042221 // GO:0042220 // GO:0010941 // GO:0006672 // GO:0006907 // GO:0044699 // GO:0009987 // GO:0031400 // GO:0005515 // GO:0048731 // GO:0010259 // GO:0007275 // GO:0005615 // GO:0007568 // GO:0009966 // GO:0048523 // GO:0009968 // GO:0031399 // GO:0044237 // GO:0044238 // GO:0016023 // GO:0004767 // GO:0009…	0
TRINITY_DN92569	no annotation	Btbd6 protein (Fragment)	GO:0005575 // GO:0003674 // GO:0008150	0
TRINITY_DN92571	neuronal membrane glycoprotein M6-b	Neuronal membrane glycoprotein M6-b	GO:0006812 // GO:0019222 // GO:0031644 // GO:0044711 // GO:0001654 // GO:0040011 // GO:0008104 // GO:0031346 // GO:0051611 // GO:0009893 // GO:0006810 // GO:0019752 // GO:0001952 // GO:0033267 // GO:0044699 // GO:0015085 // GO:0008324 // GO:0009987 // GO:0009986 // GO:0015267 // GO:0032989 // GO:0005515 // GO:0048731 // GO:0048812 // GO:0007272 // GO:0007275 // GO:0043197 // GO:0022010 // GO:0019…	0
TRINITY_DN92583	no annotation	Glutathione S-transferase kappa 1	GO:0042579 // GO:0044710 // GO:0016853 // GO:0044444 // GO:0044237 // GO:0015035 // GO:0015036 // GO:0031974 // GO:0006749 // GO:0043603 // GO:0043436 // GO:0006807 // GO:0005515 // GO:0019752 // GO:0005737 // GO:0006520 // GO:0016740 // GO:0005488 // GO:0016667 // GO:0016765 // GO:0005759 // GO:0009987 // GO:0005102 // GO:0004601 // GO:0005777 // GO:0016491 // GO:0004602 // GO:0019866 // GO:0006…	0
TRINITY_DN92592	integrin alpha 8	no annotation	GO:0050789 // GO:0050896 // GO:0044699 // GO:0009987 // GO:0044459 // GO:0008150 // GO:0043235 // GO:0043234 // GO:0007165 // GO:0007166 // GO:0044700 // GO:0051716 // GO:0044425 // GO:0031226 // GO:0050794 // GO:0031224 // GO:0005575 // GO:0016020 // GO:0016021 // GO:0065007 // GO:0044464 // GO:0008305 // GO:0071944 // GO:0032991 // GO:0005886 // GO:0005887 // GO:0022610 // GO:0007229 // GO:0023…	0
TRINITY_DN92619	no annotation	ACYPI009370 protein	GO:0044710 // GO:0043167 // GO:0043169 // GO:0008108 // GO:0005996 // GO:0016740 // GO:0005488 // GO:0008150 // GO:0006012 // GO:0044723 // GO:0005975 // GO:0003824 // GO:0044238 // GO:0019318 // GO:0008152 // GO:0071704 // GO:0016779 // GO:0070569 // GO:0016772 // GO:0008270 // GO:0003674 // GO:0046872 // GO:0046914	0
TRINITY_DN92620	pol-like protein	Reverse transcriptase (RNA-dependent DNA polymerase) (Fragment)	GO:0044710 // GO:0006259 // GO:0009058 // GO:0097159 // GO:0090304 // GO:0006807 // GO:0034061 // GO:0044249 // GO:0016740 // GO:0005488 // GO:0046483 // GO:0009987 // GO:0003723 // GO:0044260 // GO:0006139 // GO:0006278 // GO:0003964 // GO:1901363 // GO:1901360 // GO:0003824 // GO:0034641 // GO:0071704 // GO:0044237 // GO:0044238 // GO:0008150 // GO:0043170 // GO:0008152 // GO:1901576 // GO:0009…	0
TRINITY_DN92624	no annotation	Hypoxanthine guanine phosphoribosyl transferase 1	GO:0032943 // GO:0001775 // GO:0021756 // GO:0009124 // GO:0046130 // GO:0042802 // GO:0009119 // GO:0046038 // GO:0042221 // GO:0009113 // GO:0046037 // GO:0009116 // GO:0009117 // GO:0042451 // GO:0006178 // GO:0044699 // GO:1901137 // GO:0009987 // GO:0048232 // GO:0005515 // GO:0048731 // GO:0048812 // GO:0048813 // GO:0007275 // GO:0007276 // GO:0018130 // GO:0005737 // GO:0046128 // GO:0046…	0
TRINITY_DN92637	no annotation	Endoplasmic reticulum lectin 1	GO:0044710 // GO:0005783 // GO:0044237 // GO:0030433 // GO:0031974 // GO:0044432 // GO:0010498 // GO:0051603 // GO:0044260 // GO:0030246 // GO:0005737 // GO:0005488 // GO:0044267 // GO:0009987 // GO:0030163 // GO:0005515 // GO:0006508 // GO:0009056 // GO:0005575 // GO:0043231 // GO:0043233 // GO:0070013 // GO:0043161 // GO:0044248 // GO:0044424 // GO:0043632 // GO:0044422 // GO:0044238 // GO:0005…	0
TRINITY_DN92638	Tubulin alpha-1C chain	no annotation	no annotation	0
TRINITY_DN92657	no annotation	Phosphatidic acid phosphatase type 2 domain-containing protein 1B	GO:0044422 // GO:0006955 // GO:0042221 // GO:0044699 // GO:0009987 // GO:0044459 // GO:0007165 // GO:0055114 // GO:0044237 // GO:0044238 // GO:0016020 // GO:0016021 // GO:0009719 // GO:0044464 // GO:0071495 // GO:0071215 // GO:0005783 // GO:0005789 // GO:0003993 // GO:0009725 // GO:0019637 // GO:0050896 // GO:0019932 // GO:0005773 // GO:0006950 // GO:0005774 // GO:0016628 // GO:0005575 // GO:0016…	0
TRINITY_DN92669	integrin beta 1	Integrin beta	GO:0007472 // GO:0007476 // GO:0007475 // GO:0040011 // GO:0040012 // GO:0040017 // GO:0050877 // GO:0007484 // GO:0007485 // GO:0007483 // GO:0071407 // GO:0072507 // GO:0048812 // GO:0007275 // GO:0007276 // GO:0009790 // GO:0009791 // GO:0009792 // GO:0002020 // GO:0009799 // GO:0007508 // GO:0010811 // GO:0010810 // GO:0031399 // GO:0001726 // GO:0009855 // GO:0031410 // GO:0008277 // GO:0014…	0
TRINITY_DN92677	no annotation	Serine/threonine-protein phosphatase 2A 56 kDa regulatory subunit delta isoform	GO:0043550 // GO:0002119 // GO:0006950 // GO:0045893 // GO:0043549 // GO:0031224 // GO:0007093 // GO:0044449 // GO:0010498 // GO:0042127 // GO:0051603 // GO:0000775 // GO:0010941 // GO:0070328 // GO:0051604 // GO:0007049 // GO:0072331 // GO:0044699 // GO:0030330 // GO:0009987 // GO:0003824 // GO:0005515 // GO:0048731 // GO:0010556 // GO:0010557 // GO:0007275 // GO:0007274 // GO:0031952 // GO:0048…	0
TRINITY_DN92680	Broad-complex protein isoform 4	no annotation	no annotation	0
TRINITY_DN92684	no annotation	DNA replication licensing factor Mcm6	GO:0006275 // GO:0006200 // GO:0043234 // GO:0046130 // GO:0042802 // GO:0090304 // GO:0009119 // GO:0032392 // GO:0071842 // GO:0009116 // GO:0009117 // GO:0043227 // GO:0032559 // GO:0044428 // GO:0016887 // GO:0032555 // GO:0009987 // GO:0009199 // GO:0032550 // GO:0001882 // GO:0001883 // GO:0048731 // GO:0006270 // GO:0006271 // GO:0007275 // GO:0006277 // GO:0019693 // GO:0022403 // GO:0022…	0
TRINITY_DN92688	Chromobox protein-like protein 5	no annotation	no annotation	0
TRINITY_DN92698	no annotation	Pyruvate dehydrogenase kinase isozyme 3 (Fragment)	GO:0044710 // GO:0044422 // GO:0030554 // GO:0097159 // GO:0043167 // GO:0043412 // GO:0043168 // GO:0044260 // GO:0006796 // GO:0000166 // GO:0005737 // GO:0004740 // GO:0016740 // GO:0005488 // GO:0032559 // GO:0044267 // GO:0032555 // GO:0009987 // GO:0032550 // GO:0001882 // GO:1901265 // GO:0006468 // GO:0031090 // GO:0006793 // GO:0036094 // GO:0016310 // GO:0001883 // GO:0043231 // GO:0006…	0
TRINITY_DN92714	AAEL000042-PA	no annotation	no annotation	0
TRINITY_DN92723	AAEL012481-PA, partial	Chorion peroxidase	GO:0060966 // GO:0060967 // GO:0033060 // GO:0000305 // GO:0044237 // GO:0051234 // GO:0000302 // GO:0000303 // GO:0050832 // GO:0042221 // GO:0010941 // GO:0044146 // GO:0044144 // GO:0019752 // GO:0032496 // GO:0072330 // GO:0032753 // GO:0044699 // GO:0061024 // GO:0009987 // GO:0072677 // GO:0032094 // GO:0032989 // GO:0048731 // GO:0009612 // GO:0007275 // GO:0007276 // GO:0004666 // GO:0048…	0
TRINITY_DN92738	argonaute 1	Argonaute 1	GO:0002119 // GO:0045892 // GO:0040010 // GO:0040011 // GO:0040014 // GO:0040018 // GO:0051607 // GO:0071407 // GO:0010556 // GO:0007275 // GO:0007276 // GO:0010558 // GO:0048135 // GO:0048134 // GO:0009790 // GO:0009791 // GO:0009792 // GO:0009793 // GO:0009798 // GO:0009799 // GO:0060918 // GO:0043331 // GO:0010817 // GO:0009850 // GO:0009855 // GO:0030029 // GO:0009994 // GO:0036099 // GO:0034…	0
TRINITY_DN92754	Cullin-5	Cullin	GO:0007015 // GO:0044237 // GO:0040011 // GO:0035024 // GO:0010498 // GO:0043149 // GO:0051603 // GO:0019005 // GO:0048519 // GO:0016881 // GO:0044699 // GO:0061024 // GO:0009987 // GO:0005515 // GO:0072507 // GO:0072503 // GO:0051322 // GO:0007276 // GO:0048518 // GO:0010389 // GO:0022402 // GO:0009790 // GO:0009966 // GO:0009793 // GO:0005874 // GO:0005876 // GO:0051017 // GO:0009653 // GO:0009…	0
TRINITY_DN92764	no annotation	Glutaminyl-peptide cyclotransferase	GO:0044710 // GO:0051707 // GO:0051704 // GO:0008237 // GO:0004222 // GO:0000003 // GO:0009607 // GO:0043167 // GO:0043169 // GO:0043412 // GO:0017186 // GO:0005737 // GO:0016740 // GO:0005488 // GO:0016746 // GO:0044267 // GO:0018199 // GO:0009987 // GO:0006950 // GO:0044260 // GO:0006508 // GO:0004175 // GO:0050896 // GO:0005575 // GO:0005576 // GO:0005615 // GO:0006464 // GO:0016787 // GO:0070…	0
TRINITY_DN92769	Trafficking protein particle complex subunit 2-like protein	Trafficking protein particle complex subunit 2-like protein	GO:0051234 // GO:0005783 // GO:0051641 // GO:0051649 // GO:0005737 // GO:0009987 // GO:0006888 // GO:0048193 // GO:0005575 // GO:0043231 // GO:0046907 // GO:0005794 // GO:0051179 // GO:0044424 // GO:0044444 // GO:0006810 // GO:0008150 // GO:0006897 // GO:0006907 // GO:0044464 // GO:0016192 // GO:0048471 // GO:0003674 // GO:0043227 // GO:0043229 // GO:0043226 // GO:0044351 // GO:0005622 // GO:0005…	0
TRINITY_DN92774	GDP-mannose 4,6 dehydratase, partial	GDP-mannose dehydratase Gmd	GO:0016857 // GO:0044700 // GO:0044710 // GO:1901293 // GO:0023052 // GO:0003974 // GO:0009226 // GO:1901137 // GO:0003978 // GO:1901135 // GO:0090407 // GO:0044271 // GO:0097159 // GO:0019637 // GO:0050661 // GO:0043167 // GO:0043168 // GO:0019438 // GO:0019673 // GO:0006807 // GO:0050789 // GO:0009117 // GO:0000166 // GO:0016854 // GO:0044249 // GO:0034654 // GO:0050896 // GO:0005488 // GO:0048…	0
TRINITY_DN92785	no annotation	Trimethylguanosine synthase	GO:0044710 // GO:0044464 // GO:0000154 // GO:0044422 // GO:0006364 // GO:0031974 // GO:0090304 // GO:0044430 // GO:0071843 // GO:0071841 // GO:0008168 // GO:0042254 // GO:0032259 // GO:0043412 // GO:0043414 // GO:0005730 // GO:0005737 // GO:0016741 // GO:0016740 // GO:0046483 // GO:0031981 // GO:0044428 // GO:0016070 // GO:0009987 // GO:0016072 // GO:0044260 // GO:0006139 // GO:0044085 // GO:0043…	0
TRINITY_DN92849	no annotation	Tyrosyl-tRNA synthetase 2, mitochondrial (Fragment)	GO:0090304 // GO:0019752 // GO:0032559 // GO:0032555 // GO:0009987 // GO:0032550 // GO:0031406 // GO:0001882 // GO:0032553 // GO:1901363 // GO:1901360 // GO:0043039 // GO:0043038 // GO:0044237 // GO:0044238 // GO:0044464 // GO:0005524 // GO:0036094 // GO:0030554 // GO:0046983 // GO:0043436 // GO:0044281 // GO:0003723 // GO:0005575 // GO:0043231 // GO:1901564 // GO:0008150 // GO:0008152 // GO:1901…	0
TRINITY_DN92851	BTB/POZ domain-containing protein 6-A	Chromosome 5 SCAF14581, whole genome shotgun sequence. (Fragment)	no annotation	0
TRINITY_DN92856	no annotation	Sphingomyelin phosphodiesterase	GO:0042439 // GO:0044712 // GO:0006687 // GO:0006685 // GO:0006684 // GO:0043603 // GO:0042221 // GO:0042220 // GO:0010941 // GO:0006672 // GO:0006907 // GO:0044699 // GO:0009987 // GO:0031400 // GO:0005515 // GO:0048731 // GO:0010259 // GO:0007275 // GO:0005615 // GO:0007568 // GO:0009966 // GO:0048523 // GO:0009968 // GO:0031399 // GO:0044237 // GO:0044238 // GO:0016023 // GO:0004767 // GO:0009…	0
TRINITY_DN92880	no annotation	Testin	GO:0048869 // GO:0005925 // GO:0005924 // GO:0001755 // GO:0070161 // GO:0030154 // GO:0040011 // GO:0043167 // GO:0006928 // GO:0043169 // GO:0050789 // GO:0051674 // GO:0008285 // GO:0005737 // GO:0016477 // GO:0005488 // GO:0048468 // GO:0044699 // GO:0060485 // GO:0009987 // GO:0044707 // GO:0030055 // GO:0030054 // GO:0048731 // GO:0048513 // GO:0007275 // GO:0048870 // GO:0048762 // GO:0005…	0
TRINITY_DN92903	no annotation	Carbohydrate sulfotransferase 10	GO:0044422 // GO:0044699 // GO:0009987 // GO:0016232 // GO:0001537 // GO:0005975 // GO:0044237 // GO:0044238 // GO:0016020 // GO:0016021 // GO:0000139 // GO:0044464 // GO:0006029 // GO:0006023 // GO:0006022 // GO:0006024 // GO:0030206 // GO:0030204 // GO:0030203 // GO:0043436 // GO:0016740 // GO:0044281 // GO:0050890 // GO:0030166 // GO:0016051 // GO:0005575 // GO:0043231 // GO:1901564 // GO:1901…	0
TRINITY_DN92904	no annotation	Glycosyltransferase family 49 protein	GO:0006486 // GO:0044710 // GO:0006023 // GO:1901137 // GO:1901135 // GO:0044262 // GO:0008375 // GO:0006807 // GO:0043412 // GO:0043413 // GO:0044249 // GO:0016740 // GO:0030309 // GO:0044267 // GO:0008532 // GO:0009987 // GO:0044264 // GO:0070085 // GO:0016051 // GO:0044260 // GO:0034637 // GO:0030311 // GO:0033692 // GO:0006022 // GO:1901564 // GO:0006464 // GO:1901576 // GO:0044723 // GO:0005…	0
TRINITY_DN92909	SLC15A4	Solute carrier family 15, member 4 (Fragment)	GO:0048869 // GO:0048868 // GO:0051234 // GO:0044710 // GO:0051707 // GO:0051704 // GO:0009607 // GO:0071702 // GO:0009932 // GO:0015198 // GO:0035295 // GO:0000003 // GO:0042937 // GO:0006807 // GO:0030154 // GO:0006810 // GO:0009826 // GO:0042938 // GO:0000904 // GO:0050896 // GO:0000902 // GO:0048468 // GO:0044699 // GO:0060560 // GO:0048589 // GO:0009624 // GO:0032989 // GO:0042936 // GO:0048…	0
TRINITY_DN92913	no annotation	Presenilin-1 CTF subunit	GO:0045892 // GO:0005740 // GO:0040011 // GO:0032434 // GO:0023061 // GO:0002286 // GO:0002285 // GO:0051604 // GO:0008324 // GO:0060173 // GO:0072507 // GO:0010556 // GO:0048609 // GO:0007275 // GO:0010558 // GO:0002573 // GO:0009790 // GO:0009791 // GO:0009792 // GO:0009799 // GO:0005975 // GO:0050820 // GO:0031399 // GO:0031397 // GO:0031396 // GO:0090092 // GO:0009855 // GO:0031410 // GO:0016…	0
TRINITY_DN92945	no annotation	NAD binding domain of 6-phosphogluconate dehydrogenase family protein	GO:0044710 // GO:0051186 // GO:0009056 // GO:0097159 // GO:0019637 // GO:0006807 // GO:0009117 // GO:0000166 // GO:0005996 // GO:0006732 // GO:0006098 // GO:0005488 // GO:0048037 // GO:0046483 // GO:0055086 // GO:0019320 // GO:0006739 // GO:1901360 // GO:0016052 // GO:0016491 // GO:1901265 // GO:0006139 // GO:0006796 // GO:0072524 // GO:0006793 // GO:0006753 // GO:1901564 // GO:0009987 // GO:0050…	0
TRINITY_DN92956	Atlastin	Atlastin	GO:0048869 // GO:0043234 // GO:0031224 // GO:0046130 // GO:0009119 // GO:0046039 // GO:0019001 // GO:0009116 // GO:0009117 // GO:0032984 // GO:0044699 // GO:0061024 // GO:0032555 // GO:0009987 // GO:0009199 // GO:0032550 // GO:0031114 // GO:0001882 // GO:0005515 // GO:0048731 // GO:0048609 // GO:0007275 // GO:0019693 // GO:0044702 // GO:1901265 // GO:0005737 // GO:0046128 // GO:1901363 // GO:0005…	0
TRINITY_DN92960	Peroxisomal membrane protein PMP34	Peroxisomal membrane protein Pmp47	GO:0042579 // GO:0044610 // GO:0044712 // GO:0003723 // GO:0044422 // GO:0015216 // GO:0005740 // GO:0009062 // GO:0008150 // GO:0015217 // GO:0022892 // GO:0019752 // GO:0006811 // GO:0080121 // GO:0009987 // GO:0005515 // GO:0043132 // GO:1901363 // GO:0055114 // GO:0019395 // GO:0031903 // GO:0034220 // GO:0071704 // GO:0044237 // GO:0044238 // GO:0022891 // GO:0016020 // GO:0016021 // GO:0015…	0
TRINITY_DN92965	no annotation	AP-2 complex subunit alpha	GO:0045177 // GO:0031224 // GO:0008104 // GO:0016020 // GO:0044699 // GO:0009987 // GO:0044459 // GO:0005515 // GO:0055114 // GO:0030118 // GO:0030119 // GO:0043234 // GO:0044238 // GO:0016023 // GO:0022892 // GO:0016021 // GO:0030117 // GO:0032991 // GO:0030665 // GO:0030666 // GO:0008565 // GO:0044464 // GO:0030662 // GO:0031410 // GO:0016192 // GO:0030669 // GO:0007268 // GO:0007267 // GO:0016…	0
TRINITY_DN92969	no annotation	Peroxisomal sarcosine oxidase	GO:0042579 // GO:0044712 // GO:0044710 // GO:0042558 // GO:0046395 // GO:0044444 // GO:0051186 // GO:0043226 // GO:0005777 // GO:0009063 // GO:0016614 // GO:0009066 // GO:0033514 // GO:0043436 // GO:0006807 // GO:0005515 // GO:0009081 // GO:0019752 // GO:0050031 // GO:0006732 // GO:0006520 // GO:0043227 // GO:0044281 // GO:0046483 // GO:0044282 // GO:0019474 // GO:0046440 // GO:0009987 // GO:1901…	0
TRINITY_DN92994	muscle-specific protein 300	AT10293p (Fragment)	GO:0044422 // GO:0040011 // GO:0044699 // GO:0009987 // GO:0044459 // GO:0005515 // GO:0048731 // GO:0007275 // GO:0007276 // GO:0005575 // GO:0016020 // GO:0016021 // GO:0040023 // GO:0044464 // GO:0008305 // GO:0032991 // GO:0006928 // GO:0030029 // GO:0014706 // GO:0022414 // GO:0043232 // GO:0007517 // GO:0003779 // GO:0007519 // GO:0031975 // GO:0007292 // GO:0030017 // GO:0030016 // GO:0048…	0
TRINITY_DN93010	no annotation	Proteasome subunit alpha type	GO:0042633 // GO:0070003 // GO:0042638 // GO:0044237 // GO:0090304 // GO:0010498 // GO:0051603 // GO:0010941 // GO:0016032 // GO:0072331 // GO:0044699 // GO:0051320 // GO:0009987 // GO:0031400 // GO:0005515 // GO:0048731 // GO:0004175 // GO:0007275 // GO:0022405 // GO:0022404 // GO:0022403 // GO:0022402 // GO:0009892 // GO:1901360 // GO:0043632 // GO:0031399 // GO:0005575 // GO:0044238 // GO:0031…	0
TRINITY_DN93012	Uncharacterized protein OBRU01_02520	no annotation	no annotation	0
TRINITY_DN93014	no annotation	Phosphorylase b kinase gamma catalytic chain, testis/liver isoform	GO:0043269 // GO:0005964 // GO:0009894 // GO:0042383 // GO:0030054 // GO:0005996 // GO:0007049 // GO:0032559 // GO:0033267 // GO:0004683 // GO:0000278 // GO:0032555 // GO:0009987 // GO:0005516 // GO:0044459 // GO:0001882 // GO:0001883 // GO:0034637 // GO:0070873 // GO:0006468 // GO:0070875 // GO:0022403 // GO:0022402 // GO:0005978 // GO:1901363 // GO:0006793 // GO:1901265 // GO:0055114 // GO:0005…	0
TRINITY_DN93022	GH9 family protein	no annotation	GO:0010093 // GO:0010092 // GO:0048764 // GO:0051273 // GO:0044711 // GO:0051275 // GO:0044238 // GO:0042221 // GO:0009664 // GO:0009825 // GO:0044699 // GO:0009987 // GO:0016131 // GO:0032989 // GO:0048731 // GO:0007275 // GO:0010382 // GO:0007165 // GO:0007568 // GO:0065007 // GO:0009791 // GO:0009411 // GO:1901362 // GO:1901360 // GO:0009798 // GO:0009799 // GO:0060918 // GO:0006694 // GO:0005…	0
TRINITY_DN93025	no annotation	Venom leucine aminopeptidase (Fragment)	GO:0044710 // GO:0044238 // GO:0043167 // GO:0043169 // GO:0005737 // GO:0005488 // GO:0030145 // GO:0004177 // GO:0005575 // GO:0016787 // GO:0070011 // GO:0046914 // GO:0003824 // GO:0044424 // GO:0008233 // GO:0008235 // GO:0008237 // GO:0008238 // GO:0008150 // GO:0043170 // GO:0008152 // GO:0071704 // GO:0044464 // GO:0019538 // GO:0003674 // GO:0046872 // GO:0006508 // GO:0005622 // GO:0005…	0
TRINITY_DN93037	no annotation	Pumilio	GO:1901363 // GO:0003723 // GO:0003674 // GO:0003676 // GO:0097159 // GO:0005488	0
TRINITY_DN93038	no annotation	Polypeptide N-acetylgalactosaminyltransferase 1	GO:0043687 // GO:0002440 // GO:0018193 // GO:0009987 // GO:0070085 // GO:0005975 // GO:0044237 // GO:0044238 // GO:0016020 // GO:0016021 // GO:0000139 // GO:0044464 // GO:0046914 // GO:0031984 // GO:0016740 // GO:0031300 // GO:0031301 // GO:0036211 // GO:0016051 // GO:0002376 // GO:0005575 // GO:0005576 // GO:0043231 // GO:0005794 // GO:0005795 // GO:0018242 // GO:0018243 // GO:0008150 // GO:0008…	0
TRINITY_DN93049	glutathione S-transferase	Glutathione S-transferase delta	GO:0044710 // GO:0043167 // GO:0043603 // GO:0043169 // GO:0043436 // GO:0006807 // GO:0006082 // GO:0019752 // GO:0006520 // GO:0016740 // GO:0044281 // GO:0016765 // GO:0009987 // GO:0004601 // GO:0016491 // GO:0004602 // GO:0006790 // GO:0005575 // GO:0005576 // GO:0016829 // GO:1901564 // GO:0005515 // GO:0055114 // GO:0016684 // GO:0016848 // GO:0003824 // GO:0004364 // GO:0044237 // GO:0044…	0
TRINITY_DN93057	E3 ubiquitin-protein ligase UBR4, partial	E3 ubiquitin-protein ligase UBR4	GO:0003824 // GO:0003674 // GO:0016874 // GO:0008150 // GO:0008152	0
TRINITY_DN93093	no annotation	Non-LTR retrotransposon CATS	GO:0044710 // GO:0006259 // GO:0009058 // GO:0090305 // GO:0090304 // GO:0006807 // GO:0044260 // GO:0044249 // GO:0016891 // GO:0016740 // GO:0005488 // GO:0046483 // GO:0009987 // GO:0003723 // GO:0034061 // GO:0006139 // GO:0006278 // GO:0004521 // GO:0004523 // GO:0016787 // GO:0003964 // GO:1901363 // GO:1901360 // GO:1901576 // GO:0016788 // GO:0003824 // GO:0034641 // GO:0044237 // GO:0044…	0
TRINITY_DN93094	heat shock protein 21	no annotation	no annotation	0
TRINITY_DN93104	GST-N-Metaxin-like protein	Failed axon connections protein	GO:0048869 // GO:0051234 // GO:0006626 // GO:0051641 // GO:0015031 // GO:0044444 // GO:0044422 // GO:0043229 // GO:0031975 // GO:0003674 // GO:0008104 // GO:0043227 // GO:0031175 // GO:0006839 // GO:0005623 // GO:0006996 // GO:0071702 // GO:0007005 // GO:0006810 // GO:0051649 // GO:0007399 // GO:0030030 // GO:0000904 // GO:0016740 // GO:0000902 // GO:0048468 // GO:0044699 // GO:0009987 // GO:0044…	0
TRINITY_DN93111	no annotation	Protein unc-45 homolog B	GO:0044699 // GO:0009987 // GO:0032989 // GO:0005515 // GO:0048731 // GO:0007275 // GO:0048738 // GO:0007507 // GO:0033554 // GO:0044237 // GO:0044238 // GO:0006457 // GO:0009653 // GO:0044464 // GO:0014706 // GO:0034621 // GO:0034622 // GO:0007517 // GO:0009408 // GO:0007519 // GO:0031072 // GO:0043623 // GO:0030017 // GO:0030016 // GO:0050896 // GO:0006950 // GO:0030018 // GO:0005575 // GO:0043…	0
TRINITY_DN93121	Heparan sulfate 2-O-sulfotransferase 1, partial	Heparan sulfate 2-O-sulfotransferase 1	GO:0044422 // GO:0001655 // GO:0001657 // GO:0040011 // GO:0040014 // GO:0051923 // GO:0040018 // GO:0019752 // GO:0016331 // GO:0072330 // GO:0044699 // GO:0009987 // GO:0034637 // GO:0007275 // GO:0007165 // GO:0009790 // GO:0048870 // GO:0045927 // GO:0005975 // GO:0005976 // GO:0044237 // GO:0044238 // GO:0016020 // GO:0016021 // GO:0000139 // GO:0009653 // GO:0044464 // GO:0019098 // GO:0016…	0
TRINITY_DN93123	no annotation	CDNA FLJ56392, highly similar to Homo sapiens vacuolar protein sorting 13C (VPS13C), transcript variant 2A, mRNA	GO:0045184 // GO:0051234 // GO:0071702 // GO:0015031 // GO:0051179 // GO:0008104 // GO:0033036 // GO:0006810 // GO:0008150	0
TRINITY_DN93127	Protein JTB	Protein JTB	GO:0044425 // GO:0005575 // GO:0016020 // GO:0016021 // GO:0031224	0
TRINITY_DN93148	no annotation	Acyl-CoA synthetase family member 2, mitochondrial	GO:0005739 // GO:0009790 // GO:0044710 // GO:0016874 // GO:0016877 // GO:0001676 // GO:0030554 // GO:0097159 // GO:0043227 // GO:0000003 // GO:0043167 // GO:0043168 // GO:0043436 // GO:1901265 // GO:0032787 // GO:0019752 // GO:0005737 // GO:0006915 // GO:0044281 // GO:0032559 // GO:0035639 // GO:0032555 // GO:0004467 // GO:0006631 // GO:0032550 // GO:0001882 // GO:0001883 // GO:0044699 // GO:0032…	0
TRINITY_DN93152	no annotation	TAR DNA-binding protein 43	GO:0006950 // GO:0051961 // GO:0032991 // GO:0006366 // GO:0090304 // GO:0000228 // GO:0050877 // GO:0044454 // GO:0000785 // GO:0044428 // GO:0030182 // GO:0009987 // GO:0032989 // GO:0005515 // GO:0048731 // GO:0010556 // GO:0005726 // GO:0007275 // GO:0010558 // GO:0018130 // GO:0005737 // GO:0045886 // GO:1901363 // GO:1901362 // GO:1901360 // GO:0009653 // GO:0030534 // GO:0044237 // GO:0044…	0
TRINITY_DN93153	no annotation	Peptidyl-prolyl cis-trans isomerase FKBP6	GO:0042175 // GO:0031224 // GO:0001654 // GO:0005739 // GO:0016032 // GO:0007049 // GO:0016021 // GO:0044428 // GO:0044699 // GO:0009987 // GO:0048232 // GO:0005515 // GO:0048731 // GO:0021904 // GO:0000413 // GO:0007275 // GO:0007276 // GO:0001708 // GO:0007165 // GO:0022402 // GO:0007166 // GO:0009790 // GO:0009966 // GO:0009792 // GO:1901363 // GO:0000279 // GO:0000239 // GO:0044237 // GO:0044…	0
TRINITY_DN93159	Na+/K+/2Cl- cotransporter isoform 1, partial	Solute carrier family 12 member 1	GO:0048794 // GO:0009612 // GO:0001655 // GO:0022890 // GO:0035725 // GO:0051606 // GO:0009219 // GO:0008509 // GO:0044699 // GO:0009211 // GO:0009987 // GO:0015081 // GO:0044459 // GO:0005515 // GO:0048731 // GO:0044707 // GO:0048732 // GO:0007275 // GO:0019692 // GO:0009790 // GO:0006793 // GO:0015379 // GO:1901360 // GO:0034220 // GO:0009200 // GO:0044237 // GO:0044238 // GO:0022891 // GO:0022…	0
TRINITY_DN93173	mitotic checkpoint protein	Mitotic checkpoint protein BUB3	GO:0042023 // GO:0006950 // GO:0080008 // GO:0051276 // GO:0031397 // GO:0008104 // GO:0010948 // GO:0030071 // GO:0010498 // GO:0031396 // GO:0051603 // GO:0043248 // GO:0000226 // GO:0009892 // GO:0016573 // GO:0051327 // GO:0044428 // GO:0044699 // GO:0009987 // GO:0031400 // GO:0000279 // GO:0051322 // GO:0007088 // GO:0022403 // GO:0022402 // GO:0005875 // GO:1901360 // GO:0016410 // GO:0000…	0
TRINITY_DN93228	argonaute2	Argonaute 1	GO:0002119 // GO:0045892 // GO:0040010 // GO:0040011 // GO:0040014 // GO:0040018 // GO:0051607 // GO:0071407 // GO:0010556 // GO:0007275 // GO:0007276 // GO:0010558 // GO:0048135 // GO:0048134 // GO:0009790 // GO:0009791 // GO:0009792 // GO:0009793 // GO:0009798 // GO:0009799 // GO:0060918 // GO:0043331 // GO:0010817 // GO:0009850 // GO:0009855 // GO:0030029 // GO:0009994 // GO:0036099 // GO:0034…	0
TRINITY_DN93236	no annotation	Activating signal cointegrator 1 complex subunit 3	GO:0006200 // GO:0046130 // GO:0009119 // GO:0046034 // GO:0009116 // GO:0009117 // GO:0032559 // GO:0016887 // GO:0032555 // GO:0009987 // GO:0009199 // GO:0032550 // GO:0001882 // GO:0001883 // GO:0019693 // GO:0006195 // GO:1901363 // GO:1901361 // GO:1901360 // GO:0070035 // GO:0009207 // GO:0009205 // GO:0009203 // GO:0044237 // GO:0044238 // GO:0044464 // GO:0065007 // GO:0017111 // GO:0032…	0
TRINITY_DN93242	no annotation	Probable carboxypeptidase PM20D1	GO:0044710 // GO:0008238 // GO:0043167 // GO:0043169 // GO:0005488 // GO:0006508 // GO:0005575 // GO:0005576 // GO:0016787 // GO:0070011 // GO:0003824 // GO:0008233 // GO:0008235 // GO:0008237 // GO:0044238 // GO:0004180 // GO:0004181 // GO:0008150 // GO:0043170 // GO:0008152 // GO:0071704 // GO:0019538 // GO:0003674 // GO:0046872	0
TRINITY_DN93247	F336805_1 transglutaminase	Prostate-specific transglutaminase 4	GO:0043123 // GO:0043122 // GO:0007435 // GO:0032940 // GO:0006955 // GO:0016023 // GO:0019001 // GO:0010942 // GO:0010941 // GO:0018193 // GO:0007431 // GO:0044699 // GO:0032555 // GO:0009987 // GO:0032550 // GO:0001882 // GO:0005515 // GO:0072507 // GO:0010740 // GO:0048732 // GO:0072503 // GO:0007596 // GO:0002576 // GO:0007165 // GO:0065007 // GO:0007166 // GO:0009967 // GO:0009966 // GO:1901…	0
TRINITY_DN93250	no annotation	Dihydropyrimidine dehydrogenase [NADP(+)]	GO:0006207 // GO:0006206 // GO:0046135 // GO:0046134 // GO:0044237 // GO:0046131 // GO:0046132 // GO:0009119 // GO:0042803 // GO:0009112 // GO:0009116 // GO:0009117 // GO:0019752 // GO:0009218 // GO:0019856 // GO:0048037 // GO:0044699 // GO:0009987 // GO:0019859 // GO:0005515 // GO:0008652 // GO:0019693 // GO:0018130 // GO:0006214 // GO:0050660 // GO:0050661 // GO:1901363 // GO:1901362 // GO:0006…	0
TRINITY_DN93254	no annotation	X-prolyl aminopeptidase (Aminopeptidase P) 1, soluble, isoform	GO:0009570 // GO:0044710 // GO:0044435 // GO:0044434 // GO:0070006 // GO:0044237 // GO:0009056 // GO:0044238 // GO:0046983 // GO:0043231 // GO:0043167 // GO:0043603 // GO:0043169 // GO:0006807 // GO:0009536 // GO:0009507 // GO:0006508 // GO:0031224 // GO:0005488 // GO:1901575 // GO:0009987 // GO:0030145 // GO:0005515 // GO:0004177 // GO:0043229 // GO:0044446 // GO:0009532 // GO:0005575 // GO:0043…	0
TRINITY_DN93272	Golgi apparatus protein 1	Golgi apparatus protein 1 (Fragment)	GO:0001501 // GO:0030512 // GO:0009892 // GO:0051239 // GO:0008150 // GO:0044431 // GO:0031012 // GO:0019222 // GO:0060349 // GO:0050789 // GO:0005737 // GO:0080090 // GO:0090101 // GO:0044699 // GO:0070613 // GO:0060348 // GO:0010955 // GO:0048731 // GO:0051248 // GO:0031090 // GO:0032330 // GO:0005575 // GO:0043231 // GO:0044424 // GO:0048523 // GO:0005794 // GO:0009966 // GO:0009887 // GO:0012…	0
TRINITY_DN93283	no annotation	Succinate dehydrogenase complex subunit A (Fragment)	GO:0044237 // GO:0008654 // GO:0040010 // GO:0009060 // GO:0045257 // GO:0019752 // GO:0044455 // GO:0048037 // GO:0044699 // GO:0032555 // GO:0009987 // GO:0032550 // GO:0001882 // GO:0001883 // GO:0048731 // GO:0005618 // GO:0007275 // GO:0050662 // GO:0050660 // GO:1901363 // GO:0055114 // GO:0045927 // GO:0009653 // GO:0008177 // GO:0005575 // GO:0044238 // GO:0016020 // GO:0044464 // GO:0065…	0
TRINITY_DN93285	no annotation	Liver carboxylesterase	GO:0070013 // GO:0044710 // GO:0080032 // GO:0080030 // GO:0080031 // GO:1901137 // GO:1901135 // GO:0050253 // GO:0006412 // GO:0009056 // GO:0044432 // GO:0004091 // GO:0042221 // GO:0005783 // GO:0043413 // GO:0043412 // GO:0001523 // GO:0044249 // GO:0005737 // GO:0047619 // GO:0050896 // GO:0044260 // GO:0044267 // GO:0009101 // GO:0009987 // GO:0070085 // GO:0006486 // GO:0010467 // GO:0010…	0
TRINITY_DN93287	Proteasome assembly chaperone 2	Proteasome assembly chaperone 2	GO:0034622 // GO:0007094 // GO:0043248 // GO:0045786 // GO:0009987 // GO:0051784 // GO:0033043 // GO:0007088 // GO:0010948 // GO:0010639 // GO:0071841 // GO:0051128 // GO:0051129 // GO:0005515 // GO:0010941 // GO:0071822 // GO:0050789 // GO:0043623 // GO:0051726 // GO:0045841 // GO:0006915 // GO:0071174 // GO:0071173 // GO:0071156 // GO:0022607 // GO:0007049 // GO:0030071 // GO:0044085 // GO:0071…	0
TRINITY_DN93308	CG32036, partial	no annotation	no annotation	0
TRINITY_DN93319	Rab7	Probable GTPase Rab7 protein	GO:0046130 // GO:0008104 // GO:0009119 // GO:0046039 // GO:0019001 // GO:0019003 // GO:0009116 // GO:0009117 // GO:0044144 // GO:0044699 // GO:0032555 // GO:0009987 // GO:0009199 // GO:0032550 // GO:0072523 // GO:0001882 // GO:0032553 // GO:0048731 // GO:0048732 // GO:0007275 // GO:0019693 // GO:0007165 // GO:0009966 // GO:0006195 // GO:1901363 // GO:1901361 // GO:1901360 // GO:0007174 // GO:0009…	0
TRINITY_DN93329	Phosphatase and actin regulator 2, partial	PHACTR1 protein (Fragment)	no annotation	0
TRINITY_DN93354	Matrix metalloproteinase-9	no annotation	no annotation	0
TRINITY_DN93357	no annotation	Pentatricopeptide repeat-containing protein 1	GO:0044710 // GO:0016070 // GO:0031123 // GO:0044237 // GO:0031974 // GO:0097159 // GO:0090304 // GO:0000049 // GO:0043628 // GO:0009725 // GO:0042221 // GO:0006807 // GO:0044260 // GO:0034470 // GO:0006139 // GO:0005737 // GO:0050896 // GO:0005488 // GO:0046483 // GO:0097305 // GO:0005759 // GO:0009987 // GO:0003723 // GO:0005739 // GO:0006399 // GO:0010467 // GO:0005575 // GO:0042780 // GO:0043…	0
TRINITY_DN93374	no annotation	Sodium- and chloride-dependent GABA transporter 2	GO:0043269 // GO:0031645 // GO:0031644 // GO:0015824 // GO:0035725 // GO:0023061 // GO:0042221 // GO:0005283 // GO:0015816 // GO:0006810 // GO:0006811 // GO:0044699 // GO:0035524 // GO:0009987 // GO:0009986 // GO:0015081 // GO:0044459 // GO:0005515 // GO:0048731 // GO:0007275 // GO:2000193 // GO:0048518 // GO:0043933 // GO:2000191 // GO:0034220 // GO:0051952 // GO:0051957 // GO:0051955 // GO:0051…	0
TRINITY_DN93380	no annotation	Cytohesin 2	GO:0051056 // GO:0070160 // GO:0005923 // GO:0045785 // GO:0030695 // GO:0043296 // GO:0090162 // GO:0031252 // GO:0043167 // GO:0019222 // GO:0005515 // GO:0030054 // GO:0050789 // GO:0046578 // GO:0005737 // GO:0005488 // GO:0030010 // GO:0009987 // GO:0048522 // GO:0008289 // GO:0008150 // GO:0042995 // GO:0032012 // GO:0005575 // GO:0007163 // GO:0005083 // GO:0005085 // GO:0005086 // GO:0009…	0
TRINITY_DN93382	no annotation	Motile sperm domain-containing protein 2	GO:0048869 // GO:0030154 // GO:0007399 // GO:0044699 // GO:0009987 // GO:0048731 // GO:0022008 // GO:0007275 // GO:0005575 // GO:0043232 // GO:0005856 // GO:0044707 // GO:0048856 // GO:0044425 // GO:0044424 // GO:0032501 // GO:0031224 // GO:0016020 // GO:0016021 // GO:0008150 // GO:0044464 // GO:0032502 // GO:0003674 // GO:0043228 // GO:0043229 // GO:0005198 // GO:0043226 // GO:0005622 // GO:0005…	0
TRINITY_DN93392	no annotation	Alkyldihydroxyacetonephosphate synthase, peroxisomal	GO:0002119 // GO:0006200 // GO:0046130 // GO:0090304 // GO:0009119 // GO:0042221 // GO:0009116 // GO:0009117 // GO:0048037 // GO:0044699 // GO:0032555 // GO:0009987 // GO:0009199 // GO:0032550 // GO:0001882 // GO:0032553 // GO:0007275 // GO:0019693 // GO:0050662 // GO:0009791 // GO:0009792 // GO:1901363 // GO:1901361 // GO:0055114 // GO:0031907 // GO:0031903 // GO:0009207 // GO:0009205 // GO:0009…	0
TRINITY_DN93402	no annotation	Basigin	GO:0002118 // GO:0044422 // GO:0046530 // GO:0044456 // GO:0016337 // GO:0044699 // GO:0009987 // GO:0032989 // GO:0005515 // GO:0048731 // GO:0007275 // GO:0007276 // GO:0031090 // GO:0016023 // GO:0016020 // GO:0016021 // GO:0009653 // GO:0030667 // GO:0044464 // GO:0051646 // GO:0031410 // GO:0022414 // GO:0050896 // GO:0048609 // GO:0030659 // GO:0031988 // GO:0005575 // GO:0043231 // GO:0043…	0
TRINITY_DN93419	no annotation	Cis,cis-muconate transport protein MucK	GO:0005215 // GO:0051234 // GO:0055085 // GO:0009987 // GO:0051179 // GO:0003674 // GO:0008150 // GO:0044425 // GO:0031224 // GO:0005575 // GO:0016020 // GO:0016021 // GO:0006810	0
TRINITY_DN93427	ubiquitin carboxyl-terminal hydrolase 19-like	no annotation	no annotation	0
TRINITY_DN93432	no annotation	Transketolase, thiamine diphosphate binding subunit	GO:0016740 // GO:0044464 // GO:0016744 // GO:0043226 // GO:0003674 // GO:0043227 // GO:0003824 // GO:0004802 // GO:0043229 // GO:0005622 // GO:0005623 // GO:0005575 // GO:0005634 // GO:0043231 // GO:0008150 // GO:0044424 // GO:0008152	0
TRINITY_DN93436	no annotation	Solute carrier family 22 member 7	GO:0032440 // GO:0008150 // GO:0032940 // GO:0023061 // GO:0042221 // GO:0022892 // GO:0015893 // GO:0008509 // GO:0032559 // GO:0044699 // GO:0032555 // GO:0009987 // GO:0009986 // GO:0032550 // GO:0044459 // GO:0001882 // GO:0001883 // GO:1901363 // GO:1901360 // GO:0032501 // GO:0015301 // GO:0034220 // GO:0006855 // GO:0010817 // GO:0044237 // GO:0022891 // GO:0016020 // GO:0016021 // GO:0006…	0
TRINITY_DN93445	heat shock protein 21	no annotation	no annotation	0
TRINITY_DN93449	uncharacterized protein Dmoj_GI18990, isoform C	Peptidase M41 (Fragment)	GO:0044710 // GO:0030554 // GO:0003674 // GO:0097159 // GO:0043167 // GO:0043168 // GO:0032553 // GO:0000166 // GO:1901265 // GO:0005488 // GO:0032559 // GO:0032555 // GO:0032550 // GO:0001882 // GO:0001883 // GO:0006508 // GO:0004175 // GO:0016787 // GO:0070011 // GO:1901363 // GO:0003824 // GO:0008233 // GO:0008237 // GO:0044238 // GO:0008150 // GO:0043170 // GO:0008152 // GO:0071704 // GO:0032…	0
TRINITY_DN93483	serine dehydratase-like	Catabolic L-serine/threonine dehydratase	GO:0016054 // GO:0008652 // GO:0009063 // GO:0009066 // GO:1901566 // GO:0042221 // GO:0009068 // GO:0009069 // GO:0019752 // GO:0048037 // GO:0005759 // GO:0009987 // GO:0031406 // GO:0005515 // GO:0009295 // GO:0006566 // GO:0006567 // GO:0006565 // GO:0006563 // GO:0042645 // GO:0016840 // GO:0044237 // GO:0044238 // GO:0009719 // GO:0007584 // GO:0044464 // GO:1901565 // GO:0009991 // GO:0033…	0
TRINITY_DN93489	no annotation	Serine/threonine-protein phosphatase 2A 65 kDa regulatory subunit A beta isoform (Fragment)	no annotation	0
TRINITY_DN93492	darkener of apricot-like protein, partial	Dual specificity protein kinase CLK2-like protein (Fragment)	GO:0042221 // GO:0018210 // GO:0032559 // GO:0032555 // GO:0009987 // GO:0032550 // GO:0001882 // GO:0001883 // GO:0006468 // GO:1901363 // GO:0044237 // GO:0044238 // GO:0065007 // GO:0044464 // GO:0009991 // GO:0033273 // GO:0010565 // GO:0004674 // GO:0060255 // GO:0004672 // GO:0030554 // GO:0018107 // GO:0016740 // GO:0080090 // GO:0010675 // GO:0018105 // GO:0010677 // GO:0004713 // GO:0005…	0
TRINITY_DN93504	translation initiation factor eIF-2B subunit delta	no annotation	no annotation	0
TRINITY_DN93515	no annotation	Sterol O-acyltransferase 1	GO:0042632 // GO:0048869 // GO:0031224 // GO:0042221 // GO:0051247 // GO:0006810 // GO:0048037 // GO:0044699 // GO:0009987 // GO:0034435 // GO:0034434 // GO:0010556 // GO:0010557 // GO:0051246 // GO:0034736 // GO:0010559 // GO:0019915 // GO:0050662 // GO:1901360 // GO:0005575 // GO:0044238 // GO:0016020 // GO:0016021 // GO:0065007 // GO:0044464 // GO:0009991 // GO:0015918 // GO:0010560 // GO:0030…	0
TRINITY_DN93555	no annotation	T-complex protein 1 subunit delta	GO:0044710 // GO:0051082 // GO:0030554 // GO:0097159 // GO:0043167 // GO:0043168 // GO:0044260 // GO:0000166 // GO:0006457 // GO:0005737 // GO:0005488 // GO:0032559 // GO:0044267 // GO:0032555 // GO:0009987 // GO:0032550 // GO:0001882 // GO:1901265 // GO:0005575 // GO:0005515 // GO:1901363 // GO:0001883 // GO:0044424 // GO:0044237 // GO:0044238 // GO:0032553 // GO:0008150 // GO:0043170 // GO:0008…	2
TRINITY_DN93560	no annotation	Protein FAM116B	GO:0008150	0
TRINITY_DN93565	chymotrypsin, partial	Late trypsin	GO:0044710 // GO:0030574 // GO:0044236 // GO:0032963 // GO:0004252 // GO:0044699 // GO:0044243 // GO:0031012 // GO:0006508 // GO:0004175 // GO:0005578 // GO:0005575 // GO:0005576 // GO:0044259 // GO:0005615 // GO:0016787 // GO:0070011 // GO:0044707 // GO:0003824 // GO:0032501 // GO:0008233 // GO:0044421 // GO:0044420 // GO:0008236 // GO:0007586 // GO:0044238 // GO:0008150 // GO:0043170 // GO:0008…	0
TRINITY_DN93574	no annotation	Serine/threonine-protein phosphatase PP1-beta catalytic subunit	GO:0007472 // GO:0007476 // GO:0040011 // GO:0000022 // GO:0030071 // GO:0061024 // GO:0010556 // GO:0007275 // GO:0007276 // GO:0005979 // GO:0009798 // GO:0005975 // GO:0005976 // GO:0005977 // GO:0090092 // GO:0019098 // GO:0016192 // GO:0009994 // GO:0014706 // GO:0043204 // GO:0019900 // GO:0019901 // GO:0048754 // GO:0070925 // GO:0009056 // GO:0043021 // GO:0015980 // GO:0043025 // GO:0060…	0
TRINITY_DN93575	Lysosomal alpha-mannosidase	Lysosomal alpha-mannosidase	GO:0005996 // GO:0044699 // GO:0009987 // GO:0048731 // GO:0005618 // GO:0007275 // GO:0005615 // GO:0005975 // GO:0044237 // GO:0044238 // GO:0016020 // GO:0019318 // GO:0004572 // GO:0044464 // GO:0043231 // GO:0009991 // GO:0008270 // GO:0048046 // GO:0005764 // GO:0022414 // GO:0006517 // GO:0046914 // GO:0050896 // GO:0048608 // GO:0005773 // GO:0006950 // GO:0005774 // GO:0005575 // GO:0005…	0
TRINITY_DN93585	cathepsin A	no annotation	no annotation	0
TRINITY_DN93586	no annotation	Heparanase	GO:0001525 // GO:0042634 // GO:0001568 // GO:0044699 // GO:0009987 // GO:0005515 // GO:0048731 // GO:0005618 // GO:0007275 // GO:0007160 // GO:0051798 // GO:0009967 // GO:0009966 // GO:0005975 // GO:0050820 // GO:0045121 // GO:0044237 // GO:0044238 // GO:0042127 // GO:0016020 // GO:0051896 // GO:0051897 // GO:0030193 // GO:0009653 // GO:0044464 // GO:0030194 // GO:0005765 // GO:0043231 // GO:0010…	0
TRINITY_DN93598	TPA: reverse transcriptase	no annotation	no annotation	0
TRINITY_DN93605	no annotation	Isopentenyl pyrophosphate isomerase	GO:0044710 // GO:0016853 // GO:0008610 // GO:0009791 // GO:0046490 // GO:0090407 // GO:0008654 // GO:0019637 // GO:0016114 // GO:0000003 // GO:0003006 // GO:0009536 // GO:0009507 // GO:0044249 // GO:0005737 // GO:0048608 // GO:0044699 // GO:0061458 // GO:0009987 // GO:0005739 // GO:0048731 // GO:0006796 // GO:0007275 // GO:0006793 // GO:0005575 // GO:0043231 // GO:0009908 // GO:0016787 // GO:1901…	0
TRINITY_DN93615	Rho guanine nucleotide exchange factor 4, partial	Rho guanine nucleotide exchange factor 9	GO:0051056 // GO:0030695 // GO:0023052 // GO:0019222 // GO:0050789 // GO:0046578 // GO:0035023 // GO:0050896 // GO:0005488 // GO:0044699 // GO:0009987 // GO:0008289 // GO:0065007 // GO:0005088 // GO:0005089 // GO:0005575 // GO:0005083 // GO:0007165 // GO:0005085 // GO:0044700 // GO:0009966 // GO:0051716 // GO:0060589 // GO:0048583 // GO:0050790 // GO:0065009 // GO:0050794 // GO:0008150 // GO:0035…	0
TRINITY_DN93624	Muscle M-line assembly protein unc-89, partial	DAPK2 protein	GO:0044710 // GO:0030554 // GO:0097159 // GO:0044260 // GO:0043167 // GO:0043412 // GO:0043168 // GO:0001883 // GO:0006796 // GO:0000166 // GO:0016740 // GO:0005488 // GO:0032559 // GO:0044267 // GO:0032555 // GO:0009987 // GO:0032550 // GO:0001882 // GO:1901265 // GO:0006468 // GO:0006793 // GO:0036094 // GO:0016310 // GO:0006464 // GO:1901363 // GO:0003824 // GO:0044237 // GO:0044238 // GO:0008…	0
TRINITY_DN93629	no annotation	Chromosome 3 SCAF14626, whole genome shotgun sequence. (Fragment)	GO:0009894 // GO:0051493 // GO:0030695 // GO:0033121 // GO:0033124 // GO:0009118 // GO:0044710 // GO:0008047 // GO:0019220 // GO:0051128 // GO:0019222 // GO:0043547 // GO:0044260 // GO:0050789 // GO:0051494 // GO:0032272 // GO:0007023 // GO:0080090 // GO:0031329 // GO:0044267 // GO:0031110 // GO:0031113 // GO:0031115 // GO:0031323 // GO:0005515 // GO:0044087 // GO:0044085 // GO:0032886 // GO:0006…	0
TRINITY_DN93642	Tuberin	no annotation	no annotation	0
TRINITY_DN93646	uncharacterized protein Dmel_CG10513	Ecdysteroid 22-kinase	GO:0016740 // GO:0016772 // GO:0009987 // GO:0003674 // GO:0003824 // GO:0006796 // GO:0006793 // GO:0044237 // GO:0016310 // GO:0016301 // GO:0008150 // GO:0008152	0
TRINITY_DN93657	AGAP010750-PA-like protein	no annotation	no annotation	0
TRINITY_DN93659	no annotation	F-box only protein 21	GO:0044710 // GO:0016874 // GO:0016879 // GO:0044237 // GO:0004842 // GO:0009056 // GO:0097159 // GO:0051603 // GO:0000151 // GO:0043412 // GO:0016881 // GO:0005488 // GO:0044267 // GO:0009987 // GO:0030163 // GO:0044260 // GO:0006508 // GO:0016567 // GO:0043234 // GO:0006464 // GO:0070647 // GO:1901363 // GO:0044248 // GO:0032446 // GO:0044424 // GO:0043632 // GO:0005575 // GO:0044238 // GO:0008…	0
TRINITY_DN93670	1-phosphatidylinositol-4,5-bisphosphate phosphodiesterase delta-4	Inactive phospholipase C-like protein 1	GO:0016787 // GO:0042578 // GO:0001525 // GO:0044710 // GO:0060716 // GO:0005543 // GO:0043009 // GO:0023052 // GO:0001568 // GO:0016298 // GO:0043167 // GO:0042127 // GO:0043169 // GO:0072358 // GO:0072359 // GO:0050811 // GO:0001890 // GO:0005737 // GO:0044444 // GO:0004620 // GO:0005488 // GO:0044699 // GO:0048568 // GO:0050789 // GO:0009987 // GO:0005102 // GO:0008289 // GO:0005515 // GO:0048…	0
TRINITY_DN93714	no annotation	Gamma-butyrobetaine hydroxylase (Precursor)	GO:0044711 // GO:0044710 // GO:0051354 // GO:0046394 // GO:0050789 // GO:0019222 // GO:0031418 // GO:0034641 // GO:0043167 // GO:0043168 // GO:0043169 // GO:0043436 // GO:0006807 // GO:0006082 // GO:0030246 // GO:0032787 // GO:0051213 // GO:0044249 // GO:0005737 // GO:0015629 // GO:0044283 // GO:0008336 // GO:0016829 // GO:0045329 // GO:0009987 // GO:0016053 // GO:0031406 // GO:0016491 // GO:0005…	0
TRINITY_DN93731	folate receptor 1-like protein, partial	Folate receptor alpha	GO:0008104 // GO:0042995 // GO:0033036 // GO:0019752 // GO:0072337 // GO:0009987 // GO:0031406 // GO:0046655 // GO:0070972 // GO:1901363 // GO:1901360 // GO:0044237 // GO:0044238 // GO:0016020 // GO:0016021 // GO:0072599 // GO:0044464 // GO:0006605 // GO:0072594 // GO:0015711 // GO:0036094 // GO:0006766 // GO:0006767 // GO:0006760 // GO:0043167 // GO:0042558 // GO:0051184 // GO:0051186 // GO:0051…	0
TRINITY_DN93754	H(+)/Cl(-) exchange transporter 3	H(+)/Cl(-) exchange transporter 3	GO:0031224 // GO:0031988 // GO:0022891 // GO:0006810 // GO:0006811 // GO:0032559 // GO:0044699 // GO:0032555 // GO:0009987 // GO:0009986 // GO:0032550 // GO:0044459 // GO:0001882 // GO:0005515 // GO:0044707 // GO:1901363 // GO:1901265 // GO:0031902 // GO:0031901 // GO:0034220 // GO:0051453 // GO:0016023 // GO:0016020 // GO:0016021 // GO:0000139 // GO:0005768 // GO:0005769 // GO:0044464 // GO:0031…	0
TRINITY_DN93761	Lamin-B receptor	Delta(14)-sterol reductase	GO:0044710 // GO:0048598 // GO:0031224 // GO:0031975 // GO:0040011 // GO:0031090 // GO:0050613 // GO:0005515 // GO:0051674 // GO:0016477 // GO:0005488 // GO:0044428 // GO:0044699 // GO:0009987 // GO:0044707 // GO:0016491 // GO:0070087 // GO:0044446 // GO:0016628 // GO:0048870 // GO:0005637 // GO:0005575 // GO:0005635 // GO:0005634 // GO:0043231 // GO:0009790 // GO:0012505 // GO:0055114 // GO:0048…	0
TRINITY_DN93785	no annotation	Spermidine synthase	GO:0008652 // GO:0043604 // GO:0071555 // GO:0043603 // GO:0009110 // GO:0009069 // GO:0051607 // GO:0019752 // GO:0044699 // GO:0009987 // GO:0005515 // GO:0007275 // GO:0009791 // GO:0042401 // GO:0006596 // GO:0006595 // GO:0044237 // GO:0044238 // GO:0071554 // GO:0016020 // GO:0051817 // GO:0052018 // GO:0004766 // GO:0044464 // GO:0006766 // GO:0006767 // GO:0051188 // GO:0046394 // GO:0051…	0
TRINITY_DN93807	Glycogen debranching enzyme, partial	Glycogen debranching enzyme Gdb1, putative	GO:0044237 // GO:0043033 // GO:0042221 // GO:0005996 // GO:0044699 // GO:0009987 // GO:0016528 // GO:0048545 // GO:0034637 // GO:0007275 // GO:0005615 // GO:0016234 // GO:0005978 // GO:0043130 // GO:0055114 // GO:0005975 // GO:0005976 // GO:0005977 // GO:0005575 // GO:0044238 // GO:0019318 // GO:0044464 // GO:0009719 // GO:0032991 // GO:0009991 // GO:0005783 // GO:0009725 // GO:0044042 // GO:0015…	0
TRINITY_DN93813	RING finger protein 145	no annotation	no annotation	0
TRINITY_DN93823	AGAP011564-PA-like protein	UDP-glucuronosyltransferase 2B15	GO:0030573 // GO:0044422 // GO:0042221 // GO:0005739 // GO:0019752 // GO:0005996 // GO:0032496 // GO:0071407 // GO:0009987 // GO:0052695 // GO:0048545 // GO:0009410 // GO:1901361 // GO:1901360 // GO:0005975 // GO:0033574 // GO:0010817 // GO:0044237 // GO:0044238 // GO:0016020 // GO:0016021 // GO:0009719 // GO:0044464 // GO:0034754 // GO:0071417 // GO:0071495 // GO:0060416 // GO:0010243 // GO:0005…	0
TRINITY_DN93851	no annotation	Bullous pemphigoid antigen 1, isoforms 1/2/3/4	GO:0007472 // GO:0007476 // GO:0007475 // GO:0035120 // GO:0040011 // GO:0050767 // GO:0000226 // GO:0048707 // GO:0061387 // GO:0051493 // GO:0006935 // GO:0044699 // GO:0031111 // GO:0031110 // GO:0009987 // GO:0031114 // GO:0032989 // GO:0005515 // GO:0048731 // GO:0048812 // GO:0048813 // GO:0007275 // GO:0007560 // GO:0048737 // GO:0048736 // GO:0001709 // GO:0022402 // GO:0065007 // GO:0009…	0
TRINITY_DN93858	Insulin receptor substrate 1	Putative insulin receptor substrate (Fragment)	GO:0005488 // GO:0005102 // GO:0008289 // GO:0003674 // GO:0005515 // GO:0005158 // GO:0032403 // GO:0005543	0
TRINITY_DN93868	no annotation	Eif4g1 protein (Fragment)	GO:0090304 // GO:0008150 // GO:0003743 // GO:0044699 // GO:0031401 // GO:0048232 // GO:0000279 // GO:0010556 // GO:0010557 // GO:0007276 // GO:0022403 // GO:0022402 // GO:1901363 // GO:1901360 // GO:0031399 // GO:0044237 // GO:0044238 // GO:0010562 // GO:0022414 // GO:0060255 // GO:0045937 // GO:0042325 // GO:0042327 // GO:0032270 // GO:0001932 // GO:0048609 // GO:0003723 // GO:0005575 // GO:0048…	0
TRINITY_DN93876	no annotation	Astacin	GO:0044710 // GO:0003674 // GO:0043167 // GO:0043169 // GO:0005488 // GO:0006508 // GO:0004175 // GO:0016787 // GO:0070011 // GO:0003824 // GO:0008233 // GO:0008237 // GO:0044238 // GO:0008150 // GO:0043170 // GO:0008152 // GO:0071704 // GO:0019538 // GO:0008270 // GO:0004222 // GO:0046872 // GO:0046914	0
TRINITY_DN93909	no annotation	Matriptase	GO:0009967 // GO:0044710 // GO:0051707 // GO:0051704 // GO:0051241 // GO:0008592 // GO:0004252 // GO:0061041 // GO:0050830 // GO:0050819 // GO:0009607 // GO:0043167 // GO:0043169 // GO:0050817 // GO:0045087 // GO:0050789 // GO:0042060 // GO:0006959 // GO:0050896 // GO:0005488 // GO:0044699 // GO:0006952 // GO:1900046 // GO:0006950 // GO:0006955 // GO:0065007 // GO:0006508 // GO:0004175 // GO:0005…	0
TRINITY_DN93916	no annotation	Chromosome undetermined SCAF7389, whole genome shotgun sequence	GO:0044710 // GO:0055114 // GO:0003674 // GO:0016491 // GO:0003824 // GO:0008150 // GO:0008152	0
TRINITY_DN93917	no annotation	Patched sphingolipid transporter	GO:0042632 // GO:0006950 // GO:0044711 // GO:0031224 // GO:0009895 // GO:0007369 // GO:0044710 // GO:0000324 // GO:0042221 // GO:0006810 // GO:0070482 // GO:0019752 // GO:0044699 // GO:0071407 // GO:0009987 // GO:0071404 // GO:0060429 // GO:0044459 // GO:0048232 // GO:0048545 // GO:0001702 // GO:0048609 // GO:0007275 // GO:0007276 // GO:0007165 // GO:0032371 // GO:0055113 // GO:0009791 // GO:1901…	0
TRINITY_DN93920	no annotation	Kinesin heavy chain isoform 5A	GO:0001654 // GO:0040010 // GO:0040011 // GO:0046530 // GO:0036211 // GO:0048812 // GO:0048813 // GO:0007275 // GO:0007276 // GO:0005871 // GO:0009792 // GO:0005875 // GO:0005874 // GO:0009798 // GO:0010959 // GO:0035617 // GO:0016192 // GO:0019094 // GO:0009994 // GO:0014706 // GO:0034621 // GO:0034623 // GO:0036094 // GO:2000241 // GO:0046907 // GO:0004672 // GO:0030554 // GO:0035253 // GO:0004…	0
TRINITY_DN93928	no annotation	Neuromusculin, isoform B	GO:0009897 // GO:0071944 // GO:0044464 // GO:0005886 // GO:0005887 // GO:0009986 // GO:0003674 // GO:0044459 // GO:0044425 // GO:0031226 // GO:0031224 // GO:0005575 // GO:0016020 // GO:0016021 // GO:0005623	0
TRINITY_DN93947	RNA-directed DNA polymerase from mobile element jockey, partial	Reverse transcriptase (RNA-dependent DNA polymerase) (Fragment)	GO:0044710 // GO:0006259 // GO:0009058 // GO:0097159 // GO:0090304 // GO:0006807 // GO:0034061 // GO:0044249 // GO:0016740 // GO:0005488 // GO:0046483 // GO:0009987 // GO:0003723 // GO:0044260 // GO:0006139 // GO:0006278 // GO:0003964 // GO:1901363 // GO:1901360 // GO:0003824 // GO:0034641 // GO:0071704 // GO:0044237 // GO:0044238 // GO:0008150 // GO:0043170 // GO:0008152 // GO:1901576 // GO:0009…	0
TRINITY_DN93984	no annotation	Angiotensin-converting enzyme isoform 1 (Fragment)	GO:0071704 // GO:0016787 // GO:0070011 // GO:0044710 // GO:0008241 // GO:0019538 // GO:0003674 // GO:0006508 // GO:0008238 // GO:0008233 // GO:0003824 // GO:0008237 // GO:0044238 // GO:0005575 // GO:0016020 // GO:0008150 // GO:0043170 // GO:0008152	0
TRINITY_DN93985	no annotation	Josephin domain containing 1	GO:0044710 // GO:0007417 // GO:0021551 // GO:0004843 // GO:0044238 // GO:0043412 // GO:0007399 // GO:0044699 // GO:0044267 // GO:0009987 // GO:0008242 // GO:0044260 // GO:0048731 // GO:0007275 // GO:0005575 // GO:0006464 // GO:0016787 // GO:0070011 // GO:0070647 // GO:0044707 // GO:0048856 // GO:0003824 // GO:0032502 // GO:0032501 // GO:0008233 // GO:0008234 // GO:0044237 // GO:0008238 // GO:0070…	0
TRINITY_DN93987	no annotation	MKIAA0919 protein (Fragment)	GO:0051234 // GO:0032940 // GO:0022406 // GO:0000145 // GO:0051641 // GO:0048278 // GO:0051649 // GO:0005737 // GO:0006887 // GO:0009987 // GO:0043234 // GO:0046903 // GO:0016192 // GO:0005938 // GO:0051179 // GO:0044424 // GO:0005575 // GO:0006810 // GO:0008150 // GO:0032991 // GO:0006904 // GO:0071944 // GO:0044444 // GO:0044464 // GO:0044448 // GO:0005622 // GO:0005623	0
TRINITY_DN93993	no annotation	Juvenile hormone esterase	GO:0080032 // GO:0080030 // GO:0080031 // GO:0050253 // GO:0009636 // GO:0004091 // GO:0017085 // GO:0042221 // GO:0005737 // GO:0050896 // GO:0044699 // GO:0010876 // GO:0010259 // GO:0007275 // GO:0005575 // GO:0008152 // GO:0007568 // GO:0019915 // GO:0016787 // GO:0044707 // GO:0005811 // GO:0051179 // GO:0016788 // GO:0003824 // GO:0044424 // GO:0032501 // GO:0033036 // GO:0008150 // GO:0052…	0
TRINITY_DN93996	no annotation	Protein FAM105A	GO:0005575 // GO:0003674 // GO:0008150	0
TRINITY_DN94004	Actin, cytoplasmic, partial	no annotation	no annotation	0
TRINITY_DN94016	juvenile hormone epoxide hydrolase	no annotation	no annotation	0
TRINITY_DN94017	uncharacterized protein Dmel_CG30438, isoform A	no annotation	no annotation	0
TRINITY_DN94038	no annotation	Cerebroside-sulfatase	GO:0043687 // GO:0006687 // GO:0042221 // GO:0009988 // GO:0044699 // GO:0009987 // GO:0009986 // GO:0044459 // GO:0048545 // GO:0048731 // GO:0007275 // GO:0005615 // GO:0044237 // GO:0044238 // GO:0016023 // GO:0016020 // GO:0016021 // GO:0051597 // GO:0044464 // GO:0009719 // GO:0005768 // GO:0031410 // GO:0005764 // GO:0009991 // GO:0043202 // GO:0022414 // GO:0005783 // GO:0005788 // GO:0009…	0
TRINITY_DN94041	retroviral aspartyl protease	no annotation	no annotation	0
TRINITY_DN94042	mitogen-activated protein kinase kinase	Dual specificity mitogen-activated protein kinase kinase 1	GO:0002119 // GO:0045893 // GO:0045892 // GO:0040011 // GO:0040012 // GO:0040013 // GO:0040017 // GO:0035681 // GO:0035682 // GO:0016525 // GO:0048812 // GO:0010557 // GO:0007275 // GO:0007276 // GO:0010558 // GO:0002755 // GO:0009791 // GO:0002757 // GO:0002756 // GO:0005874 // GO:0009798 // GO:0002758 // GO:0031399 // GO:0010951 // GO:0070271 // GO:0009991 // GO:0071495 // GO:0071496 // GO:0043…	0
TRINITY_DN94050	no annotation	DNA replication complex GINS protein PSF3	GO:0003006 // GO:0009790 // GO:0044710 // GO:0009791 // GO:0043234 // GO:0044237 // GO:0044702 // GO:0031974 // GO:0090304 // GO:0008150 // GO:0000228 // GO:0000003 // GO:0048316 // GO:0006807 // GO:0048608 // GO:0044454 // GO:0048731 // GO:0005488 // GO:0044451 // GO:0046483 // GO:0031981 // GO:0005654 // GO:0009987 // GO:0044707 // GO:0044260 // GO:0006139 // GO:0044249 // GO:0007275 // GO:0005…	0
TRINITY_DN94052	Neuroblast differentiation-associated protein AHNAK, partial	AHNAK 1 (Fragment)	no annotation	0
TRINITY_DN94067	no annotation	Sodium-coupled monocarboxylate transporter 1	GO:0044422 // GO:0044238 // GO:0035725 // GO:0043603 // GO:0042221 // GO:0022892 // GO:0019752 // GO:0006811 // GO:0071407 // GO:0009987 // GO:0015081 // GO:0044459 // GO:0046683 // GO:0006790 // GO:1901360 // GO:0071320 // GO:0034220 // GO:0006590 // GO:0010817 // GO:0044237 // GO:0022890 // GO:0022891 // GO:0016020 // GO:0016021 // GO:0031982 // GO:0015718 // GO:0009719 // GO:0044463 // GO:0044…	0
TRINITY_DN94072	mCG1049288	no annotation	no annotation	0
TRINITY_DN94074	no annotation	Pao retrotransposon peptidase family protein	GO:0015074 // GO:0044710 // GO:0003964 // GO:0009058 // GO:0097159 // GO:0090304 // GO:0006807 // GO:0034061 // GO:0044249 // GO:0016740 // GO:0005488 // GO:0046483 // GO:0009987 // GO:0003723 // GO:0044260 // GO:0006139 // GO:0006278 // GO:0006259 // GO:1901363 // GO:1901360 // GO:1901576 // GO:0003824 // GO:0016779 // GO:0044237 // GO:0044238 // GO:0008150 // GO:0043170 // GO:0008152 // GO:0071…	0
TRINITY_DN94109	no annotation	Thiopurine S-methyltransferase	GO:0044710 // GO:0005923 // GO:0044444 // GO:0051186 // GO:0072521 // GO:0046128 // GO:0003674 // GO:0008168 // GO:0008150 // GO:0051716 // GO:0042221 // GO:0043436 // GO:0032259 // GO:0071466 // GO:0009116 // GO:0006807 // GO:0019752 // GO:0005737 // GO:0016741 // GO:0016740 // GO:0044281 // GO:0046483 // GO:0055086 // GO:0009987 // GO:0006725 // GO:0030054 // GO:0006139 // GO:0006790 // GO:0005…	0
TRINITY_DN94116	LOC797572 protein	Putative nucleic acid binding protein	GO:0016787 // GO:0003824 // GO:0008152 // GO:0003674 // GO:0008150	0
TRINITY_DN94124	ryanodine receptor RyR	Ryanodine receptor 2 (Fragment)	GO:0015075 // GO:0051234 // GO:0055065 // GO:0065008 // GO:0005218 // GO:0022890 // GO:0016021 // GO:0043167 // GO:0022891 // GO:0043169 // GO:0042592 // GO:0006810 // GO:0055080 // GO:0055082 // GO:0055085 // GO:0015276 // GO:0015085 // GO:0009987 // GO:0070838 // GO:0065007 // GO:0072507 // GO:0015267 // GO:0022839 // GO:0072503 // GO:0005261 // GO:0005262 // GO:0070588 // GO:0022834 // GO:0005…	0
TRINITY_DN94131	clottable protein 2	no annotation	no annotation	0
TRINITY_DN94145	no annotation	Reverse transcriptase (Fragment)	GO:0044710 // GO:0006259 // GO:0009058 // GO:0097159 // GO:0090304 // GO:0006807 // GO:0034061 // GO:0044249 // GO:0016740 // GO:0005488 // GO:0046483 // GO:0009987 // GO:0003723 // GO:0044260 // GO:0006139 // GO:0006278 // GO:0003964 // GO:1901363 // GO:1901360 // GO:0003824 // GO:0034641 // GO:0071704 // GO:0044237 // GO:0044238 // GO:0008150 // GO:0043170 // GO:0008152 // GO:1901576 // GO:0009…	0
TRINITY_DN94150	no annotation	Reverse transcriptase (Fragment)	GO:0044710 // GO:0006259 // GO:0009058 // GO:0097159 // GO:0090304 // GO:0006807 // GO:0034061 // GO:0044249 // GO:0016740 // GO:0005488 // GO:0046483 // GO:0009987 // GO:0003723 // GO:0044260 // GO:0006139 // GO:0006278 // GO:0003964 // GO:1901363 // GO:1901360 // GO:0003824 // GO:0034641 // GO:0071704 // GO:0044237 // GO:0044238 // GO:0008150 // GO:0043170 // GO:0008152 // GO:1901576 // GO:0009…	0
TRINITY_DN94157	pol-like protein	no annotation	no annotation	0
TRINITY_DN94160	no annotation	Zinc finger protein (Fragment)	GO:0015074 // GO:0044710 // GO:0051704 // GO:0006259 // GO:0034641 // GO:0097159 // GO:0090304 // GO:0043167 // GO:0043169 // GO:0006807 // GO:0034061 // GO:0016032 // GO:0044249 // GO:0016740 // GO:0005488 // GO:0046483 // GO:0009987 // GO:0003723 // GO:0044260 // GO:0006139 // GO:0006278 // GO:0003964 // GO:1901363 // GO:1901360 // GO:0003824 // GO:0009058 // GO:0071704 // GO:0044237 // GO:0044…	0
TRINITY_DN94169	cell wall-associated hydrolase	Cell wall-associated hydrolase	GO:0016787 // GO:0016740 // GO:0016757 // GO:0003674 // GO:0003824 // GO:0008150 // GO:0008152	0
TRINITY_DN94180	RNA-directed DNA polymerase from mobile element jockey, partial	no annotation	no annotation	0
TRINITY_DN94186	LIM class homeobox transcription factor Lmx	no annotation	no annotation	0
TRINITY_DN94195	RNA-directed DNA polymerase (reverse transcriptase) domain containing protein	no annotation	no annotation	0
TRINITY_DN94235	TPA_inf: BTB/POZ and Kelch domain-containing protein	Longitudinals lacking protein-like	GO:0045893 // GO:0045892 // GO:0044237 // GO:0051276 // GO:0090304 // GO:0000228 // GO:0009891 // GO:0044699 // GO:0009987 // GO:0005515 // GO:0048731 // GO:0010556 // GO:0010557 // GO:0007275 // GO:0010558 // GO:0018130 // GO:0009790 // GO:0009792 // GO:1901363 // GO:1901362 // GO:1901360 // GO:0040029 // GO:0005575 // GO:0044238 // GO:0032991 // GO:0009653 // GO:0044464 // GO:0048522 // GO:0060…	0
TRINITY_DN94261	no annotation	Chromosome 2 SCAF11863, whole genome shotgun sequence. (Fragment)	no annotation	0
TRINITY_DN94319	plasma membrane calcium ATPase	Plasma membrane calcium-transporting ATPase 1	GO:0006200 // GO:0046130 // GO:0022890 // GO:0009119 // GO:0046034 // GO:0009116 // GO:0009117 // GO:0016887 // GO:0015085 // GO:0009987 // GO:0009199 // GO:0072523 // GO:0019693 // GO:0072509 // GO:0006195 // GO:1901361 // GO:1901360 // GO:0034220 // GO:0009207 // GO:0009205 // GO:0009203 // GO:0044237 // GO:0044238 // GO:0022891 // GO:0022892 // GO:0017111 // GO:0009166 // GO:0006163 // GO:0009…	0
TRINITY_DN94681	tRNA (guanine-N(1)-)-methyltransferase	no annotation	no annotation	0
[truncated: 18 more rows]
