# Supplementary material for: Diet-dependent gene expression highlights the importance of Cytochrome P450 in detoxification of algal secondary metabolites in a marine isopod
Source: Sci Rep. 2018 Nov 14;8:16824. doi: 10.1038/s41598-018-34937-z (PMC6235865; doi:10.1038/s41598-018-34937-z)
Supplement: Supplementary file 7 — Supplementary Table 6. [file 41598_2018_34937_MOESM7_ESM.xlsx]

## Sheet: Sheet1
Supplementary Table 6. GO enrichment results.
GO category name	GO ID	NumGenes	RawScore	Pval	CorrectedPvalue	MFPvalue	CorrectedMFPvalue	Multifunctionality	Same as	GeneMembers
nicotine metabolic process	GO:0018933	8	0.0257929	1e-12	2.008e-09	0.0001	0.08032	0.203		TRINITY_DN87011|TRINITY_DN89473|TRINITY_DN91160|TRINITY_DN91434|TRINITY_DN91636|TRINITY_DN92128|TRINITY_DN92806|TRINITY_DN93751|
alkaloid metabolic process	GO:0009820	16	0.0929829	1e-12	4.016e-09	0.0002	0.133867	0.509		TRINITY_DN78647|TRINITY_DN87011|TRINITY_DN89473|TRINITY_DN91160|TRINITY_DN91434|TRINITY_DN91636|TRINITY_DN91758|TRINITY_DN92058|TRINITY_DN92074|TRINITY_DN92128|TRINITY_DN92806|TRINITY_DN92833|TRINITY_DN93351|TRINITY_DN93543|TRINITY_DN93751|TRINITY_DN93784|
exogenous drug catabolic process	GO:0042738	13	0.0743722	0.0001	0.133867	0.0003	0.1506	0.538		TRINITY_DN78647|TRINITY_DN89158|TRINITY_DN89473|TRINITY_DN91178|TRINITY_DN91636|TRINITY_DN92128|TRINITY_DN92237|TRINITY_DN92806|TRINITY_DN92833|TRINITY_DN93463|TRINITY_DN93543|TRINITY_DN93751|TRINITY_DN93990|
oxidative demethylation	GO:0070989	18	0.105994	0.0002	0.133867	0.0001	0.133867	0.612		TRINITY_DN78647|TRINITY_DN89158|TRINITY_DN89473|TRINITY_DN90244|TRINITY_DN90600|TRINITY_DN91178|TRINITY_DN91636|TRINITY_DN92074|TRINITY_DN92128|TRINITY_DN92252|TRINITY_DN92806|TRINITY_DN92833|TRINITY_DN93351|TRINITY_DN93463|TRINITY_DN93543|TRINITY_DN93751|TRINITY_DN93960|TRINITY_DN93990|
DNA-dependent DNA replication	GO:0006261	91	0.229606	0.0002716	0.155815	0.0002658	0.152503	0.839		TRINITY_DN29363|TRINITY_DN66337|TRINITY_DN73200|TRINITY_DN77226|TRINITY_DN78284|TRINITY_DN78822|TRINITY_DN79288|TRINITY_DN79611|TRINITY_DN81070|TRINITY_DN81469|TRINITY_DN81651|TRINITY_DN81774|TRINITY_DN81913|TRINITY_DN81994|TRINITY_DN84286|TRINITY_DN85061|TRINITY_DN85820|TRINITY_DN85828|TRINITY_DN85884|TRINITY_DN86044|TRINITY_DN86151|TRINITY_DN86406|TRINITY_DN86540|TRINITY_DN86639|TRINITY_DN87102…
DNA strand elongation	GO:0022616	18	0.104822	0.0002	0.16064	0.0001	0.2008	0.636		TRINITY_DN66337|TRINITY_DN77226|TRINITY_DN81651|TRINITY_DN87443|TRINITY_DN88195|TRINITY_DN88464|TRINITY_DN88586|TRINITY_DN88801|TRINITY_DN89278|TRINITY_DN89409|TRINITY_DN89923|TRINITY_DN90062|TRINITY_DN90068|TRINITY_DN90578|TRINITY_DN91759|TRINITY_DN92454|TRINITY_DN92684|TRINITY_DN93164|
response to sulfur dioxide	GO:0010477	7	0.0201096	0.0004	0.178489	0.0001	0.1004	0.149		TRINITY_DN87011|TRINITY_DN89473|TRINITY_DN91160|TRINITY_DN91434|TRINITY_DN91636|TRINITY_DN92128|TRINITY_DN93751|
brassinosteroid metabolic process	GO:0016131	9	0.0652886	0.0006	0.185354	0.0012	0.20953	0.209	GO:0016132|brassinosteroid biosynthetic process,	TRINITY_DN73634|TRINITY_DN85876|TRINITY_DN88695|TRINITY_DN91805|TRINITY_DN92706|TRINITY_DN92826|TRINITY_DN93022|TRINITY_DN93027|TRINITY_DN93448|
brassinosteroid biosynthetic process	GO:0016132	9	0.0652886	0.0006	0.185354	0.0012	0.20953	0.209	GO:0016131|brassinosteroid metabolic process,	TRINITY_DN73634|TRINITY_DN85876|TRINITY_DN88695|TRINITY_DN91805|TRINITY_DN92706|TRINITY_DN92826|TRINITY_DN93022|TRINITY_DN93027|TRINITY_DN93448|
drug catabolic process	GO:0042737	15	0.100531	0.0002	0.2008	0.0004	0.146036	0.584		TRINITY_DN78647|TRINITY_DN89158|TRINITY_DN89473|TRINITY_DN91178|TRINITY_DN91636|TRINITY_DN92074|TRINITY_DN92128|TRINITY_DN92237|TRINITY_DN92806|TRINITY_DN92833|TRINITY_DN93351|TRINITY_DN93463|TRINITY_DN93543|TRINITY_DN93751|TRINITY_DN93990|
DNA strand elongation involved in DNA replication	GO:0006271	17	0.0999103	0.0004	0.2008	0.0001	0.4016	0.653		TRINITY_DN66337|TRINITY_DN77226|TRINITY_DN81651|TRINITY_DN87443|TRINITY_DN88195|TRINITY_DN88464|TRINITY_DN88586|TRINITY_DN88801|TRINITY_DN89278|TRINITY_DN89409|TRINITY_DN89923|TRINITY_DN90068|TRINITY_DN90578|TRINITY_DN91759|TRINITY_DN92454|TRINITY_DN92684|TRINITY_DN93164|
response to ozone	GO:0010193	10	0.0685752	0.0005	0.2008	0.0005	0.154462	0.661		TRINITY_DN84573|TRINITY_DN88186|TRINITY_DN89021|TRINITY_DN89473|TRINITY_DN90985|TRINITY_DN91399|TRINITY_DN92685|TRINITY_DN92823|TRINITY_DN93178|TRINITY_DN93751|
nuclear-transcribed mRNA catabolic process, exonucleolytic	GO:0000291	12	0.0816281	0.0006	0.2008	0.0003	0.133867	0.507		TRINITY_DN83177|TRINITY_DN83488|TRINITY_DN85071|TRINITY_DN85175|TRINITY_DN86375|TRINITY_DN86560|TRINITY_DN87140|TRINITY_DN87977|TRINITY_DN89783|TRINITY_DN91649|TRINITY_DN91806|TRINITY_DN92758|
RNA surveillance	GO:0071025	7	0.0344149	0.001	0.2008	0.0005	0.167333	0.572		TRINITY_DN83177|TRINITY_DN83488|TRINITY_DN85175|TRINITY_DN89760|TRINITY_DN90762|TRINITY_DN91806|TRINITY_DN92758|
apposition of dorsal and ventral imaginal disc-derived wing surfaces	GO:0007475	8	0.0622797	0.0011	0.210362	0.0011	0.210362	0.468		TRINITY_DN79043|TRINITY_DN89758|TRINITY_DN90951|TRINITY_DN92592|TRINITY_DN92669|TRINITY_DN93092|TRINITY_DN93812|TRINITY_DN93851|
centrosome separation	GO:0051299	7	0.0324655	0.001	0.211368	0.0003	0.12048	0.562		TRINITY_DN80434|TRINITY_DN85789|TRINITY_DN85884|TRINITY_DN86656|TRINITY_DN87413|TRINITY_DN89658|TRINITY_DN93304|
hair follicle maturation	GO:0048820	89	0.237443	0.0005987	0.218563	0.0005844	0.167651	0.962		TRINITY_DN20383|TRINITY_DN33266|TRINITY_DN4439|TRINITY_DN71200|TRINITY_DN72450|TRINITY_DN73091|TRINITY_DN75656|TRINITY_DN76224|TRINITY_DN78647|TRINITY_DN80678|TRINITY_DN81771|TRINITY_DN84286|TRINITY_DN84514|TRINITY_DN85744|TRINITY_DN85789|TRINITY_DN86221|TRINITY_DN86406|TRINITY_DN86544|TRINITY_DN86698|TRINITY_DN86943|TRINITY_DN87245|TRINITY_DN87284|TRINITY_DN87320|TRINITY_DN87509|TRINITY_DN87814|…
pyrimidine nucleobase biosynthetic process	GO:0019856	8	0.0589491	0.001	0.223111	0.0008	0.188988	0.449		TRINITY_DN76354|TRINITY_DN79875|TRINITY_DN85330|TRINITY_DN87443|TRINITY_DN89720|TRINITY_DN93177|TRINITY_DN93250|TRINITY_DN93667|
response to progesterone	GO:0032570	9	0.0740364	0.0014	0.224896	0.0019	0.263117	0.797		TRINITY_DN90506|TRINITY_DN90992|TRINITY_DN91455|TRINITY_DN91801|TRINITY_DN92550|TRINITY_DN93159|TRINITY_DN93265|TRINITY_DN93685|TRINITY_DN93735|
terpenoid metabolic process	GO:0006721	79	0.241466	0.001247	0.227716	0.001255	0.209976	0.954		TRINITY_DN66571|TRINITY_DN67521|TRINITY_DN69739|TRINITY_DN72450|TRINITY_DN73091|TRINITY_DN78398|TRINITY_DN78647|TRINITY_DN81011|TRINITY_DN84008|TRINITY_DN84475|TRINITY_DN85611|TRINITY_DN86243|TRINITY_DN86907|TRINITY_DN87011|TRINITY_DN87195|TRINITY_DN87312|TRINITY_DN88323|TRINITY_DN88507|TRINITY_DN88516|TRINITY_DN88780|TRINITY_DN89158|TRINITY_DN89453|TRINITY_DN89473|TRINITY_DN89501|TRINITY_DN89603…
arachidonic acid metabolic process	GO:0019369	19	0.139845	0.0008	0.229486	0.0011	0.22088	0.66		TRINITY_DN76764|TRINITY_DN78398|TRINITY_DN87011|TRINITY_DN89158|TRINITY_DN89473|TRINITY_DN91160|TRINITY_DN91178|TRINITY_DN91434|TRINITY_DN91636|TRINITY_DN91902|TRINITY_DN92109|TRINITY_DN92128|TRINITY_DN92738|TRINITY_DN92806|TRINITY_DN93351|TRINITY_DN93463|TRINITY_DN93543|TRINITY_DN93751|TRINITY_DN93990|
regulation of JAK-STAT cascade	GO:0046425	33	0.19287	0.0014	0.234267	0.002454	0.28989	0.855	GO:1904892|regulation of STAT cascade,	TRINITY_DN60826|TRINITY_DN78135|TRINITY_DN79913|TRINITY_DN79980|TRINITY_DN82967|TRINITY_DN82995|TRINITY_DN84596|TRINITY_DN85280|TRINITY_DN85828|TRINITY_DN85929|TRINITY_DN86243|TRINITY_DN86494|TRINITY_DN86773|TRINITY_DN87280|TRINITY_DN89501|TRINITY_DN89715|TRINITY_DN90227|TRINITY_DN90752|TRINITY_DN91037|TRINITY_DN91109|TRINITY_DN91287|TRINITY_DN91507|TRINITY_DN91618|TRINITY_DN92064|TRINITY_DN92134…
regulation of STAT cascade	GO:1904892	33	0.19287	0.0014	0.234267	0.002454	0.28989	0.855	GO:0046425|regulation of JAK-STAT cascade,	TRINITY_DN60826|TRINITY_DN78135|TRINITY_DN79913|TRINITY_DN79980|TRINITY_DN82967|TRINITY_DN82995|TRINITY_DN84596|TRINITY_DN85280|TRINITY_DN85828|TRINITY_DN85929|TRINITY_DN86243|TRINITY_DN86494|TRINITY_DN86773|TRINITY_DN87280|TRINITY_DN89501|TRINITY_DN89715|TRINITY_DN90227|TRINITY_DN90752|TRINITY_DN91037|TRINITY_DN91109|TRINITY_DN91287|TRINITY_DN91507|TRINITY_DN91618|TRINITY_DN92064|TRINITY_DN92134…
exonucleolytic nuclear-transcribed mRNA catabolic process involved in deadenylation-dependent decay	GO:0043928	11	0.0841915	0.001	0.236235	0.0006	0.16064	0.479		TRINITY_DN83177|TRINITY_DN83488|TRINITY_DN85071|TRINITY_DN85175|TRINITY_DN86375|TRINITY_DN86560|TRINITY_DN87140|TRINITY_DN89783|TRINITY_DN91649|TRINITY_DN91806|TRINITY_DN92758|
chromatin silencing at centromere	GO:0030702	5	0.0220504	0.0014	0.244452	0.0012	0.219055	0.472		TRINITY_DN79586|TRINITY_DN80413|TRINITY_DN88683|TRINITY_DN89522|TRINITY_DN89969|
response to nitric oxide	GO:0071731	5	0.019733	0.001	0.251	0.0008	0.2008	0.286		TRINITY_DN86724|TRINITY_DN88630|TRINITY_DN91646|TRINITY_DN91916|TRINITY_DN92592|
protein dephosphorylation	GO:0006470	71	0.237415	0.00163	0.251731	0.001409	0.217564	0.693		TRINITY_DN34386|TRINITY_DN58501|TRINITY_DN62573|TRINITY_DN64878|TRINITY_DN69757|TRINITY_DN73200|TRINITY_DN74980|TRINITY_DN75482|TRINITY_DN75998|TRINITY_DN79996|TRINITY_DN81895|TRINITY_DN81905|TRINITY_DN81923|TRINITY_DN82148|TRINITY_DN82258|TRINITY_DN83438|TRINITY_DN83965|TRINITY_DN84573|TRINITY_DN84802|TRINITY_DN84830|TRINITY_DN85217|TRINITY_DN85841|TRINITY_DN86051|TRINITY_DN86986|TRINITY_DN87280…
response to nitrate	GO:0010167	6	0.0341001	0.0017	0.252859	0.0014	0.224896	0.524		TRINITY_DN90692|TRINITY_DN92021|TRINITY_DN92909|TRINITY_DN93097|TRINITY_DN93722|TRINITY_DN93731|
negative regulation of intracellular steroid hormone receptor signaling pathway	GO:0033144	6	0.0365213	0.0019	0.254347	0.0017	0.252859	0.675		TRINITY_DN80678|TRINITY_DN84959|TRINITY_DN86692|TRINITY_DN86724|TRINITY_DN91455|TRINITY_DN93952|
auxin metabolic process	GO:0009850	12	0.0989506	0.0018	0.258171	0.0009	0.2008	0.744		TRINITY_DN79913|TRINITY_DN90937|TRINITY_DN91083|TRINITY_DN91182|TRINITY_DN91598|TRINITY_DN92246|TRINITY_DN92738|TRINITY_DN93228|TRINITY_DN93692|TRINITY_DN93722|TRINITY_DN93731|TRINITY_DN93784|
exogen	GO:0042638	82	0.246084	0.001868	0.25871	0.001876	0.269142	0.955		TRINITY_DN20383|TRINITY_DN33266|TRINITY_DN4439|TRINITY_DN72450|TRINITY_DN73091|TRINITY_DN75656|TRINITY_DN76224|TRINITY_DN78647|TRINITY_DN80678|TRINITY_DN81771|TRINITY_DN84286|TRINITY_DN84514|TRINITY_DN85744|TRINITY_DN85789|TRINITY_DN86406|TRINITY_DN86544|TRINITY_DN86698|TRINITY_DN86943|TRINITY_DN87245|TRINITY_DN87284|TRINITY_DN87320|TRINITY_DN87509|TRINITY_DN87814|TRINITY_DN88144|TRINITY_DN88689|…
hair cycle phase	GO:0044851	87	0.242433	0.0009674	0.259013	0.0009431	0.19935	0.961		TRINITY_DN20383|TRINITY_DN33266|TRINITY_DN4439|TRINITY_DN72450|TRINITY_DN73091|TRINITY_DN75656|TRINITY_DN76224|TRINITY_DN78647|TRINITY_DN80678|TRINITY_DN81771|TRINITY_DN84286|TRINITY_DN84514|TRINITY_DN85744|TRINITY_DN85789|TRINITY_DN86406|TRINITY_DN86544|TRINITY_DN86698|TRINITY_DN86943|TRINITY_DN87245|TRINITY_DN87284|TRINITY_DN87320|TRINITY_DN87509|TRINITY_DN87814|TRINITY_DN88144|TRINITY_DN88689|…
nucleobase biosynthetic process	GO:0046112	19	0.163729	0.0023	0.271671	0.0032	0.298865	0.675		TRINITY_DN76354|TRINITY_DN76934|TRINITY_DN79865|TRINITY_DN79875|TRINITY_DN83201|TRINITY_DN85330|TRINITY_DN86462|TRINITY_DN87443|TRINITY_DN89720|TRINITY_DN90195|TRINITY_DN91467|TRINITY_DN91837|TRINITY_DN92421|TRINITY_DN92624|TRINITY_DN92657|TRINITY_DN93177|TRINITY_DN93250|TRINITY_DN93667|TRINITY_DN94099|
carbohydrate transport	GO:0008643	76	0.248185	0.002234	0.271909	0.002243	0.281476	0.863		TRINITY_DN60826|TRINITY_DN66401|TRINITY_DN74929|TRINITY_DN76215|TRINITY_DN77437|TRINITY_DN78948|TRINITY_DN79913|TRINITY_DN79980|TRINITY_DN85684|TRINITY_DN86494|TRINITY_DN86943|TRINITY_DN87309|TRINITY_DN87593|TRINITY_DN88426|TRINITY_DN88440|TRINITY_DN88669|TRINITY_DN89255|TRINITY_DN89576|TRINITY_DN89636|TRINITY_DN89646|TRINITY_DN89847|TRINITY_DN89869|TRINITY_DN89959|TRINITY_DN90229|TRINITY_DN90316…
polyadenylation-dependent ncRNA catabolic process	GO:0043634	6	0.0388407	0.0021	0.272052	0.002	0.267733	0.537	GO:0071046|nuclear polyadenylation-dependent ncRNA catabolic process, GO:0071027|nuclear RNA surveillance, GO:0071035|nuclear polyadenylation-dependent rRNA catabolic process, GO:0071029|nuclear ncRNA surveillance,	TRINITY_DN83177|TRINITY_DN83488|TRINITY_DN85175|TRINITY_DN89760|TRINITY_DN91806|TRINITY_DN92758|
nuclear RNA surveillance	GO:0071027	6	0.0388407	0.0021	0.272052	0.002	0.267733	0.537	GO:0071046|nuclear polyadenylation-dependent ncRNA catabolic process, GO:0071035|nuclear polyadenylation-dependent rRNA catabolic process, GO:0043634|polyadenylation-dependent ncRNA catabolic process, GO:0071029|nuclear ncRNA surveillance,	TRINITY_DN83177|TRINITY_DN83488|TRINITY_DN85175|TRINITY_DN89760|TRINITY_DN91806|TRINITY_DN92758|
nuclear ncRNA surveillance	GO:0071029	6	0.0388407	0.0021	0.272052	0.002	0.267733	0.537	GO:0071046|nuclear polyadenylation-dependent ncRNA catabolic process, GO:0071027|nuclear RNA surveillance, GO:0071035|nuclear polyadenylation-dependent rRNA catabolic process, GO:0043634|polyadenylation-dependent ncRNA catabolic process,	TRINITY_DN83177|TRINITY_DN83488|TRINITY_DN85175|TRINITY_DN89760|TRINITY_DN91806|TRINITY_DN92758|
nuclear polyadenylation-dependent rRNA catabolic process	GO:0071035	6	0.0388407	0.0021	0.272052	0.002	0.267733	0.536	GO:0071046|nuclear polyadenylation-dependent ncRNA catabolic process, GO:0071027|nuclear RNA surveillance, GO:0043634|polyadenylation-dependent ncRNA catabolic process, GO:0071029|nuclear ncRNA surveillance,	TRINITY_DN83177|TRINITY_DN83488|TRINITY_DN85175|TRINITY_DN89760|TRINITY_DN91806|TRINITY_DN92758|
nuclear polyadenylation-dependent ncRNA catabolic process	GO:0071046	6	0.0388407	0.0021	0.272052	0.002	0.267733	0.537	GO:0071027|nuclear RNA surveillance, GO:0071035|nuclear polyadenylation-dependent rRNA catabolic process, GO:0043634|polyadenylation-dependent ncRNA catabolic process, GO:0071029|nuclear ncRNA surveillance,	TRINITY_DN83177|TRINITY_DN83488|TRINITY_DN85175|TRINITY_DN89760|TRINITY_DN91806|TRINITY_DN92758|
sorbitol metabolic process	GO:0006060	8	0.0787345	0.0022	0.2761	0.0026	0.274779	0.582		TRINITY_DN86243|TRINITY_DN89501|TRINITY_DN89610|TRINITY_DN90651|TRINITY_DN91287|TRINITY_DN92700|TRINITY_DN93378|TRINITY_DN93916|
lagging strand elongation	GO:0006273	7	0.0522772	0.0027	0.278031	0.0025	0.271351	0.398		TRINITY_DN66337|TRINITY_DN87443|TRINITY_DN88195|TRINITY_DN88801|TRINITY_DN90068|TRINITY_DN90578|TRINITY_DN92454|
nuclear-transcribed mRNA catabolic process, exonucleolytic, 3'-5'	GO:0034427	6	0.0419353	0.0025	0.278889	0.0025	0.286857	0.539	GO:0070478|nuclear-transcribed mRNA catabolic process, 3'-5' exonucleolytic nonsense-mediated decay,	TRINITY_DN83177|TRINITY_DN83488|TRINITY_DN85175|TRINITY_DN87140|TRINITY_DN91806|TRINITY_DN92758|
nuclear-transcribed mRNA catabolic process, 3'-5' exonucleolytic nonsense-mediated decay	GO:0070478	6	0.0419353	0.0025	0.278889	0.0025	0.286857	0.539	GO:0034427|nuclear-transcribed mRNA catabolic process, exonucleolytic, 3'-5',	TRINITY_DN83177|TRINITY_DN83488|TRINITY_DN85175|TRINITY_DN87140|TRINITY_DN91806|TRINITY_DN92758|
retinoid metabolic process	GO:0001523	57	0.231145	0.002807	0.281828	0.002313	0.281495	0.819		TRINITY_DN69739|TRINITY_DN78398|TRINITY_DN81011|TRINITY_DN84008|TRINITY_DN84475|TRINITY_DN85611|TRINITY_DN86243|TRINITY_DN86907|TRINITY_DN87011|TRINITY_DN87195|TRINITY_DN87312|TRINITY_DN88507|TRINITY_DN88516|TRINITY_DN88780|TRINITY_DN89158|TRINITY_DN89453|TRINITY_DN89473|TRINITY_DN89501|TRINITY_DN89603|TRINITY_DN89719|TRINITY_DN89984|TRINITY_DN90167|TRINITY_DN90937|TRINITY_DN90992|TRINITY_DN91160…
'de novo' pyrimidine nucleobase biosynthetic process	GO:0006207	7	0.053089	0.0027	0.285347	0.0025	0.278889	0.426		TRINITY_DN79875|TRINITY_DN85330|TRINITY_DN87443|TRINITY_DN89720|TRINITY_DN93177|TRINITY_DN93250|TRINITY_DN93667|
response to xenobiotic stimulus	GO:0009410	95	0.260289	0.002915	0.28551	0.002794	0.280492	0.831		TRINITY_DN56368|TRINITY_DN68305|TRINITY_DN78398|TRINITY_DN78647|TRINITY_DN82849|TRINITY_DN83089|TRINITY_DN83898|TRINITY_DN84839|TRINITY_DN85631|TRINITY_DN87011|TRINITY_DN87234|TRINITY_DN87487|TRINITY_DN88060|TRINITY_DN88080|TRINITY_DN88264|TRINITY_DN88270|TRINITY_DN88276|TRINITY_DN88333|TRINITY_DN88507|TRINITY_DN89106|TRINITY_DN89158|TRINITY_DN89217|TRINITY_DN89272|TRINITY_DN89430|TRINITY_DN89473…
ERK1 and ERK2 cascade	GO:0070371	5	0.0287822	0.0025	0.286857	0.0021	0.272052	0.415		TRINITY_DN88229|TRINITY_DN90856|TRINITY_DN90989|TRINITY_DN92592|TRINITY_DN94042|
mismatch repair	GO:0006298	9	0.0954294	0.003	0.286857	0.0048	0.338189	0.274		TRINITY_DN74189|TRINITY_DN77226|TRINITY_DN87909|TRINITY_DN88586|TRINITY_DN89278|TRINITY_DN89409|TRINITY_DN89576|TRINITY_DN90068|TRINITY_DN91665|
regulation of ARF protein signal transduction	GO:0032012	7	0.0574617	0.0035	0.292833	0.003	0.286857	0.0342		TRINITY_DN59977|TRINITY_DN87136|TRINITY_DN88764|TRINITY_DN89657|TRINITY_DN90951|TRINITY_DN91290|TRINITY_DN93380|
endonucleolytic cleavage to generate mature 5'-end of SSU-rRNA from (SSU-rRNA, 5.8S rRNA, LSU-rRNA)	GO:0000472	11	0.10555	0.0027	0.293059	0.0027	0.278031	0.166	GO:0000967|rRNA 5'-end processing, GO:0034471|ncRNA 5'-end processing,	TRINITY_DN82666|TRINITY_DN82714|TRINITY_DN85555|TRINITY_DN85669|TRINITY_DN85905|TRINITY_DN86916|TRINITY_DN87182|TRINITY_DN87227|TRINITY_DN91092|TRINITY_DN92462|TRINITY_DN94003|
rRNA 5'-end processing	GO:0000967	11	0.10555	0.0027	0.293059	0.0027	0.278031	0.166	GO:0000472|endonucleolytic cleavage to generate mature 5'-end of SSU-rRNA from (SSU-rRNA, 5.8S rRNA, LSU-rRNA), GO:0034471|ncRNA 5'-end processing,	TRINITY_DN82666|TRINITY_DN82714|TRINITY_DN85555|TRINITY_DN85669|TRINITY_DN85905|TRINITY_DN86916|TRINITY_DN87182|TRINITY_DN87227|TRINITY_DN91092|TRINITY_DN92462|TRINITY_DN94003|
ncRNA 5'-end processing	GO:0034471	11	0.10555	0.0027	0.293059	0.0027	0.278031	0.166	GO:0000967|rRNA 5'-end processing, GO:0000472|endonucleolytic cleavage to generate mature 5'-end of SSU-rRNA from (SSU-rRNA, 5.8S rRNA, LSU-rRNA),	TRINITY_DN82666|TRINITY_DN82714|TRINITY_DN85555|TRINITY_DN85669|TRINITY_DN85905|TRINITY_DN86916|TRINITY_DN87182|TRINITY_DN87227|TRINITY_DN91092|TRINITY_DN92462|TRINITY_DN94003|
monoterpenoid metabolic process	GO:0016098	7	0.0562645	0.0035	0.299064	0.003	0.293854	0.536		TRINITY_DN78647|TRINITY_DN89473|TRINITY_DN92833|TRINITY_DN93351|TRINITY_DN93463|TRINITY_DN93543|TRINITY_DN93751|
response to ATP	GO:0033198	8	0.0912261	0.0035	0.305565	0.0045	0.328582	0.684		TRINITY_DN87407|TRINITY_DN87793|TRINITY_DN90667|TRINITY_DN91894|TRINITY_DN91902|TRINITY_DN93611|TRINITY_DN93635|TRINITY_DN93830|
cell cycle DNA replication	GO:0044786	40	0.216348	0.003416	0.311766	0.00392	0.334921	0.846		TRINITY_DN81469|TRINITY_DN81651|TRINITY_DN81994|TRINITY_DN84286|TRINITY_DN85828|TRINITY_DN85884|TRINITY_DN86406|TRINITY_DN87245|TRINITY_DN87643|TRINITY_DN88195|TRINITY_DN88464|TRINITY_DN88586|TRINITY_DN89122|TRINITY_DN89278|TRINITY_DN89336|TRINITY_DN89409|TRINITY_DN89712|TRINITY_DN89923|TRINITY_DN90068|TRINITY_DN90227|TRINITY_DN90578|TRINITY_DN90679|TRINITY_DN90978|TRINITY_DN91246|TRINITY_DN91311…
regulation of DNA endoreduplication	GO:0032875	8	0.0900742	0.0035	0.312356	0.0045	0.334667	0.425		TRINITY_DN61491|TRINITY_DN85513|TRINITY_DN87643|TRINITY_DN89336|TRINITY_DN91783|TRINITY_DN92032|TRINITY_DN92123|TRINITY_DN92850|
xenobiotic metabolic process	GO:0006805	88	0.258308	0.003949	0.317144	0.003837	0.334954	0.803	GO:0071466|cellular response to xenobiotic stimulus,	TRINITY_DN56368|TRINITY_DN68305|TRINITY_DN78398|TRINITY_DN78647|TRINITY_DN82849|TRINITY_DN83089|TRINITY_DN83898|TRINITY_DN84839|TRINITY_DN85631|TRINITY_DN87011|TRINITY_DN87487|TRINITY_DN88060|TRINITY_DN88080|TRINITY_DN88264|TRINITY_DN88270|TRINITY_DN88276|TRINITY_DN88333|TRINITY_DN88507|TRINITY_DN89106|TRINITY_DN89158|TRINITY_DN89217|TRINITY_DN89272|TRINITY_DN89473|TRINITY_DN89619|TRINITY_DN89675…
cellular response to xenobiotic stimulus	GO:0071466	88	0.258308	0.003949	0.317144	0.003837	0.334954	0.803	GO:0006805|xenobiotic metabolic process,	TRINITY_DN56368|TRINITY_DN68305|TRINITY_DN78398|TRINITY_DN78647|TRINITY_DN82849|TRINITY_DN83089|TRINITY_DN83898|TRINITY_DN84839|TRINITY_DN85631|TRINITY_DN87011|TRINITY_DN87487|TRINITY_DN88060|TRINITY_DN88080|TRINITY_DN88264|TRINITY_DN88270|TRINITY_DN88276|TRINITY_DN88333|TRINITY_DN88507|TRINITY_DN89106|TRINITY_DN89158|TRINITY_DN89217|TRINITY_DN89272|TRINITY_DN89473|TRINITY_DN89619|TRINITY_DN89675…
telomere maintenance via semi-conservative replication	GO:0032201	10	0.109683	0.0034	0.317544	0.0045	0.340981	0.504		TRINITY_DN81651|TRINITY_DN88195|TRINITY_DN88464|TRINITY_DN88586|TRINITY_DN89278|TRINITY_DN89409|TRINITY_DN89923|TRINITY_DN90068|TRINITY_DN90578|TRINITY_DN92454|
nucleosome organization	GO:0034728	29	0.205147	0.0039	0.319641	0.005	0.346207	0.656		TRINITY_DN73570|TRINITY_DN74166|TRINITY_DN76976|TRINITY_DN77680|TRINITY_DN78284|TRINITY_DN80413|TRINITY_DN81819|TRINITY_DN85133|TRINITY_DN87006|TRINITY_DN87595|TRINITY_DN87814|TRINITY_DN87821|TRINITY_DN88683|TRINITY_DN89969|TRINITY_DN89976|TRINITY_DN90323|TRINITY_DN91063|TRINITY_DN91531|TRINITY_DN91650|TRINITY_DN91753|TRINITY_DN91813|TRINITY_DN92120|TRINITY_DN92356|TRINITY_DN92586|TRINITY_DN92731…
endonucleolytic cleavage in 5'-ETS of tricistronic rRNA transcript (SSU-rRNA, 5.8S rRNA, LSU-rRNA)	GO:0000480	10	0.112568	0.0044	0.333404	0.0058	0.352921	0.183		TRINITY_DN82666|TRINITY_DN82714|TRINITY_DN85555|TRINITY_DN85905|TRINITY_DN86916|TRINITY_DN87182|TRINITY_DN87227|TRINITY_DN91092|TRINITY_DN92462|TRINITY_DN94003|
microtubule anchoring	GO:0034453	13	0.137602	0.0045	0.334667	0.0036	0.328582	0.671		TRINITY_DN84830|TRINITY_DN86656|TRINITY_DN86943|TRINITY_DN88097|TRINITY_DN89658|TRINITY_DN90024|TRINITY_DN90053|TRINITY_DN91604|TRINITY_DN91994|TRINITY_DN92193|TRINITY_DN92850|TRINITY_DN93173|TRINITY_DN93393|
negative regulation of JUN kinase activity	GO:0043508	7	0.0627169	0.0046	0.335884	0.0041	0.329312	0.559		TRINITY_DN79671|TRINITY_DN84573|TRINITY_DN84959|TRINITY_DN86200|TRINITY_DN91541|TRINITY_DN92823|TRINITY_DN93092|
L-ascorbic acid biosynthetic process	GO:0019853	17	0.161329	0.0044	0.339815	0.0043	0.338604	0.601		TRINITY_DN13773|TRINITY_DN84771|TRINITY_DN86243|TRINITY_DN88276|TRINITY_DN88333|TRINITY_DN89272|TRINITY_DN89501|TRINITY_DN89749|TRINITY_DN90937|TRINITY_DN90985|TRINITY_DN91287|TRINITY_DN91399|TRINITY_DN92685|TRINITY_DN93404|TRINITY_DN93661|TRINITY_DN93767|TRINITY_DN93916|
peptidyl-threonine modification	GO:0018210	18	0.1645	0.005	0.340339	0.004	0.327837	0.697		TRINITY_DN67628|TRINITY_DN79671|TRINITY_DN85828|TRINITY_DN86261|TRINITY_DN87602|TRINITY_DN87761|TRINITY_DN89929|TRINITY_DN90227|TRINITY_DN91622|TRINITY_DN91774|TRINITY_DN92071|TRINITY_DN92473|TRINITY_DN92972|TRINITY_DN93038|TRINITY_DN93304|TRINITY_DN93492|TRINITY_DN93958|TRINITY_DN98793|
blood vessel endothelial cell migration	GO:0043534	12	0.130817	0.0053	0.343303	0.005	0.340339	0.817		TRINITY_DN4439|TRINITY_DN72450|TRINITY_DN73091|TRINITY_DN89410|TRINITY_DN89684|TRINITY_DN89758|TRINITY_DN90043|TRINITY_DN90198|TRINITY_DN92526|TRINITY_DN92669|TRINITY_DN93795|TRINITY_DN93812|
diterpenoid metabolic process	GO:0016101	61	0.237674	0.004376	0.344618	0.00367	0.327491	0.835		TRINITY_DN69739|TRINITY_DN78398|TRINITY_DN81011|TRINITY_DN84008|TRINITY_DN84475|TRINITY_DN85611|TRINITY_DN86243|TRINITY_DN86907|TRINITY_DN87011|TRINITY_DN87195|TRINITY_DN87312|TRINITY_DN88507|TRINITY_DN88516|TRINITY_DN88780|TRINITY_DN89158|TRINITY_DN89453|TRINITY_DN89473|TRINITY_DN89501|TRINITY_DN89603|TRINITY_DN89719|TRINITY_DN89984|TRINITY_DN90167|TRINITY_DN90937|TRINITY_DN90992|TRINITY_DN91145…
nucleosome assembly	GO:0006334	18	0.165559	0.005	0.346207	0.004	0.334667	0.448		TRINITY_DN73570|TRINITY_DN77680|TRINITY_DN78284|TRINITY_DN85133|TRINITY_DN87006|TRINITY_DN87814|TRINITY_DN88683|TRINITY_DN90323|TRINITY_DN91063|TRINITY_DN91531|TRINITY_DN91753|TRINITY_DN91813|TRINITY_DN92356|TRINITY_DN92731|TRINITY_DN92738|TRINITY_DN92798|TRINITY_DN92971|TRINITY_DN93866|
long-chain fatty acid metabolic process	GO:0001676	57	0.240961	0.005432	0.346245	0.004593	0.329386	0.859		TRINITY_DN4439|TRINITY_DN44434|TRINITY_DN70114|TRINITY_DN72450|TRINITY_DN72831|TRINITY_DN76764|TRINITY_DN78398|TRINITY_DN84479|TRINITY_DN84761|TRINITY_DN86622|TRINITY_DN87011|TRINITY_DN87932|TRINITY_DN88186|TRINITY_DN88230|TRINITY_DN89021|TRINITY_DN89037|TRINITY_DN89158|TRINITY_DN89473|TRINITY_DN90043|TRINITY_DN90355|TRINITY_DN90497|TRINITY_DN90661|TRINITY_DN90923|TRINITY_DN91160|TRINITY_DN91178|…
steroid catabolic process	GO:0006706	26	0.198099	0.0052	0.348053	0.0058	0.358351	0.803		TRINITY_DN4439|TRINITY_DN72450|TRINITY_DN73091|TRINITY_DN78647|TRINITY_DN86243|TRINITY_DN86907|TRINITY_DN89158|TRINITY_DN89473|TRINITY_DN89683|TRINITY_DN89719|TRINITY_DN90043|TRINITY_DN91178|TRINITY_DN91383|TRINITY_DN91798|TRINITY_DN92073|TRINITY_DN92526|TRINITY_DN92806|TRINITY_DN92833|TRINITY_DN92942|TRINITY_DN93249|TRINITY_DN93341|TRINITY_DN93463|TRINITY_DN93665|TRINITY_DN93751|TRINITY_DN93823|…
regulation of mammary gland epithelial cell proliferation	GO:0033599	5	0.039099	0.0053	0.348931	0.0044	0.339815	0.339		TRINITY_DN86692|TRINITY_DN88229|TRINITY_DN89684|TRINITY_DN90198|TRINITY_DN93795|
telomere maintenance via telomere lengthening	GO:0010833	11	0.119687	0.0049	0.3514	0.0051	0.34136	0.555		TRINITY_DN81651|TRINITY_DN88195|TRINITY_DN88464|TRINITY_DN88586|TRINITY_DN89278|TRINITY_DN89409|TRINITY_DN89923|TRINITY_DN90068|TRINITY_DN90578|TRINITY_DN92454|TRINITY_DN93466|
plant epidermis development	GO:0090558	42	0.222914	0.004994	0.351862	0.005673	0.367448	0.856		TRINITY_DN55630|TRINITY_DN59977|TRINITY_DN59987|TRINITY_DN78284|TRINITY_DN81742|TRINITY_DN82994|TRINITY_DN85884|TRINITY_DN86027|TRINITY_DN86228|TRINITY_DN87643|TRINITY_DN87799|TRINITY_DN88243|TRINITY_DN88439|TRINITY_DN88695|TRINITY_DN89336|TRINITY_DN90024|TRINITY_DN90146|TRINITY_DN90797|TRINITY_DN90937|TRINITY_DN90978|TRINITY_DN91083|TRINITY_DN91092|TRINITY_DN91326|TRINITY_DN91425|TRINITY_DN91752…
primary alcohol catabolic process	GO:0034310	9	0.107139	0.0057	0.352172	0.0072	0.4016	0.654		TRINITY_DN72930|TRINITY_DN81011|TRINITY_DN86243|TRINITY_DN89501|TRINITY_DN90992|TRINITY_DN91287|TRINITY_DN93735|TRINITY_DN93916|TRINITY_DN94068|
positive regulation of JAK-STAT cascade	GO:0046427	21	0.185208	0.0057	0.357675	0.0078	0.417664	0.761	GO:1904894|positive regulation of STAT cascade,	TRINITY_DN60826|TRINITY_DN79913|TRINITY_DN79980|TRINITY_DN82995|TRINITY_DN84596|TRINITY_DN85280|TRINITY_DN85929|TRINITY_DN86243|TRINITY_DN86494|TRINITY_DN86773|TRINITY_DN89501|TRINITY_DN91037|TRINITY_DN91287|TRINITY_DN91507|TRINITY_DN91618|TRINITY_DN92064|TRINITY_DN92246|TRINITY_DN92248|TRINITY_DN93722|TRINITY_DN93731|TRINITY_DN93916|
positive regulation of STAT cascade	GO:1904894	21	0.185208	0.0057	0.357675	0.0078	0.417664	0.761	GO:0046427|positive regulation of JAK-STAT cascade,	TRINITY_DN60826|TRINITY_DN79913|TRINITY_DN79980|TRINITY_DN82995|TRINITY_DN84596|TRINITY_DN85280|TRINITY_DN85929|TRINITY_DN86243|TRINITY_DN86494|TRINITY_DN86773|TRINITY_DN89501|TRINITY_DN91037|TRINITY_DN91287|TRINITY_DN91507|TRINITY_DN91618|TRINITY_DN92064|TRINITY_DN92246|TRINITY_DN92248|TRINITY_DN93722|TRINITY_DN93731|TRINITY_DN93916|
hexose transport	GO:0008645	35	0.21741	0.006	0.365091	0.008537	0.428537	0.688		TRINITY_DN60826|TRINITY_DN76215|TRINITY_DN77437|TRINITY_DN78948|TRINITY_DN79913|TRINITY_DN79980|TRINITY_DN85684|TRINITY_DN86494|TRINITY_DN86943|TRINITY_DN87309|TRINITY_DN88440|TRINITY_DN89255|TRINITY_DN89646|TRINITY_DN90229|TRINITY_DN90316|TRINITY_DN90319|TRINITY_DN90446|TRINITY_DN90524|TRINITY_DN91507|TRINITY_DN91595|TRINITY_DN91618|TRINITY_DN91736|TRINITY_DN91924|TRINITY_DN92149|TRINITY_DN92246…
compound eye photoreceptor fate commitment	GO:0001752	6	0.059717	0.0061	0.365636	0.0057	0.363352	0.647	GO:0045466|R7 cell differentiation, GO:0046552|photoreceptor cell fate commitment, GO:0007465|R7 cell fate commitment, GO:0042706|eye photoreceptor cell fate commitment,	TRINITY_DN82868|TRINITY_DN83394|TRINITY_DN87280|TRINITY_DN87577|TRINITY_DN89715|TRINITY_DN92265|
R7 cell fate commitment	GO:0007465	6	0.059717	0.0061	0.365636	0.0057	0.363352	0.647	GO:0001752|compound eye photoreceptor fate commitment, GO:0045466|R7 cell differentiation, GO:0046552|photoreceptor cell fate commitment, GO:0042706|eye photoreceptor cell fate commitment,	TRINITY_DN82868|TRINITY_DN83394|TRINITY_DN87280|TRINITY_DN87577|TRINITY_DN89715|TRINITY_DN92265|
eye photoreceptor cell fate commitment	GO:0042706	6	0.059717	0.0061	0.365636	0.0057	0.363352	0.647	GO:0001752|compound eye photoreceptor fate commitment, GO:0045466|R7 cell differentiation, GO:0046552|photoreceptor cell fate commitment, GO:0007465|R7 cell fate commitment,	TRINITY_DN82868|TRINITY_DN83394|TRINITY_DN87280|TRINITY_DN87577|TRINITY_DN89715|TRINITY_DN92265|
R7 cell differentiation	GO:0045466	6	0.059717	0.0061	0.365636	0.0057	0.363352	0.647	GO:0001752|compound eye photoreceptor fate commitment, GO:0046552|photoreceptor cell fate commitment, GO:0007465|R7 cell fate commitment, GO:0042706|eye photoreceptor cell fate commitment,	TRINITY_DN82868|TRINITY_DN83394|TRINITY_DN87280|TRINITY_DN87577|TRINITY_DN89715|TRINITY_DN92265|
photoreceptor cell fate commitment	GO:0046552	6	0.059717	0.0061	0.365636	0.0057	0.363352	0.647	GO:0001752|compound eye photoreceptor fate commitment, GO:0045466|R7 cell differentiation, GO:0007465|R7 cell fate commitment, GO:0042706|eye photoreceptor cell fate commitment,	TRINITY_DN82868|TRINITY_DN83394|TRINITY_DN87280|TRINITY_DN87577|TRINITY_DN89715|TRINITY_DN92265|
telomere maintenance via recombination	GO:0000722	11	0.1241	0.0062	0.366165	0.0064	0.372499	0.511		TRINITY_DN81651|TRINITY_DN86540|TRINITY_DN88195|TRINITY_DN88464|TRINITY_DN88586|TRINITY_DN89278|TRINITY_DN89409|TRINITY_DN89923|TRINITY_DN90068|TRINITY_DN90578|TRINITY_DN92454|
seed development	GO:0048316	59	0.243284	0.006308	0.367149	0.005365	0.353235	0.854		TRINITY_DN59977|TRINITY_DN65010|TRINITY_DN73634|TRINITY_DN81011|TRINITY_DN81469|TRINITY_DN81825|TRINITY_DN84286|TRINITY_DN85045|TRINITY_DN85187|TRINITY_DN85828|TRINITY_DN86228|TRINITY_DN86553|TRINITY_DN86657|TRINITY_DN87140|TRINITY_DN87353|TRINITY_DN87437|TRINITY_DN87509|TRINITY_DN87522|TRINITY_DN88016|TRINITY_DN88243|TRINITY_DN88526|TRINITY_DN88586|TRINITY_DN88695|TRINITY_DN88930|TRINITY_DN89134…
auxin biosynthetic process	GO:0009851	8	0.104729	0.0065	0.367662	0.0083	0.427344	0.63		TRINITY_DN79913|TRINITY_DN91182|TRINITY_DN91598|TRINITY_DN92246|TRINITY_DN93692|TRINITY_DN93722|TRINITY_DN93731|TRINITY_DN93784|
regulation of seed germination	GO:0010029	10	0.124416	0.0066	0.368133	0.0084	0.427018	0.508	GO:1900140|regulation of seedling development, GO:0010030|positive regulation of seed germination,	TRINITY_DN79913|TRINITY_DN79980|TRINITY_DN85045|TRINITY_DN86494|TRINITY_DN88029|TRINITY_DN91507|TRINITY_DN91618|TRINITY_DN92246|TRINITY_DN93722|TRINITY_DN93731|
positive regulation of seed germination	GO:0010030	10	0.124416	0.0066	0.368133	0.0084	0.427018	0.508	GO:1900140|regulation of seedling development, GO:0010029|regulation of seed germination,	TRINITY_DN79913|TRINITY_DN79980|TRINITY_DN85045|TRINITY_DN86494|TRINITY_DN88029|TRINITY_DN91507|TRINITY_DN91618|TRINITY_DN92246|TRINITY_DN93722|TRINITY_DN93731|
regulation of seedling development	GO:1900140	10	0.124416	0.0066	0.368133	0.0084	0.427018	0.508	GO:0010029|regulation of seed germination, GO:0010030|positive regulation of seed germination,	TRINITY_DN79913|TRINITY_DN79980|TRINITY_DN85045|TRINITY_DN86494|TRINITY_DN88029|TRINITY_DN91507|TRINITY_DN91618|TRINITY_DN92246|TRINITY_DN93722|TRINITY_DN93731|
attachment of spindle microtubules to kinetochore	GO:0008608	8	0.104169	0.0065	0.372914	0.0083	0.432894	0.567		TRINITY_DN84830|TRINITY_DN86656|TRINITY_DN86943|TRINITY_DN89658|TRINITY_DN90024|TRINITY_DN90053|TRINITY_DN92850|TRINITY_DN93173|
phytosteroid metabolic process	GO:0016128	12	0.136922	0.0068	0.374093	0.0057	0.357675	0.358	GO:0016129|phytosteroid biosynthetic process,	TRINITY_DN73634|TRINITY_DN85045|TRINITY_DN85559|TRINITY_DN85876|TRINITY_DN88323|TRINITY_DN88695|TRINITY_DN91805|TRINITY_DN92706|TRINITY_DN92826|TRINITY_DN93022|TRINITY_DN93027|TRINITY_DN93448|
phytosteroid biosynthetic process	GO:0016129	12	0.136922	0.0068	0.374093	0.0057	0.357675	0.358	GO:0016128|phytosteroid metabolic process,	TRINITY_DN73634|TRINITY_DN85045|TRINITY_DN85559|TRINITY_DN85876|TRINITY_DN88323|TRINITY_DN88695|TRINITY_DN91805|TRINITY_DN92706|TRINITY_DN92826|TRINITY_DN93022|TRINITY_DN93027|TRINITY_DN93448|
hormone catabolic process	GO:0042447	17	0.170725	0.0069	0.374465	0.0067	0.384389	0.701		TRINITY_DN86243|TRINITY_DN86907|TRINITY_DN89158|TRINITY_DN89473|TRINITY_DN89719|TRINITY_DN91178|TRINITY_DN91383|TRINITY_DN92073|TRINITY_DN92250|TRINITY_DN92806|TRINITY_DN93341|TRINITY_DN93463|TRINITY_DN93665|TRINITY_DN93710|TRINITY_DN93751|TRINITY_DN93823|TRINITY_DN94017|
negative regulation of receptor activity	GO:2000272	7	0.0774157	0.0074	0.385953	0.0061	0.360259	0.579		TRINITY_DN81774|TRINITY_DN82868|TRINITY_DN87577|TRINITY_DN91685|TRINITY_DN92665|TRINITY_DN92913|TRINITY_DN93958|
glucose transport	GO:0015758	33	0.221116	0.0075	0.386154	0.0101565	0.468835	0.689		TRINITY_DN60826|TRINITY_DN76215|TRINITY_DN77437|TRINITY_DN78948|TRINITY_DN79913|TRINITY_DN79980|TRINITY_DN85684|TRINITY_DN86494|TRINITY_DN86943|TRINITY_DN87309|TRINITY_DN88440|TRINITY_DN89255|TRINITY_DN89646|TRINITY_DN90229|TRINITY_DN90316|TRINITY_DN90319|TRINITY_DN90446|TRINITY_DN90524|TRINITY_DN91507|TRINITY_DN91595|TRINITY_DN91618|TRINITY_DN91736|TRINITY_DN91924|TRINITY_DN92149|TRINITY_DN92246…
sensory perception of smell	GO:0007608	43	0.231849	0.008173	0.390736	0.009162	0.438029	0.678		TRINITY_DN56368|TRINITY_DN57170|TRINITY_DN73933|TRINITY_DN78647|TRINITY_DN82569|TRINITY_DN82849|TRINITY_DN83089|TRINITY_DN88236|TRINITY_DN89106|TRINITY_DN89217|TRINITY_DN89473|TRINITY_DN89619|TRINITY_DN89675|TRINITY_DN89714|TRINITY_DN89758|TRINITY_DN89908|TRINITY_DN90043|TRINITY_DN90091|TRINITY_DN90407|TRINITY_DN90522|TRINITY_DN90754|TRINITY_DN90859|TRINITY_DN91160|TRINITY_DN91537|TRINITY_DN91798…
tRNA catabolic process	GO:0016078	5	0.0442961	0.0073	0.390891	0.006	0.359642	0.505	GO:0070481|nuclear-transcribed mRNA catabolic process, non-stop decay, GO:0071038|nuclear polyadenylation-dependent tRNA catabolic process,	TRINITY_DN83177|TRINITY_DN83488|TRINITY_DN85175|TRINITY_DN91806|TRINITY_DN92758|
nuclear-transcribed mRNA catabolic process, non-stop decay	GO:0070481	5	0.0442961	0.0073	0.390891	0.006	0.359642	0.505	GO:0071038|nuclear polyadenylation-dependent tRNA catabolic process, GO:0016078|tRNA catabolic process,	TRINITY_DN83177|TRINITY_DN83488|TRINITY_DN85175|TRINITY_DN91806|TRINITY_DN92758|
nuclear polyadenylation-dependent tRNA catabolic process	GO:0071038	5	0.0442961	0.0073	0.390891	0.006	0.359642	0.505	GO:0070481|nuclear-transcribed mRNA catabolic process, non-stop decay, GO:0016078|tRNA catabolic process,	TRINITY_DN83177|TRINITY_DN83488|TRINITY_DN85175|TRINITY_DN91806|TRINITY_DN92758|
cellular protein complex localization	GO:0034629	10	0.128987	0.0074	0.391032	0.01	0.466977	0.473		TRINITY_DN84418|TRINITY_DN84830|TRINITY_DN85828|TRINITY_DN88097|TRINITY_DN88999|TRINITY_DN89122|TRINITY_DN89763|TRINITY_DN89786|TRINITY_DN90316|TRINITY_DN93511|
maturation of SSU-rRNA from tricistronic rRNA transcript (SSU-rRNA, 5.8S rRNA, LSU-rRNA)	GO:0000462	18	0.175647	0.0078	0.39156	0.0068	0.384631	0.17		TRINITY_DN73406|TRINITY_DN81717|TRINITY_DN82666|TRINITY_DN82714|TRINITY_DN85555|TRINITY_DN85669|TRINITY_DN85905|TRINITY_DN86916|TRINITY_DN87182|TRINITY_DN87227|TRINITY_DN89538|TRINITY_DN90116|TRINITY_DN91092|TRINITY_DN91684|TRINITY_DN91861|TRINITY_DN92398|TRINITY_DN92462|TRINITY_DN94003|
chondroitin sulfate metabolic process	GO:0030204	34	0.222054	0.008	0.391805	0.0106067	0.473293	0.59		TRINITY_DN28946|TRINITY_DN75359|TRINITY_DN80026|TRINITY_DN81671|TRINITY_DN82751|TRINITY_DN85459|TRINITY_DN85648|TRINITY_DN88264|TRINITY_DN88429|TRINITY_DN90210|TRINITY_DN90326|TRINITY_DN90498|TRINITY_DN90757|TRINITY_DN90987|TRINITY_DN91166|TRINITY_DN91241|TRINITY_DN91696|TRINITY_DN91729|TRINITY_DN91817|TRINITY_DN91892|TRINITY_DN91899|TRINITY_DN92009|TRINITY_DN92029|TRINITY_DN92032|TRINITY_DN92782…
alpha-ketoglutarate transport	GO:0015742	10	0.130439	0.0083	0.392151	0.0103	0.470055	0.536		TRINITY_DN86262|TRINITY_DN91101|TRINITY_DN91850|TRINITY_DN92059|TRINITY_DN92067|TRINITY_DN92089|TRINITY_DN92243|TRINITY_DN92955|TRINITY_DN92990|TRINITY_DN93429|
monosaccharide transport	GO:0015749	36	0.222059	0.008139	0.393812	0.008126	0.429416	0.693		TRINITY_DN60826|TRINITY_DN76215|TRINITY_DN77437|TRINITY_DN78948|TRINITY_DN79913|TRINITY_DN79980|TRINITY_DN85684|TRINITY_DN86494|TRINITY_DN86943|TRINITY_DN87309|TRINITY_DN88440|TRINITY_DN89255|TRINITY_DN89646|TRINITY_DN90229|TRINITY_DN90316|TRINITY_DN90319|TRINITY_DN90446|TRINITY_DN90524|TRINITY_DN91507|TRINITY_DN91595|TRINITY_DN91603|TRINITY_DN91618|TRINITY_DN91736|TRINITY_DN91924|TRINITY_DN92149…
regulation of anoikis	GO:2000209	11	0.13503	0.0078	0.396516	0.0091	0.440308	0.551		TRINITY_DN83337|TRINITY_DN83794|TRINITY_DN85878|TRINITY_DN85929|TRINITY_DN89758|TRINITY_DN91355|TRINITY_DN92550|TRINITY_DN92592|TRINITY_DN92669|TRINITY_DN93428|TRINITY_DN93812|
iron ion transport	GO:0006826	32	0.223409	0.008	0.396642	0.0112878	0.477175	0.671		TRINITY_DN79472|TRINITY_DN79613|TRINITY_DN85280|TRINITY_DN86027|TRINITY_DN86388|TRINITY_DN86638|TRINITY_DN86710|TRINITY_DN88067|TRINITY_DN88764|TRINITY_DN89671|TRINITY_DN89751|TRINITY_DN90021|TRINITY_DN90314|TRINITY_DN90417|TRINITY_DN90665|TRINITY_DN90678|TRINITY_DN90692|TRINITY_DN90878|TRINITY_DN90989|TRINITY_DN91372|TRINITY_DN91598|TRINITY_DN91759|TRINITY_DN92021|TRINITY_DN92272|TRINITY_DN92393…
cleavage involved in rRNA processing	GO:0000469	25	0.201869	0.0091	0.410625	0.0099	0.467746	0.553		TRINITY_DN73406|TRINITY_DN76846|TRINITY_DN78352|TRINITY_DN81717|TRINITY_DN82666|TRINITY_DN82714|TRINITY_DN83177|TRINITY_DN83488|TRINITY_DN85175|TRINITY_DN85555|TRINITY_DN85669|TRINITY_DN85905|TRINITY_DN86916|TRINITY_DN87108|TRINITY_DN87182|TRINITY_DN87186|TRINITY_DN87227|TRINITY_DN88926|TRINITY_DN90116|TRINITY_DN91092|TRINITY_DN91806|TRINITY_DN92462|TRINITY_DN92758|TRINITY_DN93519|TRINITY_DN94003|
potassium ion transport	GO:0006813	33	0.224961	0.009	0.410727	0.0121143	0.481694	0.737		TRINITY_DN68608|TRINITY_DN74943|TRINITY_DN79187|TRINITY_DN80704|TRINITY_DN81469|TRINITY_DN81719|TRINITY_DN82520|TRINITY_DN83177|TRINITY_DN83876|TRINITY_DN84642|TRINITY_DN85765|TRINITY_DN85828|TRINITY_DN88700|TRINITY_DN89105|TRINITY_DN89875|TRINITY_DN90202|TRINITY_DN90227|TRINITY_DN90788|TRINITY_DN91350|TRINITY_DN91759|TRINITY_DN91763|TRINITY_DN92556|TRINITY_DN92687|TRINITY_DN92842|TRINITY_DN92870…
glutamate secretion	GO:0014047	11	0.139491	0.0089	0.410832	0.0107	0.472211	0.549		TRINITY_DN66401|TRINITY_DN88284|TRINITY_DN89908|TRINITY_DN89959|TRINITY_DN91150|TRINITY_DN91204|TRINITY_DN91315|TRINITY_DN92249|TRINITY_DN92645|TRINITY_DN93742|TRINITY_DN94015|
hormone biosynthetic process	GO:0042446	61	0.248643	0.008822	0.411987	0.007602	0.418236	0.879		TRINITY_DN4439|TRINITY_DN72450|TRINITY_DN73091|TRINITY_DN73634|TRINITY_DN79913|TRINITY_DN80485|TRINITY_DN82831|TRINITY_DN83861|TRINITY_DN85544|TRINITY_DN85876|TRINITY_DN86243|TRINITY_DN86907|TRINITY_DN87487|TRINITY_DN87761|TRINITY_DN87900|TRINITY_DN88436|TRINITY_DN88695|TRINITY_DN89037|TRINITY_DN89501|TRINITY_DN90043|TRINITY_DN90210|TRINITY_DN90692|TRINITY_DN90713|TRINITY_DN91171|TRINITY_DN91182|…
receptor internalization	GO:0031623	8	0.114288	0.0096	0.428373	0.0111	0.479329	0.389		TRINITY_DN76033|TRINITY_DN76659|TRINITY_DN87577|TRINITY_DN88500|TRINITY_DN89446|TRINITY_DN89822|TRINITY_DN90840|TRINITY_DN92425|
peptidyl-serine modification	GO:0018209	42	0.236244	0.0103077	0.449954	0.0114839	0.480412	0.868		TRINITY_DN28946|TRINITY_DN67628|TRINITY_DN76562|TRINITY_DN78684|TRINITY_DN79671|TRINITY_DN80015|TRINITY_DN85828|TRINITY_DN85980|TRINITY_DN86200|TRINITY_DN86261|TRINITY_DN86656|TRINITY_DN87413|TRINITY_DN87496|TRINITY_DN87602|TRINITY_DN87639|TRINITY_DN87761|TRINITY_DN88172|TRINITY_DN89371|TRINITY_DN89378|TRINITY_DN89645|TRINITY_DN89658|TRINITY_DN90226|TRINITY_DN90227|TRINITY_DN90606|TRINITY_DN91622…
DNA replication initiation	GO:0006270	22	0.194376	0.0103	0.454558	0.0126	0.48192	0.0972		TRINITY_DN29363|TRINITY_DN78822|TRINITY_DN79611|TRINITY_DN81070|TRINITY_DN81913|TRINITY_DN81994|TRINITY_DN85820|TRINITY_DN86044|TRINITY_DN86151|TRINITY_DN86639|TRINITY_DN87102|TRINITY_DN87643|TRINITY_DN88464|TRINITY_DN90146|TRINITY_DN91739|TRINITY_DN92371|TRINITY_DN92454|TRINITY_DN92653|TRINITY_DN92684|TRINITY_DN93011|TRINITY_DN93164|TRINITY_DN93214|
vitamin transport	GO:0051180	19	0.191334	0.0106	0.457738	0.0106	0.47831	0.64	GO:0051183|vitamin transporter activity,	TRINITY_DN60826|TRINITY_DN82943|TRINITY_DN87801|TRINITY_DN88226|TRINITY_DN90319|TRINITY_DN90577|TRINITY_DN90891|TRINITY_DN90909|TRINITY_DN91407|TRINITY_DN91594|TRINITY_DN91595|TRINITY_DN91603|TRINITY_DN92149|TRINITY_DN93023|TRINITY_DN93346|TRINITY_DN93405|TRINITY_DN93722|TRINITY_DN93731|TRINITY_DN94067|
diacylglycerol metabolic process	GO:0046339	9	0.123039	0.0108	0.461413	0.0125	0.482692	0.478		TRINITY_DN83151|TRINITY_DN85045|TRINITY_DN87805|TRINITY_DN88764|TRINITY_DN90813|TRINITY_DN92062|TRINITY_DN92717|TRINITY_DN92797|TRINITY_DN93515|
fruit development	GO:0010154	65	0.257994	0.0109281	0.461972	0.0077	0.417881	0.867		TRINITY_DN59977|TRINITY_DN65010|TRINITY_DN73634|TRINITY_DN81011|TRINITY_DN81469|TRINITY_DN81742|TRINITY_DN81825|TRINITY_DN84286|TRINITY_DN84620|TRINITY_DN85045|TRINITY_DN85187|TRINITY_DN85828|TRINITY_DN86228|TRINITY_DN86553|TRINITY_DN86657|TRINITY_DN87140|TRINITY_DN87353|TRINITY_DN87437|TRINITY_DN87509|TRINITY_DN87522|TRINITY_DN88016|TRINITY_DN88243|TRINITY_DN88526|TRINITY_DN88586|TRINITY_DN88695…
regulation of appetite	GO:0032098	19	0.19368	0.0115	0.471265	0.0112	0.478502	0.658		TRINITY_DN76764|TRINITY_DN84352|TRINITY_DN84360|TRINITY_DN87325|TRINITY_DN87593|TRINITY_DN90522|TRINITY_DN91052|TRINITY_DN91101|TRINITY_DN91850|TRINITY_DN91996|TRINITY_DN92059|TRINITY_DN92089|TRINITY_DN92243|TRINITY_DN92559|TRINITY_DN92955|TRINITY_DN92976|TRINITY_DN92990|TRINITY_DN93429|TRINITY_DN93436|
branching involved in mammary gland duct morphogenesis	GO:0060444	7	0.0903733	0.0114	0.471984	0.0086	0.42119	0.643		TRINITY_DN86692|TRINITY_DN86773|TRINITY_DN92064|TRINITY_DN92550|TRINITY_DN92660|TRINITY_DN93159|TRINITY_DN99857|
indoleacetic acid metabolic process	GO:0009683	7	0.0905626	0.0114	0.4769	0.0086	0.42639	0.576	GO:0009684|indoleacetic acid biosynthetic process,	TRINITY_DN79913|TRINITY_DN91182|TRINITY_DN91598|TRINITY_DN92246|TRINITY_DN93722|TRINITY_DN93731|TRINITY_DN93784|
indoleacetic acid biosynthetic process	GO:0009684	7	0.0905626	0.0114	0.4769	0.0086	0.42639	0.575	GO:0009683|indoleacetic acid metabolic process,	TRINITY_DN79913|TRINITY_DN91182|TRINITY_DN91598|TRINITY_DN92246|TRINITY_DN93722|TRINITY_DN93731|TRINITY_DN93784|
embryo sac development	GO:0009553	38	0.230062	0.0120301	0.488007	0.0119919	0.491422	0.782		TRINITY_DN72400|TRINITY_DN79865|TRINITY_DN81825|TRINITY_DN82714|TRINITY_DN86657|TRINITY_DN86692|TRINITY_DN87509|TRINITY_DN87747|TRINITY_DN88047|TRINITY_DN89278|TRINITY_DN89940|TRINITY_DN90024|TRINITY_DN90068|TRINITY_DN90119|TRINITY_DN90460|TRINITY_DN90588|TRINITY_DN90749|TRINITY_DN90762|TRINITY_DN91083|TRINITY_DN91202|TRINITY_DN91427|TRINITY_DN91508|TRINITY_DN91519|TRINITY_DN91531|TRINITY_DN91650…
endonucleolytic cleavage in ITS1 to separate SSU-rRNA from 5.8S rRNA and LSU-rRNA from tricistronic rRNA transcript (SSU-rRNA, 5.8S rRNA, LSU-rRNA)	GO:0000447	13	0.164175	0.0125	0.502	0.012	0.486788	0.209		TRINITY_DN81717|TRINITY_DN82666|TRINITY_DN82714|TRINITY_DN85555|TRINITY_DN85669|TRINITY_DN85905|TRINITY_DN86916|TRINITY_DN87182|TRINITY_DN87227|TRINITY_DN90116|TRINITY_DN91092|TRINITY_DN92462|TRINITY_DN94003|
renal absorption	GO:0070293	6	0.0814812	0.0127	0.504982	0.0109	0.475809	0.681		TRINITY_DN89869|TRINITY_DN90958|TRINITY_DN92277|TRINITY_DN92880|TRINITY_DN93159|TRINITY_DN93916|
embryo development ending in seed dormancy	GO:0009793	51	0.248862	0.0129532	0.509999	0.0121219	0.477272	0.844		TRINITY_DN59977|TRINITY_DN65010|TRINITY_DN73634|TRINITY_DN81469|TRINITY_DN81825|TRINITY_DN84286|TRINITY_DN85045|TRINITY_DN85187|TRINITY_DN85828|TRINITY_DN86228|TRINITY_DN86553|TRINITY_DN86657|TRINITY_DN87140|TRINITY_DN87353|TRINITY_DN87437|TRINITY_DN87509|TRINITY_DN87522|TRINITY_DN88016|TRINITY_DN88243|TRINITY_DN88586|TRINITY_DN88930|TRINITY_DN89134|TRINITY_DN89940|TRINITY_DN90227|TRINITY_DN90243…
myosin filament organization	GO:0031033	14	0.172913	0.0131	0.510773	0.0138	0.513156	0.648	GO:0031034|myosin filament assembly,	TRINITY_DN74980|TRINITY_DN89715|TRINITY_DN90806|TRINITY_DN90871|TRINITY_DN90935|TRINITY_DN91390|TRINITY_DN91455|TRINITY_DN91720|TRINITY_DN92117|TRINITY_DN92880|TRINITY_DN93111|TRINITY_DN93489|TRINITY_DN93680|TRINITY_DN93856|
myosin filament assembly	GO:0031034	14	0.172913	0.0131	0.510773	0.0138	0.513156	0.648	GO:0031033|myosin filament organization,	TRINITY_DN74980|TRINITY_DN89715|TRINITY_DN90806|TRINITY_DN90871|TRINITY_DN90935|TRINITY_DN91390|TRINITY_DN91455|TRINITY_DN91720|TRINITY_DN92117|TRINITY_DN92880|TRINITY_DN93111|TRINITY_DN93489|TRINITY_DN93680|TRINITY_DN93856|
endothelial cell migration	GO:0043542	23	0.208264	0.0137	0.519049	0.0139	0.512132	0.861		TRINITY_DN4439|TRINITY_DN72450|TRINITY_DN73091|TRINITY_DN77722|TRINITY_DN85878|TRINITY_DN87639|TRINITY_DN87761|TRINITY_DN88284|TRINITY_DN89410|TRINITY_DN89684|TRINITY_DN89758|TRINITY_DN90043|TRINITY_DN90198|TRINITY_DN90226|TRINITY_DN90669|TRINITY_DN91497|TRINITY_DN92473|TRINITY_DN92526|TRINITY_DN92592|TRINITY_DN92669|TRINITY_DN93386|TRINITY_DN93795|TRINITY_DN93812|
respiratory system process	GO:0003016	10	0.141114	0.0135	0.521308	0.0133	0.503894	0.608		TRINITY_DN81011|TRINITY_DN83071|TRINITY_DN86787|TRINITY_DN88708|TRINITY_DN90971|TRINITY_DN91500|TRINITY_DN93552|TRINITY_DN93578|TRINITY_DN93685|TRINITY_DN93689|
positive regulation of reactive oxygen species metabolic process	GO:2000379	25	0.2102	0.0142	0.523185	0.0156	0.535467	0.867		TRINITY_DN4439|TRINITY_DN72450|TRINITY_DN73091|TRINITY_DN7772|TRINITY_DN77722|TRINITY_DN79671|TRINITY_DN80015|TRINITY_DN86950|TRINITY_DN87577|TRINITY_DN87602|TRINITY_DN90043|TRINITY_DN90692|TRINITY_DN90806|TRINITY_DN91801|TRINITY_DN91902|TRINITY_DN92526|TRINITY_DN92880|TRINITY_DN93601|TRINITY_DN93692|TRINITY_DN93723|TRINITY_DN93770|TRINITY_DN93882|TRINITY_DN93916|TRINITY_DN93958|TRINITY_DN98793|
megagametogenesis	GO:0009561	33	0.232044	0.0137	0.523992	0.0165857	0.550482	0.742		TRINITY_DN72400|TRINITY_DN79865|TRINITY_DN81825|TRINITY_DN82714|TRINITY_DN86657|TRINITY_DN86692|TRINITY_DN87747|TRINITY_DN88047|TRINITY_DN89278|TRINITY_DN90068|TRINITY_DN90119|TRINITY_DN90460|TRINITY_DN90588|TRINITY_DN90749|TRINITY_DN90762|TRINITY_DN91083|TRINITY_DN91202|TRINITY_DN91427|TRINITY_DN91508|TRINITY_DN91519|TRINITY_DN91531|TRINITY_DN91650|TRINITY_DN91684|TRINITY_DN91717|TRINITY_DN91752…
L-ascorbic acid metabolic process	GO:0019852	23	0.211729	0.0142	0.52803	0.0156	0.540083	0.693		TRINITY_DN13773|TRINITY_DN67521|TRINITY_DN84771|TRINITY_DN86243|TRINITY_DN88276|TRINITY_DN88333|TRINITY_DN89272|TRINITY_DN89501|TRINITY_DN89749|TRINITY_DN90319|TRINITY_DN90914|TRINITY_DN90937|TRINITY_DN90985|TRINITY_DN91287|TRINITY_DN91399|TRINITY_DN91603|TRINITY_DN92149|TRINITY_DN92685|TRINITY_DN93391|TRINITY_DN93404|TRINITY_DN93661|TRINITY_DN93767|TRINITY_DN93916|
membrane protein proteolysis	GO:0033619	18	0.189925	0.0141	0.529211	0.0121	0.485936	0.72		TRINITY_DN26374|TRINITY_DN84282|TRINITY_DN87392|TRINITY_DN87602|TRINITY_DN88831|TRINITY_DN89410|TRINITY_DN90856|TRINITY_DN91432|TRINITY_DN91801|TRINITY_DN92546|TRINITY_DN92913|TRINITY_DN92938|TRINITY_DN93052|TRINITY_DN93465|TRINITY_DN93509|TRINITY_DN93589|TRINITY_DN93997|TRINITY_DN94076|
inactivation of MAPK activity	GO:0000188	12	0.156713	0.0148	0.535467	0.0122	0.475682	0.736		TRINITY_DN84573|TRINITY_DN84585|TRINITY_DN86228|TRINITY_DN87280|TRINITY_DN87602|TRINITY_DN87771|TRINITY_DN89715|TRINITY_DN90804|TRINITY_DN92823|TRINITY_DN93489|TRINITY_DN93611|TRINITY_DN93897|
maturation of 5.8S rRNA	GO:0000460	28	0.221395	0.0148	0.540335	0.0144	0.511773	0.544		TRINITY_DN81717|TRINITY_DN82666|TRINITY_DN82714|TRINITY_DN83177|TRINITY_DN83488|TRINITY_DN85175|TRINITY_DN85555|TRINITY_DN85669|TRINITY_DN85905|TRINITY_DN86916|TRINITY_DN87108|TRINITY_DN87182|TRINITY_DN87186|TRINITY_DN87227|TRINITY_DN87378|TRINITY_DN87648|TRINITY_DN89760|TRINITY_DN89877|TRINITY_DN90116|TRINITY_DN90728|TRINITY_DN91092|TRINITY_DN91806|TRINITY_DN91989|TRINITY_DN92462|TRINITY_DN92758…
pupation	GO:0035074	6	0.0882761	0.0157	0.557975	0.0134	0.502938	0.466	GO:0046344|ecdysteroid catabolic process,	TRINITY_DN89158|TRINITY_DN89473|TRINITY_DN91178|TRINITY_DN92806|TRINITY_DN93463|TRINITY_DN93751|
ecdysteroid catabolic process	GO:0046344	6	0.0882761	0.0157	0.557975	0.0134	0.502938	0.466	GO:0035074|pupation,	TRINITY_DN89158|TRINITY_DN89473|TRINITY_DN91178|TRINITY_DN92806|TRINITY_DN93463|TRINITY_DN93751|
renal tubular secretion	GO:0097254	9	0.135604	0.016	0.558748	0.0171	0.553819	0.511		TRINITY_DN91101|TRINITY_DN91850|TRINITY_DN92059|TRINITY_DN92067|TRINITY_DN92089|TRINITY_DN92243|TRINITY_DN92955|TRINITY_DN92990|TRINITY_DN93429|
actomyosin structure organization	GO:0031032	69	0.26853	0.0156001	0.559373	0.0141273	0.515774	0.883		TRINITY_DN65010|TRINITY_DN74980|TRINITY_DN86237|TRINITY_DN86553|TRINITY_DN86702|TRINITY_DN86765|TRINITY_DN86929|TRINITY_DN86990|TRINITY_DN87407|TRINITY_DN87522|TRINITY_DN87615|TRINITY_DN89410|TRINITY_DN89588|TRINITY_DN89758|TRINITY_DN89985|TRINITY_DN90024|TRINITY_DN90806|TRINITY_DN90865|TRINITY_DN90871|TRINITY_DN90935|TRINITY_DN90983|TRINITY_DN91243|TRINITY_DN91342|TRINITY_DN91364|TRINITY_DN91390…
antigen processing and presentation	GO:0019882	84	0.276785	0.0161736	0.55994	0.0156878	0.533915	0.951		TRINITY_DN20383|TRINITY_DN26374|TRINITY_DN33266|TRINITY_DN4439|TRINITY_DN72450|TRINITY_DN73091|TRINITY_DN75656|TRINITY_DN76224|TRINITY_DN80434|TRINITY_DN80678|TRINITY_DN81771|TRINITY_DN84282|TRINITY_DN84286|TRINITY_DN84514|TRINITY_DN85744|TRINITY_DN85789|TRINITY_DN86406|TRINITY_DN86544|TRINITY_DN86698|TRINITY_DN86943|TRINITY_DN87007|TRINITY_DN87245|TRINITY_DN87284|TRINITY_DN87320|TRINITY_DN87509|…
cytosolic calcium ion transport	GO:0060401	14	0.179049	0.0159	0.560126	0.0168	0.553023	0.844	GO:0060402|calcium ion transport into cytosol,	TRINITY_DN86773|TRINITY_DN87407|TRINITY_DN87602|TRINITY_DN89378|TRINITY_DN89424|TRINITY_DN91464|TRINITY_DN91801|TRINITY_DN92064|TRINITY_DN92575|TRINITY_DN92592|TRINITY_DN92880|TRINITY_DN93830|TRINITY_DN93958|TRINITY_DN94124|
calcium ion transport into cytosol	GO:0060402	14	0.179049	0.0159	0.560126	0.0168	0.553023	0.844	GO:0060401|cytosolic calcium ion transport,	TRINITY_DN86773|TRINITY_DN87407|TRINITY_DN87602|TRINITY_DN89378|TRINITY_DN89424|TRINITY_DN91464|TRINITY_DN91801|TRINITY_DN92064|TRINITY_DN92575|TRINITY_DN92592|TRINITY_DN92880|TRINITY_DN93830|TRINITY_DN93958|TRINITY_DN94124|
adaxial/abaxial axis specification	GO:0009943	5	0.0716994	0.0171	0.56755	0.0145	0.510807	0.597	GO:0009944|polarity specification of adaxial/abaxial axis,	TRINITY_DN72400|TRINITY_DN91083|TRINITY_DN92738|TRINITY_DN93022|TRINITY_DN93228|
polarity specification of adaxial/abaxial axis	GO:0009944	5	0.0716994	0.0171	0.56755	0.0145	0.510807	0.597	GO:0009943|adaxial/abaxial axis specification,	TRINITY_DN72400|TRINITY_DN91083|TRINITY_DN92738|TRINITY_DN93022|TRINITY_DN93228|
mRNA transport	GO:0051028	60	0.260093	0.0172776	0.568743	0.015279	0.533568	0.793		TRINITY_DN59226|TRINITY_DN72831|TRINITY_DN74421|TRINITY_DN74994|TRINITY_DN80015|TRINITY_DN81935|TRINITY_DN81936|TRINITY_DN83095|TRINITY_DN83215|TRINITY_DN83307|TRINITY_DN83695|TRINITY_DN84160|TRINITY_DN84613|TRINITY_DN84743|TRINITY_DN85187|TRINITY_DN85407|TRINITY_DN85595|TRINITY_DN85684|TRINITY_DN86451|TRINITY_DN86667|TRINITY_DN86943|TRINITY_DN87140|TRINITY_DN87211|TRINITY_DN87309|TRINITY_DN87334…
hemicellulose metabolic process	GO:0010410	12	0.161764	0.017	0.568933	0.0143	0.512757	0.519		TRINITY_DN82307|TRINITY_DN87799|TRINITY_DN88708|TRINITY_DN90455|TRINITY_DN90868|TRINITY_DN90971|TRINITY_DN91500|TRINITY_DN91696|TRINITY_DN91783|TRINITY_DN93552|TRINITY_DN93578|TRINITY_DN93689|
developmental cell growth	GO:0048588	68	0.264782	0.0165903	0.569459	0.0115	0.476124	0.869		TRINITY_DN59987|TRINITY_DN78571|TRINITY_DN79671|TRINITY_DN81742|TRINITY_DN82994|TRINITY_DN82995|TRINITY_DN83438|TRINITY_DN84243|TRINITY_DN84475|TRINITY_DN85828|TRINITY_DN86613|TRINITY_DN87148|TRINITY_DN87280|TRINITY_DN87715|TRINITY_DN88243|TRINITY_DN88439|TRINITY_DN88593|TRINITY_DN88989|TRINITY_DN89429|TRINITY_DN89881|TRINITY_DN90024|TRINITY_DN90146|TRINITY_DN90227|TRINITY_DN90341|TRINITY_DN90366…
RNA 5'-end processing	GO:0000966	12	0.161114	0.017	0.573714	0.0143	0.517377	0.237		TRINITY_DN82666|TRINITY_DN82714|TRINITY_DN85555|TRINITY_DN85669|TRINITY_DN85905|TRINITY_DN86916|TRINITY_DN87182|TRINITY_DN87227|TRINITY_DN89670|TRINITY_DN91092|TRINITY_DN92462|TRINITY_DN94003|
trichoblast differentiation	GO:0010054	27	0.225166	0.0177	0.577912	0.0159	0.53212	0.794		TRINITY_DN59977|TRINITY_DN59987|TRINITY_DN81742|TRINITY_DN82994|TRINITY_DN86027|TRINITY_DN87643|TRINITY_DN88243|TRINITY_DN88439|TRINITY_DN90024|TRINITY_DN90146|TRINITY_DN90937|TRINITY_DN90978|TRINITY_DN91083|TRINITY_DN91092|TRINITY_DN91326|TRINITY_DN91752|TRINITY_DN91948|TRINITY_DN92162|TRINITY_DN92345|TRINITY_DN92738|TRINITY_DN93022|TRINITY_DN93035|TRINITY_DN93228|TRINITY_DN93321|TRINITY_DN93341…
heparan sulfate proteoglycan metabolic process	GO:0030201	14	0.180392	0.017	0.578576	0.0182	0.575521	0.55		TRINITY_DN74929|TRINITY_DN85459|TRINITY_DN88429|TRINITY_DN90773|TRINITY_DN91696|TRINITY_DN91729|TRINITY_DN91853|TRINITY_DN91899|TRINITY_DN91943|TRINITY_DN92183|TRINITY_DN93121|TRINITY_DN93533|TRINITY_DN93586|TRINITY_DN97734|
response to lithium ion	GO:0010226	21	0.210885	0.0182	0.58473	0.0218	0.603785	0.45		TRINITY_DN56368|TRINITY_DN80678|TRINITY_DN82849|TRINITY_DN83089|TRINITY_DN85765|TRINITY_DN86200|TRINITY_DN88486|TRINITY_DN89106|TRINITY_DN89619|TRINITY_DN89675|TRINITY_DN89714|TRINITY_DN90958|TRINITY_DN91902|TRINITY_DN91951|TRINITY_DN92277|TRINITY_DN92388|TRINITY_DN92971|TRINITY_DN93025|TRINITY_DN93103|TRINITY_DN93661|TRINITY_DN94111|
xylan metabolic process	GO:0045491	11	0.170397	0.0249	0.584786	0.0273	0.612496	0.531		TRINITY_DN82307|TRINITY_DN88708|TRINITY_DN90455|TRINITY_DN90868|TRINITY_DN90971|TRINITY_DN91500|TRINITY_DN91696|TRINITY_DN91783|TRINITY_DN93552|TRINITY_DN93578|TRINITY_DN93689|
desensitization of G-protein coupled receptor protein signaling pathway	GO:0002029	8	0.144128	0.0252	0.58499	0.0275	0.613556	0.539	GO:0022401|negative adaptation of signaling pathway,	TRINITY_DN67628|TRINITY_DN76033|TRINITY_DN86787|TRINITY_DN88500|TRINITY_DN89446|TRINITY_DN89822|TRINITY_DN89908|TRINITY_DN90606|
negative adaptation of signaling pathway	GO:0022401	8	0.144128	0.0252	0.58499	0.0275	0.613556	0.539	GO:0002029|desensitization of G-protein coupled receptor protein signaling pathway,	TRINITY_DN67628|TRINITY_DN76033|TRINITY_DN86787|TRINITY_DN88500|TRINITY_DN89446|TRINITY_DN89822|TRINITY_DN89908|TRINITY_DN90606|
cellular response to vitamin	GO:0071295	14	0.192851	0.0245	0.585667	0.0262	0.601253	0.821		TRINITY_DN83967|TRINITY_DN84959|TRINITY_DN85878|TRINITY_DN88831|TRINITY_DN89758|TRINITY_DN90407|TRINITY_DN90992|TRINITY_DN92290|TRINITY_DN92669|TRINITY_DN93211|TRINITY_DN93375|TRINITY_DN93465|TRINITY_DN93735|TRINITY_DN93812|
positive regulation of glucose metabolic process	GO:0010907	14	0.194851	0.0254	0.586244	0.0281	0.609998	0.749		TRINITY_DN76673|TRINITY_DN82148|TRINITY_DN85133|TRINITY_DN86787|TRINITY_DN88440|TRINITY_DN88811|TRINITY_DN88904|TRINITY_DN89371|TRINITY_DN90446|TRINITY_DN90524|TRINITY_DN92271|TRINITY_DN92550|TRINITY_DN92880|TRINITY_DN93014|
positive regulation of dendrite morphogenesis	GO:0050775	5	0.0914742	0.0263	0.586782	0.0254	0.614496	0.522		TRINITY_DN86773|TRINITY_DN90797|TRINITY_DN91314|TRINITY_DN92880|TRINITY_DN93465|
DNA endoreduplication	GO:0042023	26	0.231517	0.0247	0.586954	0.0219	0.6024	0.77		TRINITY_DN81469|TRINITY_DN84286|TRINITY_DN85828|TRINITY_DN85884|TRINITY_DN86406|TRINITY_DN87245|TRINITY_DN87643|TRINITY_DN89122|TRINITY_DN89336|TRINITY_DN89712|TRINITY_DN90227|TRINITY_DN90679|TRINITY_DN90978|TRINITY_DN91246|TRINITY_DN91311|TRINITY_DN91768|TRINITY_DN91783|TRINITY_DN91935|TRINITY_DN92032|TRINITY_DN92225|TRINITY_DN92479|TRINITY_DN92510|TRINITY_DN93118|TRINITY_DN93172|TRINITY_DN93173…
pentose-phosphate shunt, non-oxidative branch	GO:0009052	5	0.0874926	0.024	0.587707	0.0231	0.610326	0.0425		TRINITY_DN87085|TRINITY_DN88998|TRINITY_DN90461|TRINITY_DN92292|TRINITY_DN93432|
root system development	GO:0022622	51	0.26127	0.024895	0.588107	0.0234478	0.607525	0.855	GO:0048364|root development,	TRINITY_DN59977|TRINITY_DN59987|TRINITY_DN81742|TRINITY_DN82994|TRINITY_DN86027|TRINITY_DN86724|TRINITY_DN87016|TRINITY_DN87437|TRINITY_DN87643|TRINITY_DN87799|TRINITY_DN88243|TRINITY_DN88439|TRINITY_DN88960|TRINITY_DN89134|TRINITY_DN89272|TRINITY_DN89371|TRINITY_DN89712|TRINITY_DN90024|TRINITY_DN90146|TRINITY_DN90481|TRINITY_DN90908|TRINITY_DN90937|TRINITY_DN90978|TRINITY_DN91083|TRINITY_DN91092…
root development	GO:0048364	51	0.26127	0.024895	0.588107	0.0234478	0.607525	0.855	GO:0022622|root system development,	TRINITY_DN59977|TRINITY_DN59987|TRINITY_DN81742|TRINITY_DN82994|TRINITY_DN86027|TRINITY_DN86724|TRINITY_DN87016|TRINITY_DN87437|TRINITY_DN87643|TRINITY_DN87799|TRINITY_DN88243|TRINITY_DN88439|TRINITY_DN88960|TRINITY_DN89134|TRINITY_DN89272|TRINITY_DN89371|TRINITY_DN89712|TRINITY_DN90024|TRINITY_DN90146|TRINITY_DN90481|TRINITY_DN90908|TRINITY_DN90937|TRINITY_DN90978|TRINITY_DN91083|TRINITY_DN91092…
positive regulation of triglyceride metabolic process	GO:0090208	12	0.176673	0.0252	0.588391	0.0249	0.609746	0.64		TRINITY_DN4439|TRINITY_DN72450|TRINITY_DN73091|TRINITY_DN73255|TRINITY_DN81895|TRINITY_DN84479|TRINITY_DN84955|TRINITY_DN90043|TRINITY_DN91071|TRINITY_DN92526|TRINITY_DN92808|TRINITY_DN93265|
mitotic prometaphase	GO:0000236	20	0.216146	0.0242	0.589013	0.0264	0.6024	0.645		TRINITY_DN73200|TRINITY_DN85684|TRINITY_DN86503|TRINITY_DN86656|TRINITY_DN86943|TRINITY_DN88467|TRINITY_DN88959|TRINITY_DN89255|TRINITY_DN89336|TRINITY_DN89600|TRINITY_DN89658|TRINITY_DN90440|TRINITY_DN90608|TRINITY_DN91471|TRINITY_DN92123|TRINITY_DN92850|TRINITY_DN93173|TRINITY_DN93417|TRINITY_DN93574|TRINITY_DN93743|
endonucleolytic cleavage of tricistronic rRNA transcript (SSU-rRNA, 5.8S rRNA, LSU-rRNA)	GO:0000479	14	0.192582	0.0245	0.589174	0.0262	0.604708	0.212		TRINITY_DN81717|TRINITY_DN82666|TRINITY_DN82714|TRINITY_DN85555|TRINITY_DN85669|TRINITY_DN85905|TRINITY_DN86916|TRINITY_DN87182|TRINITY_DN87227|TRINITY_DN90116|TRINITY_DN91092|TRINITY_DN92462|TRINITY_DN93519|TRINITY_DN94003|
pyrimidine nucleobase metabolic process	GO:0006206	21	0.211271	0.0182	0.589445	0.0218	0.607978	0.625		TRINITY_DN76354|TRINITY_DN79875|TRINITY_DN85061|TRINITY_DN85330|TRINITY_DN86657|TRINITY_DN86776|TRINITY_DN87443|TRINITY_DN87510|TRINITY_DN89551|TRINITY_DN89567|TRINITY_DN89720|TRINITY_DN90506|TRINITY_DN92432|TRINITY_DN92455|TRINITY_DN93177|TRINITY_DN93250|TRINITY_DN93296|TRINITY_DN93667|TRINITY_DN93692|TRINITY_DN93723|TRINITY_DN93834|
negative regulation of DNA endoreduplication	GO:0032876	5	0.0903672	0.0263	0.59006	0.0254	0.618221	0.251		TRINITY_DN61491|TRINITY_DN85513|TRINITY_DN92032|TRINITY_DN92123|TRINITY_DN92850|
calcium ion import	GO:0070509	20	0.219754	0.0266	0.590197	0.0286	0.610945	0.843		TRINITY_DN85828|TRINITY_DN86773|TRINITY_DN87407|TRINITY_DN87602|TRINITY_DN89378|TRINITY_DN89424|TRINITY_DN90227|TRINITY_DN90446|TRINITY_DN90524|TRINITY_DN91464|TRINITY_DN91801|TRINITY_DN92054|TRINITY_DN92064|TRINITY_DN92121|TRINITY_DN92575|TRINITY_DN92592|TRINITY_DN92880|TRINITY_DN93830|TRINITY_DN93958|TRINITY_DN94124|
second-messenger-mediated signaling	GO:0019932	50	0.260889	0.024423	0.590861	0.0229988	0.615754	0.861		TRINITY_DN4439|TRINITY_DN72450|TRINITY_DN73091|TRINITY_DN75450|TRINITY_DN76673|TRINITY_DN79846|TRINITY_DN83987|TRINITY_DN84209|TRINITY_DN84243|TRINITY_DN84253|TRINITY_DN84642|TRINITY_DN84771|TRINITY_DN85980|TRINITY_DN86623|TRINITY_DN86787|TRINITY_DN86856|TRINITY_DN86990|TRINITY_DN87280|TRINITY_DN87407|TRINITY_DN87468|TRINITY_DN87639|TRINITY_DN88143|TRINITY_DN88989|TRINITY_DN89424|TRINITY_DN89653|…
regulation of protein dephosphorylation	GO:0035304	32	0.245795	0.0234	0.591034	0.0293626	0.607835	0.763		TRINITY_DN81994|TRINITY_DN83165|TRINITY_DN83678|TRINITY_DN84777|TRINITY_DN87602|TRINITY_DN88240|TRINITY_DN89424|TRINITY_DN89683|TRINITY_DN89727|TRINITY_DN90360|TRINITY_DN90621|TRINITY_DN90764|TRINITY_DN90841|TRINITY_DN91252|TRINITY_DN91604|TRINITY_DN91774|TRINITY_DN91988|TRINITY_DN92046|TRINITY_DN92291|TRINITY_DN92321|TRINITY_DN92555|TRINITY_DN92677|TRINITY_DN92774|TRINITY_DN92808|TRINITY_DN92856…
negative regulation of anoikis	GO:2000811	9	0.153066	0.0262	0.591119	0.0276	0.612385	0.617		TRINITY_DN83794|TRINITY_DN85878|TRINITY_DN85929|TRINITY_DN89758|TRINITY_DN91355|TRINITY_DN92550|TRINITY_DN92592|TRINITY_DN92669|TRINITY_DN93812|
porphyrin-containing compound catabolic process	GO:0006787	5	0.087628	0.024	0.591313	0.0231	0.614368	0.229	GO:0033015|tetrapyrrole catabolic process, GO:0046149|pigment catabolic process,	TRINITY_DN79309|TRINITY_DN86842|TRINITY_DN91023|TRINITY_DN91451|TRINITY_DN92909|
tetrapyrrole catabolic process	GO:0033015	5	0.087628	0.024	0.591313	0.0231	0.614368	0.229	GO:0046149|pigment catabolic process, GO:0006787|porphyrin-containing compound catabolic process,	TRINITY_DN79309|TRINITY_DN86842|TRINITY_DN91023|TRINITY_DN91451|TRINITY_DN92909|
pigment catabolic process	GO:0046149	5	0.087628	0.024	0.591313	0.0231	0.614368	0.229	GO:0033015|tetrapyrrole catabolic process, GO:0006787|porphyrin-containing compound catabolic process,	TRINITY_DN79309|TRINITY_DN86842|TRINITY_DN91023|TRINITY_DN91451|TRINITY_DN92909|
histone mRNA catabolic process	GO:0071044	7	0.124012	0.0271	0.591487	0.0242	0.60742	0.41		TRINITY_DN83419|TRINITY_DN85175|TRINITY_DN87140|TRINITY_DN89760|TRINITY_DN90700|TRINITY_DN92092|TRINITY_DN92884|
mitotic S phase	GO:0000084	49	0.259318	0.0258157	0.592434	0.0257645	0.615895	0.827	GO:0051320|S phase,	TRINITY_DN33266|TRINITY_DN75656|TRINITY_DN81651|TRINITY_DN81941|TRINITY_DN84286|TRINITY_DN84514|TRINITY_DN85828|TRINITY_DN86151|TRINITY_DN86406|TRINITY_DN86698|TRINITY_DN87245|TRINITY_DN87320|TRINITY_DN87814|TRINITY_DN88144|TRINITY_DN88195|TRINITY_DN88464|TRINITY_DN88586|TRINITY_DN89065|TRINITY_DN89122|TRINITY_DN89167|TRINITY_DN89278|TRINITY_DN89409|TRINITY_DN89465|TRINITY_DN89712|TRINITY_DN89923…
S phase	GO:0051320	49	0.259318	0.0258157	0.592434	0.0257645	0.615895	0.827	GO:0000084|mitotic S phase,	TRINITY_DN33266|TRINITY_DN75656|TRINITY_DN81651|TRINITY_DN81941|TRINITY_DN84286|TRINITY_DN84514|TRINITY_DN85828|TRINITY_DN86151|TRINITY_DN86406|TRINITY_DN86698|TRINITY_DN87245|TRINITY_DN87320|TRINITY_DN87814|TRINITY_DN88144|TRINITY_DN88195|TRINITY_DN88464|TRINITY_DN88586|TRINITY_DN89065|TRINITY_DN89122|TRINITY_DN89167|TRINITY_DN89278|TRINITY_DN89409|TRINITY_DN89465|TRINITY_DN89712|TRINITY_DN89923…
meiosis I cell cycle phase	GO:0098764	8	0.1431	0.0239	0.592484	0.0258	0.605923	0.246		TRINITY_DN77485|TRINITY_DN77672|TRINITY_DN85217|TRINITY_DN87384|TRINITY_DN90769|TRINITY_DN93153|TRINITY_DN93861|TRINITY_DN93868|
retinal metabolic process	GO:0042574	31	0.242382	0.027	0.592525	0.0284	0.609917	0.749		TRINITY_DN69739|TRINITY_DN84475|TRINITY_DN86243|TRINITY_DN86907|TRINITY_DN87312|TRINITY_DN88507|TRINITY_DN88516|TRINITY_DN88780|TRINITY_DN89453|TRINITY_DN89501|TRINITY_DN89603|TRINITY_DN89719|TRINITY_DN90167|TRINITY_DN90937|TRINITY_DN90992|TRINITY_DN91161|TRINITY_DN91287|TRINITY_DN91328|TRINITY_DN91383|TRINITY_DN91713|TRINITY_DN92334|TRINITY_DN92387|TRINITY_DN92794|TRINITY_DN93341|TRINITY_DN93351…
antigen processing and presentation of exogenous peptide antigen via MHC class I	GO:0042590	48	0.259447	0.025975	0.592703	0.025925	0.605318	0.813		TRINITY_DN20383|TRINITY_DN33266|TRINITY_DN4439|TRINITY_DN72450|TRINITY_DN73091|TRINITY_DN75656|TRINITY_DN80678|TRINITY_DN84286|TRINITY_DN84514|TRINITY_DN85744|TRINITY_DN86406|TRINITY_DN86544|TRINITY_DN86698|TRINITY_DN87245|TRINITY_DN87320|TRINITY_DN87509|TRINITY_DN87814|TRINITY_DN88144|TRINITY_DN89065|TRINITY_DN89122|TRINITY_DN89167|TRINITY_DN89465|TRINITY_DN89712|TRINITY_DN90043|TRINITY_DN90089|…
negative regulation of organic acid transport	GO:0032891	8	0.146119	0.0262	0.594459	0.0289	0.610855	0.68	GO:1903792|negative regulation of anion transport,	TRINITY_DN86787|TRINITY_DN88186|TRINITY_DN88606|TRINITY_DN89021|TRINITY_DN89908|TRINITY_DN92880|TRINITY_DN93178|TRINITY_DN93520|
negative regulation of anion transport	GO:1903792	8	0.146119	0.0262	0.594459	0.0289	0.610855	0.679	GO:0032891|negative regulation of organic acid transport,	TRINITY_DN86787|TRINITY_DN88186|TRINITY_DN88606|TRINITY_DN89021|TRINITY_DN89908|TRINITY_DN92880|TRINITY_DN93178|TRINITY_DN93520|
trichoblast maturation	GO:0048764	25	0.223239	0.0231	0.594677	0.024	0.613911	0.777	GO:0048765|root hair cell differentiation,	TRINITY_DN59977|TRINITY_DN59987|TRINITY_DN81742|TRINITY_DN82994|TRINITY_DN86027|TRINITY_DN87643|TRINITY_DN88243|TRINITY_DN88439|TRINITY_DN90024|TRINITY_DN90146|TRINITY_DN90937|TRINITY_DN90978|TRINITY_DN91083|TRINITY_DN91092|TRINITY_DN91326|TRINITY_DN91752|TRINITY_DN91948|TRINITY_DN92162|TRINITY_DN92345|TRINITY_DN92738|TRINITY_DN93022|TRINITY_DN93228|TRINITY_DN93321|TRINITY_DN93341|TRINITY_DN93391|
root hair cell differentiation	GO:0048765	25	0.223239	0.0231	0.594677	0.024	0.613911	0.777	GO:0048764|trichoblast maturation,	TRINITY_DN59977|TRINITY_DN59987|TRINITY_DN81742|TRINITY_DN82994|TRINITY_DN86027|TRINITY_DN87643|TRINITY_DN88243|TRINITY_DN88439|TRINITY_DN90024|TRINITY_DN90146|TRINITY_DN90937|TRINITY_DN90978|TRINITY_DN91083|TRINITY_DN91092|TRINITY_DN91326|TRINITY_DN91752|TRINITY_DN91948|TRINITY_DN92162|TRINITY_DN92345|TRINITY_DN92738|TRINITY_DN93022|TRINITY_DN93228|TRINITY_DN93321|TRINITY_DN93341|TRINITY_DN93391|
Schwann cell development	GO:0014044	11	0.16978	0.0234	0.594775	0.0255	0.613222	0.793		TRINITY_DN85828|TRINITY_DN87234|TRINITY_DN87715|TRINITY_DN90227|TRINITY_DN90992|TRINITY_DN91428|TRINITY_DN91801|TRINITY_DN92761|TRINITY_DN92880|TRINITY_DN93735|TRINITY_DN93800|
regulation of receptor activity	GO:0010469	29	0.242767	0.027	0.59578	0.0284	0.613196	0.884		TRINITY_DN81774|TRINITY_DN82868|TRINITY_DN84959|TRINITY_DN85828|TRINITY_DN85980|TRINITY_DN86025|TRINITY_DN87280|TRINITY_DN87360|TRINITY_DN87577|TRINITY_DN87602|TRINITY_DN89378|TRINITY_DN89424|TRINITY_DN89715|TRINITY_DN90208|TRINITY_DN90227|TRINITY_DN91685|TRINITY_DN91801|TRINITY_DN92511|TRINITY_DN92546|TRINITY_DN92665|TRINITY_DN92880|TRINITY_DN92913|TRINITY_DN92962|TRINITY_DN93147|TRINITY_DN93365…
histamine uptake	GO:0051615	17	0.204086	0.0233	0.596005	0.0264	0.598997	0.6		TRINITY_DN84352|TRINITY_DN84360|TRINITY_DN87325|TRINITY_DN87593|TRINITY_DN91052|TRINITY_DN91101|TRINITY_DN91850|TRINITY_DN91996|TRINITY_DN92059|TRINITY_DN92089|TRINITY_DN92243|TRINITY_DN92559|TRINITY_DN92955|TRINITY_DN92976|TRINITY_DN92990|TRINITY_DN93429|TRINITY_DN93436|
eggshell chorion gene amplification	GO:0007307	6	0.095232	0.0187	0.596025	0.0158	0.533217	0.566		TRINITY_DN65010|TRINITY_DN86553|TRINITY_DN89409|TRINITY_DN91768|TRINITY_DN92684|TRINITY_DN92731|
regulation of tyrosine phosphorylation of STAT protein	GO:0042509	8	0.143298	0.0239	0.596164	0.0258	0.609487	0.768		TRINITY_DN86773|TRINITY_DN87280|TRINITY_DN89715|TRINITY_DN90752|TRINITY_DN92064|TRINITY_DN92134|TRINITY_DN92271|TRINITY_DN93489|
hematopoietic stem cell differentiation	GO:0060218	8	0.133204	0.0193	0.596222	0.019	0.578061	0.302		TRINITY_DN66562|TRINITY_DN68623|TRINITY_DN71200|TRINITY_DN84959|TRINITY_DN85705|TRINITY_DN86221|TRINITY_DN90749|TRINITY_DN93952|
lipid glycosylation	GO:0030259	6	0.0976639	0.0192	0.59773	0.017	0.555057	0.173		TRINITY_DN88339|TRINITY_DN89217|TRINITY_DN89339|TRINITY_DN90757|TRINITY_DN91524|TRINITY_DN92032|
water-soluble vitamin biosynthetic process	GO:0042364	31	0.239819	0.0231	0.598514	0.024	0.606189	0.687		TRINITY_DN13773|TRINITY_DN84771|TRINITY_DN86243|TRINITY_DN87987|TRINITY_DN88247|TRINITY_DN88276|TRINITY_DN88333|TRINITY_DN89272|TRINITY_DN89501|TRINITY_DN89536|TRINITY_DN89749|TRINITY_DN90937|TRINITY_DN90959|TRINITY_DN90985|TRINITY_DN91045|TRINITY_DN91115|TRINITY_DN91287|TRINITY_DN91399|TRINITY_DN91491|TRINITY_DN91609|TRINITY_DN92176|TRINITY_DN92685|TRINITY_DN92913|TRINITY_DN92941|TRINITY_DN93404…
maintenance of protein location	GO:0045185	52	0.265526	0.0307016	0.598533	0.0289796	0.60933	0.866		TRINITY_DN76539|TRINITY_DN79043|TRINITY_DN80945|TRINITY_DN84830|TRINITY_DN85765|TRINITY_DN85878|TRINITY_DN86402|TRINITY_DN86406|TRINITY_DN86544|TRINITY_DN86656|TRINITY_DN86943|TRINITY_DN87334|TRINITY_DN87496|TRINITY_DN87509|TRINITY_DN87718|TRINITY_DN87980|TRINITY_DN88097|TRINITY_DN88693|TRINITY_DN89010|TRINITY_DN89116|TRINITY_DN89658|TRINITY_DN89683|TRINITY_DN90024|TRINITY_DN90053|TRINITY_DN90318…
mammary gland duct morphogenesis	GO:0060603	8	0.149271	0.0276	0.599144	0.0296	0.606498	0.691		TRINITY_DN86692|TRINITY_DN86773|TRINITY_DN88831|TRINITY_DN92064|TRINITY_DN92550|TRINITY_DN92660|TRINITY_DN93159|TRINITY_DN99857|
amino-acid betaine biosynthetic process	GO:0006578	8	0.143213	0.0239	0.59989	0.0258	0.613093	0.181		TRINITY_DN79309|TRINITY_DN83467|TRINITY_DN90153|TRINITY_DN91746|TRINITY_DN92421|TRINITY_DN93486|TRINITY_DN93714|TRINITY_DN93802|
sulfation	GO:0051923	28	0.237394	0.0307	0.60142	0.0277	0.611226	0.448		TRINITY_DN75359|TRINITY_DN82751|TRINITY_DN83898|TRINITY_DN84839|TRINITY_DN85397|TRINITY_DN85459|TRINITY_DN88060|TRINITY_DN88080|TRINITY_DN88429|TRINITY_DN89097|TRINITY_DN89689|TRINITY_DN90213|TRINITY_DN90401|TRINITY_DN90498|TRINITY_DN90779|TRINITY_DN90814|TRINITY_DN91166|TRINITY_DN91425|TRINITY_DN91729|TRINITY_DN91738|TRINITY_DN91853|TRINITY_DN92105|TRINITY_DN92792|TRINITY_DN92875|TRINITY_DN92942…
protein mannosylation	GO:0035268	5	0.077859	0.0192	0.6024	0.0177	0.568666	0.261	GO:0097502|mannosylation,	TRINITY_DN86332|TRINITY_DN91327|TRINITY_DN91570|TRINITY_DN91612|TRINITY_DN93369|
mannosylation	GO:0097502	5	0.077859	0.0192	0.6024	0.0177	0.568666	0.261	GO:0035268|protein mannosylation,	TRINITY_DN86332|TRINITY_DN91327|TRINITY_DN91570|TRINITY_DN91612|TRINITY_DN93369|
regulation of homotypic cell-cell adhesion	GO:0034110	8	0.13632	0.021	0.6024	0.0214	0.600996	0.692		TRINITY_DN87602|TRINITY_DN90223|TRINITY_DN91801|TRINITY_DN91872|TRINITY_DN92856|TRINITY_DN92962|TRINITY_DN93679|TRINITY_DN94042|
response to vitamin A	GO:0033189	31	0.239358	0.0231	0.6024	0.024	0.610025	0.852		TRINITY_DN77498|TRINITY_DN83967|TRINITY_DN85878|TRINITY_DN86136|TRINITY_DN86907|TRINITY_DN88663|TRINITY_DN88831|TRINITY_DN89158|TRINITY_DN89473|TRINITY_DN89869|TRINITY_DN89965|TRINITY_DN90050|TRINITY_DN90407|TRINITY_DN90506|TRINITY_DN90856|TRINITY_DN90992|TRINITY_DN91128|TRINITY_DN91383|TRINITY_DN92271|TRINITY_DN92290|TRINITY_DN92784|TRINITY_DN93211|TRINITY_DN93265|TRINITY_DN93351|TRINITY_DN93375…
mitotic recombination	GO:0006312	20	0.221065	0.0282	0.6024	0.0304	0.607395	0.646		TRINITY_DN72400|TRINITY_DN81651|TRINITY_DN86540|TRINITY_DN87435|TRINITY_DN88047|TRINITY_DN88195|TRINITY_DN88464|TRINITY_DN88586|TRINITY_DN89278|TRINITY_DN89409|TRINITY_DN89923|TRINITY_DN90068|TRINITY_DN90119|TRINITY_DN90578|TRINITY_DN90749|TRINITY_DN90871|TRINITY_DN91752|TRINITY_DN92317|TRINITY_DN92454|TRINITY_DN93858|
regulation of interleukin-12 production	GO:0032655	10	0.169102	0.0297	0.6024	0.031	0.595675	0.812		TRINITY_DN4439|TRINITY_DN72450|TRINITY_DN73091|TRINITY_DN76033|TRINITY_DN88500|TRINITY_DN89446|TRINITY_DN90043|TRINITY_DN90667|TRINITY_DN92526|TRINITY_DN93007|
negative regulation of photomorphogenesis	GO:0010100	8	0.151644	0.03	0.6024	0.0302	0.606416	0.461		TRINITY_DN63441|TRINITY_DN65010|TRINITY_DN83215|TRINITY_DN86553|TRINITY_DN90243|TRINITY_DN91813|TRINITY_DN93025|TRINITY_DN93550|
nuclear DNA replication	GO:0033260	14	0.188178	0.0212	0.603824	0.0229	0.617224	0.647		TRINITY_DN81651|TRINITY_DN81994|TRINITY_DN88195|TRINITY_DN88464|TRINITY_DN88586|TRINITY_DN89278|TRINITY_DN89409|TRINITY_DN89923|TRINITY_DN90068|TRINITY_DN90578|TRINITY_DN92454|TRINITY_DN92653|TRINITY_DN92684|TRINITY_DN93011|
isoprenoid metabolic process	GO:0006720	92	0.285047	0.0281181	0.603863	0.0272712	0.615286	0.953		TRINITY_DN66571|TRINITY_DN67521|TRINITY_DN69739|TRINITY_DN72450|TRINITY_DN73091|TRINITY_DN78322|TRINITY_DN78398|TRINITY_DN78647|TRINITY_DN81011|TRINITY_DN84008|TRINITY_DN84475|TRINITY_DN85611|TRINITY_DN86133|TRINITY_DN86243|TRINITY_DN86332|TRINITY_DN86907|TRINITY_DN87011|TRINITY_DN87195|TRINITY_DN87312|TRINITY_DN87900|TRINITY_DN88323|TRINITY_DN88507|TRINITY_DN88516|TRINITY_DN88780|TRINITY_DN88978…
regulation of tyrosine phosphorylation of Stat3 protein	GO:0042516	5	0.0994567	0.0307	0.604369	0.0314	0.597642	0.644		TRINITY_DN87280|TRINITY_DN89715|TRINITY_DN90752|TRINITY_DN92134|TRINITY_DN93489|
protein-DNA complex subunit organization	GO:0071824	44	0.248626	0.019121	0.604646	0.0209554	0.601119	0.781		TRINITY_DN73570|TRINITY_DN74166|TRINITY_DN76976|TRINITY_DN77680|TRINITY_DN78284|TRINITY_DN80413|TRINITY_DN81819|TRINITY_DN81994|TRINITY_DN84002|TRINITY_DN84277|TRINITY_DN85133|TRINITY_DN87006|TRINITY_DN87435|TRINITY_DN87595|TRINITY_DN87814|TRINITY_DN87821|TRINITY_DN87985|TRINITY_DN88464|TRINITY_DN88683|TRINITY_DN89817|TRINITY_DN89923|TRINITY_DN89969|TRINITY_DN89976|TRINITY_DN90323|TRINITY_DN90500…
antigen processing and presentation of exogenous peptide antigen	GO:0002478	69	0.278436	0.0284712	0.604974	0.0261185	0.606312	0.864	GO:0019884|antigen processing and presentation of exogenous antigen,	TRINITY_DN20383|TRINITY_DN33266|TRINITY_DN4439|TRINITY_DN72450|TRINITY_DN73091|TRINITY_DN75656|TRINITY_DN76224|TRINITY_DN80678|TRINITY_DN81771|TRINITY_DN84286|TRINITY_DN84514|TRINITY_DN85744|TRINITY_DN85789|TRINITY_DN86406|TRINITY_DN86544|TRINITY_DN86698|TRINITY_DN86943|TRINITY_DN87245|TRINITY_DN87284|TRINITY_DN87320|TRINITY_DN87509|TRINITY_DN87814|TRINITY_DN88144|TRINITY_DN88689|TRINITY_DN89065|…
antigen processing and presentation of exogenous antigen	GO:0019884	69	0.278436	0.0284712	0.604974	0.0261185	0.606312	0.864	GO:0002478|antigen processing and presentation of exogenous peptide antigen,	TRINITY_DN20383|TRINITY_DN33266|TRINITY_DN4439|TRINITY_DN72450|TRINITY_DN73091|TRINITY_DN75656|TRINITY_DN76224|TRINITY_DN80678|TRINITY_DN81771|TRINITY_DN84286|TRINITY_DN84514|TRINITY_DN85744|TRINITY_DN85789|TRINITY_DN86406|TRINITY_DN86544|TRINITY_DN86698|TRINITY_DN86943|TRINITY_DN87245|TRINITY_DN87284|TRINITY_DN87320|TRINITY_DN87509|TRINITY_DN87814|TRINITY_DN88144|TRINITY_DN88689|TRINITY_DN89065|…
RNA phosphodiester bond hydrolysis	GO:0090501	43	0.258377	0.0299785	0.604994	0.0324651	0.612113	0.713		TRINITY_DN73406|TRINITY_DN76846|TRINITY_DN78352|TRINITY_DN81717|TRINITY_DN81775|TRINITY_DN82666|TRINITY_DN82714|TRINITY_DN83177|TRINITY_DN83488|TRINITY_DN83689|TRINITY_DN85175|TRINITY_DN85555|TRINITY_DN85669|TRINITY_DN85905|TRINITY_DN86472|TRINITY_DN86667|TRINITY_DN86916|TRINITY_DN87108|TRINITY_DN87182|TRINITY_DN87186|TRINITY_DN87227|TRINITY_DN88707|TRINITY_DN88926|TRINITY_DN90116|TRINITY_DN90278…
nitrobenzene metabolic process	GO:0018916	10	0.16879	0.0297	0.605458	0.031	0.598538	0.00549		TRINITY_DN56368|TRINITY_DN82849|TRINITY_DN83089|TRINITY_DN89106|TRINITY_DN89619|TRINITY_DN89675|TRINITY_DN89714|TRINITY_DN91951|TRINITY_DN92388|TRINITY_DN92971|
mucopolysaccharide metabolic process	GO:1903510	39	0.243316	0.0220245	0.605825	0.0219038	0.594363	0.657		TRINITY_DN28946|TRINITY_DN75359|TRINITY_DN80026|TRINITY_DN81671|TRINITY_DN82751|TRINITY_DN85459|TRINITY_DN85648|TRINITY_DN88264|TRINITY_DN88429|TRINITY_DN89060|TRINITY_DN89097|TRINITY_DN90210|TRINITY_DN90326|TRINITY_DN90498|TRINITY_DN90757|TRINITY_DN90987|TRINITY_DN91166|TRINITY_DN91241|TRINITY_DN91696|TRINITY_DN91729|TRINITY_DN91817|TRINITY_DN91853|TRINITY_DN91892|TRINITY_DN91899|TRINITY_DN92009…
chondroitin sulfate proteoglycan metabolic process	GO:0050654	36	0.241869	0.02067	0.605917	0.0205614	0.594062	0.54		TRINITY_DN28946|TRINITY_DN75359|TRINITY_DN80026|TRINITY_DN81671|TRINITY_DN82751|TRINITY_DN84822|TRINITY_DN85459|TRINITY_DN85648|TRINITY_DN88264|TRINITY_DN88429|TRINITY_DN90200|TRINITY_DN90210|TRINITY_DN90326|TRINITY_DN90498|TRINITY_DN90757|TRINITY_DN90987|TRINITY_DN91166|TRINITY_DN91241|TRINITY_DN91696|TRINITY_DN91729|TRINITY_DN91817|TRINITY_DN91892|TRINITY_DN91899|TRINITY_DN92009|TRINITY_DN92029…
adaptation of signaling pathway	GO:0023058	25	0.222087	0.0231	0.606337	0.024	0.617846	0.633		TRINITY_DN67628|TRINITY_DN74980|TRINITY_DN76033|TRINITY_DN84475|TRINITY_DN84642|TRINITY_DN86787|TRINITY_DN87280|TRINITY_DN87312|TRINITY_DN88500|TRINITY_DN89446|TRINITY_DN89453|TRINITY_DN89603|TRINITY_DN89822|TRINITY_DN89908|TRINITY_DN90167|TRINITY_DN90606|TRINITY_DN91161|TRINITY_DN91328|TRINITY_DN91713|TRINITY_DN92387|TRINITY_DN93351|TRINITY_DN93370|TRINITY_DN93681|TRINITY_DN93686|TRINITY_DN93992|
cellular response to radiation	GO:0071478	56	0.263617	0.020992	0.606503	0.0187024	0.57776	0.864		TRINITY_DN63441|TRINITY_DN73933|TRINITY_DN76562|TRINITY_DN77163|TRINITY_DN79671|TRINITY_DN80015|TRINITY_DN82569|TRINITY_DN84475|TRINITY_DN84959|TRINITY_DN86228|TRINITY_DN86656|TRINITY_DN87166|TRINITY_DN87312|TRINITY_DN87384|TRINITY_DN87577|TRINITY_DN87907|TRINITY_DN88663|TRINITY_DN89056|TRINITY_DN89060|TRINITY_DN89296|TRINITY_DN89453|TRINITY_DN89603|TRINITY_DN89658|TRINITY_DN89758|TRINITY_DN89817…
interaction with symbiont	GO:0051702	14	0.197783	0.0281	0.606718	0.0297	0.605458	0.815		TRINITY_DN4439|TRINITY_DN72450|TRINITY_DN73091|TRINITY_DN83394|TRINITY_DN83876|TRINITY_DN89684|TRINITY_DN89976|TRINITY_DN90043|TRINITY_DN90198|TRINITY_DN92526|TRINITY_DN92768|TRINITY_DN93152|TRINITY_DN93795|TRINITY_DN93952|
long-chain fatty acid import	GO:0044539	8	0.153921	0.0313	0.60725	0.0317	0.600506	0.684		TRINITY_DN4439|TRINITY_DN72450|TRINITY_DN73091|TRINITY_DN86622|TRINITY_DN90043|TRINITY_DN90355|TRINITY_DN92526|TRINITY_DN93326|
short-term memory	GO:0007614	5	0.0987942	0.0307	0.607346	0.0314	0.600488	0.597		TRINITY_DN84613|TRINITY_DN86856|TRINITY_DN87577|TRINITY_DN89908|TRINITY_DN90223|
prepupal development	GO:0035210	7	0.115496	0.0218	0.607978	0.0187	0.582164	0.539		TRINITY_DN89158|TRINITY_DN89473|TRINITY_DN91178|TRINITY_DN92806|TRINITY_DN93463|TRINITY_DN93735|TRINITY_DN93751|
negative regulation of immune response	GO:0050777	18	0.200448	0.0209	0.60822	0.0177	0.564152	0.817		TRINITY_DN76033|TRINITY_DN83394|TRINITY_DN83703|TRINITY_DN84514|TRINITY_DN84573|TRINITY_DN87255|TRINITY_DN87280|TRINITY_DN88500|TRINITY_DN89446|TRINITY_DN89684|TRINITY_DN90198|TRINITY_DN90647|TRINITY_DN91337|TRINITY_DN91451|TRINITY_DN91819|TRINITY_DN92823|TRINITY_DN93648|TRINITY_DN93795|
epoxygenase P450 pathway	GO:0019373	10	0.154607	0.0206	0.608306	0.0202	0.600913	0.515	GO:0008391|arachidonic acid monooxygenase activity, GO:0008392|arachidonic acid epoxygenase activity,	TRINITY_DN78398|TRINITY_DN89158|TRINITY_DN91160|TRINITY_DN91636|TRINITY_DN92806|TRINITY_DN93351|TRINITY_DN93463|TRINITY_DN93543|TRINITY_DN93751|TRINITY_DN93990|
antigen processing and presentation of peptide antigen via MHC class I	GO:0002474	66	0.275527	0.0306091	0.608545	0.0244	0.608636	0.858		TRINITY_DN20383|TRINITY_DN26374|TRINITY_DN33266|TRINITY_DN4439|TRINITY_DN72450|TRINITY_DN73091|TRINITY_DN75656|TRINITY_DN80434|TRINITY_DN80678|TRINITY_DN84282|TRINITY_DN84286|TRINITY_DN84514|TRINITY_DN85744|TRINITY_DN86406|TRINITY_DN86544|TRINITY_DN86698|TRINITY_DN86943|TRINITY_DN87245|TRINITY_DN87320|TRINITY_DN87509|TRINITY_DN87814|TRINITY_DN88144|TRINITY_DN89065|TRINITY_DN89122|TRINITY_DN89167|…
lipid phosphorylation	GO:0046834	24	0.228433	0.0297	0.608547	0.0293	0.609683	0.604		TRINITY_DN62173|TRINITY_DN79114|TRINITY_DN81932|TRINITY_DN82820|TRINITY_DN82995|TRINITY_DN87894|TRINITY_DN88264|TRINITY_DN90086|TRINITY_DN90326|TRINITY_DN90480|TRINITY_DN90529|TRINITY_DN91611|TRINITY_DN91633|TRINITY_DN91801|TRINITY_DN92363|TRINITY_DN92768|TRINITY_DN92884|TRINITY_DN93341|TRINITY_DN93570|TRINITY_DN93573|TRINITY_DN93575|TRINITY_DN93576|TRINITY_DN93661|TRINITY_DN94736|
positive regulation of cell cycle process	GO:0090068	75	0.274854	0.0230524	0.609068	0.0210513	0.599587	0.903		TRINITY_DN33266|TRINITY_DN65010|TRINITY_DN75656|TRINITY_DN76562|TRINITY_DN80434|TRINITY_DN80945|TRINITY_DN81808|TRINITY_DN81994|TRINITY_DN84286|TRINITY_DN84514|TRINITY_DN84830|TRINITY_DN84919|TRINITY_DN86389|TRINITY_DN86406|TRINITY_DN86503|TRINITY_DN86553|TRINITY_DN86656|TRINITY_DN86698|TRINITY_DN86773|TRINITY_DN87245|TRINITY_DN87284|TRINITY_DN87320|TRINITY_DN87602|TRINITY_DN87639|TRINITY_DN87814…
renal system process	GO:0003014	28	0.228206	0.022	0.609324	0.0203	0.599447	0.851		TRINITY_DN82258|TRINITY_DN83797|TRINITY_DN85061|TRINITY_DN86787|TRINITY_DN88720|TRINITY_DN89869|TRINITY_DN89911|TRINITY_DN90123|TRINITY_DN90933|TRINITY_DN90958|TRINITY_DN91101|TRINITY_DN91383|TRINITY_DN91847|TRINITY_DN91850|TRINITY_DN92059|TRINITY_DN92067|TRINITY_DN92089|TRINITY_DN92243|TRINITY_DN92277|TRINITY_DN92504|TRINITY_DN92768|TRINITY_DN92842|TRINITY_DN92880|TRINITY_DN92955|TRINITY_DN92990…
histone H3 deacetylation	GO:0070932	6	0.101081	0.0217	0.609421	0.0194	0.585792	0.521	GO:0097372|NAD-dependent histone deacetylase activity (H3-K18 specific), GO:0034739|histone deacetylase activity (H4-K16 specific), GO:0046970|NAD-dependent histone deacetylase activity (H4-K16 specific), GO:0017136|NAD-dependent histone deacetylase activity, GO:0032129|histone deacetylase activity (H3-K9 specific), GO:0032041|NAD-dependent histone deacetylase activity (H3-K14 specific), GO:00709…	TRINITY_DN80413|TRINITY_DN89969|TRINITY_DN91030|TRINITY_DN92974|TRINITY_DN92999|TRINITY_DN93952|
histone H4 deacetylation	GO:0070933	6	0.101081	0.0217	0.609421	0.0194	0.585792	0.521	GO:0097372|NAD-dependent histone deacetylase activity (H3-K18 specific), GO:0034739|histone deacetylase activity (H4-K16 specific), GO:0046970|NAD-dependent histone deacetylase activity (H4-K16 specific), GO:0017136|NAD-dependent histone deacetylase activity, GO:0032129|histone deacetylase activity (H3-K9 specific), GO:0070932|histone H3 deacetylation, GO:0032041|NAD-dependent histone deacetylase…	TRINITY_DN80413|TRINITY_DN89969|TRINITY_DN91030|TRINITY_DN92974|TRINITY_DN92999|TRINITY_DN93952|
defense response to bacterium	GO:0042742	75	0.279644	0.0305218	0.609829	0.0280421	0.612049	0.862		TRINITY_DN4439|TRINITY_DN64878|TRINITY_DN67521|TRINITY_DN72122|TRINITY_DN72450|TRINITY_DN73091|TRINITY_DN75450|TRINITY_DN78571|TRINITY_DN79671|TRINITY_DN79865|TRINITY_DN80015|TRINITY_DN80485|TRINITY_DN81122|TRINITY_DN82831|TRINITY_DN85062|TRINITY_DN85133|TRINITY_DN86710|TRINITY_DN87182|TRINITY_DN87345|TRINITY_DN87602|TRINITY_DN88243|TRINITY_DN88904|TRINITY_DN89134|TRINITY_DN89148|TRINITY_DN89347|…
hormone-mediated signaling pathway	GO:0009755	97	0.284447	0.0205211	0.610464	0.0198871	0.59602	0.962		TRINITY_DN14844|TRINITY_DN65010|TRINITY_DN65087|TRINITY_DN76539|TRINITY_DN76673|TRINITY_DN76764|TRINITY_DN77186|TRINITY_DN7772|TRINITY_DN79309|TRINITY_DN80678|TRINITY_DN82203|TRINITY_DN83215|TRINITY_DN84247|TRINITY_DN85828|TRINITY_DN86025|TRINITY_DN86123|TRINITY_DN86136|TRINITY_DN86553|TRINITY_DN86622|TRINITY_DN86692|TRINITY_DN86724|TRINITY_DN86929|TRINITY_DN86942|TRINITY_DN87026|TRINITY_DN87140|…
rRNA catabolic process	GO:0016075	9	0.145175	0.0216	0.610885	0.0232	0.608962	0.547		TRINITY_DN83177|TRINITY_DN83488|TRINITY_DN85175|TRINITY_DN89480|TRINITY_DN89760|TRINITY_DN91806|TRINITY_DN91895|TRINITY_DN92225|TRINITY_DN92758|
antigen processing and presentation of peptide antigen	GO:0048002	81	0.2778	0.0203978	0.611325	0.0203334	0.591732	0.954		TRINITY_DN20383|TRINITY_DN26374|TRINITY_DN33266|TRINITY_DN4439|TRINITY_DN72450|TRINITY_DN73091|TRINITY_DN75656|TRINITY_DN76224|TRINITY_DN80434|TRINITY_DN80678|TRINITY_DN81771|TRINITY_DN84282|TRINITY_DN84286|TRINITY_DN84514|TRINITY_DN85744|TRINITY_DN85789|TRINITY_DN86406|TRINITY_DN86544|TRINITY_DN86698|TRINITY_DN86943|TRINITY_DN87245|TRINITY_DN87284|TRINITY_DN87320|TRINITY_DN87509|TRINITY_DN87814|…
maturation of SSU-rRNA	GO:0030490	21	0.212105	0.0201	0.611527	0.0234	0.610223	0.144		TRINITY_DN73406|TRINITY_DN81717|TRINITY_DN82666|TRINITY_DN82714|TRINITY_DN85555|TRINITY_DN85669|TRINITY_DN85905|TRINITY_DN86375|TRINITY_DN86916|TRINITY_DN87182|TRINITY_DN87227|TRINITY_DN89459|TRINITY_DN89538|TRINITY_DN90116|TRINITY_DN91092|TRINITY_DN91684|TRINITY_DN91861|TRINITY_DN92398|TRINITY_DN92462|TRINITY_DN92683|TRINITY_DN94003|
regulation of inflammatory response to antigenic stimulus	GO:0002861	5	0.0976437	0.0297	0.611668	0.0302	0.609463	0.344	GO:0002862|negative regulation of inflammatory response to antigenic stimulus,	TRINITY_DN84514|TRINITY_DN89684|TRINITY_DN90198|TRINITY_DN90647|TRINITY_DN93795|
negative regulation of inflammatory response to antigenic stimulus	GO:0002862	5	0.0976437	0.0297	0.611668	0.0302	0.609463	0.344	GO:0002861|regulation of inflammatory response to antigenic stimulus,	TRINITY_DN84514|TRINITY_DN89684|TRINITY_DN90198|TRINITY_DN90647|TRINITY_DN93795|
ether lipid metabolic process	GO:0046485	6	0.105747	0.023	0.611709	0.0214	0.605228	0.15		TRINITY_DN88875|TRINITY_DN90911|TRINITY_DN92412|TRINITY_DN92505|TRINITY_DN93121|TRINITY_DN93392|
epithelial structure maintenance	GO:0010669	8	0.155279	0.0329	0.614541	0.0336	0.613353	0.63		TRINITY_DN88297|TRINITY_DN89271|TRINITY_DN89758|TRINITY_DN90688|TRINITY_DN91192|TRINITY_DN92592|TRINITY_DN92669|TRINITY_DN93812|
retinol metabolic process	GO:0042572	27	0.239739	0.0326	0.614655	0.0304	0.604388	0.679		TRINITY_DN84475|TRINITY_DN86243|TRINITY_DN86907|TRINITY_DN87312|TRINITY_DN88507|TRINITY_DN88516|TRINITY_DN88780|TRINITY_DN89453|TRINITY_DN89501|TRINITY_DN89603|TRINITY_DN89719|TRINITY_DN90167|TRINITY_DN90992|TRINITY_DN91161|TRINITY_DN91287|TRINITY_DN91328|TRINITY_DN91383|TRINITY_DN91713|TRINITY_DN92387|TRINITY_DN93227|TRINITY_DN93341|TRINITY_DN93351|TRINITY_DN93681|TRINITY_DN93686|TRINITY_DN93735…
negative regulation of lymphocyte mediated immunity	GO:0002707	5	0.0961326	0.0297	0.614821	0.0302	0.612541	0.642		TRINITY_DN76033|TRINITY_DN87280|TRINITY_DN88500|TRINITY_DN89446|TRINITY_DN91337|
peptidyl-serine phosphorylation	GO:0018105	36	0.250229	0.029573	0.615364	0.0293808	0.605093	0.889		TRINITY_DN67628|TRINITY_DN76562|TRINITY_DN78684|TRINITY_DN79671|TRINITY_DN80015|TRINITY_DN85828|TRINITY_DN85980|TRINITY_DN86200|TRINITY_DN86656|TRINITY_DN87413|TRINITY_DN87496|TRINITY_DN87602|TRINITY_DN87639|TRINITY_DN87761|TRINITY_DN88172|TRINITY_DN89371|TRINITY_DN89378|TRINITY_DN89645|TRINITY_DN89658|TRINITY_DN90226|TRINITY_DN90227|TRINITY_DN90606|TRINITY_DN91774|TRINITY_DN91980|TRINITY_DN92412…
myofibril assembly	GO:0030239	47	0.25444	0.0203856	0.615554	0.0203004	0.595085	0.857		TRINITY_DN74980|TRINITY_DN86702|TRINITY_DN86765|TRINITY_DN86990|TRINITY_DN87407|TRINITY_DN89410|TRINITY_DN89758|TRINITY_DN89985|TRINITY_DN90806|TRINITY_DN90871|TRINITY_DN90935|TRINITY_DN91243|TRINITY_DN91364|TRINITY_DN91390|TRINITY_DN91455|TRINITY_DN91720|TRINITY_DN91753|TRINITY_DN91974|TRINITY_DN91986|TRINITY_DN92117|TRINITY_DN92232|TRINITY_DN92247|TRINITY_DN92273|TRINITY_DN92592|TRINITY_DN92603…
negative regulation of lipid transport	GO:0032369	11	0.181057	0.0325	0.61566	0.0344	0.625115	0.808		TRINITY_DN86787|TRINITY_DN88186|TRINITY_DN88486|TRINITY_DN89021|TRINITY_DN89785|TRINITY_DN90105|TRINITY_DN91337|TRINITY_DN92592|TRINITY_DN92880|TRINITY_DN93178|TRINITY_DN93265|
negative regulation of axonogenesis	GO:0050771	12	0.173344	0.023	0.615787	0.0219	0.598302	0.772		TRINITY_DN85878|TRINITY_DN86517|TRINITY_DN89256|TRINITY_DN91184|TRINITY_DN91237|TRINITY_DN91455|TRINITY_DN91497|TRINITY_DN91564|TRINITY_DN92913|TRINITY_DN93454|TRINITY_DN93465|TRINITY_DN93952|
inositol lipid-mediated signaling	GO:0048017	30	0.244635	0.0293	0.616067	0.0306	0.596551	0.796		TRINITY_DN61623|TRINITY_DN81651|TRINITY_DN85133|TRINITY_DN86200|TRINITY_DN86656|TRINITY_DN87149|TRINITY_DN87894|TRINITY_DN88195|TRINITY_DN88839|TRINITY_DN89409|TRINITY_DN89460|TRINITY_DN89658|TRINITY_DN89908|TRINITY_DN90063|TRINITY_DN90506|TRINITY_DN90776|TRINITY_DN90889|TRINITY_DN91455|TRINITY_DN91497|TRINITY_DN91611|TRINITY_DN91801|TRINITY_DN92479|TRINITY_DN92556|TRINITY_DN92880|TRINITY_DN92914…
establishment of epithelial cell polarity	GO:0090162	12	0.169477	0.0201	0.616195	0.0188	0.576342	0.602		TRINITY_DN84959|TRINITY_DN86200|TRINITY_DN86965|TRINITY_DN87136|TRINITY_DN87280|TRINITY_DN87884|TRINITY_DN89378|TRINITY_DN89715|TRINITY_DN90332|TRINITY_DN92021|TRINITY_DN93116|TRINITY_DN93380|
positive regulation of nuclear division	GO:0051785	12	0.187289	0.0324	0.616675	0.0336	0.616153	0.728		TRINITY_DN80434|TRINITY_DN81808|TRINITY_DN86656|TRINITY_DN86773|TRINITY_DN89336|TRINITY_DN89658|TRINITY_DN90606|TRINITY_DN91497|TRINITY_DN92032|TRINITY_DN92479|TRINITY_DN93465|TRINITY_DN93743|
sensory perception of chemical stimulus	GO:0007606	57	0.271785	0.0322593	0.616921	0.0292129	0.611037	0.702		TRINITY_DN56368|TRINITY_DN57170|TRINITY_DN73933|TRINITY_DN74062|TRINITY_DN78647|TRINITY_DN82569|TRINITY_DN82849|TRINITY_DN83089|TRINITY_DN87544|TRINITY_DN88236|TRINITY_DN89106|TRINITY_DN89217|TRINITY_DN89473|TRINITY_DN89570|TRINITY_DN89619|TRINITY_DN89675|TRINITY_DN89714|TRINITY_DN89749|TRINITY_DN89758|TRINITY_DN89908|TRINITY_DN90043|TRINITY_DN90091|TRINITY_DN90407|TRINITY_DN90522|TRINITY_DN90754…
RNA export from nucleus	GO:0006405	51	0.264708	0.029506	0.617168	0.0278395	0.610948	0.791		TRINITY_DN59226|TRINITY_DN74994|TRINITY_DN80015|TRINITY_DN81717|TRINITY_DN81935|TRINITY_DN83095|TRINITY_DN83215|TRINITY_DN83307|TRINITY_DN84160|TRINITY_DN84743|TRINITY_DN85187|TRINITY_DN85407|TRINITY_DN85595|TRINITY_DN85864|TRINITY_DN86451|TRINITY_DN86667|TRINITY_DN86943|TRINITY_DN87140|TRINITY_DN87211|TRINITY_DN87309|TRINITY_DN88807|TRINITY_DN88926|TRINITY_DN88960|TRINITY_DN89522|TRINITY_DN89763…
uracil metabolic process	GO:0019860	7	0.140501	0.0355	0.617177	0.0334	0.618131	0.427		TRINITY_DN76354|TRINITY_DN86657|TRINITY_DN89551|TRINITY_DN89567|TRINITY_DN90506|TRINITY_DN93250|TRINITY_DN93667|
negative regulation of stress-activated MAPK cascade	GO:0032873	18	0.21393	0.0329	0.617413	0.0286	0.607712	0.806	GO:0070303|negative regulation of stress-activated protein kinase signaling cascade,	TRINITY_DN73200|TRINITY_DN79671|TRINITY_DN81954|TRINITY_DN82790|TRINITY_DN83165|TRINITY_DN84573|TRINITY_DN84959|TRINITY_DN86200|TRINITY_DN91159|TRINITY_DN91471|TRINITY_DN91541|TRINITY_DN92823|TRINITY_DN92880|TRINITY_DN92974|TRINITY_DN93092|TRINITY_DN93417|TRINITY_DN93574|TRINITY_DN93913|
negative regulation of stress-activated protein kinase signaling cascade	GO:0070303	18	0.21393	0.0329	0.617413	0.0286	0.607712	0.806	GO:0032873|negative regulation of stress-activated MAPK cascade,	TRINITY_DN73200|TRINITY_DN79671|TRINITY_DN81954|TRINITY_DN82790|TRINITY_DN83165|TRINITY_DN84573|TRINITY_DN84959|TRINITY_DN86200|TRINITY_DN91159|TRINITY_DN91471|TRINITY_DN91541|TRINITY_DN92823|TRINITY_DN92880|TRINITY_DN92974|TRINITY_DN93092|TRINITY_DN93417|TRINITY_DN93574|TRINITY_DN93913|
histone H3-K9 methylation	GO:0051567	19	0.223377	0.0354	0.618115	0.0357	0.628821	0.68		TRINITY_DN79466|TRINITY_DN85884|TRINITY_DN86713|TRINITY_DN87643|TRINITY_DN88464|TRINITY_DN89245|TRINITY_DN89278|TRINITY_DN89409|TRINITY_DN90068|TRINITY_DN90393|TRINITY_DN90769|TRINITY_DN91701|TRINITY_DN91752|TRINITY_DN91813|TRINITY_DN91816|TRINITY_DN92454|TRINITY_DN92659|TRINITY_DN92731|TRINITY_DN93551|
regulation of interleukin-1 beta production	GO:0032651	6	0.118985	0.0322	0.618733	0.0306	0.6024	0.659		TRINITY_DN76033|TRINITY_DN76764|TRINITY_DN88500|TRINITY_DN89446|TRINITY_DN91894|TRINITY_DN99974|
root epidermal cell differentiation	GO:0010053	30	0.244446	0.0293	0.619309	0.0306	0.599461	0.802	GO:0090627|plant epidermal cell differentiation,	TRINITY_DN59977|TRINITY_DN59987|TRINITY_DN81742|TRINITY_DN82994|TRINITY_DN86027|TRINITY_DN87643|TRINITY_DN87799|TRINITY_DN88243|TRINITY_DN88439|TRINITY_DN90024|TRINITY_DN90146|TRINITY_DN90937|TRINITY_DN90978|TRINITY_DN91083|TRINITY_DN91092|TRINITY_DN91326|TRINITY_DN91425|TRINITY_DN91752|TRINITY_DN91948|TRINITY_DN92162|TRINITY_DN92345|TRINITY_DN92738|TRINITY_DN93022|TRINITY_DN93035|TRINITY_DN93155…
plant epidermal cell differentiation	GO:0090627	30	0.244446	0.0293	0.619309	0.0306	0.599461	0.802	GO:0010053|root epidermal cell differentiation,	TRINITY_DN59977|TRINITY_DN59987|TRINITY_DN81742|TRINITY_DN82994|TRINITY_DN86027|TRINITY_DN87643|TRINITY_DN87799|TRINITY_DN88243|TRINITY_DN88439|TRINITY_DN90024|TRINITY_DN90146|TRINITY_DN90937|TRINITY_DN90978|TRINITY_DN91083|TRINITY_DN91092|TRINITY_DN91326|TRINITY_DN91425|TRINITY_DN91752|TRINITY_DN91948|TRINITY_DN92162|TRINITY_DN92345|TRINITY_DN92738|TRINITY_DN93022|TRINITY_DN93035|TRINITY_DN93155…
amide transport	GO:0042886	45	0.264908	0.0334774	0.619564	0.0334891	0.616936	0.852		TRINITY_DN76764|TRINITY_DN77498|TRINITY_DN80820|TRINITY_DN82545|TRINITY_DN82581|TRINITY_DN82943|TRINITY_DN84328|TRINITY_DN85045|TRINITY_DN86144|TRINITY_DN87801|TRINITY_DN88129|TRINITY_DN88226|TRINITY_DN88270|TRINITY_DN88606|TRINITY_DN89424|TRINITY_DN89548|TRINITY_DN89869|TRINITY_DN90288|TRINITY_DN90577|TRINITY_DN90909|TRINITY_DN91101|TRINITY_DN91306|TRINITY_DN91407|TRINITY_DN91594|TRINITY_DN91610…
peptidyl-threonine phosphorylation	GO:0018107	14	0.191338	0.023	0.619919	0.0247	0.60856	0.761		TRINITY_DN67628|TRINITY_DN79671|TRINITY_DN85828|TRINITY_DN87602|TRINITY_DN87761|TRINITY_DN89929|TRINITY_DN90227|TRINITY_DN91774|TRINITY_DN92071|TRINITY_DN92473|TRINITY_DN93304|TRINITY_DN93492|TRINITY_DN93958|TRINITY_DN98793|
defense response to Gram-positive bacterium	GO:0050830	16	0.21362	0.0354	0.620814	0.0407	0.638481	0.487		TRINITY_DN4439|TRINITY_DN72450|TRINITY_DN73091|TRINITY_DN80485|TRINITY_DN81122|TRINITY_DN82831|TRINITY_DN87345|TRINITY_DN90043|TRINITY_DN90547|TRINITY_DN90561|TRINITY_DN90995|TRINITY_DN92504|TRINITY_DN92526|TRINITY_DN92660|TRINITY_DN93001|TRINITY_DN93909|
pre-miRNA processing	GO:0031054	5	0.102115	0.0334	0.620993	0.0345	0.624108	0.535		TRINITY_DN83689|TRINITY_DN89648|TRINITY_DN91083|TRINITY_DN92738|TRINITY_DN93228|
steroid biosynthetic process	GO:0006694	64	0.270181	0.0227357	0.621134	0.0186	0.583575	0.876		TRINITY_DN4439|TRINITY_DN66571|TRINITY_DN67521|TRINITY_DN72400|TRINITY_DN72450|TRINITY_DN73091|TRINITY_DN73634|TRINITY_DN73870|TRINITY_DN82770|TRINITY_DN85045|TRINITY_DN85559|TRINITY_DN85876|TRINITY_DN86133|TRINITY_DN86243|TRINITY_DN86480|TRINITY_DN86907|TRINITY_DN87487|TRINITY_DN87761|TRINITY_DN87900|TRINITY_DN88323|TRINITY_DN88447|TRINITY_DN88695|TRINITY_DN89371|TRINITY_DN89501|TRINITY_DN89713|…
intracellular steroid hormone receptor signaling pathway	GO:0030518	29	0.248942	0.0359	0.621441	0.0377	0.636148	0.696		TRINITY_DN76539|TRINITY_DN77186|TRINITY_DN80678|TRINITY_DN85828|TRINITY_DN86692|TRINITY_DN86724|TRINITY_DN86942|TRINITY_DN87026|TRINITY_DN87595|TRINITY_DN87981|TRINITY_DN88268|TRINITY_DN89114|TRINITY_DN89540|TRINITY_DN89683|TRINITY_DN89763|TRINITY_DN89786|TRINITY_DN90393|TRINITY_DN90779|TRINITY_DN90813|TRINITY_DN91370|TRINITY_DN91455|TRINITY_DN91966|TRINITY_DN92550|TRINITY_DN92717|TRINITY_DN92797…
negative regulation of RNA splicing	GO:0033119	8	0.156534	0.0342	0.621481	0.0355	0.630832	0.367		TRINITY_DN73472|TRINITY_DN85328|TRINITY_DN91192|TRINITY_DN91375|TRINITY_DN91801|TRINITY_DN92880|TRINITY_DN93344|TRINITY_DN93366|
adaxial/abaxial pattern specification	GO:0009955	6	0.119151	0.0322	0.621708	0.0306	0.605367	0.479		TRINITY_DN72400|TRINITY_DN90915|TRINITY_DN91083|TRINITY_DN92738|TRINITY_DN93022|TRINITY_DN93228|
response to vitamin D	GO:0033280	16	0.213739	0.0354	0.623537	0.0407	0.640985	0.664		TRINITY_DN84959|TRINITY_DN86136|TRINITY_DN87407|TRINITY_DN89758|TRINITY_DN89977|TRINITY_DN90050|TRINITY_DN91153|TRINITY_DN91667|TRINITY_DN91902|TRINITY_DN92271|TRINITY_DN92669|TRINITY_DN92708|TRINITY_DN93249|TRINITY_DN93812|TRINITY_DN93830|TRINITY_DN94096|
heparan sulfate proteoglycan biosynthetic process, polysaccharide chain biosynthetic process	GO:0015014	6	0.12244	0.0348	0.623914	0.0327	0.61366	0.385	GO:0030202|heparin metabolic process,	TRINITY_DN85459|TRINITY_DN88429|TRINITY_DN91729|TRINITY_DN91853|TRINITY_DN92183|TRINITY_DN93121|
heparin metabolic process	GO:0030202	6	0.12244	0.0348	0.623914	0.0327	0.61366	0.385	GO:0015014|heparan sulfate proteoglycan biosynthetic process, polysaccharide chain biosynthetic process,	TRINITY_DN85459|TRINITY_DN88429|TRINITY_DN91729|TRINITY_DN91853|TRINITY_DN92183|TRINITY_DN93121|
membrane protein ectodomain proteolysis	GO:0006509	14	0.190173	0.023	0.624108	0.0247	0.612316	0.634		TRINITY_DN26374|TRINITY_DN84282|TRINITY_DN87602|TRINITY_DN89410|TRINITY_DN91432|TRINITY_DN91801|TRINITY_DN92546|TRINITY_DN92913|TRINITY_DN92938|TRINITY_DN93052|TRINITY_DN93509|TRINITY_DN93589|TRINITY_DN93997|TRINITY_DN94076|
regulation of interleukin-1 production	GO:0032652	8	0.156426	0.0342	0.624305	0.0355	0.633636	0.668		TRINITY_DN74732|TRINITY_DN76033|TRINITY_DN76764|TRINITY_DN78314|TRINITY_DN88500|TRINITY_DN89446|TRINITY_DN91894|TRINITY_DN99974|
response to light intensity	GO:0009642	40	0.261892	0.034978	0.624318	0.0377253	0.63391	0.575		TRINITY_DN59987|TRINITY_DN73933|TRINITY_DN82527|TRINITY_DN82994|TRINITY_DN84475|TRINITY_DN84967|TRINITY_DN85554|TRINITY_DN86123|TRINITY_DN86228|TRINITY_DN87245|TRINITY_DN87312|TRINITY_DN88439|TRINITY_DN88693|TRINITY_DN88916|TRINITY_DN89279|TRINITY_DN89347|TRINITY_DN89379|TRINITY_DN89453|TRINITY_DN89603|TRINITY_DN89656|TRINITY_DN89909|TRINITY_DN90167|TRINITY_DN90978|TRINITY_DN91161|TRINITY_DN91311…
regulation of cytosolic calcium ion concentration	GO:0051480	43	0.26203	0.0351875	0.625279	0.0379453	0.632316	0.894		TRINITY_DN73933|TRINITY_DN74732|TRINITY_DN76764|TRINITY_DN7772|TRINITY_DN78314|TRINITY_DN84209|TRINITY_DN86025|TRINITY_DN86213|TRINITY_DN86621|TRINITY_DN86623|TRINITY_DN86773|TRINITY_DN86787|TRINITY_DN86856|TRINITY_DN87407|TRINITY_DN87602|TRINITY_DN88300|TRINITY_DN88720|TRINITY_DN89378|TRINITY_DN89424|TRINITY_DN89570|TRINITY_DN89908|TRINITY_DN90446|TRINITY_DN90524|TRINITY_DN91041|TRINITY_DN91047|…
polyadenylation-dependent RNA catabolic process	GO:0043633	7	0.143623	0.0366	0.625471	0.0346	0.620329	0.598		TRINITY_DN83177|TRINITY_DN83488|TRINITY_DN85175|TRINITY_DN89670|TRINITY_DN89760|TRINITY_DN91806|TRINITY_DN92758|
antigen processing and presentation of exogenous peptide antigen via MHC class I, TAP-dependent	GO:0002479	42	0.261742	0.0347517	0.625842	0.0374876	0.640639	0.826		TRINITY_DN33266|TRINITY_DN4439|TRINITY_DN72450|TRINITY_DN73091|TRINITY_DN75656|TRINITY_DN80678|TRINITY_DN84286|TRINITY_DN84514|TRINITY_DN86406|TRINITY_DN86544|TRINITY_DN86698|TRINITY_DN87245|TRINITY_DN87320|TRINITY_DN87509|TRINITY_DN87814|TRINITY_DN88144|TRINITY_DN89065|TRINITY_DN89122|TRINITY_DN89167|TRINITY_DN89465|TRINITY_DN89712|TRINITY_DN90043|TRINITY_DN90089|TRINITY_DN90601|TRINITY_DN90647|…
phosphatidylinositol phosphorylation	GO:0046854	22	0.226613	0.0346	0.625917	0.0372	0.643945	0.607		TRINITY_DN62173|TRINITY_DN79114|TRINITY_DN81932|TRINITY_DN82995|TRINITY_DN87894|TRINITY_DN88264|TRINITY_DN90086|TRINITY_DN90326|TRINITY_DN90480|TRINITY_DN90529|TRINITY_DN91611|TRINITY_DN91633|TRINITY_DN91801|TRINITY_DN92363|TRINITY_DN92768|TRINITY_DN92884|TRINITY_DN93341|TRINITY_DN93570|TRINITY_DN93575|TRINITY_DN93576|TRINITY_DN93661|TRINITY_DN94736|
sulfate assimilation	GO:0000103	16	0.213073	0.0354	0.626284	0.0407	0.643509	0.261		TRINITY_DN84839|TRINITY_DN88060|TRINITY_DN89689|TRINITY_DN90213|TRINITY_DN90401|TRINITY_DN90460|TRINITY_DN90779|TRINITY_DN90814|TRINITY_DN91182|TRINITY_DN91425|TRINITY_DN91738|TRINITY_DN92039|TRINITY_DN92105|TRINITY_DN92875|TRINITY_DN92942|TRINITY_DN97571|
positive regulation of organelle organization	GO:0010638	92	0.288069	0.0340186	0.626691	0.0329962	0.616339	0.908		TRINITY_DN78284|TRINITY_DN78525|TRINITY_DN78571|TRINITY_DN78684|TRINITY_DN79106|TRINITY_DN79466|TRINITY_DN79671|TRINITY_DN80434|TRINITY_DN80802|TRINITY_DN81032|TRINITY_DN81122|TRINITY_DN81808|TRINITY_DN82994|TRINITY_DN83939|TRINITY_DN85554|TRINITY_DN85828|TRINITY_DN85878|TRINITY_DN85884|TRINITY_DN86140|TRINITY_DN86213|TRINITY_DN86228|TRINITY_DN86503|TRINITY_DN86517|TRINITY_DN86613|TRINITY_DN86656…
alpha-glucoside transport	GO:0000017	10	0.174614	0.0342	0.627156	0.038	0.630612	0.541	GO:0015151|alpha-glucoside transmembrane transporter activity, GO:0015771|trehalose transport, GO:0015574|trehalose transmembrane transporter activity,	TRINITY_DN60826|TRINITY_DN79913|TRINITY_DN79980|TRINITY_DN86494|TRINITY_DN91507|TRINITY_DN91618|TRINITY_DN92246|TRINITY_DN92248|TRINITY_DN93722|TRINITY_DN93731|
trehalose transport	GO:0015771	10	0.174614	0.0342	0.627156	0.038	0.630612	0.541	GO:0000017|alpha-glucoside transport, GO:0015151|alpha-glucoside transmembrane transporter activity, GO:0015574|trehalose transmembrane transporter activity,	TRINITY_DN60826|TRINITY_DN79913|TRINITY_DN79980|TRINITY_DN86494|TRINITY_DN91507|TRINITY_DN91618|TRINITY_DN92246|TRINITY_DN92248|TRINITY_DN93722|TRINITY_DN93731|
water-soluble vitamin metabolic process	GO:0006767	65	0.27902	0.0368854	0.627678	0.031	0.60143	0.845		TRINITY_DN13773|TRINITY_DN67521|TRINITY_DN72636|TRINITY_DN79865|TRINITY_DN84771|TRINITY_DN86243|TRINITY_DN87333|TRINITY_DN87621|TRINITY_DN87801|TRINITY_DN87987|TRINITY_DN88226|TRINITY_DN88247|TRINITY_DN88276|TRINITY_DN88333|TRINITY_DN89272|TRINITY_DN89420|TRINITY_DN89501|TRINITY_DN89536|TRINITY_DN89749|TRINITY_DN89831|TRINITY_DN90319|TRINITY_DN90593|TRINITY_DN90909|TRINITY_DN90914|TRINITY_DN90937…
exonucleolytic trimming involved in rRNA processing	GO:0000459	7	0.142489	0.0366	0.628144	0.0346	0.62311	0.599	GO:0000467|exonucleolytic trimming to generate mature 3'-end of 5.8S rRNA from tricistronic rRNA transcript (SSU-rRNA, 5.8S rRNA, LSU-rRNA), GO:0090503|RNA phosphodiester bond hydrolysis, exonucleolytic,	TRINITY_DN83177|TRINITY_DN83488|TRINITY_DN85175|TRINITY_DN87108|TRINITY_DN87186|TRINITY_DN91806|TRINITY_DN92758|
exonucleolytic trimming to generate mature 3'-end of 5.8S rRNA from tricistronic rRNA transcript (SSU-rRNA, 5.8S rRNA, LSU-rRNA)	GO:0000467	7	0.142489	0.0366	0.628144	0.0346	0.62311	0.599	GO:0090503|RNA phosphodiester bond hydrolysis, exonucleolytic, GO:0000459|exonucleolytic trimming involved in rRNA processing,	TRINITY_DN83177|TRINITY_DN83488|TRINITY_DN85175|TRINITY_DN87108|TRINITY_DN87186|TRINITY_DN91806|TRINITY_DN92758|
RNA phosphodiester bond hydrolysis, exonucleolytic	GO:0090503	7	0.142489	0.0366	0.628144	0.0346	0.62311	0.599	GO:0000467|exonucleolytic trimming to generate mature 3'-end of 5.8S rRNA from tricistronic rRNA transcript (SSU-rRNA, 5.8S rRNA, LSU-rRNA), GO:0000459|exonucleolytic trimming involved in rRNA processing,	TRINITY_DN83177|TRINITY_DN83488|TRINITY_DN85175|TRINITY_DN87108|TRINITY_DN87186|TRINITY_DN91806|TRINITY_DN92758|
nucleobase metabolic process	GO:0009112	46	0.267455	0.0375424	0.62821	0.0375929	0.637017	0.805		TRINITY_DN69717|TRINITY_DN76354|TRINITY_DN76934|TRINITY_DN79865|TRINITY_DN79875|TRINITY_DN80419|TRINITY_DN83201|TRINITY_DN85061|TRINITY_DN85330|TRINITY_DN86462|TRINITY_DN86657|TRINITY_DN86709|TRINITY_DN86776|TRINITY_DN87443|TRINITY_DN87510|TRINITY_DN87621|TRINITY_DN89095|TRINITY_DN89551|TRINITY_DN89567|TRINITY_DN89684|TRINITY_DN89720|TRINITY_DN89864|TRINITY_DN90195|TRINITY_DN90198|TRINITY_DN90506…
cardiac muscle cell differentiation	GO:0055007	32	0.25577	0.0365	0.629116	0.0430495	0.645101	0.841		TRINITY_DN68608|TRINITY_DN80678|TRINITY_DN84767|TRINITY_DN85821|TRINITY_DN86136|TRINITY_DN86200|TRINITY_DN86702|TRINITY_DN87407|TRINITY_DN87761|TRINITY_DN88999|TRINITY_DN89410|TRINITY_DN89758|TRINITY_DN89786|TRINITY_DN89985|TRINITY_DN90935|TRINITY_DN90997|TRINITY_DN91243|TRINITY_DN91746|TRINITY_DN92071|TRINITY_DN92271|TRINITY_DN92405|TRINITY_DN92473|TRINITY_DN92603|TRINITY_DN92669|TRINITY_DN92846…
negative regulation of fatty acid transport	GO:2000192	5	0.10646	0.0373	0.629398	0.0363	0.63383	0.624		TRINITY_DN86787|TRINITY_DN88186|TRINITY_DN89021|TRINITY_DN92880|TRINITY_DN93178|
cellular response to light stimulus	GO:0071482	45	0.267431	0.0375015	0.630151	0.0375516	0.639013	0.811		TRINITY_DN63441|TRINITY_DN73933|TRINITY_DN76562|TRINITY_DN77163|TRINITY_DN79671|TRINITY_DN80015|TRINITY_DN82569|TRINITY_DN84475|TRINITY_DN86228|TRINITY_DN86656|TRINITY_DN87312|TRINITY_DN87907|TRINITY_DN88663|TRINITY_DN89060|TRINITY_DN89296|TRINITY_DN89453|TRINITY_DN89603|TRINITY_DN89658|TRINITY_DN89817|TRINITY_DN89898|TRINITY_DN90167|TRINITY_DN90532|TRINITY_DN90871|TRINITY_DN91161|TRINITY_DN91328…
phosphatidylinositol-mediated signaling	GO:0048015	28	0.244927	0.0399	0.63086	0.037	0.643255	0.786		TRINITY_DN61623|TRINITY_DN81651|TRINITY_DN85133|TRINITY_DN86200|TRINITY_DN86656|TRINITY_DN87149|TRINITY_DN87894|TRINITY_DN88195|TRINITY_DN88839|TRINITY_DN89409|TRINITY_DN89460|TRINITY_DN89658|TRINITY_DN89908|TRINITY_DN90063|TRINITY_DN90506|TRINITY_DN90776|TRINITY_DN90889|TRINITY_DN91455|TRINITY_DN91497|TRINITY_DN91611|TRINITY_DN91801|TRINITY_DN92479|TRINITY_DN92556|TRINITY_DN92880|TRINITY_DN93211…
regulation of G2/M transition of mitotic cell cycle	GO:0010389	62	0.279989	0.0388015	0.630878	0.0357	0.631591	0.872	GO:1902749|regulation of cell cycle G2/M phase transition,	TRINITY_DN16154|TRINITY_DN63441|TRINITY_DN65010|TRINITY_DN73200|TRINITY_DN76976|TRINITY_DN77163|TRINITY_DN77672|TRINITY_DN78770|TRINITY_DN81469|TRINITY_DN81954|TRINITY_DN82967|TRINITY_DN83419|TRINITY_DN84830|TRINITY_DN85839|TRINITY_DN85884|TRINITY_DN86238|TRINITY_DN86503|TRINITY_DN86553|TRINITY_DN86942|TRINITY_DN87384|TRINITY_DN87522|TRINITY_DN87602|TRINITY_DN87643|TRINITY_DN87907|TRINITY_DN88097…
regulation of cell cycle G2/M phase transition	GO:1902749	62	0.279989	0.0388015	0.630878	0.0357	0.631591	0.872	GO:0010389|regulation of G2/M transition of mitotic cell cycle,	TRINITY_DN16154|TRINITY_DN63441|TRINITY_DN65010|TRINITY_DN73200|TRINITY_DN76976|TRINITY_DN77163|TRINITY_DN77672|TRINITY_DN78770|TRINITY_DN81469|TRINITY_DN81954|TRINITY_DN82967|TRINITY_DN83419|TRINITY_DN84830|TRINITY_DN85839|TRINITY_DN85884|TRINITY_DN86238|TRINITY_DN86503|TRINITY_DN86553|TRINITY_DN86942|TRINITY_DN87384|TRINITY_DN87522|TRINITY_DN87602|TRINITY_DN87643|TRINITY_DN87907|TRINITY_DN88097…
myelination in peripheral nervous system	GO:0022011	7	0.146262	0.0396	0.631086	0.0381	0.627089	0.671	GO:0032292|peripheral nervous system axon ensheathment,	TRINITY_DN87234|TRINITY_DN90992|TRINITY_DN91428|TRINITY_DN91801|TRINITY_DN92761|TRINITY_DN92880|TRINITY_DN93735|
peripheral nervous system axon ensheathment	GO:0032292	7	0.146262	0.0396	0.631086	0.0381	0.627089	0.671	GO:0022011|myelination in peripheral nervous system,	TRINITY_DN87234|TRINITY_DN90992|TRINITY_DN91428|TRINITY_DN91801|TRINITY_DN92761|TRINITY_DN92880|TRINITY_DN93735|
negative regulation of ligase activity	GO:0051352	41	0.264249	0.0386975	0.631745	0.0416258	0.640495	0.816	GO:0051444|negative regulation of ubiquitin-protein transferase activity,	TRINITY_DN33266|TRINITY_DN75656|TRINITY_DN79828|TRINITY_DN81994|TRINITY_DN84286|TRINITY_DN84514|TRINITY_DN86406|TRINITY_DN86698|TRINITY_DN87245|TRINITY_DN87320|TRINITY_DN87814|TRINITY_DN88144|TRINITY_DN88261|TRINITY_DN88659|TRINITY_DN89065|TRINITY_DN89122|TRINITY_DN89167|TRINITY_DN89209|TRINITY_DN89336|TRINITY_DN89465|TRINITY_DN89712|TRINITY_DN90089|TRINITY_DN90647|TRINITY_DN90679|TRINITY_DN90759…
negative regulation of ubiquitin-protein transferase activity	GO:0051444	41	0.264249	0.0386975	0.631745	0.0416258	0.640495	0.816	GO:0051352|negative regulation of ligase activity,	TRINITY_DN33266|TRINITY_DN75656|TRINITY_DN79828|TRINITY_DN81994|TRINITY_DN84286|TRINITY_DN84514|TRINITY_DN86406|TRINITY_DN86698|TRINITY_DN87245|TRINITY_DN87320|TRINITY_DN87814|TRINITY_DN88144|TRINITY_DN88261|TRINITY_DN88659|TRINITY_DN89065|TRINITY_DN89122|TRINITY_DN89167|TRINITY_DN89209|TRINITY_DN89336|TRINITY_DN89465|TRINITY_DN89712|TRINITY_DN90089|TRINITY_DN90647|TRINITY_DN90679|TRINITY_DN90759…
maturation of 5.8S rRNA from tricistronic rRNA transcript (SSU-rRNA, 5.8S rRNA, LSU-rRNA)	GO:0000466	25	0.235927	0.0398	0.631766	0.0374	0.641873	0.538		TRINITY_DN81717|TRINITY_DN82666|TRINITY_DN82714|TRINITY_DN83177|TRINITY_DN83488|TRINITY_DN85175|TRINITY_DN85555|TRINITY_DN85669|TRINITY_DN85905|TRINITY_DN86916|TRINITY_DN87108|TRINITY_DN87182|TRINITY_DN87186|TRINITY_DN87227|TRINITY_DN87378|TRINITY_DN87648|TRINITY_DN90116|TRINITY_DN90728|TRINITY_DN91092|TRINITY_DN91806|TRINITY_DN92462|TRINITY_DN92758|TRINITY_DN93414|TRINITY_DN93519|TRINITY_DN94003|
heparan sulfate proteoglycan biosynthetic process, enzymatic modification	GO:0015015	5	0.107297	0.0373	0.632054	0.0363	0.636597	0.315	GO:0060676|ureteric bud formation, GO:0004394|heparan sulfate 2-O-sulfotransferase activity, GO:0072172|mesonephric tubule formation,	TRINITY_DN85459|TRINITY_DN88429|TRINITY_DN91729|TRINITY_DN92183|TRINITY_DN93121|
ureteric bud formation	GO:0060676	5	0.107297	0.0373	0.632054	0.0363	0.636597	0.315	GO:0015015|heparan sulfate proteoglycan biosynthetic process, enzymatic modification, GO:0004394|heparan sulfate 2-O-sulfotransferase activity, GO:0072172|mesonephric tubule formation,	TRINITY_DN85459|TRINITY_DN88429|TRINITY_DN91729|TRINITY_DN92183|TRINITY_DN93121|
mesonephric tubule formation	GO:0072172	5	0.107297	0.0373	0.632054	0.0363	0.636597	0.315	GO:0060676|ureteric bud formation, GO:0015015|heparan sulfate proteoglycan biosynthetic process, enzymatic modification, GO:0004394|heparan sulfate 2-O-sulfotransferase activity,	TRINITY_DN85459|TRINITY_DN88429|TRINITY_DN91729|TRINITY_DN92183|TRINITY_DN93121|
vitamin metabolic process	GO:0006766	90	0.290527	0.0395382	0.632611	0.0383537	0.628688	0.963		TRINITY_DN13773|TRINITY_DN67521|TRINITY_DN72636|TRINITY_DN73120|TRINITY_DN78647|TRINITY_DN79865|TRINITY_DN84771|TRINITY_DN86136|TRINITY_DN86243|TRINITY_DN86907|TRINITY_DN87333|TRINITY_DN87621|TRINITY_DN87801|TRINITY_DN87987|TRINITY_DN88125|TRINITY_DN88226|TRINITY_DN88247|TRINITY_DN88276|TRINITY_DN88333|TRINITY_DN89158|TRINITY_DN89272|TRINITY_DN89420|TRINITY_DN89501|TRINITY_DN89536|TRINITY_DN89749…
hexitol metabolic process	GO:0006059	9	0.16854	0.0386	0.632725	0.0395	0.637076	0.634		TRINITY_DN86243|TRINITY_DN89501|TRINITY_DN89610|TRINITY_DN90651|TRINITY_DN91287|TRINITY_DN92700|TRINITY_DN93378|TRINITY_DN93417|TRINITY_DN93916|
maintenance of protein location in cell	GO:0032507	45	0.267716	0.0379806	0.632905	0.0380354	0.628602	0.837		TRINITY_DN76539|TRINITY_DN79043|TRINITY_DN84830|TRINITY_DN85765|TRINITY_DN85878|TRINITY_DN86402|TRINITY_DN86406|TRINITY_DN86544|TRINITY_DN86656|TRINITY_DN86943|TRINITY_DN87334|TRINITY_DN87509|TRINITY_DN87980|TRINITY_DN88097|TRINITY_DN88693|TRINITY_DN89010|TRINITY_DN89116|TRINITY_DN89658|TRINITY_DN89683|TRINITY_DN90024|TRINITY_DN90053|TRINITY_DN90318|TRINITY_DN90320|TRINITY_DN91136|TRINITY_DN91280…
sarcomere organization	GO:0045214	35	0.258319	0.0424	0.633005	0.0472716	0.647928	0.809		TRINITY_DN74980|TRINITY_DN86702|TRINITY_DN86765|TRINITY_DN86990|TRINITY_DN87407|TRINITY_DN89758|TRINITY_DN89985|TRINITY_DN91243|TRINITY_DN91364|TRINITY_DN91753|TRINITY_DN91974|TRINITY_DN92232|TRINITY_DN92247|TRINITY_DN92273|TRINITY_DN92603|TRINITY_DN92669|TRINITY_DN92842|TRINITY_DN92913|TRINITY_DN93066|TRINITY_DN93248|TRINITY_DN93275|TRINITY_DN93340|TRINITY_DN93402|TRINITY_DN93446|TRINITY_DN93508…
phosphatidic acid biosynthetic process	GO:0006654	18	0.220262	0.0402	0.633111	0.0333	0.619133	0.541		TRINITY_DN84955|TRINITY_DN85171|TRINITY_DN86622|TRINITY_DN86885|TRINITY_DN87345|TRINITY_DN87805|TRINITY_DN88764|TRINITY_DN90355|TRINITY_DN90837|TRINITY_DN90911|TRINITY_DN91071|TRINITY_DN91842|TRINITY_DN92062|TRINITY_DN92404|TRINITY_DN92506|TRINITY_DN93246|TRINITY_DN93326|TRINITY_DN93999|
rRNA 3'-end processing	GO:0031125	8	0.162924	0.0385	0.633672	0.0398	0.6368	0.587		TRINITY_DN81717|TRINITY_DN83177|TRINITY_DN83488|TRINITY_DN85175|TRINITY_DN87108|TRINITY_DN87186|TRINITY_DN91806|TRINITY_DN92758|
ATP-dependent chromatin remodeling	GO:0043044	10	0.18286	0.0415	0.633703	0.0458	0.645378	0.612	GO:0043486|histone exchange,	TRINITY_DN76976|TRINITY_DN78284|TRINITY_DN81819|TRINITY_DN87595|TRINITY_DN88683|TRINITY_DN90323|TRINITY_DN91650|TRINITY_DN91813|TRINITY_DN92731|TRINITY_DN93866|
histone exchange	GO:0043486	10	0.18286	0.0415	0.633703	0.0458	0.645378	0.612	GO:0043044|ATP-dependent chromatin remodeling,	TRINITY_DN76976|TRINITY_DN78284|TRINITY_DN81819|TRINITY_DN87595|TRINITY_DN88683|TRINITY_DN90323|TRINITY_DN91650|TRINITY_DN91813|TRINITY_DN92731|TRINITY_DN93866|
negative regulation of binding	GO:0051100	22	0.231459	0.0393	0.633851	0.0433	0.641671	0.773		TRINITY_DN76033|TRINITY_DN79671|TRINITY_DN83337|TRINITY_DN83394|TRINITY_DN86200|TRINITY_DN86787|TRINITY_DN87413|TRINITY_DN87442|TRINITY_DN87602|TRINITY_DN87610|TRINITY_DN88500|TRINITY_DN88672|TRINITY_DN89446|TRINITY_DN89489|TRINITY_DN90372|TRINITY_DN91451|TRINITY_DN92193|TRINITY_DN92395|TRINITY_DN92665|TRINITY_DN93032|TRINITY_DN93351|TRINITY_DN93543|
negative regulation of cell cycle G1/S phase transition	GO:1902807	39	0.257342	0.0394644	0.633956	0.0391714	0.634325	0.81	GO:2000134|negative regulation of G1/S transition of mitotic cell cycle,	TRINITY_DN33266|TRINITY_DN75656|TRINITY_DN84286|TRINITY_DN84514|TRINITY_DN86406|TRINITY_DN86698|TRINITY_DN87245|TRINITY_DN87320|TRINITY_DN87814|TRINITY_DN88144|TRINITY_DN89065|TRINITY_DN89122|TRINITY_DN89167|TRINITY_DN89465|TRINITY_DN89712|TRINITY_DN89786|TRINITY_DN90089|TRINITY_DN90647|TRINITY_DN90679|TRINITY_DN90752|TRINITY_DN90759|TRINITY_DN90978|TRINITY_DN91262|TRINITY_DN91355|TRINITY_DN91439…
negative regulation of G1/S transition of mitotic cell cycle	GO:2000134	39	0.257342	0.0394644	0.633956	0.0391714	0.634325	0.81	GO:1902807|negative regulation of cell cycle G1/S phase transition,	TRINITY_DN33266|TRINITY_DN75656|TRINITY_DN84286|TRINITY_DN84514|TRINITY_DN86406|TRINITY_DN86698|TRINITY_DN87245|TRINITY_DN87320|TRINITY_DN87814|TRINITY_DN88144|TRINITY_DN89065|TRINITY_DN89122|TRINITY_DN89167|TRINITY_DN89465|TRINITY_DN89712|TRINITY_DN89786|TRINITY_DN90089|TRINITY_DN90647|TRINITY_DN90679|TRINITY_DN90752|TRINITY_DN90759|TRINITY_DN90978|TRINITY_DN91262|TRINITY_DN91355|TRINITY_DN91439…
hyperosmotic salinity response	GO:0042538	6	0.130672	0.0409	0.634187	0.0374	0.644628	0.489		TRINITY_DN87437|TRINITY_DN90692|TRINITY_DN91598|TRINITY_DN92909|TRINITY_DN93685|TRINITY_DN93766|
regulation of DNA binding	GO:0051101	17	0.221164	0.0422	0.634739	0.0425	0.641654	0.727		TRINITY_DN71200|TRINITY_DN80015|TRINITY_DN83394|TRINITY_DN85133|TRINITY_DN86123|TRINITY_DN86221|TRINITY_DN87043|TRINITY_DN87413|TRINITY_DN87610|TRINITY_DN88683|TRINITY_DN88904|TRINITY_DN89489|TRINITY_DN91451|TRINITY_DN91768|TRINITY_DN92562|TRINITY_DN93742|TRINITY_DN93856|
meiotic prophase I	GO:0007128	7	0.149724	0.0408	0.635088	0.0396	0.636134	0.182		TRINITY_DN77485|TRINITY_DN77672|TRINITY_DN85217|TRINITY_DN87384|TRINITY_DN90769|TRINITY_DN93153|TRINITY_DN93868|
glycosaminoglycan biosynthetic process	GO:0006024	33	0.258252	0.0424	0.635367	0.0471563	0.648561	0.629		TRINITY_DN75359|TRINITY_DN81671|TRINITY_DN82751|TRINITY_DN85459|TRINITY_DN88429|TRINITY_DN89097|TRINITY_DN90210|TRINITY_DN90498|TRINITY_DN90757|TRINITY_DN90987|TRINITY_DN91143|TRINITY_DN91166|TRINITY_DN91241|TRINITY_DN91696|TRINITY_DN91729|TRINITY_DN91853|TRINITY_DN91892|TRINITY_DN91899|TRINITY_DN92009|TRINITY_DN92029|TRINITY_DN92032|TRINITY_DN92183|TRINITY_DN92463|TRINITY_DN92625|TRINITY_DN92782…
positive regulation of cell cycle arrest	GO:0071158	36	0.2581	0.0406615	0.635396	0.040356	0.640592	0.789		TRINITY_DN33266|TRINITY_DN75656|TRINITY_DN84286|TRINITY_DN84514|TRINITY_DN86406|TRINITY_DN86698|TRINITY_DN87245|TRINITY_DN87320|TRINITY_DN87639|TRINITY_DN87814|TRINITY_DN88144|TRINITY_DN89065|TRINITY_DN89122|TRINITY_DN89167|TRINITY_DN89465|TRINITY_DN89712|TRINITY_DN90089|TRINITY_DN90226|TRINITY_DN90647|TRINITY_DN90679|TRINITY_DN90759|TRINITY_DN90978|TRINITY_DN91262|TRINITY_DN91355|TRINITY_DN91802…
nucleotide-excision repair, DNA gap filling	GO:0006297	10	0.182564	0.0415	0.636122	0.0458	0.647651	0.539		TRINITY_DN81651|TRINITY_DN85466|TRINITY_DN88464|TRINITY_DN88586|TRINITY_DN88801|TRINITY_DN89278|TRINITY_DN89409|TRINITY_DN89923|TRINITY_DN90068|TRINITY_DN90578|
regulation of mitotic sister chromatid segregation	GO:0033047	44	0.265819	0.0413499	0.63625	0.0444013	0.648421	0.832		TRINITY_DN73200|TRINITY_DN79828|TRINITY_DN81925|TRINITY_DN83479|TRINITY_DN84160|TRINITY_DN84785|TRINITY_DN85839|TRINITY_DN85884|TRINITY_DN86503|TRINITY_DN86656|TRINITY_DN86710|TRINITY_DN86998|TRINITY_DN87284|TRINITY_DN87413|TRINITY_DN87985|TRINITY_DN88097|TRINITY_DN88261|TRINITY_DN88659|TRINITY_DN88960|TRINITY_DN89209|TRINITY_DN89336|TRINITY_DN89397|TRINITY_DN89658|TRINITY_DN89715|TRINITY_DN90360…
pancreas morphogenesis	GO:0061113	5	0.108125	0.0385	0.63628	0.0378	0.63252	0.387		TRINITY_DN77061|TRINITY_DN84959|TRINITY_DN90992|TRINITY_DN93611|TRINITY_DN93735|
positive regulation of cytosolic calcium ion concentration	GO:0007204	36	0.25804	0.0405652	0.636366	0.0402607	0.641614	0.882		TRINITY_DN73933|TRINITY_DN74732|TRINITY_DN76764|TRINITY_DN7772|TRINITY_DN78314|TRINITY_DN84209|TRINITY_DN86213|TRINITY_DN86621|TRINITY_DN86623|TRINITY_DN86773|TRINITY_DN86787|TRINITY_DN87407|TRINITY_DN87602|TRINITY_DN88300|TRINITY_DN88720|TRINITY_DN89378|TRINITY_DN89424|TRINITY_DN89570|TRINITY_DN89908|TRINITY_DN90446|TRINITY_DN90524|TRINITY_DN91047|TRINITY_DN91192|TRINITY_DN91464|TRINITY_DN91801|…
cellular pigmentation	GO:0033059	20	0.230279	0.0393	0.636406	0.0433	0.644047	0.722		TRINITY_DN78823|TRINITY_DN79114|TRINITY_DN81742|TRINITY_DN88083|TRINITY_DN88160|TRINITY_DN88476|TRINITY_DN89408|TRINITY_DN89827|TRINITY_DN89914|TRINITY_DN90314|TRINITY_DN90522|TRINITY_DN90558|TRINITY_DN91254|TRINITY_DN92180|TRINITY_DN92556|TRINITY_DN93275|TRINITY_DN93355|TRINITY_DN93616|TRINITY_DN94042|TRINITY_DN98345|
negative regulation of neuron differentiation	GO:0045665	40	0.264048	0.0383691	0.636737	0.0412818	0.640108	0.889		TRINITY_DN34386|TRINITY_DN80678|TRINITY_DN81895|TRINITY_DN81954|TRINITY_DN84613|TRINITY_DN85878|TRINITY_DN86200|TRINITY_DN86517|TRINITY_DN89256|TRINITY_DN89441|TRINITY_DN89634|TRINITY_DN89683|TRINITY_DN89758|TRINITY_DN90050|TRINITY_DN90280|TRINITY_DN90407|TRINITY_DN90808|TRINITY_DN91184|TRINITY_DN91237|TRINITY_DN91455|TRINITY_DN91497|TRINITY_DN91564|TRINITY_DN91966|TRINITY_DN92290|TRINITY_DN92432…
root hair elongation	GO:0048767	17	0.220994	0.0422	0.637125	0.0425	0.644075	0.668	GO:0080147|root hair cell development,	TRINITY_DN59987|TRINITY_DN81742|TRINITY_DN82994|TRINITY_DN88243|TRINITY_DN88439|TRINITY_DN90024|TRINITY_DN90146|TRINITY_DN90937|TRINITY_DN90978|TRINITY_DN91092|TRINITY_DN91326|TRINITY_DN91948|TRINITY_DN92162|TRINITY_DN92345|TRINITY_DN93022|TRINITY_DN93341|TRINITY_DN93391|
root hair cell development	GO:0080147	17	0.220994	0.0422	0.637125	0.0425	0.644075	0.668	GO:0048767|root hair elongation,	TRINITY_DN59987|TRINITY_DN81742|TRINITY_DN82994|TRINITY_DN88243|TRINITY_DN88439|TRINITY_DN90024|TRINITY_DN90146|TRINITY_DN90937|TRINITY_DN90978|TRINITY_DN91092|TRINITY_DN91326|TRINITY_DN91948|TRINITY_DN92162|TRINITY_DN92345|TRINITY_DN93022|TRINITY_DN93341|TRINITY_DN93391|
transition metal ion transport	GO:0000041	51	0.271818	0.0413016	0.637951	0.0391085	0.635869	0.727		TRINITY_DN72930|TRINITY_DN77498|TRINITY_DN79472|TRINITY_DN79613|TRINITY_DN85280|TRINITY_DN85735|TRINITY_DN86027|TRINITY_DN86388|TRINITY_DN86638|TRINITY_DN86710|TRINITY_DN88067|TRINITY_DN88764|TRINITY_DN89596|TRINITY_DN89671|TRINITY_DN89751|TRINITY_DN90021|TRINITY_DN90216|TRINITY_DN90314|TRINITY_DN90412|TRINITY_DN90417|TRINITY_DN90665|TRINITY_DN90678|TRINITY_DN90692|TRINITY_DN90792|TRINITY_DN90878…
heparan sulfate proteoglycan biosynthetic process	GO:0015012	11	0.189302	0.042	0.638909	0.0414	0.639471	0.522		TRINITY_DN74929|TRINITY_DN85459|TRINITY_DN88429|TRINITY_DN91696|TRINITY_DN91729|TRINITY_DN91853|TRINITY_DN91899|TRINITY_DN92183|TRINITY_DN93121|TRINITY_DN93533|TRINITY_DN97734|
regulation of JUN kinase activity	GO:0043506	17	0.220286	0.0422	0.639529	0.0425	0.646515	0.733		TRINITY_DN79671|TRINITY_DN84573|TRINITY_DN84959|TRINITY_DN86200|TRINITY_DN86687|TRINITY_DN87577|TRINITY_DN89645|TRINITY_DN90989|TRINITY_DN91042|TRINITY_DN91059|TRINITY_DN91541|TRINITY_DN92125|TRINITY_DN92823|TRINITY_DN93092|TRINITY_DN93244|TRINITY_DN93412|TRINITY_DN93845|
nucleic acid transport	GO:0050657	92	0.292507	0.0444971	0.640503	0.0431686	0.64448	0.819	GO:0051236|establishment of RNA localization, GO:0050658|RNA transport,	TRINITY_DN59226|TRINITY_DN59987|TRINITY_DN72831|TRINITY_DN73472|TRINITY_DN74421|TRINITY_DN74994|TRINITY_DN76224|TRINITY_DN79472|TRINITY_DN80015|TRINITY_DN81717|TRINITY_DN81935|TRINITY_DN81936|TRINITY_DN83095|TRINITY_DN83103|TRINITY_DN83215|TRINITY_DN83307|TRINITY_DN83695|TRINITY_DN84160|TRINITY_DN84613|TRINITY_DN84743|TRINITY_DN85187|TRINITY_DN85328|TRINITY_DN85407|TRINITY_DN85595|TRINITY_DN85684…
RNA transport	GO:0050658	92	0.292507	0.0444971	0.640503	0.0431686	0.64448	0.819	GO:0051236|establishment of RNA localization, GO:0050657|nucleic acid transport,	TRINITY_DN59226|TRINITY_DN59987|TRINITY_DN72831|TRINITY_DN73472|TRINITY_DN74421|TRINITY_DN74994|TRINITY_DN76224|TRINITY_DN79472|TRINITY_DN80015|TRINITY_DN81717|TRINITY_DN81935|TRINITY_DN81936|TRINITY_DN83095|TRINITY_DN83103|TRINITY_DN83215|TRINITY_DN83307|TRINITY_DN83695|TRINITY_DN84160|TRINITY_DN84613|TRINITY_DN84743|TRINITY_DN85187|TRINITY_DN85328|TRINITY_DN85407|TRINITY_DN85595|TRINITY_DN85684…
establishment of RNA localization	GO:0051236	92	0.292507	0.0444971	0.640503	0.0431686	0.64448	0.819	GO:0050658|RNA transport, GO:0050657|nucleic acid transport,	TRINITY_DN59226|TRINITY_DN59987|TRINITY_DN72831|TRINITY_DN73472|TRINITY_DN74421|TRINITY_DN74994|TRINITY_DN76224|TRINITY_DN79472|TRINITY_DN80015|TRINITY_DN81717|TRINITY_DN81935|TRINITY_DN81936|TRINITY_DN83095|TRINITY_DN83103|TRINITY_DN83215|TRINITY_DN83307|TRINITY_DN83695|TRINITY_DN84160|TRINITY_DN84613|TRINITY_DN84743|TRINITY_DN85187|TRINITY_DN85328|TRINITY_DN85407|TRINITY_DN85595|TRINITY_DN85684…
response to misfolded protein	GO:0051788	47	0.271267	0.0443715	0.640993	0.0444939	0.647419	0.814		TRINITY_DN16978|TRINITY_DN42024|TRINITY_DN80662|TRINITY_DN83132|TRINITY_DN84286|TRINITY_DN86027|TRINITY_DN86406|TRINITY_DN86467|TRINITY_DN86640|TRINITY_DN86692|TRINITY_DN87245|TRINITY_DN88202|TRINITY_DN89065|TRINITY_DN89122|TRINITY_DN89167|TRINITY_DN89290|TRINITY_DN89465|TRINITY_DN89712|TRINITY_DN90089|TRINITY_DN90667|TRINITY_DN90679|TRINITY_DN90978|TRINITY_DN91182|TRINITY_DN91311|TRINITY_DN91776…
alditol biosynthetic process	GO:0019401	6	0.134533	0.0443	0.64227	0.0408	0.635088	0.573		TRINITY_DN86243|TRINITY_DN89501|TRINITY_DN91145|TRINITY_DN91287|TRINITY_DN92385|TRINITY_DN93916|
male meiosis	GO:0007140	37	0.259964	0.0437292	0.643284	0.0433912	0.640658	0.809		TRINITY_DN77437|TRINITY_DN77485|TRINITY_DN77672|TRINITY_DN79828|TRINITY_DN79913|TRINITY_DN79980|TRINITY_DN84243|TRINITY_DN85884|TRINITY_DN86044|TRINITY_DN86406|TRINITY_DN86494|TRINITY_DN86713|TRINITY_DN88530|TRINITY_DN89923|TRINITY_DN90595|TRINITY_DN90755|TRINITY_DN90865|TRINITY_DN91083|TRINITY_DN91196|TRINITY_DN91507|TRINITY_DN91618|TRINITY_DN91646|TRINITY_DN91924|TRINITY_DN92125|TRINITY_DN92134…
endonucleolytic cleavage involved in rRNA processing	GO:0000478	18	0.224961	0.0449	0.643994	0.0385	0.62852	0.262	GO:0090502|RNA phosphodiester bond hydrolysis, endonucleolytic,	TRINITY_DN73406|TRINITY_DN76846|TRINITY_DN78352|TRINITY_DN81717|TRINITY_DN82666|TRINITY_DN82714|TRINITY_DN85555|TRINITY_DN85669|TRINITY_DN85905|TRINITY_DN86916|TRINITY_DN87182|TRINITY_DN87227|TRINITY_DN88926|TRINITY_DN90116|TRINITY_DN91092|TRINITY_DN92462|TRINITY_DN93519|TRINITY_DN94003|
RNA phosphodiester bond hydrolysis, endonucleolytic	GO:0090502	18	0.224961	0.0449	0.643994	0.0385	0.62852	0.262	GO:0000478|endonucleolytic cleavage involved in rRNA processing,	TRINITY_DN73406|TRINITY_DN76846|TRINITY_DN78352|TRINITY_DN81717|TRINITY_DN82666|TRINITY_DN82714|TRINITY_DN85555|TRINITY_DN85669|TRINITY_DN85905|TRINITY_DN86916|TRINITY_DN87182|TRINITY_DN87227|TRINITY_DN88926|TRINITY_DN90116|TRINITY_DN91092|TRINITY_DN92462|TRINITY_DN93519|TRINITY_DN94003|
epithelial cell maturation	GO:0002070	6	0.134563	0.0443	0.644597	0.0408	0.63756	0.371		TRINITY_DN83648|TRINITY_DN87805|TRINITY_DN88764|TRINITY_DN89504|TRINITY_DN90506|TRINITY_DN92062|
endoplasmic reticulum organization	GO:0007029	11	0.189997	0.044	0.644905	0.0434	0.638441	0.335		TRINITY_DN86684|TRINITY_DN86943|TRINITY_DN87148|TRINITY_DN88834|TRINITY_DN90783|TRINITY_DN91009|TRINITY_DN91252|TRINITY_DN91401|TRINITY_DN91776|TRINITY_DN92956|TRINITY_DN93958|
mammary gland morphogenesis	GO:0060443	10	0.184738	0.0437	0.645218	0.0481	0.6526	0.768		TRINITY_DN86692|TRINITY_DN86773|TRINITY_DN88831|TRINITY_DN92064|TRINITY_DN92550|TRINITY_DN92660|TRINITY_DN93159|TRINITY_DN93648|TRINITY_DN98793|TRINITY_DN99857|
regulation of stomatal movement	GO:0010119	9	0.172133	0.0434	0.645535	0.043	0.646772	0.434		TRINITY_DN77572|TRINITY_DN88029|TRINITY_DN88243|TRINITY_DN90692|TRINITY_DN92575|TRINITY_DN93025|TRINITY_DN93314|TRINITY_DN93489|TRINITY_DN93897|
protein-DNA complex assembly	GO:0065004	34	0.260579	0.0452	0.64599	0.051288	0.664428	0.688		TRINITY_DN73570|TRINITY_DN74166|TRINITY_DN77680|TRINITY_DN78284|TRINITY_DN81994|TRINITY_DN84002|TRINITY_DN84277|TRINITY_DN85133|TRINITY_DN87006|TRINITY_DN87435|TRINITY_DN87595|TRINITY_DN87814|TRINITY_DN87985|TRINITY_DN88464|TRINITY_DN88683|TRINITY_DN89923|TRINITY_DN90323|TRINITY_DN90500|TRINITY_DN91063|TRINITY_DN91531|TRINITY_DN91753|TRINITY_DN91813|TRINITY_DN92356|TRINITY_DN92562|TRINITY_DN92610…
establishment or maintenance of microtubule cytoskeleton polarity	GO:0030951	12	0.196916	0.0436	0.646117	0.0418	0.640721	0.674		TRINITY_DN83987|TRINITY_DN84243|TRINITY_DN85187|TRINITY_DN86965|TRINITY_DN86990|TRINITY_DN87304|TRINITY_DN87639|TRINITY_DN88999|TRINITY_DN89415|TRINITY_DN91065|TRINITY_DN91192|TRINITY_DN93920|
nitrate transport	GO:0015706	7	0.154006	0.0457	0.646237	0.0442	0.647837	0.565		TRINITY_DN90692|TRINITY_DN92021|TRINITY_DN92909|TRINITY_DN93097|TRINITY_DN93722|TRINITY_DN93731|TRINITY_DN93803|
response to food	GO:0032094	25	0.240913	0.0454	0.646548	0.0419	0.639811	0.768		TRINITY_DN57590|TRINITY_DN76764|TRINITY_DN84008|TRINITY_DN85544|TRINITY_DN89158|TRINITY_DN89749|TRINITY_DN89905|TRINITY_DN90439|TRINITY_DN90633|TRINITY_DN91383|TRINITY_DN91683|TRINITY_DN92250|TRINITY_DN92723|TRINITY_DN92772|TRINITY_DN92784|TRINITY_DN92795|TRINITY_DN92880|TRINITY_DN93033|TRINITY_DN93265|TRINITY_DN93351|TRINITY_DN93580|TRINITY_DN93641|TRINITY_DN93685|TRINITY_DN93876|TRINITY_DN93918|
pteridine-containing compound biosynthetic process	GO:0042559	17	0.223241	0.0443	0.646941	0.0446	0.646619	0.351		TRINITY_DN77683|TRINITY_DN82981|TRINITY_DN84097|TRINITY_DN86725|TRINITY_DN87621|TRINITY_DN88036|TRINITY_DN88247|TRINITY_DN89344|TRINITY_DN89377|TRINITY_DN89969|TRINITY_DN90703|TRINITY_DN90959|TRINITY_DN92145|TRINITY_DN92403|TRINITY_DN92859|TRINITY_DN93426|TRINITY_DN93635|
gastrulation with mouth forming first	GO:0001703	9	0.175316	0.0456	0.647101	0.045	0.647742	0.582		TRINITY_DN76539|TRINITY_DN85187|TRINITY_DN88195|TRINITY_DN90323|TRINITY_DN91455|TRINITY_DN93023|TRINITY_DN93344|TRINITY_DN93860|TRINITY_DN94042|
response to ammonium ion	GO:0060359	39	0.261507	0.0464089	0.653958	0.046042	0.644268	0.884		TRINITY_DN69717|TRINITY_DN73933|TRINITY_DN84987|TRINITY_DN85828|TRINITY_DN86025|TRINITY_DN86787|TRINITY_DN86990|TRINITY_DN87602|TRINITY_DN88142|TRINITY_DN89296|TRINITY_DN89378|TRINITY_DN89444|TRINITY_DN89749|TRINITY_DN90061|TRINITY_DN90195|TRINITY_DN90227|TRINITY_DN90360|TRINITY_DN90407|TRINITY_DN90667|TRINITY_DN90985|TRINITY_DN91453|TRINITY_DN91742|TRINITY_DN91801|TRINITY_DN91827|TRINITY_DN91973…
phosphatidic acid metabolic process	GO:0046473	20	0.236613	0.0489	0.654608	0.0548	0.662882	0.577		TRINITY_DN84955|TRINITY_DN85171|TRINITY_DN86622|TRINITY_DN86885|TRINITY_DN87345|TRINITY_DN87805|TRINITY_DN88243|TRINITY_DN88764|TRINITY_DN90355|TRINITY_DN90837|TRINITY_DN90911|TRINITY_DN91071|TRINITY_DN91842|TRINITY_DN92062|TRINITY_DN92404|TRINITY_DN92506|TRINITY_DN93246|TRINITY_DN93314|TRINITY_DN93326|TRINITY_DN93999|
mitotic G1 DNA damage checkpoint	GO:0031571	33	0.263792	0.0493	0.655592	0.0574574	0.670781	0.741	GO:0044783|G1 DNA damage checkpoint, GO:0044819|mitotic G1/S transition checkpoint,	TRINITY_DN33266|TRINITY_DN75656|TRINITY_DN84286|TRINITY_DN84514|TRINITY_DN86406|TRINITY_DN86698|TRINITY_DN87245|TRINITY_DN87320|TRINITY_DN87814|TRINITY_DN88144|TRINITY_DN89065|TRINITY_DN89122|TRINITY_DN89167|TRINITY_DN89465|TRINITY_DN89712|TRINITY_DN90089|TRINITY_DN90647|TRINITY_DN90679|TRINITY_DN90759|TRINITY_DN90978|TRINITY_DN91262|TRINITY_DN91355|TRINITY_DN91541|TRINITY_DN91802|TRINITY_DN92081…
G1 DNA damage checkpoint	GO:0044783	33	0.263792	0.0493	0.655592	0.0574574	0.670781	0.741	GO:0044819|mitotic G1/S transition checkpoint, GO:0031571|mitotic G1 DNA damage checkpoint,	TRINITY_DN33266|TRINITY_DN75656|TRINITY_DN84286|TRINITY_DN84514|TRINITY_DN86406|TRINITY_DN86698|TRINITY_DN87245|TRINITY_DN87320|TRINITY_DN87814|TRINITY_DN88144|TRINITY_DN89065|TRINITY_DN89122|TRINITY_DN89167|TRINITY_DN89465|TRINITY_DN89712|TRINITY_DN90089|TRINITY_DN90647|TRINITY_DN90679|TRINITY_DN90759|TRINITY_DN90978|TRINITY_DN91262|TRINITY_DN91355|TRINITY_DN91541|TRINITY_DN91802|TRINITY_DN92081…
mitotic G1/S transition checkpoint	GO:0044819	33	0.263792	0.0493	0.655592	0.0574574	0.670781	0.741	GO:0044783|G1 DNA damage checkpoint, GO:0031571|mitotic G1 DNA damage checkpoint,	TRINITY_DN33266|TRINITY_DN75656|TRINITY_DN84286|TRINITY_DN84514|TRINITY_DN86406|TRINITY_DN86698|TRINITY_DN87245|TRINITY_DN87320|TRINITY_DN87814|TRINITY_DN88144|TRINITY_DN89065|TRINITY_DN89122|TRINITY_DN89167|TRINITY_DN89465|TRINITY_DN89712|TRINITY_DN90089|TRINITY_DN90647|TRINITY_DN90679|TRINITY_DN90759|TRINITY_DN90978|TRINITY_DN91262|TRINITY_DN91355|TRINITY_DN91541|TRINITY_DN91802|TRINITY_DN92081…
transcription-coupled nucleotide-excision repair	GO:0006283	28	0.251197	0.0495	0.656079	0.0474	0.647478	0.674		TRINITY_DN71200|TRINITY_DN81651|TRINITY_DN82320|TRINITY_DN83514|TRINITY_DN83614|TRINITY_DN85828|TRINITY_DN87977|TRINITY_DN88464|TRINITY_DN88536|TRINITY_DN88586|TRINITY_DN88962|TRINITY_DN89278|TRINITY_DN89409|TRINITY_DN89817|TRINITY_DN89822|TRINITY_DN89923|TRINITY_DN90068|TRINITY_DN90452|TRINITY_DN90578|TRINITY_DN90871|TRINITY_DN91627|TRINITY_DN92226|TRINITY_DN92598|TRINITY_DN92733|TRINITY_DN92970…
naphthalene metabolic process	GO:0018931	5	0.118646	0.0469	0.656273	0.0452	0.643699	0.392	GO:0018979|trichloroethylene metabolic process, GO:0090420|naphthalene-containing compound metabolic process,	TRINITY_DN89158|TRINITY_DN89473|TRINITY_DN91160|TRINITY_DN92806|TRINITY_DN93990|
trichloroethylene metabolic process	GO:0018979	5	0.118646	0.0469	0.656273	0.0452	0.643699	0.392	GO:0090420|naphthalene-containing compound metabolic process, GO:0018931|naphthalene metabolic process,	TRINITY_DN89158|TRINITY_DN89473|TRINITY_DN91160|TRINITY_DN92806|TRINITY_DN93990|
naphthalene-containing compound metabolic process	GO:0090420	5	0.118646	0.0469	0.656273	0.0452	0.643699	0.392	GO:0018979|trichloroethylene metabolic process, GO:0018931|naphthalene metabolic process,	TRINITY_DN89158|TRINITY_DN89473|TRINITY_DN91160|TRINITY_DN92806|TRINITY_DN93990|
phosphatidylglycerol metabolic process	GO:0046471	20	0.237302	0.0489	0.656797	0.0548	0.664885	0.56		TRINITY_DN78941|TRINITY_DN84955|TRINITY_DN85988|TRINITY_DN86213|TRINITY_DN86622|TRINITY_DN86714|TRINITY_DN86885|TRINITY_DN87008|TRINITY_DN88861|TRINITY_DN90355|TRINITY_DN91352|TRINITY_DN91982|TRINITY_DN92097|TRINITY_DN92388|TRINITY_DN92404|TRINITY_DN92506|TRINITY_DN93058|TRINITY_DN93079|TRINITY_DN93246|TRINITY_DN93326|
chromatin assembly or disassembly	GO:0006333	35	0.26387	0.0493	0.65777	0.057615	0.668734	0.668		TRINITY_DN72400|TRINITY_DN73570|TRINITY_DN77680|TRINITY_DN78284|TRINITY_DN84613|TRINITY_DN85133|TRINITY_DN85510|TRINITY_DN86496|TRINITY_DN86667|TRINITY_DN86713|TRINITY_DN87006|TRINITY_DN87814|TRINITY_DN88683|TRINITY_DN89976|TRINITY_DN90323|TRINITY_DN90416|TRINITY_DN90604|TRINITY_DN91063|TRINITY_DN91519|TRINITY_DN91531|TRINITY_DN91753|TRINITY_DN91805|TRINITY_DN91813|TRINITY_DN92117|TRINITY_DN92120…
sesquiterpenoid catabolic process	GO:0016107	5	0.119019	0.0469	0.658568	0.0452	0.64599	0.58	GO:0047939|L-glucuronate reductase activity, GO:0044598|doxorubicin metabolic process, GO:0016487|farnesol metabolic process, GO:0016488|farnesol catabolic process, GO:0045550|geranylgeranyl reductase activity, GO:0047718|indanol dehydrogenase activity, GO:0044597|daunorubicin metabolic process, GO:0030647|aminoglycoside antibiotic metabolic process,	TRINITY_DN86243|TRINITY_DN89501|TRINITY_DN91287|TRINITY_DN93916|TRINITY_DN94068|
farnesol metabolic process	GO:0016487	5	0.119019	0.0469	0.658568	0.0452	0.64599	0.58	GO:0047939|L-glucuronate reductase activity, GO:0044598|doxorubicin metabolic process, GO:0016107|sesquiterpenoid catabolic process, GO:0016488|farnesol catabolic process, GO:0045550|geranylgeranyl reductase activity, GO:0047718|indanol dehydrogenase activity, GO:0044597|daunorubicin metabolic process, GO:0030647|aminoglycoside antibiotic metabolic process,	TRINITY_DN86243|TRINITY_DN89501|TRINITY_DN91287|TRINITY_DN93916|TRINITY_DN94068|
farnesol catabolic process	GO:0016488	5	0.119019	0.0469	0.658568	0.0452	0.64599	0.58	GO:0047939|L-glucuronate reductase activity, GO:0044598|doxorubicin metabolic process, GO:0016487|farnesol metabolic process, GO:0016107|sesquiterpenoid catabolic process, GO:0045550|geranylgeranyl reductase activity, GO:0047718|indanol dehydrogenase activity, GO:0044597|daunorubicin metabolic process, GO:0030647|aminoglycoside antibiotic metabolic process,	TRINITY_DN86243|TRINITY_DN89501|TRINITY_DN91287|TRINITY_DN93916|TRINITY_DN94068|
aminoglycoside antibiotic metabolic process	GO:0030647	5	0.119019	0.0469	0.658568	0.0452	0.64599	0.581	GO:0047939|L-glucuronate reductase activity, GO:0044598|doxorubicin metabolic process, GO:0016487|farnesol metabolic process, GO:0016107|sesquiterpenoid catabolic process, GO:0016488|farnesol catabolic process, GO:0045550|geranylgeranyl reductase activity, GO:0047718|indanol dehydrogenase activity, GO:0044597|daunorubicin metabolic process,	TRINITY_DN86243|TRINITY_DN89501|TRINITY_DN91287|TRINITY_DN93916|TRINITY_DN94068|
daunorubicin metabolic process	GO:0044597	5	0.119019	0.0469	0.658568	0.0452	0.64599	0.581	GO:0047939|L-glucuronate reductase activity, GO:0044598|doxorubicin metabolic process, GO:0016487|farnesol metabolic process, GO:0016107|sesquiterpenoid catabolic process, GO:0016488|farnesol catabolic process, GO:0045550|geranylgeranyl reductase activity, GO:0047718|indanol dehydrogenase activity, GO:0030647|aminoglycoside antibiotic metabolic process,	TRINITY_DN86243|TRINITY_DN89501|TRINITY_DN91287|TRINITY_DN93916|TRINITY_DN94068|
doxorubicin metabolic process	GO:0044598	5	0.119019	0.0469	0.658568	0.0452	0.64599	0.581	GO:0047939|L-glucuronate reductase activity, GO:0016487|farnesol metabolic process, GO:0016107|sesquiterpenoid catabolic process, GO:0016488|farnesol catabolic process, GO:0045550|geranylgeranyl reductase activity, GO:0047718|indanol dehydrogenase activity, GO:0044597|daunorubicin metabolic process, GO:0030647|aminoglycoside antibiotic metabolic process,	TRINITY_DN86243|TRINITY_DN89501|TRINITY_DN91287|TRINITY_DN93916|TRINITY_DN94068|
dicarboxylic acid transport	GO:0006835	47	0.274618	0.0511695	0.658644	0.0513704	0.663356	0.847		TRINITY_DN58545|TRINITY_DN66401|TRINITY_DN80820|TRINITY_DN82581|TRINITY_DN83820|TRINITY_DN84082|TRINITY_DN86262|TRINITY_DN87018|TRINITY_DN87602|TRINITY_DN87844|TRINITY_DN88226|TRINITY_DN88284|TRINITY_DN89177|TRINITY_DN89908|TRINITY_DN89959|TRINITY_DN90491|TRINITY_DN90909|TRINITY_DN91101|TRINITY_DN91150|TRINITY_DN91204|TRINITY_DN91315|TRINITY_DN91407|TRINITY_DN91594|TRINITY_DN91606|TRINITY_DN91850…
xylulose metabolic process	GO:0005997	5	0.12058	0.0489	0.659001	0.0466	0.643112	0.103		TRINITY_DN90461|TRINITY_DN92292|TRINITY_DN92436|TRINITY_DN93432|TRINITY_DN93695|
regulation of the force of heart contraction	GO:0002026	18	0.229008	0.0511	0.659864	0.0447	0.645738	0.792		TRINITY_DN67628|TRINITY_DN86025|TRINITY_DN86702|TRINITY_DN86787|TRINITY_DN86856|TRINITY_DN87407|TRINITY_DN87602|TRINITY_DN88708|TRINITY_DN89248|TRINITY_DN89985|TRINITY_DN90971|TRINITY_DN91500|TRINITY_DN93552|TRINITY_DN93578|TRINITY_DN93689|TRINITY_DN93830|TRINITY_DN93865|TRINITY_DN93924|
regulation of phospholipid biosynthetic process	GO:0071071	9	0.176737	0.0488	0.659868	0.046	0.64593	0.64		TRINITY_DN86622|TRINITY_DN86885|TRINITY_DN87884|TRINITY_DN88186|TRINITY_DN89021|TRINITY_DN90355|TRINITY_DN91964|TRINITY_DN93178|TRINITY_DN93326|
histone phosphorylation	GO:0016572	11	0.197517	0.0508	0.660236	0.0506	0.664084	0.771		TRINITY_DN76562|TRINITY_DN78684|TRINITY_DN85884|TRINITY_DN86656|TRINITY_DN87602|TRINITY_DN89371|TRINITY_DN89658|TRINITY_DN90227|TRINITY_DN92659|TRINITY_DN92884|TRINITY_DN93304|
sperm motility	GO:0030317	19	0.234496	0.0523	0.660493	0.0514	0.659496	0.605		TRINITY_DN77186|TRINITY_DN77485|TRINITY_DN86773|TRINITY_DN87325|TRINITY_DN87593|TRINITY_DN89114|TRINITY_DN89540|TRINITY_DN89610|TRINITY_DN90651|TRINITY_DN91632|TRINITY_DN91850|TRINITY_DN91996|TRINITY_DN92059|TRINITY_DN92348|TRINITY_DN92700|TRINITY_DN92955|TRINITY_DN93378|TRINITY_DN93429|TRINITY_DN93465|
regulation of blood circulation	GO:1903522	64	0.285647	0.0516627	0.660757	0.0458	0.649939	0.902		TRINITY_DN67628|TRINITY_DN76539|TRINITY_DN78398|TRINITY_DN79043|TRINITY_DN83965|TRINITY_DN85878|TRINITY_DN85980|TRINITY_DN86025|TRINITY_DN86200|TRINITY_DN86213|TRINITY_DN86389|TRINITY_DN86702|TRINITY_DN86787|TRINITY_DN86856|TRINITY_DN87309|TRINITY_DN87407|TRINITY_DN87602|TRINITY_DN87620|TRINITY_DN87771|TRINITY_DN88708|TRINITY_DN89105|TRINITY_DN89158|TRINITY_DN89248|TRINITY_DN89424|TRINITY_DN89749…
signal transduction in response to DNA damage	GO:0042770	45	0.274549	0.0510217	0.660978	0.0512208	0.665705	0.812		TRINITY_DN33266|TRINITY_DN61491|TRINITY_DN75656|TRINITY_DN80015|TRINITY_DN81134|TRINITY_DN84286|TRINITY_DN84514|TRINITY_DN85513|TRINITY_DN86406|TRINITY_DN86698|TRINITY_DN87166|TRINITY_DN87245|TRINITY_DN87320|TRINITY_DN87577|TRINITY_DN87595|TRINITY_DN87814|TRINITY_DN88144|TRINITY_DN89065|TRINITY_DN89122|TRINITY_DN89167|TRINITY_DN89209|TRINITY_DN89465|TRINITY_DN89712|TRINITY_DN90089|TRINITY_DN90647…
DNA integrity checkpoint	GO:0031570	94	0.297052	0.0474105	0.661113	0.0461847	0.639578	0.965		TRINITY_DN16154|TRINITY_DN33266|TRINITY_DN63441|TRINITY_DN65010|TRINITY_DN73200|TRINITY_DN75656|TRINITY_DN76976|TRINITY_DN77163|TRINITY_DN78684|TRINITY_DN78770|TRINITY_DN80015|TRINITY_DN81469|TRINITY_DN81954|TRINITY_DN81994|TRINITY_DN82967|TRINITY_DN83419|TRINITY_DN84286|TRINITY_DN84514|TRINITY_DN84830|TRINITY_DN86238|TRINITY_DN86406|TRINITY_DN86553|TRINITY_DN86698|TRINITY_DN86942|TRINITY_DN86962…
protein deacylation	GO:0035601	20	0.239281	0.0522	0.66131	0.0584	0.668189	0.598	GO:0098732|macromolecule deacylation,	TRINITY_DN80413|TRINITY_DN86692|TRINITY_DN86724|TRINITY_DN88833|TRINITY_DN89245|TRINITY_DN89486|TRINITY_DN89771|TRINITY_DN89969|TRINITY_DN90324|TRINITY_DN90604|TRINITY_DN91030|TRINITY_DN91371|TRINITY_DN91701|TRINITY_DN91813|TRINITY_DN91853|TRINITY_DN92974|TRINITY_DN92999|TRINITY_DN93627|TRINITY_DN93952|TRINITY_DN93967|
macromolecule deacylation	GO:0098732	20	0.239281	0.0522	0.66131	0.0584	0.668189	0.598	GO:0035601|protein deacylation,	TRINITY_DN80413|TRINITY_DN86692|TRINITY_DN86724|TRINITY_DN88833|TRINITY_DN89245|TRINITY_DN89486|TRINITY_DN89771|TRINITY_DN89969|TRINITY_DN90324|TRINITY_DN90604|TRINITY_DN91030|TRINITY_DN91371|TRINITY_DN91701|TRINITY_DN91813|TRINITY_DN91853|TRINITY_DN92974|TRINITY_DN92999|TRINITY_DN93627|TRINITY_DN93952|TRINITY_DN93967|
positive regulation of nuclease activity	GO:0032075	39	0.262536	0.0482673	0.661575	0.0478804	0.651823	0.616		TRINITY_DN34386|TRINITY_DN72400|TRINITY_DN80678|TRINITY_DN82179|TRINITY_DN84839|TRINITY_DN85133|TRINITY_DN86200|TRINITY_DN86732|TRINITY_DN87223|TRINITY_DN88060|TRINITY_DN88080|TRINITY_DN88190|TRINITY_DN88904|TRINITY_DN89373|TRINITY_DN89409|TRINITY_DN89627|TRINITY_DN89656|TRINITY_DN89762|TRINITY_DN89783|TRINITY_DN89852|TRINITY_DN89909|TRINITY_DN89940|TRINITY_DN90213|TRINITY_DN90314|TRINITY_DN90401…
regulation of nuclear division	GO:0051783	85	0.294596	0.0502574	0.66175	0.0487635	0.650612	0.899		TRINITY_DN73200|TRINITY_DN75482|TRINITY_DN79828|TRINITY_DN80015|TRINITY_DN80434|TRINITY_DN80678|TRINITY_DN80945|TRINITY_DN81469|TRINITY_DN81808|TRINITY_DN81895|TRINITY_DN81925|TRINITY_DN81994|TRINITY_DN83479|TRINITY_DN84160|TRINITY_DN84743|TRINITY_DN84785|TRINITY_DN84830|TRINITY_DN85217|TRINITY_DN85554|TRINITY_DN85828|TRINITY_DN85839|TRINITY_DN85884|TRINITY_DN86503|TRINITY_DN86656|TRINITY_DN86710…
negative regulation of ubiquitin-protein ligase activity involved in mitotic cell cycle	GO:0051436	40	0.2708	0.0507545	0.661786	0.0542071	0.667778	0.807	GO:1904667|negative regulation of ubiquitin protein ligase activity,	TRINITY_DN33266|TRINITY_DN75656|TRINITY_DN79828|TRINITY_DN81994|TRINITY_DN84286|TRINITY_DN84514|TRINITY_DN86406|TRINITY_DN86698|TRINITY_DN87245|TRINITY_DN87320|TRINITY_DN87814|TRINITY_DN88144|TRINITY_DN88261|TRINITY_DN88659|TRINITY_DN89065|TRINITY_DN89122|TRINITY_DN89167|TRINITY_DN89209|TRINITY_DN89336|TRINITY_DN89465|TRINITY_DN89712|TRINITY_DN90089|TRINITY_DN90647|TRINITY_DN90679|TRINITY_DN90759…
negative regulation of ubiquitin protein ligase activity	GO:1904667	40	0.2708	0.0507545	0.661786	0.0542071	0.667778	0.807	GO:0051436|negative regulation of ubiquitin-protein ligase activity involved in mitotic cell cycle,	TRINITY_DN33266|TRINITY_DN75656|TRINITY_DN79828|TRINITY_DN81994|TRINITY_DN84286|TRINITY_DN84514|TRINITY_DN86406|TRINITY_DN86698|TRINITY_DN87245|TRINITY_DN87320|TRINITY_DN87814|TRINITY_DN88144|TRINITY_DN88261|TRINITY_DN88659|TRINITY_DN89065|TRINITY_DN89122|TRINITY_DN89167|TRINITY_DN89209|TRINITY_DN89336|TRINITY_DN89465|TRINITY_DN89712|TRINITY_DN90089|TRINITY_DN90647|TRINITY_DN90679|TRINITY_DN90759…
G1/S transition of mitotic cell cycle	GO:0000082	79	0.292719	0.0500997	0.661843	0.0498338	0.660503	0.885	GO:0044843|cell cycle G1/S phase transition,	TRINITY_DN33266|TRINITY_DN59982|TRINITY_DN66562|TRINITY_DN75450|TRINITY_DN75656|TRINITY_DN76934|TRINITY_DN81935|TRINITY_DN83095|TRINITY_DN83209|TRINITY_DN84160|TRINITY_DN84286|TRINITY_DN84514|TRINITY_DN85061|TRINITY_DN85217|TRINITY_DN85828|TRINITY_DN85980|TRINITY_DN86044|TRINITY_DN86151|TRINITY_DN86406|TRINITY_DN86462|TRINITY_DN86698|TRINITY_DN87245|TRINITY_DN87280|TRINITY_DN87320|TRINITY_DN87465…
cell cycle G1/S phase transition	GO:0044843	79	0.292719	0.0500997	0.661843	0.0498338	0.660503	0.886	GO:0000082|G1/S transition of mitotic cell cycle,	TRINITY_DN33266|TRINITY_DN59982|TRINITY_DN66562|TRINITY_DN75450|TRINITY_DN75656|TRINITY_DN76934|TRINITY_DN81935|TRINITY_DN83095|TRINITY_DN83209|TRINITY_DN84160|TRINITY_DN84286|TRINITY_DN84514|TRINITY_DN85061|TRINITY_DN85217|TRINITY_DN85828|TRINITY_DN85980|TRINITY_DN86044|TRINITY_DN86151|TRINITY_DN86406|TRINITY_DN86462|TRINITY_DN86698|TRINITY_DN87245|TRINITY_DN87280|TRINITY_DN87320|TRINITY_DN87465…
C21-steroid hormone biosynthetic process	GO:0006700	5	0.123811	0.0516	0.662063	0.0488	0.648943	0.593		TRINITY_DN86243|TRINITY_DN89501|TRINITY_DN91287|TRINITY_DN93627|TRINITY_DN93916|
positive regulation of protein dephosphorylation	GO:0035307	19	0.232481	0.0488	0.662097	0.0484	0.647915	0.591		TRINITY_DN84777|TRINITY_DN87602|TRINITY_DN88240|TRINITY_DN89727|TRINITY_DN90621|TRINITY_DN90841|TRINITY_DN91774|TRINITY_DN91988|TRINITY_DN92046|TRINITY_DN92291|TRINITY_DN92321|TRINITY_DN92555|TRINITY_DN92677|TRINITY_DN92808|TRINITY_DN92856|TRINITY_DN93139|TRINITY_DN93147|TRINITY_DN93681|TRINITY_DN93873|
Schwann cell differentiation	GO:0014037	12	0.205887	0.0526	0.662199	0.0519	0.663791	0.81		TRINITY_DN85828|TRINITY_DN87234|TRINITY_DN87715|TRINITY_DN90227|TRINITY_DN90992|TRINITY_DN91428|TRINITY_DN91801|TRINITY_DN92761|TRINITY_DN92880|TRINITY_DN93627|TRINITY_DN93735|TRINITY_DN93800|
positive regulation of glycogen metabolic process	GO:0070875	8	0.177076	0.0541	0.662395	0.0553	0.660967	0.647		TRINITY_DN85133|TRINITY_DN86787|TRINITY_DN88811|TRINITY_DN88904|TRINITY_DN90446|TRINITY_DN90524|TRINITY_DN92880|TRINITY_DN93014|
gametophyte development	GO:0048229	72	0.288147	0.048665	0.662503	0.0451712	0.647885	0.874		TRINITY_DN72400|TRINITY_DN77672|TRINITY_DN79865|TRINITY_DN81469|TRINITY_DN81825|TRINITY_DN82714|TRINITY_DN83438|TRINITY_DN85828|TRINITY_DN86540|TRINITY_DN86657|TRINITY_DN86692|TRINITY_DN87049|TRINITY_DN87392|TRINITY_DN87435|TRINITY_DN87509|TRINITY_DN87643|TRINITY_DN87747|TRINITY_DN88047|TRINITY_DN88464|TRINITY_DN89278|TRINITY_DN89923|TRINITY_DN89940|TRINITY_DN90024|TRINITY_DN90068|TRINITY_DN90119…
linoleic acid metabolic process	GO:0043651	13	0.209257	0.0482	0.662915	0.0484	0.650082	0.628		TRINITY_DN70114|TRINITY_DN78398|TRINITY_DN89037|TRINITY_DN89158|TRINITY_DN90661|TRINITY_DN91160|TRINITY_DN92806|TRINITY_DN93351|TRINITY_DN93463|TRINITY_DN93543|TRINITY_DN93751|TRINITY_DN93990|TRINITY_DN94014|
anaphase-promoting complex-dependent catabolic process	GO:0031145	43	0.270775	0.0507024	0.66326	0.0541529	0.669164	0.828		TRINITY_DN33266|TRINITY_DN75656|TRINITY_DN79828|TRINITY_DN84286|TRINITY_DN84514|TRINITY_DN86406|TRINITY_DN86656|TRINITY_DN86698|TRINITY_DN87245|TRINITY_DN87320|TRINITY_DN87814|TRINITY_DN88144|TRINITY_DN88261|TRINITY_DN88659|TRINITY_DN89065|TRINITY_DN89122|TRINITY_DN89167|TRINITY_DN89209|TRINITY_DN89336|TRINITY_DN89465|TRINITY_DN89658|TRINITY_DN89712|TRINITY_DN90089|TRINITY_DN90647|TRINITY_DN90679…
sleep	GO:0030431	20	0.238705	0.0522	0.663403	0.0584	0.670098	0.746		TRINITY_DN65010|TRINITY_DN74980|TRINITY_DN84008|TRINITY_DN84613|TRINITY_DN86553|TRINITY_DN87195|TRINITY_DN87280|TRINITY_DN89525|TRINITY_DN89800|TRINITY_DN89905|TRINITY_DN90550|TRINITY_DN91683|TRINITY_DN91742|TRINITY_DN92006|TRINITY_DN92434|TRINITY_DN92518|TRINITY_DN92772|TRINITY_DN92774|TRINITY_DN93025|TRINITY_DN93033|
regulation of mitotic sister chromatid separation	GO:0010965	43	0.271437	0.0520695	0.663845	0.0555743	0.658367	0.826		TRINITY_DN73200|TRINITY_DN79828|TRINITY_DN81925|TRINITY_DN83479|TRINITY_DN84160|TRINITY_DN84785|TRINITY_DN85839|TRINITY_DN86503|TRINITY_DN86656|TRINITY_DN86710|TRINITY_DN86998|TRINITY_DN87284|TRINITY_DN87413|TRINITY_DN87985|TRINITY_DN88097|TRINITY_DN88261|TRINITY_DN88659|TRINITY_DN88960|TRINITY_DN89209|TRINITY_DN89336|TRINITY_DN89397|TRINITY_DN89658|TRINITY_DN89715|TRINITY_DN90360|TRINITY_DN90440…
nucleotide-excision repair	GO:0006289	40	0.269729	0.0485992	0.663859	0.0519644	0.662505	0.728		TRINITY_DN71200|TRINITY_DN81651|TRINITY_DN82320|TRINITY_DN83514|TRINITY_DN83614|TRINITY_DN85466|TRINITY_DN85828|TRINITY_DN86221|TRINITY_DN87977|TRINITY_DN88464|TRINITY_DN88536|TRINITY_DN88586|TRINITY_DN88801|TRINITY_DN88962|TRINITY_DN89278|TRINITY_DN89409|TRINITY_DN89601|TRINITY_DN89817|TRINITY_DN89822|TRINITY_DN89923|TRINITY_DN90068|TRINITY_DN90452|TRINITY_DN90472|TRINITY_DN90578|TRINITY_DN90871…
neutral lipid metabolic process	GO:0006638	83	0.292902	0.0506105	0.664222	0.0503409	0.662849	0.896		TRINITY_DN4439|TRINITY_DN44434|TRINITY_DN72450|TRINITY_DN73200|TRINITY_DN75450|TRINITY_DN83151|TRINITY_DN84008|TRINITY_DN84352|TRINITY_DN84360|TRINITY_DN84955|TRINITY_DN85045|TRINITY_DN86885|TRINITY_DN87195|TRINITY_DN87325|TRINITY_DN87487|TRINITY_DN87593|TRINITY_DN87639|TRINITY_DN87666|TRINITY_DN87805|TRINITY_DN88186|TRINITY_DN88764|TRINITY_DN89021|TRINITY_DN89037|TRINITY_DN89188|TRINITY_DN89473|…
positive regulation of unidimensional cell growth	GO:0051512	7	0.163332	0.0531	0.664329	0.0523	0.662577	0.485	GO:0051518|positive regulation of bipolar cell growth, GO:0051519|activation of bipolar cell growth, GO:0051516|regulation of bipolar cell growth,	TRINITY_DN80015|TRINITY_DN87884|TRINITY_DN90332|TRINITY_DN91246|TRINITY_DN91570|TRINITY_DN92101|TRINITY_DN93118|
regulation of bipolar cell growth	GO:0051516	7	0.163332	0.0531	0.664329	0.0523	0.662577	0.485	GO:0051518|positive regulation of bipolar cell growth, GO:0051519|activation of bipolar cell growth, GO:0051512|positive regulation of unidimensional cell growth,	TRINITY_DN80015|TRINITY_DN87884|TRINITY_DN90332|TRINITY_DN91246|TRINITY_DN91570|TRINITY_DN92101|TRINITY_DN93118|
positive regulation of bipolar cell growth	GO:0051518	7	0.163332	0.0531	0.664329	0.0523	0.662577	0.486	GO:0051519|activation of bipolar cell growth, GO:0051516|regulation of bipolar cell growth, GO:0051512|positive regulation of unidimensional cell growth,	TRINITY_DN80015|TRINITY_DN87884|TRINITY_DN90332|TRINITY_DN91246|TRINITY_DN91570|TRINITY_DN92101|TRINITY_DN93118|
activation of bipolar cell growth	GO:0051519	7	0.163332	0.0531	0.664329	0.0523	0.662577	0.486	GO:0051518|positive regulation of bipolar cell growth, GO:0051516|regulation of bipolar cell growth, GO:0051512|positive regulation of unidimensional cell growth,	TRINITY_DN80015|TRINITY_DN87884|TRINITY_DN90332|TRINITY_DN91246|TRINITY_DN91570|TRINITY_DN92101|TRINITY_DN93118|
mitotic metaphase plate congression	GO:0007080	10	0.192979	0.0536	0.664375	0.0575	0.669333	0.624	GO:0051310|metaphase plate congression,	TRINITY_DN73200|TRINITY_DN84830|TRINITY_DN86503|TRINITY_DN86656|TRINITY_DN86943|TRINITY_DN88926|TRINITY_DN89600|TRINITY_DN89658|TRINITY_DN91471|TRINITY_DN93574|
metaphase plate congression	GO:0051310	10	0.192979	0.0536	0.664375	0.0575	0.669333	0.624	GO:0007080|mitotic metaphase plate congression,	TRINITY_DN73200|TRINITY_DN84830|TRINITY_DN86503|TRINITY_DN86656|TRINITY_DN86943|TRINITY_DN88926|TRINITY_DN89600|TRINITY_DN89658|TRINITY_DN91471|TRINITY_DN93574|
pyrimidine nucleoside monophosphate metabolic process	GO:0009129	11	0.199515	0.0541	0.664421	0.0541	0.670573	0.652		TRINITY_DN76354|TRINITY_DN79443|TRINITY_DN79875|TRINITY_DN81774|TRINITY_DN85330|TRINITY_DN87443|TRINITY_DN89720|TRINITY_DN90506|TRINITY_DN91679|TRINITY_DN93250|TRINITY_DN93503|
regulation of intracellular steroid hormone receptor signaling pathway	GO:0033143	24	0.246479	0.0546	0.664465	0.0514	0.66161	0.851		TRINITY_DN76033|TRINITY_DN80678|TRINITY_DN84959|TRINITY_DN86692|TRINITY_DN86724|TRINITY_DN86773|TRINITY_DN87442|TRINITY_DN88500|TRINITY_DN89446|TRINITY_DN89645|TRINITY_DN90421|TRINITY_DN90752|TRINITY_DN90770|TRINITY_DN91370|TRINITY_DN91439|TRINITY_DN91455|TRINITY_DN91848|TRINITY_DN92064|TRINITY_DN92395|TRINITY_DN92473|TRINITY_DN92550|TRINITY_DN92660|TRINITY_DN93365|TRINITY_DN93952|
regulation of transcription involved in G1/S transition of mitotic cell cycle	GO:0000083	5	0.124341	0.0533	0.66476	0.0507	0.663229	0.26		TRINITY_DN85061|TRINITY_DN88122|TRINITY_DN89409|TRINITY_DN90506|TRINITY_DN92403|
regulation of DNA-dependent DNA replication	GO:0090329	18	0.231312	0.0538	0.664802	0.0482	0.651755	0.668		TRINITY_DN61491|TRINITY_DN79288|TRINITY_DN85513|TRINITY_DN87166|TRINITY_DN87197|TRINITY_DN87595|TRINITY_DN87643|TRINITY_DN88582|TRINITY_DN88833|TRINITY_DN89336|TRINITY_DN89448|TRINITY_DN89542|TRINITY_DN90050|TRINITY_DN91783|TRINITY_DN92032|TRINITY_DN92123|TRINITY_DN92684|TRINITY_DN92850|
root morphogenesis	GO:0010015	35	0.264556	0.0535	0.665189	0.0590084	0.671325	0.807		TRINITY_DN59977|TRINITY_DN59987|TRINITY_DN81742|TRINITY_DN82994|TRINITY_DN86027|TRINITY_DN87016|TRINITY_DN87643|TRINITY_DN87799|TRINITY_DN88243|TRINITY_DN88439|TRINITY_DN89712|TRINITY_DN90024|TRINITY_DN90146|TRINITY_DN90937|TRINITY_DN90978|TRINITY_DN91083|TRINITY_DN91092|TRINITY_DN91326|TRINITY_DN91425|TRINITY_DN91752|TRINITY_DN91848|TRINITY_DN91948|TRINITY_DN92162|TRINITY_DN92345|TRINITY_DN92608…
leg disc morphogenesis	GO:0007478	13	0.208039	0.0482	0.665193	0.0484	0.652263	0.69	GO:0007480|imaginal disc-derived leg morphogenesis, GO:0035127|post-embryonic limb morphogenesis,	TRINITY_DN87639|TRINITY_DN89158|TRINITY_DN89441|TRINITY_DN89473|TRINITY_DN90773|TRINITY_DN91178|TRINITY_DN92101|TRINITY_DN92377|TRINITY_DN92806|TRINITY_DN93035|TRINITY_DN93463|TRINITY_DN93751|TRINITY_DN94075|
imaginal disc-derived leg morphogenesis	GO:0007480	13	0.208039	0.0482	0.665193	0.0484	0.652263	0.69	GO:0035127|post-embryonic limb morphogenesis, GO:0007478|leg disc morphogenesis,	TRINITY_DN87639|TRINITY_DN89158|TRINITY_DN89441|TRINITY_DN89473|TRINITY_DN90773|TRINITY_DN91178|TRINITY_DN92101|TRINITY_DN92377|TRINITY_DN92806|TRINITY_DN93035|TRINITY_DN93463|TRINITY_DN93751|TRINITY_DN94075|
post-embryonic limb morphogenesis	GO:0035127	13	0.208039	0.0482	0.665193	0.0484	0.652263	0.69	GO:0007480|imaginal disc-derived leg morphogenesis, GO:0007478|leg disc morphogenesis,	TRINITY_DN87639|TRINITY_DN89158|TRINITY_DN89441|TRINITY_DN89473|TRINITY_DN90773|TRINITY_DN91178|TRINITY_DN92101|TRINITY_DN92377|TRINITY_DN92806|TRINITY_DN93035|TRINITY_DN93463|TRINITY_DN93751|TRINITY_DN94075|
negative regulation of cell morphogenesis involved in differentiation	GO:0010771	22	0.241009	0.0545	0.665264	0.061	0.678604	0.881		TRINITY_DN83876|TRINITY_DN84613|TRINITY_DN84959|TRINITY_DN85878|TRINITY_DN86200|TRINITY_DN86517|TRINITY_DN86965|TRINITY_DN87280|TRINITY_DN89256|TRINITY_DN89683|TRINITY_DN89715|TRINITY_DN90050|TRINITY_DN91184|TRINITY_DN91237|TRINITY_DN91455|TRINITY_DN91497|TRINITY_DN91564|TRINITY_DN92913|TRINITY_DN93454|TRINITY_DN93465|TRINITY_DN93952|TRINITY_DN93958|
centrosome organization	GO:0051297	56	0.282444	0.0540223	0.665501	0.0498728	0.658846	0.72		TRINITY_DN65087|TRINITY_DN76447|TRINITY_DN76539|TRINITY_DN78352|TRINITY_DN79114|TRINITY_DN80434|TRINITY_DN82610|TRINITY_DN82907|TRINITY_DN83479|TRINITY_DN83705|TRINITY_DN84053|TRINITY_DN84526|TRINITY_DN84785|TRINITY_DN85284|TRINITY_DN85789|TRINITY_DN85884|TRINITY_DN86656|TRINITY_DN86998|TRINITY_DN87007|TRINITY_DN87117|TRINITY_DN87280|TRINITY_DN87304|TRINITY_DN87413|TRINITY_DN88097|TRINITY_DN88559…
glutathione metabolic process	GO:0006749	51	0.279281	0.0575256	0.665772	0.054672	0.667364	0.403		TRINITY_DN56368|TRINITY_DN68305|TRINITY_DN71328|TRINITY_DN72857|TRINITY_DN74660|TRINITY_DN78340|TRINITY_DN81996|TRINITY_DN82849|TRINITY_DN83089|TRINITY_DN83789|TRINITY_DN85598|TRINITY_DN86467|TRINITY_DN86950|TRINITY_DN87234|TRINITY_DN87895|TRINITY_DN88270|TRINITY_DN88276|TRINITY_DN88333|TRINITY_DN89106|TRINITY_DN89194|TRINITY_DN89231|TRINITY_DN89272|TRINITY_DN89619|TRINITY_DN89675|TRINITY_DN89678…
vitamin biosynthetic process	GO:0009110	45	0.276296	0.0548733	0.665774	0.0551194	0.660775	0.832		TRINITY_DN13773|TRINITY_DN84771|TRINITY_DN86243|TRINITY_DN86907|TRINITY_DN87987|TRINITY_DN88247|TRINITY_DN88276|TRINITY_DN88333|TRINITY_DN89158|TRINITY_DN89272|TRINITY_DN89501|TRINITY_DN89536|TRINITY_DN89749|TRINITY_DN90216|TRINITY_DN90937|TRINITY_DN90959|TRINITY_DN90985|TRINITY_DN90992|TRINITY_DN91045|TRINITY_DN91115|TRINITY_DN91287|TRINITY_DN91319|TRINITY_DN91383|TRINITY_DN91399|TRINITY_DN91491…
release of sequestered calcium ion into cytosol	GO:0051209	12	0.200283	0.0481	0.666102	0.0461	0.640615	0.824	GO:0097553|calcium ion transmembrane import into cytosol, GO:1902656|calcium ion import into cytosol, GO:0051283|negative regulation of sequestering of calcium ion,	TRINITY_DN86773|TRINITY_DN87602|TRINITY_DN89378|TRINITY_DN89424|TRINITY_DN91464|TRINITY_DN91801|TRINITY_DN92064|TRINITY_DN92575|TRINITY_DN92592|TRINITY_DN92880|TRINITY_DN93958|TRINITY_DN94124|
negative regulation of sequestering of calcium ion	GO:0051283	12	0.200283	0.0481	0.666102	0.0461	0.640615	0.824	GO:0051209|release of sequestered calcium ion into cytosol, GO:0097553|calcium ion transmembrane import into cytosol, GO:1902656|calcium ion import into cytosol,	TRINITY_DN86773|TRINITY_DN87602|TRINITY_DN89378|TRINITY_DN89424|TRINITY_DN91464|TRINITY_DN91801|TRINITY_DN92064|TRINITY_DN92575|TRINITY_DN92592|TRINITY_DN92880|TRINITY_DN93958|TRINITY_DN94124|
calcium ion transmembrane import into cytosol	GO:0097553	12	0.200283	0.0481	0.666102	0.0461	0.640615	0.824	GO:0051209|release of sequestered calcium ion into cytosol, GO:1902656|calcium ion import into cytosol, GO:0051283|negative regulation of sequestering of calcium ion,	TRINITY_DN86773|TRINITY_DN87602|TRINITY_DN89378|TRINITY_DN89424|TRINITY_DN91464|TRINITY_DN91801|TRINITY_DN92064|TRINITY_DN92575|TRINITY_DN92592|TRINITY_DN92880|TRINITY_DN93958|TRINITY_DN94124|
calcium ion import into cytosol	GO:1902656	12	0.200283	0.0481	0.666102	0.0461	0.640615	0.824	GO:0051209|release of sequestered calcium ion into cytosol, GO:0097553|calcium ion transmembrane import into cytosol, GO:0051283|negative regulation of sequestering of calcium ion,	TRINITY_DN86773|TRINITY_DN87602|TRINITY_DN89378|TRINITY_DN89424|TRINITY_DN91464|TRINITY_DN91801|TRINITY_DN92064|TRINITY_DN92575|TRINITY_DN92592|TRINITY_DN92880|TRINITY_DN93958|TRINITY_DN94124|
negative regulation of JAK-STAT cascade	GO:0046426	7	0.162408	0.0531	0.666405	0.0523	0.664673	0.561	GO:1904893|negative regulation of STAT cascade,	TRINITY_DN78135|TRINITY_DN82967|TRINITY_DN87280|TRINITY_DN89715|TRINITY_DN92134|TRINITY_DN92271|TRINITY_DN93489|
negative regulation of STAT cascade	GO:1904893	7	0.162408	0.0531	0.666405	0.0523	0.664673	0.561	GO:0046426|negative regulation of JAK-STAT cascade,	TRINITY_DN78135|TRINITY_DN82967|TRINITY_DN87280|TRINITY_DN89715|TRINITY_DN92134|TRINITY_DN92271|TRINITY_DN93489|
hindbrain morphogenesis	GO:0021575	18	0.232233	0.0571	0.666609	0.0509	0.663683	0.769	GO:0021587|cerebellum morphogenesis,	TRINITY_DN81445|TRINITY_DN85277|TRINITY_DN85828|TRINITY_DN86657|TRINITY_DN86773|TRINITY_DN88297|TRINITY_DN90227|TRINITY_DN90911|TRINITY_DN91172|TRINITY_DN91946|TRINITY_DN92024|TRINITY_DN92434|TRINITY_DN92856|TRINITY_DN92962|TRINITY_DN93015|TRINITY_DN93465|TRINITY_DN93679|TRINITY_DN94119|
cerebellum morphogenesis	GO:0021587	18	0.232233	0.0571	0.666609	0.0509	0.663683	0.769	GO:0021575|hindbrain morphogenesis,	TRINITY_DN81445|TRINITY_DN85277|TRINITY_DN85828|TRINITY_DN86657|TRINITY_DN86773|TRINITY_DN88297|TRINITY_DN90227|TRINITY_DN90911|TRINITY_DN91172|TRINITY_DN91946|TRINITY_DN92024|TRINITY_DN92434|TRINITY_DN92856|TRINITY_DN92962|TRINITY_DN93015|TRINITY_DN93465|TRINITY_DN93679|TRINITY_DN94119|
cellulose biosynthetic process	GO:0030244	7	0.165285	0.0553	0.666921	0.0546	0.668517	0.319		TRINITY_DN86315|TRINITY_DN90089|TRINITY_DN90378|TRINITY_DN90558|TRINITY_DN90715|TRINITY_DN90985|TRINITY_DN92685|
fat cell differentiation	GO:0045444	35	0.26702	0.0575	0.667399	0.0642309	0.682411	0.715		TRINITY_DN26374|TRINITY_DN78823|TRINITY_DN80485|TRINITY_DN82831|TRINITY_DN84282|TRINITY_DN85878|TRINITY_DN86200|TRINITY_DN86787|TRINITY_DN87007|TRINITY_DN87771|TRINITY_DN88067|TRINITY_DN89486|TRINITY_DN89684|TRINITY_DN90198|TRINITY_DN90261|TRINITY_DN90319|TRINITY_DN90522|TRINITY_DN91432|TRINITY_DN91585|TRINITY_DN91739|TRINITY_DN91794|TRINITY_DN91902|TRINITY_DN92203|TRINITY_DN92272|TRINITY_DN92831…
stress-activated protein kinase signaling cascade	GO:0031098	37	0.267021	0.0570737	0.668245	0.0565901	0.668428	0.868		TRINITY_DN74412|TRINITY_DN78571|TRINITY_DN78684|TRINITY_DN79671|TRINITY_DN80015|TRINITY_DN80945|TRINITY_DN83394|TRINITY_DN84573|TRINITY_DN85878|TRINITY_DN86228|TRINITY_DN86243|TRINITY_DN86613|TRINITY_DN86687|TRINITY_DN87577|TRINITY_DN89501|TRINITY_DN89881|TRINITY_DN89985|TRINITY_DN90079|TRINITY_DN90861|TRINITY_DN90989|TRINITY_DN91042|TRINITY_DN91059|TRINITY_DN91287|TRINITY_DN91455|TRINITY_DN91717…
negative regulation of JNK cascade	GO:0046329	17	0.224736	0.0481	0.668407	0.0461	0.642839	0.817		TRINITY_DN73200|TRINITY_DN79671|TRINITY_DN81954|TRINITY_DN82790|TRINITY_DN84573|TRINITY_DN84959|TRINITY_DN86200|TRINITY_DN91159|TRINITY_DN91471|TRINITY_DN91541|TRINITY_DN92823|TRINITY_DN92880|TRINITY_DN92974|TRINITY_DN93092|TRINITY_DN93417|TRINITY_DN93574|TRINITY_DN93913|
xyloglucan metabolic process	GO:0010411	7	0.165502	0.0553	0.66893	0.0546	0.670561	0.473		TRINITY_DN87799|TRINITY_DN88708|TRINITY_DN90971|TRINITY_DN91500|TRINITY_DN93552|TRINITY_DN93578|TRINITY_DN93689|
cellular glucan metabolic process	GO:0006073	52	0.279459	0.0579665	0.668946	0.0550958	0.662469	0.857	GO:0044042|glucan metabolic process,	TRINITY_DN73200|TRINITY_DN74421|TRINITY_DN74980|TRINITY_DN81994|TRINITY_DN83678|TRINITY_DN86027|TRINITY_DN86200|TRINITY_DN86315|TRINITY_DN86787|TRINITY_DN87199|TRINITY_DN87799|TRINITY_DN88440|TRINITY_DN88708|TRINITY_DN88811|TRINITY_DN88974|TRINITY_DN89544|TRINITY_DN89888|TRINITY_DN90089|TRINITY_DN90378|TRINITY_DN90446|TRINITY_DN90451|TRINITY_DN90524|TRINITY_DN90558|TRINITY_DN90715|TRINITY_DN90910…
glucan metabolic process	GO:0044042	52	0.279459	0.0579665	0.668946	0.0550958	0.662469	0.857	GO:0006073|cellular glucan metabolic process,	TRINITY_DN73200|TRINITY_DN74421|TRINITY_DN74980|TRINITY_DN81994|TRINITY_DN83678|TRINITY_DN86027|TRINITY_DN86200|TRINITY_DN86315|TRINITY_DN86787|TRINITY_DN87199|TRINITY_DN87799|TRINITY_DN88440|TRINITY_DN88708|TRINITY_DN88811|TRINITY_DN88974|TRINITY_DN89544|TRINITY_DN89888|TRINITY_DN90089|TRINITY_DN90378|TRINITY_DN90446|TRINITY_DN90451|TRINITY_DN90524|TRINITY_DN90558|TRINITY_DN90715|TRINITY_DN90910…
post-mating behavior	GO:0045297	6	0.148686	0.057	0.669333	0.054	0.671406	0.651		TRINITY_DN76764|TRINITY_DN89415|TRINITY_DN92774|TRINITY_DN92856|TRINITY_DN92962|TRINITY_DN93679|
pteridine-containing compound metabolic process	GO:0042558	32	0.266752	0.0575	0.669333	0.0636463	0.681609	0.628		TRINITY_DN77500|TRINITY_DN77683|TRINITY_DN79865|TRINITY_DN82981|TRINITY_DN84097|TRINITY_DN86725|TRINITY_DN87621|TRINITY_DN88036|TRINITY_DN88207|TRINITY_DN88226|TRINITY_DN88247|TRINITY_DN89344|TRINITY_DN89377|TRINITY_DN89969|TRINITY_DN90506|TRINITY_DN90559|TRINITY_DN90703|TRINITY_DN90909|TRINITY_DN90959|TRINITY_DN91594|TRINITY_DN91808|TRINITY_DN91848|TRINITY_DN92145|TRINITY_DN92403|TRINITY_DN92421…
interferon-gamma-mediated signaling pathway	GO:0060333	9	0.182969	0.0558	0.670937	0.0523	0.660493	0.253		TRINITY_DN20383|TRINITY_DN84987|TRINITY_DN85744|TRINITY_DN85980|TRINITY_DN87602|TRINITY_DN91285|TRINITY_DN91337|TRINITY_DN92225|TRINITY_DN92675|
regulation of cAMP-mediated signaling	GO:0043949	6	0.149165	0.057	0.671296	0.054	0.673491	0.522		TRINITY_DN7772|TRINITY_DN80015|TRINITY_DN80434|TRINITY_DN86025|TRINITY_DN86044|TRINITY_DN86856|
regulation of lipid transport	GO:0032368	42	0.274754	0.0593713	0.671648	0.06315	0.687291	0.893		TRINITY_DN78379|TRINITY_DN79671|TRINITY_DN84479|TRINITY_DN86213|TRINITY_DN86787|TRINITY_DN87195|TRINITY_DN87602|TRINITY_DN88142|TRINITY_DN88186|TRINITY_DN88486|TRINITY_DN89021|TRINITY_DN89785|TRINITY_DN90061|TRINITY_DN90105|TRINITY_DN90407|TRINITY_DN90633|TRINITY_DN90680|TRINITY_DN91337|TRINITY_DN91683|TRINITY_DN91973|TRINITY_DN92290|TRINITY_DN92518|TRINITY_DN92545|TRINITY_DN92592|TRINITY_DN92654…
ncRNA catabolic process	GO:0034661	10	0.199117	0.0616	0.672243	0.0666	0.692916	0.571		TRINITY_DN83177|TRINITY_DN83488|TRINITY_DN85175|TRINITY_DN89480|TRINITY_DN89760|TRINITY_DN89892|TRINITY_DN91806|TRINITY_DN91895|TRINITY_DN92225|TRINITY_DN92758|
microtubule organizing center organization	GO:0031023	59	0.284475	0.0592607	0.672291	0.0548964	0.662054	0.748		TRINITY_DN65087|TRINITY_DN76447|TRINITY_DN76539|TRINITY_DN78352|TRINITY_DN79114|TRINITY_DN80434|TRINITY_DN81954|TRINITY_DN82610|TRINITY_DN82907|TRINITY_DN83479|TRINITY_DN83705|TRINITY_DN84053|TRINITY_DN84526|TRINITY_DN84785|TRINITY_DN85284|TRINITY_DN85789|TRINITY_DN85884|TRINITY_DN86656|TRINITY_DN86998|TRINITY_DN87007|TRINITY_DN87117|TRINITY_DN87280|TRINITY_DN87304|TRINITY_DN87413|TRINITY_DN88097…
negative regulation of homotypic cell-cell adhesion	GO:0034111	6	0.150353	0.0591	0.672367	0.0554	0.658244	0.681		TRINITY_DN87602|TRINITY_DN90223|TRINITY_DN92856|TRINITY_DN92962|TRINITY_DN93679|TRINITY_DN94042|
centrosome cycle	GO:0007098	43	0.27493	0.0597794	0.672476	0.0635727	0.688162	0.642		TRINITY_DN76447|TRINITY_DN76539|TRINITY_DN79114|TRINITY_DN80434|TRINITY_DN82610|TRINITY_DN83479|TRINITY_DN83705|TRINITY_DN84053|TRINITY_DN84526|TRINITY_DN84785|TRINITY_DN85284|TRINITY_DN85789|TRINITY_DN85884|TRINITY_DN86656|TRINITY_DN86998|TRINITY_DN87117|TRINITY_DN87280|TRINITY_DN87413|TRINITY_DN88559|TRINITY_DN89658|TRINITY_DN89715|TRINITY_DN90024|TRINITY_DN90490|TRINITY_DN90590|TRINITY_DN90608…
acylglycerol metabolic process	GO:0006639	82	0.296429	0.0612947	0.672567	0.0609448	0.679873	0.895		TRINITY_DN4439|TRINITY_DN44434|TRINITY_DN72450|TRINITY_DN73200|TRINITY_DN75450|TRINITY_DN83151|TRINITY_DN84008|TRINITY_DN84352|TRINITY_DN84360|TRINITY_DN84955|TRINITY_DN85045|TRINITY_DN86885|TRINITY_DN87195|TRINITY_DN87325|TRINITY_DN87487|TRINITY_DN87593|TRINITY_DN87639|TRINITY_DN87666|TRINITY_DN87805|TRINITY_DN88186|TRINITY_DN88764|TRINITY_DN89021|TRINITY_DN89037|TRINITY_DN89188|TRINITY_DN89473|…
ribosomal small subunit biogenesis	GO:0042274	34	0.268242	0.0615	0.672981	0.0669493	0.69475	0.0289		TRINITY_DN60296|TRINITY_DN66475|TRINITY_DN71834|TRINITY_DN73406|TRINITY_DN77153|TRINITY_DN79376|TRINITY_DN81717|TRINITY_DN81878|TRINITY_DN82666|TRINITY_DN82714|TRINITY_DN83413|TRINITY_DN85555|TRINITY_DN85669|TRINITY_DN85905|TRINITY_DN86375|TRINITY_DN86916|TRINITY_DN87182|TRINITY_DN87227|TRINITY_DN89459|TRINITY_DN89538|TRINITY_DN89853|TRINITY_DN90116|TRINITY_DN90119|TRINITY_DN91092|TRINITY_DN91684…
fluid transport	GO:0042044	23	0.24846	0.0585	0.673169	0.0547	0.665682	0.813		TRINITY_DN73933|TRINITY_DN84328|TRINITY_DN84771|TRINITY_DN86990|TRINITY_DN87407|TRINITY_DN87639|TRINITY_DN88243|TRINITY_DN89167|TRINITY_DN89465|TRINITY_DN89869|TRINITY_DN90146|TRINITY_DN90226|TRINITY_DN90263|TRINITY_DN90288|TRINITY_DN90958|TRINITY_DN91182|TRINITY_DN92277|TRINITY_DN92425|TRINITY_DN93097|TRINITY_DN93542|TRINITY_DN93635|TRINITY_DN93830|TRINITY_DN93924|
regulation of toll-like receptor signaling pathway	GO:0034121	6	0.148453	0.057	0.673271	0.054	0.675589	0.59		TRINITY_DN76033|TRINITY_DN87884|TRINITY_DN88500|TRINITY_DN89446|TRINITY_DN90332|TRINITY_DN93007|
uronic acid metabolic process	GO:0006063	14	0.224968	0.0597	0.67347	0.0672	0.686705	0.283	GO:0019585|glucuronate metabolic process,	TRINITY_DN86243|TRINITY_DN88236|TRINITY_DN89217|TRINITY_DN89501|TRINITY_DN91287|TRINITY_DN91798|TRINITY_DN91825|TRINITY_DN92073|TRINITY_DN93163|TRINITY_DN93665|TRINITY_DN93823|TRINITY_DN93916|TRINITY_DN94017|TRINITY_DN94089|
glucuronate metabolic process	GO:0019585	14	0.224968	0.0597	0.67347	0.0672	0.686705	0.283	GO:0006063|uronic acid metabolic process,	TRINITY_DN86243|TRINITY_DN88236|TRINITY_DN89217|TRINITY_DN89501|TRINITY_DN91287|TRINITY_DN91798|TRINITY_DN91825|TRINITY_DN92073|TRINITY_DN93163|TRINITY_DN93665|TRINITY_DN93823|TRINITY_DN93916|TRINITY_DN94017|TRINITY_DN94089|
cardiolipin metabolic process	GO:0032048	16	0.226866	0.0562	0.673729	0.0606	0.679803	0.453		TRINITY_DN78941|TRINITY_DN84955|TRINITY_DN85988|TRINITY_DN86213|TRINITY_DN86622|TRINITY_DN86714|TRINITY_DN87008|TRINITY_DN88861|TRINITY_DN90355|TRINITY_DN91982|TRINITY_DN92097|TRINITY_DN92404|TRINITY_DN92506|TRINITY_DN93079|TRINITY_DN93246|TRINITY_DN93326|
response to mechanical stimulus	GO:0009612	74	0.292628	0.0612337	0.673738	0.057129	0.668892	0.903		TRINITY_DN4439|TRINITY_DN72450|TRINITY_DN76539|TRINITY_DN79671|TRINITY_DN80894|TRINITY_DN83783|TRINITY_DN83876|TRINITY_DN84282|TRINITY_DN84620|TRINITY_DN85544|TRINITY_DN85878|TRINITY_DN86402|TRINITY_DN86657|TRINITY_DN86773|TRINITY_DN86856|TRINITY_DN87415|TRINITY_DN87602|TRINITY_DN88071|TRINITY_DN88720|TRINITY_DN89588|TRINITY_DN89758|TRINITY_DN89908|TRINITY_DN89954|TRINITY_DN89985|TRINITY_DN90043|…
vestibular reflex	GO:0060005	8	0.17902	0.0564	0.674114	0.0585	0.667432	0.48	GO:0060199|clathrin-sculpted glutamate transport vesicle, GO:0060203|clathrin-sculpted glutamate transport vesicle membrane,	TRINITY_DN66401|TRINITY_DN89959|TRINITY_DN91150|TRINITY_DN91204|TRINITY_DN91315|TRINITY_DN92645|TRINITY_DN93742|TRINITY_DN94015|
regulation of heat generation	GO:0031650	6	0.150577	0.0591	0.674277	0.0554	0.660197	0.517		TRINITY_DN86622|TRINITY_DN90355|TRINITY_DN91801|TRINITY_DN91902|TRINITY_DN92691|TRINITY_DN93326|
glycosaminoglycan metabolic process	GO:0030203	57	0.285169	0.061139	0.674544	0.0567015	0.665828	0.651		TRINITY_DN28946|TRINITY_DN75359|TRINITY_DN80026|TRINITY_DN81671|TRINITY_DN82751|TRINITY_DN84822|TRINITY_DN85459|TRINITY_DN85648|TRINITY_DN87493|TRINITY_DN87899|TRINITY_DN88264|TRINITY_DN88429|TRINITY_DN89060|TRINITY_DN89097|TRINITY_DN89701|TRINITY_DN89946|TRINITY_DN89978|TRINITY_DN90200|TRINITY_DN90210|TRINITY_DN90326|TRINITY_DN90498|TRINITY_DN90757|TRINITY_DN90987|TRINITY_DN91095|TRINITY_DN91143…
positive regulation of post-embryonic development	GO:0048582	20	0.243572	0.059	0.675054	0.0636	0.684766	0.735		TRINITY_DN65010|TRINITY_DN79913|TRINITY_DN79980|TRINITY_DN85045|TRINITY_DN86494|TRINITY_DN86553|TRINITY_DN87522|TRINITY_DN88029|TRINITY_DN88454|TRINITY_DN89371|TRINITY_DN89396|TRINITY_DN89540|TRINITY_DN90983|TRINITY_DN91507|TRINITY_DN91618|TRINITY_DN92246|TRINITY_DN92754|TRINITY_DN93722|TRINITY_DN93731|TRINITY_DN93866|
epithelial cell migration, open tracheal system	GO:0007427	6	0.148579	0.057	0.675257	0.054	0.6777	0.692		TRINITY_DN89758|TRINITY_DN91853|TRINITY_DN92592|TRINITY_DN92669|TRINITY_DN93742|TRINITY_DN93812|
phototransduction	GO:0007602	55	0.278934	0.0566741	0.67538	0.0538536	0.677981	0.787		TRINITY_DN58646|TRINITY_DN60010|TRINITY_DN63441|TRINITY_DN71299|TRINITY_DN72450|TRINITY_DN73091|TRINITY_DN73933|TRINITY_DN73973|TRINITY_DN77163|TRINITY_DN78372|TRINITY_DN82569|TRINITY_DN84475|TRINITY_DN86228|TRINITY_DN86827|TRINITY_DN86856|TRINITY_DN87312|TRINITY_DN87407|TRINITY_DN87907|TRINITY_DN88466|TRINITY_DN89453|TRINITY_DN89458|TRINITY_DN89516|TRINITY_DN89570|TRINITY_DN89603|TRINITY_DN89898…
positive regulation of cellular amine metabolic process	GO:0033240	6	0.153364	0.0611	0.675971	0.058	0.667415	0.655		TRINITY_DN83876|TRINITY_DN87602|TRINITY_DN88186|TRINITY_DN89021|TRINITY_DN92624|TRINITY_DN93178|
ameboidal-type cell migration	GO:0001667	78	0.29505	0.056923	0.676339	0.0566061	0.666657	0.906		TRINITY_DN4439|TRINITY_DN60182|TRINITY_DN68305|TRINITY_DN72450|TRINITY_DN73091|TRINITY_DN74122|TRINITY_DN75482|TRINITY_DN75733|TRINITY_DN77722|TRINITY_DN78571|TRINITY_DN79106|TRINITY_DN79671|TRINITY_DN81954|TRINITY_DN82868|TRINITY_DN83071|TRINITY_DN84243|TRINITY_DN85878|TRINITY_DN86435|TRINITY_DN86613|TRINITY_DN87615|TRINITY_DN87639|TRINITY_DN87697|TRINITY_DN87761|TRINITY_DN88284|TRINITY_DN88486|…
xenobiotic catabolic process	GO:0042178	21	0.243835	0.059	0.676983	0.0636	0.686606	0.186		TRINITY_DN56368|TRINITY_DN82849|TRINITY_DN83089|TRINITY_DN88276|TRINITY_DN88333|TRINITY_DN89106|TRINITY_DN89217|TRINITY_DN89272|TRINITY_DN89619|TRINITY_DN89675|TRINITY_DN89714|TRINITY_DN90827|TRINITY_DN91399|TRINITY_DN91798|TRINITY_DN91951|TRINITY_DN92073|TRINITY_DN92388|TRINITY_DN92784|TRINITY_DN92971|TRINITY_DN93351|TRINITY_DN93665|
regulation of synaptic transmission, dopaminergic	GO:0032225	7	0.169809	0.0607	0.677142	0.0591	0.668579	0.722		TRINITY_DN76033|TRINITY_DN88500|TRINITY_DN89446|TRINITY_DN90407|TRINITY_DN91902|TRINITY_DN92290|TRINITY_DN93375|
tyrosine metabolic process	GO:0006570	6	0.152118	0.0611	0.677839	0.058	0.669333	0.248		TRINITY_DN74071|TRINITY_DN86467|TRINITY_DN87895|TRINITY_DN91598|TRINITY_DN92397|TRINITY_DN93015|
proline transport	GO:0015824	14	0.226211	0.0623	0.67804	0.07	0.68233	0.689		TRINITY_DN90061|TRINITY_DN90407|TRINITY_DN90577|TRINITY_DN92225|TRINITY_DN92654|TRINITY_DN92671|TRINITY_DN92904|TRINITY_DN92909|TRINITY_DN92939|TRINITY_DN93374|TRINITY_DN93375|TRINITY_DN93385|TRINITY_DN93454|TRINITY_DN93953|
positive regulation of cytoskeleton organization	GO:0051495	55	0.28065	0.0609858	0.678446	0.0579993	0.671254	0.901		TRINITY_DN78571|TRINITY_DN79106|TRINITY_DN79671|TRINITY_DN80802|TRINITY_DN81122|TRINITY_DN81808|TRINITY_DN82994|TRINITY_DN83939|TRINITY_DN85828|TRINITY_DN85878|TRINITY_DN85884|TRINITY_DN86140|TRINITY_DN86503|TRINITY_DN86517|TRINITY_DN86613|TRINITY_DN87149|TRINITY_DN87577|TRINITY_DN87602|TRINITY_DN87643|TRINITY_DN87793|TRINITY_DN87884|TRINITY_DN89102|TRINITY_DN89186|TRINITY_DN89378|TRINITY_DN89645…
regulation of mitotic metaphase/anaphase transition	GO:0030071	41	0.275232	0.0604847	0.67851	0.0643031	0.681375	0.811	GO:1902099|regulation of metaphase/anaphase transition of cell cycle,	TRINITY_DN73200|TRINITY_DN79828|TRINITY_DN81925|TRINITY_DN83479|TRINITY_DN84160|TRINITY_DN84785|TRINITY_DN85839|TRINITY_DN86503|TRINITY_DN86656|TRINITY_DN86710|TRINITY_DN86998|TRINITY_DN87284|TRINITY_DN87413|TRINITY_DN87985|TRINITY_DN88097|TRINITY_DN88261|TRINITY_DN88659|TRINITY_DN88960|TRINITY_DN89209|TRINITY_DN89336|TRINITY_DN89397|TRINITY_DN89658|TRINITY_DN89715|TRINITY_DN90360|TRINITY_DN90440…
regulation of metaphase/anaphase transition of cell cycle	GO:1902099	41	0.275232	0.0604847	0.67851	0.0643031	0.681375	0.811	GO:0030071|regulation of mitotic metaphase/anaphase transition,	TRINITY_DN73200|TRINITY_DN79828|TRINITY_DN81925|TRINITY_DN83479|TRINITY_DN84160|TRINITY_DN84785|TRINITY_DN85839|TRINITY_DN86503|TRINITY_DN86656|TRINITY_DN86710|TRINITY_DN86998|TRINITY_DN87284|TRINITY_DN87413|TRINITY_DN87985|TRINITY_DN88097|TRINITY_DN88261|TRINITY_DN88659|TRINITY_DN88960|TRINITY_DN89209|TRINITY_DN89336|TRINITY_DN89397|TRINITY_DN89658|TRINITY_DN89715|TRINITY_DN90360|TRINITY_DN90440…
protein sulfation	GO:0006477	7	0.1685	0.0607	0.679028	0.0591	0.670468	0.337		TRINITY_DN85397|TRINITY_DN85459|TRINITY_DN88429|TRINITY_DN89097|TRINITY_DN91729|TRINITY_DN91853|TRINITY_DN93121|
viral mRNA export from host cell nucleus	GO:0046784	6	0.155902	0.0629	0.68088	0.0601	0.676083	0.371		TRINITY_DN83215|TRINITY_DN90595|TRINITY_DN91681|TRINITY_DN92974|TRINITY_DN93023|TRINITY_DN93119|
cellular response to interferon-gamma	GO:0071346	13	0.220469	0.0631	0.681209	0.0671	0.687433	0.499		TRINITY_DN20383|TRINITY_DN84987|TRINITY_DN85744|TRINITY_DN85980|TRINITY_DN87602|TRINITY_DN89444|TRINITY_DN90958|TRINITY_DN91285|TRINITY_DN91337|TRINITY_DN91827|TRINITY_DN92225|TRINITY_DN92277|TRINITY_DN92675|
regulation of sister chromatid segregation	GO:0033045	46	0.279848	0.0634098	0.682718	0.0637655	0.679263	0.845		TRINITY_DN73200|TRINITY_DN76539|TRINITY_DN79828|TRINITY_DN81925|TRINITY_DN83479|TRINITY_DN84160|TRINITY_DN84785|TRINITY_DN85839|TRINITY_DN85884|TRINITY_DN86503|TRINITY_DN86656|TRINITY_DN86710|TRINITY_DN86998|TRINITY_DN87284|TRINITY_DN87413|TRINITY_DN87985|TRINITY_DN88097|TRINITY_DN88261|TRINITY_DN88659|TRINITY_DN88960|TRINITY_DN89209|TRINITY_DN89336|TRINITY_DN89397|TRINITY_DN89658|TRINITY_DN89715…
tetrahydrofolate interconversion	GO:0035999	6	0.155135	0.0629	0.68272	0.0601	0.677982	0.359		TRINITY_DN79865|TRINITY_DN82981|TRINITY_DN90959|TRINITY_DN92421|TRINITY_DN92995|TRINITY_DN93635|
response to hydroperoxide	GO:0033194	10	0.20048	0.0636	0.682935	0.0691	0.69725	0.735		TRINITY_DN4439|TRINITY_DN68305|TRINITY_DN72450|TRINITY_DN73091|TRINITY_DN89684|TRINITY_DN90043|TRINITY_DN90198|TRINITY_DN90216|TRINITY_DN92526|TRINITY_DN93795|
DNA damage response, signal transduction by p53 class mediator	GO:0030330	38	0.270256	0.0641777	0.683654	0.0636145	0.683091	0.775		TRINITY_DN33266|TRINITY_DN75656|TRINITY_DN81134|TRINITY_DN84286|TRINITY_DN84514|TRINITY_DN86406|TRINITY_DN86698|TRINITY_DN87245|TRINITY_DN87320|TRINITY_DN87595|TRINITY_DN87814|TRINITY_DN88144|TRINITY_DN89065|TRINITY_DN89122|TRINITY_DN89167|TRINITY_DN89465|TRINITY_DN89712|TRINITY_DN90089|TRINITY_DN90647|TRINITY_DN90679|TRINITY_DN90759|TRINITY_DN90978|TRINITY_DN91154|TRINITY_DN91262|TRINITY_DN91355…
regulation of mitotic nuclear division	GO:0007088	65	0.290115	0.0640464	0.68407	0.0607	0.679028	0.886		TRINITY_DN73200|TRINITY_DN75482|TRINITY_DN79828|TRINITY_DN80945|TRINITY_DN81808|TRINITY_DN81925|TRINITY_DN81994|TRINITY_DN83479|TRINITY_DN84160|TRINITY_DN84785|TRINITY_DN84830|TRINITY_DN85839|TRINITY_DN85884|TRINITY_DN86503|TRINITY_DN86656|TRINITY_DN86710|TRINITY_DN86773|TRINITY_DN86998|TRINITY_DN87211|TRINITY_DN87284|TRINITY_DN87413|TRINITY_DN87793|TRINITY_DN87985|TRINITY_DN88097|TRINITY_DN88261…
divalent inorganic cation homeostasis	GO:0072507	87	0.298904	0.0640095	0.685499	0.062129	0.687355	0.97		TRINITY_DN13773|TRINITY_DN73120|TRINITY_DN73933|TRINITY_DN73940|TRINITY_DN74732|TRINITY_DN76764|TRINITY_DN77141|TRINITY_DN77498|TRINITY_DN7772|TRINITY_DN78314|TRINITY_DN78525|TRINITY_DN80678|TRINITY_DN81301|TRINITY_DN84209|TRINITY_DN84716|TRINITY_DN85735|TRINITY_DN86025|TRINITY_DN86213|TRINITY_DN86223|TRINITY_DN86573|TRINITY_DN86621|TRINITY_DN86623|TRINITY_DN86773|TRINITY_DN86787|TRINITY_DN86856|…
myoblast proliferation	GO:0051450	10	0.223768	0.0955	0.686097	0.109	0.693731	0.785		TRINITY_DN78571|TRINITY_DN85133|TRINITY_DN86613|TRINITY_DN86773|TRINITY_DN88904|TRINITY_DN89684|TRINITY_DN89881|TRINITY_DN90198|TRINITY_DN93465|TRINITY_DN93795|
cellular divalent inorganic cation homeostasis	GO:0072503	84	0.306614	0.0956883	0.686222	0.0929597	0.687525	0.897		TRINITY_DN13773|TRINITY_DN73120|TRINITY_DN73933|TRINITY_DN73940|TRINITY_DN74732|TRINITY_DN76764|TRINITY_DN77141|TRINITY_DN77498|TRINITY_DN7772|TRINITY_DN78314|TRINITY_DN78525|TRINITY_DN80678|TRINITY_DN81301|TRINITY_DN84209|TRINITY_DN84716|TRINITY_DN86025|TRINITY_DN86213|TRINITY_DN86223|TRINITY_DN86573|TRINITY_DN86621|TRINITY_DN86623|TRINITY_DN86773|TRINITY_DN86787|TRINITY_DN86856|TRINITY_DN87407|…
cellulose metabolic process	GO:0030243	12	0.231319	0.0964	0.686423	0.0917	0.689639	0.527		TRINITY_DN74421|TRINITY_DN86027|TRINITY_DN86315|TRINITY_DN90089|TRINITY_DN90378|TRINITY_DN90558|TRINITY_DN90715|TRINITY_DN90985|TRINITY_DN91161|TRINITY_DN92076|TRINITY_DN92685|TRINITY_DN93022|
phosphatidylinositol-3-phosphate biosynthetic process	GO:0036092	8	0.206735	0.0954	0.686606	0.0963	0.680882	0.435		TRINITY_DN81932|TRINITY_DN87894|TRINITY_DN91611|TRINITY_DN91801|TRINITY_DN92363|TRINITY_DN92884|TRINITY_DN93570|TRINITY_DN93576|
cerebellar granular layer morphogenesis	GO:0021683	6	0.180544	0.0963	0.686929	0.0917	0.693535	0.621		TRINITY_DN81445|TRINITY_DN86773|TRINITY_DN92856|TRINITY_DN92962|TRINITY_DN93465|TRINITY_DN93679|
chondroitin sulfate biosynthetic process	GO:0030206	26	0.259024	0.0647	0.687395	0.0635	0.689232	0.565	GO:0050650|chondroitin sulfate proteoglycan biosynthetic process,	TRINITY_DN75359|TRINITY_DN81671|TRINITY_DN82751|TRINITY_DN85459|TRINITY_DN88429|TRINITY_DN90210|TRINITY_DN90498|TRINITY_DN90757|TRINITY_DN90987|TRINITY_DN91166|TRINITY_DN91241|TRINITY_DN91696|TRINITY_DN91729|TRINITY_DN91892|TRINITY_DN91899|TRINITY_DN92009|TRINITY_DN92029|TRINITY_DN92032|TRINITY_DN92782|TRINITY_DN92792|TRINITY_DN92903|TRINITY_DN93121|TRINITY_DN93239|TRINITY_DN93884|TRINITY_DN93986…
chondroitin sulfate proteoglycan biosynthetic process	GO:0050650	26	0.259024	0.0647	0.687395	0.0635	0.689232	0.565	GO:0030206|chondroitin sulfate biosynthetic process,	TRINITY_DN75359|TRINITY_DN81671|TRINITY_DN82751|TRINITY_DN85459|TRINITY_DN88429|TRINITY_DN90210|TRINITY_DN90498|TRINITY_DN90757|TRINITY_DN90987|TRINITY_DN91166|TRINITY_DN91241|TRINITY_DN91696|TRINITY_DN91729|TRINITY_DN91892|TRINITY_DN91899|TRINITY_DN92009|TRINITY_DN92029|TRINITY_DN92032|TRINITY_DN92782|TRINITY_DN92792|TRINITY_DN92903|TRINITY_DN93121|TRINITY_DN93239|TRINITY_DN93884|TRINITY_DN93986…
negative regulation of membrane protein ectodomain proteolysis	GO:0051045	5	0.163785	0.094	0.687621	0.0879	0.690815	0.0921		TRINITY_DN83965|TRINITY_DN86986|TRINITY_DN87709|TRINITY_DN88447|TRINITY_DN91817|
galactose transport	GO:0015757	8	0.20595	0.0954	0.687839	0.0963	0.682083	0.444		TRINITY_DN79913|TRINITY_DN79980|TRINITY_DN86494|TRINITY_DN91507|TRINITY_DN91618|TRINITY_DN92246|TRINITY_DN92248|TRINITY_DN94030|
peptidyl-tyrosine dephosphorylation	GO:0035335	40	0.277067	0.0649182	0.687893	0.068889	0.7004	0.331	GO:0004725|protein tyrosine phosphatase activity,	TRINITY_DN58501|TRINITY_DN62573|TRINITY_DN69757|TRINITY_DN75998|TRINITY_DN79996|TRINITY_DN81905|TRINITY_DN81923|TRINITY_DN82258|TRINITY_DN83438|TRINITY_DN83965|TRINITY_DN84573|TRINITY_DN84830|TRINITY_DN85841|TRINITY_DN86051|TRINITY_DN86986|TRINITY_DN89205|TRINITY_DN90123|TRINITY_DN90556|TRINITY_DN90804|TRINITY_DN91314|TRINITY_DN91337|TRINITY_DN91497|TRINITY_DN91533|TRINITY_DN91558|TRINITY_DN91817…
DNA unwinding involved in DNA replication	GO:0006268	6	0.181736	0.0963	0.688151	0.0917	0.694844	0.536		TRINITY_DN87435|TRINITY_DN88464|TRINITY_DN89923|TRINITY_DN90146|TRINITY_DN92684|TRINITY_DN92884|
regulation of cellular amine metabolic process	GO:0033238	48	0.291978	0.100454	0.688433	0.101344	0.695726	0.866		TRINITY_DN33266|TRINITY_DN4439|TRINITY_DN72450|TRINITY_DN73091|TRINITY_DN75656|TRINITY_DN83876|TRINITY_DN84286|TRINITY_DN84514|TRINITY_DN86406|TRINITY_DN86698|TRINITY_DN86885|TRINITY_DN87245|TRINITY_DN87320|TRINITY_DN87522|TRINITY_DN87602|TRINITY_DN87814|TRINITY_DN88144|TRINITY_DN88186|TRINITY_DN89021|TRINITY_DN89065|TRINITY_DN89122|TRINITY_DN89167|TRINITY_DN89465|TRINITY_DN89712|TRINITY_DN90043|…
regulation of fatty acid transport	GO:2000191	20	0.24721	0.066	0.688457	0.0698	0.685371	0.855		TRINITY_DN79671|TRINITY_DN84479|TRINITY_DN86213|TRINITY_DN86787|TRINITY_DN88142|TRINITY_DN88186|TRINITY_DN89021|TRINITY_DN90061|TRINITY_DN90407|TRINITY_DN91973|TRINITY_DN92290|TRINITY_DN92545|TRINITY_DN92654|TRINITY_DN92671|TRINITY_DN92880|TRINITY_DN92904|TRINITY_DN92912|TRINITY_DN93178|TRINITY_DN93374|TRINITY_DN93375|
genital disc morphogenesis	GO:0007483	5	0.162873	0.094	0.688876	0.0879	0.692169	0.657	GO:0048805|imaginal disc-derived genitalia morphogenesis, GO:0007485|imaginal disc-derived male genitalia development, GO:0048803|imaginal disc-derived male genitalia morphogenesis, GO:0007484|imaginal disc-derived genitalia development, GO:0035126|post-embryonic genitalia morphogenesis,	TRINITY_DN79671|TRINITY_DN89758|TRINITY_DN90688|TRINITY_DN92669|TRINITY_DN93812|
imaginal disc-derived genitalia development	GO:0007484	5	0.162873	0.094	0.688876	0.0879	0.692169	0.657	GO:0048805|imaginal disc-derived genitalia morphogenesis, GO:0007485|imaginal disc-derived male genitalia development, GO:0048803|imaginal disc-derived male genitalia morphogenesis, GO:0007483|genital disc morphogenesis, GO:0035126|post-embryonic genitalia morphogenesis,	TRINITY_DN79671|TRINITY_DN89758|TRINITY_DN90688|TRINITY_DN92669|TRINITY_DN93812|
imaginal disc-derived male genitalia development	GO:0007485	5	0.162873	0.094	0.688876	0.0879	0.692169	0.657	GO:0048805|imaginal disc-derived genitalia morphogenesis, GO:0048803|imaginal disc-derived male genitalia morphogenesis, GO:0007483|genital disc morphogenesis, GO:0007484|imaginal disc-derived genitalia development, GO:0035126|post-embryonic genitalia morphogenesis,	TRINITY_DN79671|TRINITY_DN89758|TRINITY_DN90688|TRINITY_DN92669|TRINITY_DN93812|
post-embryonic genitalia morphogenesis	GO:0035126	5	0.162873	0.094	0.688876	0.0879	0.692169	0.657	GO:0048805|imaginal disc-derived genitalia morphogenesis, GO:0007485|imaginal disc-derived male genitalia development, GO:0048803|imaginal disc-derived male genitalia morphogenesis, GO:0007483|genital disc morphogenesis, GO:0007484|imaginal disc-derived genitalia development,	TRINITY_DN79671|TRINITY_DN89758|TRINITY_DN90688|TRINITY_DN92669|TRINITY_DN93812|
imaginal disc-derived male genitalia morphogenesis	GO:0048803	5	0.162873	0.094	0.688876	0.0879	0.692169	0.656	GO:0048805|imaginal disc-derived genitalia morphogenesis, GO:0007485|imaginal disc-derived male genitalia development, GO:0007483|genital disc morphogenesis, GO:0007484|imaginal disc-derived genitalia development, GO:0035126|post-embryonic genitalia morphogenesis,	TRINITY_DN79671|TRINITY_DN89758|TRINITY_DN90688|TRINITY_DN92669|TRINITY_DN93812|
imaginal disc-derived genitalia morphogenesis	GO:0048805	5	0.162873	0.094	0.688876	0.0879	0.692169	0.656	GO:0007485|imaginal disc-derived male genitalia development, GO:0048803|imaginal disc-derived male genitalia morphogenesis, GO:0007483|genital disc morphogenesis, GO:0007484|imaginal disc-derived genitalia development, GO:0035126|post-embryonic genitalia morphogenesis,	TRINITY_DN79671|TRINITY_DN89758|TRINITY_DN90688|TRINITY_DN92669|TRINITY_DN93812|
striated muscle cell development	GO:0055002	100	0.309478	0.0962535	0.689044	0.0942065	0.687879	0.989		TRINITY_DN58561|TRINITY_DN61623|TRINITY_DN73933|TRINITY_DN74980|TRINITY_DN78571|TRINITY_DN83209|TRINITY_DN83394|TRINITY_DN84613|TRINITY_DN85710|TRINITY_DN86200|TRINITY_DN86323|TRINITY_DN86613|TRINITY_DN86657|TRINITY_DN86702|TRINITY_DN86765|TRINITY_DN86990|TRINITY_DN87280|TRINITY_DN87407|TRINITY_DN87665|TRINITY_DN87715|TRINITY_DN88172|TRINITY_DN88486|TRINITY_DN88825|TRINITY_DN88831|TRINITY_DN88999…
IMP biosynthetic process	GO:0006188	8	0.207315	0.0954	0.689076	0.0963	0.683288	0.181		TRINITY_DN76934|TRINITY_DN83201|TRINITY_DN86462|TRINITY_DN87621|TRINITY_DN91380|TRINITY_DN91837|TRINITY_DN92624|TRINITY_DN93853|
vegetative to reproductive phase transition of meristem	GO:0010228	40	0.287136	0.0938572	0.689087	0.0986479	0.686603	0.762		TRINITY_DN55630|TRINITY_DN59968|TRINITY_DN65010|TRINITY_DN79360|TRINITY_DN80434|TRINITY_DN86228|TRINITY_DN86315|TRINITY_DN86553|TRINITY_DN88029|TRINITY_DN88526|TRINITY_DN88683|TRINITY_DN88807|TRINITY_DN88981|TRINITY_DN90323|TRINITY_DN90455|TRINITY_DN90564|TRINITY_DN90622|TRINITY_DN90692|TRINITY_DN90749|TRINITY_DN91083|TRINITY_DN91471|TRINITY_DN91529|TRINITY_DN91752|TRINITY_DN91837|TRINITY_DN92282…
regulation of phospholipid catabolic process	GO:0060696	6	0.179261	0.0937	0.689193	0.0887	0.689012	0.795		TRINITY_DN4439|TRINITY_DN72450|TRINITY_DN73091|TRINITY_DN87602|TRINITY_DN90043|TRINITY_DN92526|
negative regulation of mRNA processing	GO:0050686	8	0.205904	0.0925	0.689202	0.0928	0.68761	0.397	GO:1903312|negative regulation of mRNA metabolic process,	TRINITY_DN59226|TRINITY_DN73472|TRINITY_DN83695|TRINITY_DN85328|TRINITY_DN91130|TRINITY_DN91192|TRINITY_DN93344|TRINITY_DN93366|
negative regulation of mRNA metabolic process	GO:1903312	8	0.205904	0.0925	0.689202	0.0928	0.68761	0.397	GO:0050686|negative regulation of mRNA processing,	TRINITY_DN59226|TRINITY_DN73472|TRINITY_DN83695|TRINITY_DN85328|TRINITY_DN91130|TRINITY_DN91192|TRINITY_DN93344|TRINITY_DN93366|
lateral inhibition	GO:0046331	51	0.29313	0.10042	0.689377	0.0960735	0.685313	0.643		TRINITY_DN26374|TRINITY_DN77163|TRINITY_DN78571|TRINITY_DN79634|TRINITY_DN83838|TRINITY_DN84282|TRINITY_DN85710|TRINITY_DN85912|TRINITY_DN86640|TRINITY_DN87150|TRINITY_DN88125|TRINITY_DN88309|TRINITY_DN88999|TRINITY_DN89278|TRINITY_DN89636|TRINITY_DN89934|TRINITY_DN90063|TRINITY_DN90098|TRINITY_DN90446|TRINITY_DN90515|TRINITY_DN90524|TRINITY_DN90532|TRINITY_DN90996|TRINITY_DN91183|TRINITY_DN91290…
glycerophospholipid biosynthetic process	GO:0046474	95	0.31006	0.0992243	0.68942	0.0971346	0.679604	0.848		TRINITY_DN58646|TRINITY_DN76037|TRINITY_DN78941|TRINITY_DN79575|TRINITY_DN79628|TRINITY_DN79970|TRINITY_DN80434|TRINITY_DN80612|TRINITY_DN81932|TRINITY_DN84955|TRINITY_DN85036|TRINITY_DN85045|TRINITY_DN85171|TRINITY_DN85355|TRINITY_DN86082|TRINITY_DN86213|TRINITY_DN86332|TRINITY_DN86622|TRINITY_DN86714|TRINITY_DN86885|TRINITY_DN87345|TRINITY_DN87350|TRINITY_DN87655|TRINITY_DN87805|TRINITY_DN87894…
positive regulation of carbohydrate metabolic process	GO:0045913	21	0.26061	0.0953	0.689594	0.1003	0.689734	0.843		TRINITY_DN76673|TRINITY_DN82148|TRINITY_DN84401|TRINITY_DN84642|TRINITY_DN85133|TRINITY_DN86787|TRINITY_DN87602|TRINITY_DN88440|TRINITY_DN88811|TRINITY_DN88904|TRINITY_DN89371|TRINITY_DN89378|TRINITY_DN90446|TRINITY_DN90524|TRINITY_DN90804|TRINITY_DN91801|TRINITY_DN92271|TRINITY_DN92550|TRINITY_DN92880|TRINITY_DN93014|TRINITY_DN93316|
melanosome localization	GO:0032400	9	0.193856	0.0668	0.689637	0.0637	0.68037	0.55	GO:0032401|establishment of melanosome localization, GO:0032402|melanosome transport,	TRINITY_DN78823|TRINITY_DN79114|TRINITY_DN88160|TRINITY_DN90522|TRINITY_DN92180|TRINITY_DN93275|TRINITY_DN93616|TRINITY_DN94042|TRINITY_DN98345|
establishment of melanosome localization	GO:0032401	9	0.193856	0.0668	0.689637	0.0637	0.68037	0.55	GO:0032400|melanosome localization, GO:0032402|melanosome transport,	TRINITY_DN78823|TRINITY_DN79114|TRINITY_DN88160|TRINITY_DN90522|TRINITY_DN92180|TRINITY_DN93275|TRINITY_DN93616|TRINITY_DN94042|TRINITY_DN98345|
melanosome transport	GO:0032402	9	0.193856	0.0668	0.689637	0.0637	0.68037	0.55	GO:0032400|melanosome localization, GO:0032401|establishment of melanosome localization,	TRINITY_DN78823|TRINITY_DN79114|TRINITY_DN88160|TRINITY_DN90522|TRINITY_DN92180|TRINITY_DN93275|TRINITY_DN93616|TRINITY_DN94042|TRINITY_DN98345|
cellular response to nutrient	GO:0031670	23	0.252932	0.0663	0.689795	0.0624	0.682829	0.81		TRINITY_DN81998|TRINITY_DN83967|TRINITY_DN84959|TRINITY_DN85878|TRINITY_DN88440|TRINITY_DN88831|TRINITY_DN89758|TRINITY_DN89783|TRINITY_DN90407|TRINITY_DN90677|TRINITY_DN90688|TRINITY_DN90992|TRINITY_DN91451|TRINITY_DN92290|TRINITY_DN92669|TRINITY_DN93192|TRINITY_DN93211|TRINITY_DN93375|TRINITY_DN93465|TRINITY_DN93477|TRINITY_DN93735|TRINITY_DN93812|TRINITY_DN94030|
folic acid metabolic process	GO:0046655	10	0.20274	0.0658	0.689955	0.0717	0.679121	0.475		TRINITY_DN79865|TRINITY_DN88226|TRINITY_DN88247|TRINITY_DN90909|TRINITY_DN90959|TRINITY_DN91594|TRINITY_DN92403|TRINITY_DN92421|TRINITY_DN92995|TRINITY_DN93731|
cellular response to carbohydrate stimulus	GO:0071322	29	0.274347	0.0933	0.690042	0.0905	0.689655	0.85		TRINITY_DN65010|TRINITY_DN86228|TRINITY_DN86553|TRINITY_DN86773|TRINITY_DN87043|TRINITY_DN87140|TRINITY_DN87280|TRINITY_DN87602|TRINITY_DN87639|TRINITY_DN88146|TRINITY_DN89134|TRINITY_DN89371|TRINITY_DN89671|TRINITY_DN89800|TRINITY_DN90226|TRINITY_DN90446|TRINITY_DN90550|TRINITY_DN90749|TRINITY_DN91298|TRINITY_DN91752|TRINITY_DN91802|TRINITY_DN91837|TRINITY_DN92282|TRINITY_DN92317|TRINITY_DN92912…
male meiosis I	GO:0007141	16	0.233723	0.0665	0.690088	0.07	0.680678	0.527		TRINITY_DN77437|TRINITY_DN77485|TRINITY_DN79913|TRINITY_DN79980|TRINITY_DN86494|TRINITY_DN88530|TRINITY_DN89923|TRINITY_DN91507|TRINITY_DN91618|TRINITY_DN91924|TRINITY_DN92241|TRINITY_DN92246|TRINITY_DN92248|TRINITY_DN92265|TRINITY_DN93303|TRINITY_DN93731|
positive regulation of exocytosis	GO:0045921	20	0.247433	0.066	0.69025	0.0698	0.687051	0.677		TRINITY_DN59987|TRINITY_DN79954|TRINITY_DN80928|TRINITY_DN84744|TRINITY_DN85828|TRINITY_DN86213|TRINITY_DN86479|TRINITY_DN87602|TRINITY_DN89548|TRINITY_DN90227|TRINITY_DN90840|TRINITY_DN91192|TRINITY_DN92245|TRINITY_DN92320|TRINITY_DN92369|TRINITY_DN92660|TRINITY_DN92926|TRINITY_DN93159|TRINITY_DN93587|TRINITY_DN93804|
positive regulation of GTPase activity	GO:0043547	58	0.296906	0.100393	0.690375	0.0948015	0.689715	0.7		TRINITY_DN60206|TRINITY_DN61623|TRINITY_DN64168|TRINITY_DN71396|TRINITY_DN79017|TRINITY_DN81845|TRINITY_DN82569|TRINITY_DN83394|TRINITY_DN83802|TRINITY_DN83939|TRINITY_DN83991|TRINITY_DN85469|TRINITY_DN86072|TRINITY_DN86200|TRINITY_DN86517|TRINITY_DN86879|TRINITY_DN86965|TRINITY_DN87771|TRINITY_DN88229|TRINITY_DN88284|TRINITY_DN88743|TRINITY_DN88764|TRINITY_DN88788|TRINITY_DN88797|TRINITY_DN89102…
alditol metabolic process	GO:0019400	18	0.239218	0.0667	0.690379	0.0619	0.686714	0.542		TRINITY_DN83401|TRINITY_DN85045|TRINITY_DN86243|TRINITY_DN88132|TRINITY_DN89501|TRINITY_DN89610|TRINITY_DN90651|TRINITY_DN91145|TRINITY_DN91287|TRINITY_DN91916|TRINITY_DN92385|TRINITY_DN92493|TRINITY_DN92700|TRINITY_DN93273|TRINITY_DN93378|TRINITY_DN93417|TRINITY_DN93434|TRINITY_DN93916|
regulation of triglyceride metabolic process	GO:0090207	15	0.245991	0.0992	0.690446	0.0974	0.680275	0.582		TRINITY_DN4439|TRINITY_DN72450|TRINITY_DN73091|TRINITY_DN73255|TRINITY_DN81895|TRINITY_DN84479|TRINITY_DN84955|TRINITY_DN90043|TRINITY_DN90873|TRINITY_DN91071|TRINITY_DN92472|TRINITY_DN92526|TRINITY_DN92729|TRINITY_DN92808|TRINITY_DN93265|
positive regulation of NFAT protein import into nucleus	GO:0051533	6	0.179487	0.0937	0.690457	0.0887	0.690347	0.553		TRINITY_DN65010|TRINITY_DN74980|TRINITY_DN86553|TRINITY_DN87280|TRINITY_DN89661|TRINITY_DN90749|
vegetative phase change	GO:0010050	8	0.205596	0.0925	0.690483	0.0928	0.688881	0.543		TRINITY_DN87746|TRINITY_DN88683|TRINITY_DN89371|TRINITY_DN91083|TRINITY_DN91816|TRINITY_DN92738|TRINITY_DN93228|TRINITY_DN93785|
neurotransmitter uptake	GO:0001504	40	0.289037	0.100254	0.690603	0.105192	0.695966	0.855	GO:0098657|import into cell,	TRINITY_DN66401|TRINITY_DN82027|TRINITY_DN82581|TRINITY_DN84075|TRINITY_DN84352|TRINITY_DN84360|TRINITY_DN85857|TRINITY_DN87325|TRINITY_DN87442|TRINITY_DN87593|TRINITY_DN88203|TRINITY_DN89959|TRINITY_DN90407|TRINITY_DN91052|TRINITY_DN91101|TRINITY_DN91150|TRINITY_DN91204|TRINITY_DN91315|TRINITY_DN91606|TRINITY_DN91850|TRINITY_DN91958|TRINITY_DN91996|TRINITY_DN92059|TRINITY_DN92089|TRINITY_DN92243…
import into cell	GO:0098657	40	0.289037	0.100254	0.690603	0.105192	0.695966	0.855	GO:0001504|neurotransmitter uptake,	TRINITY_DN66401|TRINITY_DN82027|TRINITY_DN82581|TRINITY_DN84075|TRINITY_DN84352|TRINITY_DN84360|TRINITY_DN85857|TRINITY_DN87325|TRINITY_DN87442|TRINITY_DN87593|TRINITY_DN88203|TRINITY_DN89959|TRINITY_DN90407|TRINITY_DN91052|TRINITY_DN91101|TRINITY_DN91150|TRINITY_DN91204|TRINITY_DN91315|TRINITY_DN91606|TRINITY_DN91850|TRINITY_DN91958|TRINITY_DN91996|TRINITY_DN92059|TRINITY_DN92089|TRINITY_DN92243…
calcium ion homeostasis	GO:0055074	74	0.294517	0.0672381	0.69061	0.0628627	0.686023	0.898		TRINITY_DN13773|TRINITY_DN73120|TRINITY_DN73933|TRINITY_DN74732|TRINITY_DN76764|TRINITY_DN77141|TRINITY_DN7772|TRINITY_DN78314|TRINITY_DN80678|TRINITY_DN81301|TRINITY_DN84209|TRINITY_DN84716|TRINITY_DN86025|TRINITY_DN86213|TRINITY_DN86223|TRINITY_DN86621|TRINITY_DN86623|TRINITY_DN86773|TRINITY_DN86787|TRINITY_DN86856|TRINITY_DN87407|TRINITY_DN87602|TRINITY_DN88300|TRINITY_DN88720|TRINITY_DN88843|…
epithelial cell migration	GO:0010631	54	0.282356	0.0655209	0.690635	0.062364	0.6843	0.899	GO:0090132|epithelium migration,	TRINITY_DN4439|TRINITY_DN72450|TRINITY_DN73091|TRINITY_DN74122|TRINITY_DN75482|TRINITY_DN77722|TRINITY_DN78571|TRINITY_DN79106|TRINITY_DN79671|TRINITY_DN82868|TRINITY_DN84243|TRINITY_DN85878|TRINITY_DN86613|TRINITY_DN87639|TRINITY_DN87697|TRINITY_DN87761|TRINITY_DN88284|TRINITY_DN89410|TRINITY_DN89415|TRINITY_DN89548|TRINITY_DN89684|TRINITY_DN89758|TRINITY_DN89777|TRINITY_DN89881|TRINITY_DN90043|…
epithelium migration	GO:0090132	54	0.282356	0.0655209	0.690635	0.062364	0.6843	0.899	GO:0010631|epithelial cell migration,	TRINITY_DN4439|TRINITY_DN72450|TRINITY_DN73091|TRINITY_DN74122|TRINITY_DN75482|TRINITY_DN77722|TRINITY_DN78571|TRINITY_DN79106|TRINITY_DN79671|TRINITY_DN82868|TRINITY_DN84243|TRINITY_DN85878|TRINITY_DN86613|TRINITY_DN87639|TRINITY_DN87697|TRINITY_DN87761|TRINITY_DN88284|TRINITY_DN89410|TRINITY_DN89415|TRINITY_DN89548|TRINITY_DN89684|TRINITY_DN89758|TRINITY_DN89777|TRINITY_DN89881|TRINITY_DN90043|…
DNA-templated transcription, elongation	GO:0006354	46	0.29031	0.0945865	0.690653	0.0953879	0.692727	0.749		TRINITY_DN52736|TRINITY_DN75741|TRINITY_DN82320|TRINITY_DN82696|TRINITY_DN83514|TRINITY_DN83614|TRINITY_DN84277|TRINITY_DN85355|TRINITY_DN85828|TRINITY_DN85921|TRINITY_DN87197|TRINITY_DN87595|TRINITY_DN87774|TRINITY_DN87977|TRINITY_DN87985|TRINITY_DN88146|TRINITY_DN88536|TRINITY_DN88683|TRINITY_DN88833|TRINITY_DN88962|TRINITY_DN89525|TRINITY_DN89527|TRINITY_DN89542|TRINITY_DN89817|TRINITY_DN89822…
vacuolar sequestering	GO:0043181	6	0.181952	0.1001	0.690724	0.0954	0.691564	0.518	GO:0004575|sucrose alpha-glucosidase activity, GO:0004564|beta-fructofuranosidase activity, GO:2000889|cellodextrin metabolic process, GO:0046556|alpha-L-arabinofuranosidase activity, GO:0009044|xylan 1,4-beta-xylosidase activity, GO:0045493|xylan catabolic process, GO:0097599|xylanase activity,	TRINITY_DN88708|TRINITY_DN90971|TRINITY_DN91500|TRINITY_DN93552|TRINITY_DN93578|TRINITY_DN93689|
xylan catabolic process	GO:0045493	6	0.181952	0.1001	0.690724	0.0954	0.691564	0.518	GO:0004575|sucrose alpha-glucosidase activity, GO:0004564|beta-fructofuranosidase activity, GO:2000889|cellodextrin metabolic process, GO:0046556|alpha-L-arabinofuranosidase activity, GO:0009044|xylan 1,4-beta-xylosidase activity, GO:0043181|vacuolar sequestering, GO:0097599|xylanase activity,	TRINITY_DN88708|TRINITY_DN90971|TRINITY_DN91500|TRINITY_DN93552|TRINITY_DN93578|TRINITY_DN93689|
cellodextrin metabolic process	GO:2000889	6	0.181952	0.1001	0.690724	0.0954	0.691564	0.518	GO:0004575|sucrose alpha-glucosidase activity, GO:0004564|beta-fructofuranosidase activity, GO:0046556|alpha-L-arabinofuranosidase activity, GO:0009044|xylan 1,4-beta-xylosidase activity, GO:0045493|xylan catabolic process, GO:0043181|vacuolar sequestering, GO:0097599|xylanase activity,	TRINITY_DN88708|TRINITY_DN90971|TRINITY_DN91500|TRINITY_DN93552|TRINITY_DN93578|TRINITY_DN93689|
ncRNA 3'-end processing	GO:0043628	20	0.261811	0.0953	0.690839	0.1003	0.690917	0.646		TRINITY_DN78352|TRINITY_DN81717|TRINITY_DN83177|TRINITY_DN83488|TRINITY_DN85175|TRINITY_DN86667|TRINITY_DN87108|TRINITY_DN87186|TRINITY_DN89301|TRINITY_DN90358|TRINITY_DN91083|TRINITY_DN91806|TRINITY_DN92567|TRINITY_DN92738|TRINITY_DN92758|TRINITY_DN93228|TRINITY_DN93357|TRINITY_DN93458|TRINITY_DN93466|TRINITY_DN93683|
cellular defense response	GO:0006968	10	0.225451	0.0991	0.690947	0.1118	0.695029	0.491		TRINITY_DN84008|TRINITY_DN87195|TRINITY_DN89758|TRINITY_DN89905|TRINITY_DN91683|TRINITY_DN92669|TRINITY_DN92772|TRINITY_DN92795|TRINITY_DN93033|TRINITY_DN93812|
plant epidermis morphogenesis	GO:0090626	18	0.253409	0.0931	0.691108	0.0891	0.688126	0.761		TRINITY_DN78284|TRINITY_DN81742|TRINITY_DN82994|TRINITY_DN85884|TRINITY_DN86228|TRINITY_DN87643|TRINITY_DN89336|TRINITY_DN90024|TRINITY_DN90797|TRINITY_DN91083|TRINITY_DN91752|TRINITY_DN92659|TRINITY_DN92738|TRINITY_DN92850|TRINITY_DN93017|TRINITY_DN93228|TRINITY_DN93321|TRINITY_DN93550|
response to fatty acid	GO:0070542	29	0.274364	0.0933	0.691315	0.0905	0.690966	0.862		TRINITY_DN4439|TRINITY_DN72450|TRINITY_DN73091|TRINITY_DN73933|TRINITY_DN83151|TRINITY_DN84959|TRINITY_DN85611|TRINITY_DN86223|TRINITY_DN87487|TRINITY_DN88323|TRINITY_DN90043|TRINITY_DN90169|TRINITY_DN90911|TRINITY_DN90992|TRINITY_DN91453|TRINITY_DN91695|TRINITY_DN91801|TRINITY_DN91827|TRINITY_DN91902|TRINITY_DN92473|TRINITY_DN92526|TRINITY_DN92550|TRINITY_DN93025|TRINITY_DN93230|TRINITY_DN93265|…
DNA damage checkpoint	GO:0000077	91	0.299781	0.0671379	0.691348	0.065171	0.685149	0.965		TRINITY_DN16154|TRINITY_DN33266|TRINITY_DN63441|TRINITY_DN65010|TRINITY_DN73200|TRINITY_DN75656|TRINITY_DN76976|TRINITY_DN77163|TRINITY_DN78684|TRINITY_DN78770|TRINITY_DN80015|TRINITY_DN81469|TRINITY_DN81954|TRINITY_DN81994|TRINITY_DN82967|TRINITY_DN84286|TRINITY_DN84514|TRINITY_DN84830|TRINITY_DN86238|TRINITY_DN86406|TRINITY_DN86553|TRINITY_DN86698|TRINITY_DN86942|TRINITY_DN86962|TRINITY_DN87166…
negative regulation of tyrosine phosphorylation of STAT protein	GO:0042532	5	0.167506	0.099	0.69145	0.0934	0.686986	0.671		TRINITY_DN87280|TRINITY_DN89715|TRINITY_DN92134|TRINITY_DN92271|TRINITY_DN93489|
cellular lipid biosynthetic process	GO:0097384	8	0.211423	0.1021	0.691456	0.1032	0.697729	0.415		TRINITY_DN73634|TRINITY_DN85045|TRINITY_DN85559|TRINITY_DN88323|TRINITY_DN90911|TRINITY_DN92412|TRINITY_DN93027|TRINITY_DN93392|
mitotic DNA damage checkpoint	GO:0044773	69	0.30337	0.101584	0.691462	0.0958676	0.687507	0.877		TRINITY_DN16154|TRINITY_DN33266|TRINITY_DN63441|TRINITY_DN65010|TRINITY_DN75656|TRINITY_DN76976|TRINITY_DN77163|TRINITY_DN78770|TRINITY_DN81469|TRINITY_DN81954|TRINITY_DN82967|TRINITY_DN84286|TRINITY_DN84514|TRINITY_DN86238|TRINITY_DN86406|TRINITY_DN86553|TRINITY_DN86698|TRINITY_DN86942|TRINITY_DN87166|TRINITY_DN87245|TRINITY_DN87320|TRINITY_DN87384|TRINITY_DN87522|TRINITY_DN87814|TRINITY_DN87907…
anterograde axonal transport	GO:0008089	7	0.19777	0.0997	0.691529	0.0985	0.686764	0.518		TRINITY_DN85710|TRINITY_DN85789|TRINITY_DN87234|TRINITY_DN88476|TRINITY_DN89914|TRINITY_DN91326|TRINITY_DN92556|
sperm capacitation	GO:0048240	6	0.178496	0.0937	0.691726	0.0887	0.691688	0.4		TRINITY_DN71489|TRINITY_DN87639|TRINITY_DN87981|TRINITY_DN90226|TRINITY_DN91937|TRINITY_DN92873|
pyrimidine nucleoside monophosphate biosynthetic process	GO:0009130	10	0.203372	0.0658	0.691761	0.0717	0.680726	0.639		TRINITY_DN76354|TRINITY_DN79443|TRINITY_DN81774|TRINITY_DN85330|TRINITY_DN87443|TRINITY_DN89720|TRINITY_DN90506|TRINITY_DN91679|TRINITY_DN93250|TRINITY_DN93503|
oocyte microtubule cytoskeleton polarization	GO:0008103	8	0.20484	0.0925	0.691769	0.0928	0.690157	0.622		TRINITY_DN83987|TRINITY_DN84243|TRINITY_DN85187|TRINITY_DN86990|TRINITY_DN87639|TRINITY_DN91065|TRINITY_DN91192|TRINITY_DN93920|
presynaptic process involved in chemical synaptic transmission	GO:0099531	78	0.304661	0.0930269	0.691844	0.0924297	0.689959	0.897		TRINITY_DN58561|TRINITY_DN66401|TRINITY_DN69170|TRINITY_DN74980|TRINITY_DN76224|TRINITY_DN80928|TRINITY_DN82307|TRINITY_DN84268|TRINITY_DN85828|TRINITY_DN86657|TRINITY_DN86825|TRINITY_DN86839|TRINITY_DN86965|TRINITY_DN87280|TRINITY_DN87325|TRINITY_DN87442|TRINITY_DN87593|TRINITY_DN87602|TRINITY_DN88131|TRINITY_DN88142|TRINITY_DN88476|TRINITY_DN88689|TRINITY_DN89378|TRINITY_DN89396|TRINITY_DN89548…
regulation of macrophage derived foam cell differentiation	GO:0010743	16	0.251454	0.1001	0.691913	0.1061	0.69397	0.88		TRINITY_DN4439|TRINITY_DN72450|TRINITY_DN73091|TRINITY_DN79671|TRINITY_DN87602|TRINITY_DN89378|TRINITY_DN90043|TRINITY_DN90633|TRINITY_DN90680|TRINITY_DN91801|TRINITY_DN92518|TRINITY_DN92526|TRINITY_DN92592|TRINITY_DN92669|TRINITY_DN92880|TRINITY_DN93033|
maintenance of location in cell	GO:0051651	56	0.296224	0.0976967	0.691975	0.0921652	0.690551	0.869		TRINITY_DN76539|TRINITY_DN79043|TRINITY_DN84830|TRINITY_DN85187|TRINITY_DN85765|TRINITY_DN85878|TRINITY_DN86402|TRINITY_DN86406|TRINITY_DN86544|TRINITY_DN86656|TRINITY_DN86943|TRINITY_DN87334|TRINITY_DN87509|TRINITY_DN87620|TRINITY_DN87980|TRINITY_DN88097|TRINITY_DN88693|TRINITY_DN88708|TRINITY_DN89010|TRINITY_DN89116|TRINITY_DN89658|TRINITY_DN89683|TRINITY_DN90024|TRINITY_DN90053|TRINITY_DN90318…
spinal cord development	GO:0021510	14	0.246542	0.1015	0.692061	0.109	0.694832	0.625		TRINITY_DN71200|TRINITY_DN83348|TRINITY_DN85953|TRINITY_DN86012|TRINITY_DN86221|TRINITY_DN86773|TRINITY_DN88486|TRINITY_DN90320|TRINITY_DN92061|TRINITY_DN92658|TRINITY_DN93029|TRINITY_DN93465|TRINITY_DN93862|TRINITY_DN93958|
regulation of circadian rhythm	GO:0042752	21	0.261817	0.0953	0.692088	0.1003	0.692104	0.805		TRINITY_DN55630|TRINITY_DN71203|TRINITY_DN75482|TRINITY_DN86025|TRINITY_DN86200|TRINITY_DN86553|TRINITY_DN87639|TRINITY_DN88466|TRINITY_DN88527|TRINITY_DN89371|TRINITY_DN89669|TRINITY_DN90195|TRINITY_DN90806|TRINITY_DN90861|TRINITY_DN90983|TRINITY_DN91181|TRINITY_DN91742|TRINITY_DN92629|TRINITY_DN93025|TRINITY_DN93856|TRINITY_DN93866|
spindle checkpoint	GO:0031577	30	0.265546	0.0655	0.692232	0.0689	0.698743	0.743	GO:0071174|mitotic spindle checkpoint,	TRINITY_DN73200|TRINITY_DN79828|TRINITY_DN81925|TRINITY_DN83479|TRINITY_DN84785|TRINITY_DN86503|TRINITY_DN86656|TRINITY_DN86710|TRINITY_DN86998|TRINITY_DN88097|TRINITY_DN88261|TRINITY_DN88659|TRINITY_DN89209|TRINITY_DN89336|TRINITY_DN89658|TRINITY_DN89715|TRINITY_DN90440|TRINITY_DN91017|TRINITY_DN91369|TRINITY_DN91471|TRINITY_DN91586|TRINITY_DN91783|TRINITY_DN92032|TRINITY_DN92479|TRINITY_DN92638…
mitotic spindle checkpoint	GO:0071174	30	0.265546	0.0655	0.692232	0.0689	0.698743	0.743	GO:0031577|spindle checkpoint,	TRINITY_DN73200|TRINITY_DN79828|TRINITY_DN81925|TRINITY_DN83479|TRINITY_DN84785|TRINITY_DN86503|TRINITY_DN86656|TRINITY_DN86710|TRINITY_DN86998|TRINITY_DN88097|TRINITY_DN88261|TRINITY_DN88659|TRINITY_DN89209|TRINITY_DN89336|TRINITY_DN89658|TRINITY_DN89715|TRINITY_DN90440|TRINITY_DN91017|TRINITY_DN91369|TRINITY_DN91471|TRINITY_DN91586|TRINITY_DN91783|TRINITY_DN92032|TRINITY_DN92479|TRINITY_DN92638…
mRNA export from nucleus	GO:0006406	44	0.288248	0.0975621	0.692243	0.102439	0.697281	0.782	GO:0071427|mRNA-containing ribonucleoprotein complex export from nucleus,	TRINITY_DN59226|TRINITY_DN74994|TRINITY_DN80015|TRINITY_DN81935|TRINITY_DN83095|TRINITY_DN83215|TRINITY_DN83307|TRINITY_DN84160|TRINITY_DN84743|TRINITY_DN85187|TRINITY_DN85407|TRINITY_DN86451|TRINITY_DN86667|TRINITY_DN87140|TRINITY_DN87211|TRINITY_DN87309|TRINITY_DN88807|TRINITY_DN88926|TRINITY_DN88960|TRINITY_DN89817|TRINITY_DN90316|TRINITY_DN90442|TRINITY_DN90577|TRINITY_DN90588|TRINITY_DN90595…
mRNA-containing ribonucleoprotein complex export from nucleus	GO:0071427	44	0.288248	0.0975621	0.692243	0.102439	0.697281	0.782	GO:0006406|mRNA export from nucleus,	TRINITY_DN59226|TRINITY_DN74994|TRINITY_DN80015|TRINITY_DN81935|TRINITY_DN83095|TRINITY_DN83215|TRINITY_DN83307|TRINITY_DN84160|TRINITY_DN84743|TRINITY_DN85187|TRINITY_DN85407|TRINITY_DN86451|TRINITY_DN86667|TRINITY_DN87140|TRINITY_DN87211|TRINITY_DN87309|TRINITY_DN88807|TRINITY_DN88926|TRINITY_DN88960|TRINITY_DN89817|TRINITY_DN90316|TRINITY_DN90442|TRINITY_DN90577|TRINITY_DN90588|TRINITY_DN90595…
signal transduction involved in DNA integrity checkpoint	GO:0072401	33	0.283338	0.1036	0.692276	0.108284	0.692465	0.75	GO:0072413|signal transduction involved in mitotic cell cycle checkpoint, GO:0072422|signal transduction involved in DNA damage checkpoint, GO:1902403|signal transduction involved in mitotic DNA integrity checkpoint, GO:1902402|signal transduction involved in mitotic DNA damage checkpoint,	TRINITY_DN33266|TRINITY_DN75656|TRINITY_DN84286|TRINITY_DN84514|TRINITY_DN86406|TRINITY_DN86698|TRINITY_DN87166|TRINITY_DN87245|TRINITY_DN87320|TRINITY_DN87814|TRINITY_DN88144|TRINITY_DN89065|TRINITY_DN89122|TRINITY_DN89167|TRINITY_DN89465|TRINITY_DN89712|TRINITY_DN90089|TRINITY_DN90647|TRINITY_DN90679|TRINITY_DN90759|TRINITY_DN90978|TRINITY_DN91262|TRINITY_DN91355|TRINITY_DN91802|TRINITY_DN92081…
signal transduction involved in mitotic cell cycle checkpoint	GO:0072413	33	0.283338	0.1036	0.692276	0.108284	0.692465	0.75	GO:0072422|signal transduction involved in DNA damage checkpoint, GO:0072401|signal transduction involved in DNA integrity checkpoint, GO:1902403|signal transduction involved in mitotic DNA integrity checkpoint, GO:1902402|signal transduction involved in mitotic DNA damage checkpoint,	TRINITY_DN33266|TRINITY_DN75656|TRINITY_DN84286|TRINITY_DN84514|TRINITY_DN86406|TRINITY_DN86698|TRINITY_DN87166|TRINITY_DN87245|TRINITY_DN87320|TRINITY_DN87814|TRINITY_DN88144|TRINITY_DN89065|TRINITY_DN89122|TRINITY_DN89167|TRINITY_DN89465|TRINITY_DN89712|TRINITY_DN90089|TRINITY_DN90647|TRINITY_DN90679|TRINITY_DN90759|TRINITY_DN90978|TRINITY_DN91262|TRINITY_DN91355|TRINITY_DN91802|TRINITY_DN92081…
signal transduction involved in DNA damage checkpoint	GO:0072422	33	0.283338	0.1036	0.692276	0.108284	0.692465	0.75	GO:0072413|signal transduction involved in mitotic cell cycle checkpoint, GO:0072401|signal transduction involved in DNA integrity checkpoint, GO:1902403|signal transduction involved in mitotic DNA integrity checkpoint, GO:1902402|signal transduction involved in mitotic DNA damage checkpoint,	TRINITY_DN33266|TRINITY_DN75656|TRINITY_DN84286|TRINITY_DN84514|TRINITY_DN86406|TRINITY_DN86698|TRINITY_DN87166|TRINITY_DN87245|TRINITY_DN87320|TRINITY_DN87814|TRINITY_DN88144|TRINITY_DN89065|TRINITY_DN89122|TRINITY_DN89167|TRINITY_DN89465|TRINITY_DN89712|TRINITY_DN90089|TRINITY_DN90647|TRINITY_DN90679|TRINITY_DN90759|TRINITY_DN90978|TRINITY_DN91262|TRINITY_DN91355|TRINITY_DN91802|TRINITY_DN92081…
signal transduction involved in mitotic DNA damage checkpoint	GO:1902402	33	0.283338	0.1036	0.692276	0.108284	0.692465	0.75	GO:0072413|signal transduction involved in mitotic cell cycle checkpoint, GO:0072422|signal transduction involved in DNA damage checkpoint, GO:0072401|signal transduction involved in DNA integrity checkpoint, GO:1902403|signal transduction involved in mitotic DNA integrity checkpoint,	TRINITY_DN33266|TRINITY_DN75656|TRINITY_DN84286|TRINITY_DN84514|TRINITY_DN86406|TRINITY_DN86698|TRINITY_DN87166|TRINITY_DN87245|TRINITY_DN87320|TRINITY_DN87814|TRINITY_DN88144|TRINITY_DN89065|TRINITY_DN89122|TRINITY_DN89167|TRINITY_DN89465|TRINITY_DN89712|TRINITY_DN90089|TRINITY_DN90647|TRINITY_DN90679|TRINITY_DN90759|TRINITY_DN90978|TRINITY_DN91262|TRINITY_DN91355|TRINITY_DN91802|TRINITY_DN92081…
signal transduction involved in mitotic DNA integrity checkpoint	GO:1902403	33	0.283338	0.1036	0.692276	0.108284	0.692465	0.75	GO:0072413|signal transduction involved in mitotic cell cycle checkpoint, GO:0072422|signal transduction involved in DNA damage checkpoint, GO:0072401|signal transduction involved in DNA integrity checkpoint, GO:1902402|signal transduction involved in mitotic DNA damage checkpoint,	TRINITY_DN33266|TRINITY_DN75656|TRINITY_DN84286|TRINITY_DN84514|TRINITY_DN86406|TRINITY_DN86698|TRINITY_DN87166|TRINITY_DN87245|TRINITY_DN87320|TRINITY_DN87814|TRINITY_DN88144|TRINITY_DN89065|TRINITY_DN89122|TRINITY_DN89167|TRINITY_DN89465|TRINITY_DN89712|TRINITY_DN90089|TRINITY_DN90647|TRINITY_DN90679|TRINITY_DN90759|TRINITY_DN90978|TRINITY_DN91262|TRINITY_DN91355|TRINITY_DN91802|TRINITY_DN92081…
tetraterpenoid metabolic process	GO:0016108	9	0.215077	0.0974	0.692316	0.0969	0.68272	0.66	GO:0016116|carotenoid metabolic process,	TRINITY_DN72450|TRINITY_DN73091|TRINITY_DN90043|TRINITY_DN91905|TRINITY_DN92334|TRINITY_DN92526|TRINITY_DN92794|TRINITY_DN93453|TRINITY_DN93777|
carotenoid metabolic process	GO:0016116	9	0.215077	0.0974	0.692316	0.0969	0.68272	0.66	GO:0016108|tetraterpenoid metabolic process,	TRINITY_DN72450|TRINITY_DN73091|TRINITY_DN90043|TRINITY_DN91905|TRINITY_DN92334|TRINITY_DN92526|TRINITY_DN92794|TRINITY_DN93453|TRINITY_DN93777|
ferric iron transport	GO:0015682	18	0.255074	0.0988	0.692462	0.0932	0.688035	0.63	GO:0072512|trivalent inorganic cation transport,	TRINITY_DN79472|TRINITY_DN86027|TRINITY_DN86638|TRINITY_DN86710|TRINITY_DN88067|TRINITY_DN88764|TRINITY_DN89671|TRINITY_DN89751|TRINITY_DN90314|TRINITY_DN90417|TRINITY_DN90665|TRINITY_DN90989|TRINITY_DN91372|TRINITY_DN92272|TRINITY_DN92393|TRINITY_DN92425|TRINITY_DN93542|TRINITY_DN93973|
trivalent inorganic cation transport	GO:0072512	18	0.255074	0.0988	0.692462	0.0932	0.688035	0.63	GO:0015682|ferric iron transport,	TRINITY_DN79472|TRINITY_DN86027|TRINITY_DN86638|TRINITY_DN86710|TRINITY_DN88067|TRINITY_DN88764|TRINITY_DN89671|TRINITY_DN89751|TRINITY_DN90314|TRINITY_DN90417|TRINITY_DN90665|TRINITY_DN90989|TRINITY_DN91372|TRINITY_DN92272|TRINITY_DN92393|TRINITY_DN92425|TRINITY_DN93542|TRINITY_DN93973|
aldehyde catabolic process	GO:0046185	24	0.2697	0.1045	0.692528	0.0997	0.690337	0.581		TRINITY_DN58545|TRINITY_DN68748|TRINITY_DN75948|TRINITY_DN81011|TRINITY_DN83401|TRINITY_DN86024|TRINITY_DN86243|TRINITY_DN89501|TRINITY_DN89636|TRINITY_DN89749|TRINITY_DN89829|TRINITY_DN89879|TRINITY_DN90045|TRINITY_DN90878|TRINITY_DN91287|TRINITY_DN91420|TRINITY_DN91533|TRINITY_DN92022|TRINITY_DN92179|TRINITY_DN92518|TRINITY_DN92879|TRINITY_DN93723|TRINITY_DN93916|TRINITY_DN93926|
negative regulation of amine transport	GO:0051953	8	0.210755	0.1021	0.692624	0.1032	0.698906	0.676		TRINITY_DN86787|TRINITY_DN88606|TRINITY_DN89908|TRINITY_DN90446|TRINITY_DN90524|TRINITY_DN91902|TRINITY_DN92571|TRINITY_DN93520|
centromere complex assembly	GO:0034508	5	0.167714	0.099	0.692655	0.0934	0.688247	0.396		TRINITY_DN87595|TRINITY_DN91813|TRINITY_DN92610|TRINITY_DN92731|TRINITY_DN93866|
polyprenol metabolic process	GO:0016093	9	0.218228	0.1044	0.693009	0.1053	0.692119	0.571		TRINITY_DN86243|TRINITY_DN86332|TRINITY_DN87900|TRINITY_DN89501|TRINITY_DN91287|TRINITY_DN93433|TRINITY_DN93536|TRINITY_DN93916|TRINITY_DN94068|
oocyte microtubule cytoskeleton organization	GO:0016325	10	0.221428	0.0925	0.69306	0.1047	0.693853	0.691		TRINITY_DN83987|TRINITY_DN84243|TRINITY_DN85187|TRINITY_DN86965|TRINITY_DN86990|TRINITY_DN87639|TRINITY_DN89415|TRINITY_DN91065|TRINITY_DN91192|TRINITY_DN93920|
positive regulation of cytokinesis	GO:0032467	12	0.232627	0.1001	0.693106	0.0958	0.689485	0.831		TRINITY_DN76562|TRINITY_DN80945|TRINITY_DN81994|TRINITY_DN84830|TRINITY_DN86656|TRINITY_DN87602|TRINITY_DN89378|TRINITY_DN89658|TRINITY_DN91455|TRINITY_DN91801|TRINITY_DN92597|TRINITY_DN92880|
embryo sac central cell differentiation	GO:0009559	6	0.159805	0.068	0.693117	0.0645	0.681663	0.331	GO:0010197|polar nucleus fusion,	TRINITY_DN79865|TRINITY_DN90460|TRINITY_DN91202|TRINITY_DN91519|TRINITY_DN92421|TRINITY_DN92434|
polar nucleus fusion	GO:0010197	6	0.159805	0.068	0.693117	0.0645	0.681663	0.331	GO:0009559|embryo sac central cell differentiation,	TRINITY_DN79865|TRINITY_DN90460|TRINITY_DN91202|TRINITY_DN91519|TRINITY_DN92421|TRINITY_DN92434|
phloem or xylem histogenesis	GO:0010087	6	0.184391	0.102	0.693117	0.0995	0.690142	0.39		TRINITY_DN59977|TRINITY_DN59987|TRINITY_DN87643|TRINITY_DN89429|TRINITY_DN92032|TRINITY_DN93022|
regulation of circadian sleep/wake cycle	GO:0042749	5	0.168854	0.1015	0.693238	0.0969	0.68392	0.481	GO:0045187|regulation of circadian sleep/wake cycle, sleep,	TRINITY_DN86025|TRINITY_DN87639|TRINITY_DN88527|TRINITY_DN90195|TRINITY_DN90806|
regulation of circadian sleep/wake cycle, sleep	GO:0045187	5	0.168854	0.1015	0.693238	0.0969	0.68392	0.481	GO:0042749|regulation of circadian sleep/wake cycle,	TRINITY_DN86025|TRINITY_DN87639|TRINITY_DN88527|TRINITY_DN90195|TRINITY_DN90806|
hexose transmembrane transport	GO:0035428	20	0.260399	0.0953	0.693342	0.1003	0.693296	0.524	GO:0015149|hexose transmembrane transporter activity,	TRINITY_DN60826|TRINITY_DN77437|TRINITY_DN79913|TRINITY_DN79980|TRINITY_DN86494|TRINITY_DN89646|TRINITY_DN90229|TRINITY_DN90319|TRINITY_DN91507|TRINITY_DN91595|TRINITY_DN91618|TRINITY_DN91924|TRINITY_DN92149|TRINITY_DN92246|TRINITY_DN92248|TRINITY_DN93356|TRINITY_DN93469|TRINITY_DN93687|TRINITY_DN93722|TRINITY_DN93731|
regulation of cytokinesis	GO:0032465	17	0.236316	0.0682	0.693395	0.0656	0.687858	0.842		TRINITY_DN76562|TRINITY_DN80945|TRINITY_DN81994|TRINITY_DN84830|TRINITY_DN86656|TRINITY_DN87280|TRINITY_DN87602|TRINITY_DN87793|TRINITY_DN89378|TRINITY_DN89658|TRINITY_DN90988|TRINITY_DN91455|TRINITY_DN91801|TRINITY_DN92597|TRINITY_DN92880|TRINITY_DN92996|TRINITY_DN93611|
pancreas development	GO:0031016	34	0.283015	0.1036	0.693429	0.10724	0.691294	0.866		TRINITY_DN60826|TRINITY_DN66562|TRINITY_DN76539|TRINITY_DN77061|TRINITY_DN84008|TRINITY_DN84959|TRINITY_DN86773|TRINITY_DN86907|TRINITY_DN87195|TRINITY_DN88486|TRINITY_DN89504|TRINITY_DN89905|TRINITY_DN90050|TRINITY_DN90202|TRINITY_DN90446|TRINITY_DN90524|TRINITY_DN90633|TRINITY_DN90992|TRINITY_DN91086|TRINITY_DN91383|TRINITY_DN91453|TRINITY_DN91683|TRINITY_DN92076|TRINITY_DN92271|TRINITY_DN92518…
positive regulation of viral transcription	GO:0050434	29	0.276422	0.0988	0.693673	0.097	0.679846	0.759		TRINITY_DN52736|TRINITY_DN82320|TRINITY_DN83394|TRINITY_DN83514|TRINITY_DN83614|TRINITY_DN83876|TRINITY_DN85828|TRINITY_DN87197|TRINITY_DN87774|TRINITY_DN87977|TRINITY_DN88536|TRINITY_DN88683|TRINITY_DN88962|TRINITY_DN89542|TRINITY_DN89817|TRINITY_DN89822|TRINITY_DN89976|TRINITY_DN90323|TRINITY_DN90452|TRINITY_DN91133|TRINITY_DN91627|TRINITY_DN92226|TRINITY_DN92598|TRINITY_DN92733|TRINITY_DN93369…
imaginal disc-derived wing margin morphogenesis	GO:0008587	15	0.244405	0.0952	0.693872	0.0934	0.68573	0.651		TRINITY_DN79043|TRINITY_DN86951|TRINITY_DN89441|TRINITY_DN89758|TRINITY_DN90951|TRINITY_DN91192|TRINITY_DN91853|TRINITY_DN92377|TRINITY_DN92592|TRINITY_DN92669|TRINITY_DN93092|TRINITY_DN93812|TRINITY_DN93851|TRINITY_DN94075|TRINITY_DN97734|
vitamin D metabolic process	GO:0042359	8	0.202409	0.0895	0.693884	0.0899	0.690322	0.51		TRINITY_DN73120|TRINITY_DN78647|TRINITY_DN91160|TRINITY_DN91667|TRINITY_DN92784|TRINITY_DN92833|TRINITY_DN93249|TRINITY_DN93463|
cellular response to ionizing radiation	GO:0071479	12	0.229325	0.0916	0.694086	0.0886	0.692252	0.725		TRINITY_DN80015|TRINITY_DN84959|TRINITY_DN87166|TRINITY_DN87384|TRINITY_DN87577|TRINITY_DN89056|TRINITY_DN89758|TRINITY_DN91935|TRINITY_DN92669|TRINITY_DN92884|TRINITY_DN93648|TRINITY_DN93812|
nuclear polyadenylation-dependent mRNA catabolic process	GO:0071042	6	0.165633	0.0757	0.69409	0.0713	0.680144	0.573	GO:0071047|polyadenylation-dependent mRNA catabolic process,	TRINITY_DN83177|TRINITY_DN83488|TRINITY_DN85175|TRINITY_DN89670|TRINITY_DN91806|TRINITY_DN92758|
polyadenylation-dependent mRNA catabolic process	GO:0071047	6	0.165633	0.0757	0.69409	0.0713	0.680144	0.573	GO:0071042|nuclear polyadenylation-dependent mRNA catabolic process,	TRINITY_DN83177|TRINITY_DN83488|TRINITY_DN85175|TRINITY_DN89670|TRINITY_DN91806|TRINITY_DN92758|
chaeta morphogenesis	GO:0008407	9	0.219447	0.1044	0.694156	0.1053	0.693254	0.514		TRINITY_DN86200|TRINITY_DN87148|TRINITY_DN90318|TRINITY_DN90773|TRINITY_DN91994|TRINITY_DN92206|TRINITY_DN92377|TRINITY_DN92514|TRINITY_DN93733|
response to lipopolysaccharide	GO:0032496	74	0.303343	0.101464	0.694175	0.0957518	0.691617	0.902		TRINITY_DN4439|TRINITY_DN60397|TRINITY_DN68305|TRINITY_DN72450|TRINITY_DN73091|TRINITY_DN73472|TRINITY_DN78684|TRINITY_DN79187|TRINITY_DN79671|TRINITY_DN80015|TRINITY_DN81011|TRINITY_DN85133|TRINITY_DN85544|TRINITY_DN86693|TRINITY_DN86856|TRINITY_DN86950|TRINITY_DN87602|TRINITY_DN87994|TRINITY_DN88126|TRINITY_DN88904|TRINITY_DN89158|TRINITY_DN89217|TRINITY_DN89378|TRINITY_DN89444|TRINITY_DN89473|…
androgen receptor signaling pathway	GO:0030521	20	0.254477	0.0816	0.694292	0.0866	0.688684	0.512		TRINITY_DN76539|TRINITY_DN77186|TRINITY_DN85828|TRINITY_DN86942|TRINITY_DN87595|TRINITY_DN87981|TRINITY_DN88268|TRINITY_DN89114|TRINITY_DN89540|TRINITY_DN89763|TRINITY_DN89786|TRINITY_DN90393|TRINITY_DN90813|TRINITY_DN91370|TRINITY_DN91455|TRINITY_DN91966|TRINITY_DN92717|TRINITY_DN92797|TRINITY_DN93216|TRINITY_DN93330|
snRNA metabolic process	GO:0016073	10	0.220914	0.0925	0.694355	0.1047	0.695	0.394		TRINITY_DN18122|TRINITY_DN83177|TRINITY_DN87443|TRINITY_DN91508|TRINITY_DN91519|TRINITY_DN91806|TRINITY_DN92092|TRINITY_DN92742|TRINITY_DN93090|TRINITY_DN93466|
cell tip growth	GO:0009932	37	0.284836	0.104959	0.694423	0.103928	0.699121	0.76		TRINITY_DN81742|TRINITY_DN82994|TRINITY_DN82995|TRINITY_DN83438|TRINITY_DN84243|TRINITY_DN84475|TRINITY_DN86027|TRINITY_DN88593|TRINITY_DN88989|TRINITY_DN89429|TRINITY_DN90024|TRINITY_DN90366|TRINITY_DN90433|TRINITY_DN90564|TRINITY_DN91280|TRINITY_DN91326|TRINITY_DN91328|TRINITY_DN91342|TRINITY_DN91427|TRINITY_DN91564|TRINITY_DN91633|TRINITY_DN91776|TRINITY_DN91948|TRINITY_DN92129|TRINITY_DN92245…
regulation of viral transcription	GO:0046782	33	0.278095	0.0894	0.69445	0.0922364	0.689798	0.802		TRINITY_DN52736|TRINITY_DN82320|TRINITY_DN83394|TRINITY_DN83514|TRINITY_DN83614|TRINITY_DN83876|TRINITY_DN85828|TRINITY_DN87197|TRINITY_DN87774|TRINITY_DN87977|TRINITY_DN88536|TRINITY_DN88683|TRINITY_DN88962|TRINITY_DN89542|TRINITY_DN89648|TRINITY_DN89817|TRINITY_DN89822|TRINITY_DN89976|TRINITY_DN90323|TRINITY_DN90452|TRINITY_DN91133|TRINITY_DN91627|TRINITY_DN92226|TRINITY_DN92598|TRINITY_DN92733…
mammary gland development	GO:0030879	35	0.282006	0.1036	0.694587	0.10403	0.698635	0.883		TRINITY_DN76934|TRINITY_DN77498|TRINITY_DN86692|TRINITY_DN86773|TRINITY_DN87414|TRINITY_DN87443|TRINITY_DN87805|TRINITY_DN88764|TRINITY_DN88831|TRINITY_DN89720|TRINITY_DN89800|TRINITY_DN90407|TRINITY_DN90446|TRINITY_DN90524|TRINITY_DN90550|TRINITY_DN90861|TRINITY_DN92062|TRINITY_DN92064|TRINITY_DN92550|TRINITY_DN92654|TRINITY_DN92657|TRINITY_DN92660|TRINITY_DN92671|TRINITY_DN93015|TRINITY_DN93031…
meristem initiation	GO:0010014	13	0.243447	0.1069	0.694677	0.1073	0.690572	0.699		TRINITY_DN72400|TRINITY_DN86228|TRINITY_DN86667|TRINITY_DN88683|TRINITY_DN91083|TRINITY_DN91519|TRINITY_DN91752|TRINITY_DN91837|TRINITY_DN92376|TRINITY_DN92738|TRINITY_DN93022|TRINITY_DN93228|TRINITY_DN93550|
cellular response to caffeine	GO:0071313	5	0.139441	0.068	0.69488	0.0622	0.68437	0.451	GO:0071415|cellular response to purine-containing compound,	TRINITY_DN87407|TRINITY_DN91464|TRINITY_DN93304|TRINITY_DN93511|TRINITY_DN94124|
cellular response to purine-containing compound	GO:0071415	5	0.139441	0.068	0.69488	0.0622	0.68437	0.451	GO:0071313|cellular response to caffeine,	TRINITY_DN87407|TRINITY_DN91464|TRINITY_DN93304|TRINITY_DN93511|TRINITY_DN94124|
negative regulation of sister chromatid segregation	GO:0033046	31	0.276057	0.0988	0.694888	0.097	0.681035	0.751	GO:2000816|negative regulation of mitotic sister chromatid separation, GO:0051985|negative regulation of chromosome segregation, GO:1902100|negative regulation of metaphase/anaphase transition of cell cycle, GO:0033048|negative regulation of mitotic sister chromatid segregation, GO:0045841|negative regulation of mitotic metaphase/anaphase transition,	TRINITY_DN73200|TRINITY_DN79828|TRINITY_DN81925|TRINITY_DN83479|TRINITY_DN84785|TRINITY_DN86503|TRINITY_DN86656|TRINITY_DN86710|TRINITY_DN86998|TRINITY_DN88097|TRINITY_DN88261|TRINITY_DN88659|TRINITY_DN89209|TRINITY_DN89336|TRINITY_DN89397|TRINITY_DN89658|TRINITY_DN89715|TRINITY_DN90440|TRINITY_DN91017|TRINITY_DN91369|TRINITY_DN91471|TRINITY_DN91586|TRINITY_DN91783|TRINITY_DN92032|TRINITY_DN92479…
negative regulation of mitotic sister chromatid segregation	GO:0033048	31	0.276057	0.0988	0.694888	0.097	0.681035	0.751	GO:2000816|negative regulation of mitotic sister chromatid separation, GO:0051985|negative regulation of chromosome segregation, GO:0033046|negative regulation of sister chromatid segregation, GO:1902100|negative regulation of metaphase/anaphase transition of cell cycle, GO:0045841|negative regulation of mitotic metaphase/anaphase transition,	TRINITY_DN73200|TRINITY_DN79828|TRINITY_DN81925|TRINITY_DN83479|TRINITY_DN84785|TRINITY_DN86503|TRINITY_DN86656|TRINITY_DN86710|TRINITY_DN86998|TRINITY_DN88097|TRINITY_DN88261|TRINITY_DN88659|TRINITY_DN89209|TRINITY_DN89336|TRINITY_DN89397|TRINITY_DN89658|TRINITY_DN89715|TRINITY_DN90440|TRINITY_DN91017|TRINITY_DN91369|TRINITY_DN91471|TRINITY_DN91586|TRINITY_DN91783|TRINITY_DN92032|TRINITY_DN92479…
negative regulation of mitotic metaphase/anaphase transition	GO:0045841	31	0.276057	0.0988	0.694888	0.097	0.681035	0.752	GO:2000816|negative regulation of mitotic sister chromatid separation, GO:0051985|negative regulation of chromosome segregation, GO:0033046|negative regulation of sister chromatid segregation, GO:1902100|negative regulation of metaphase/anaphase transition of cell cycle, GO:0033048|negative regulation of mitotic sister chromatid segregation,	TRINITY_DN73200|TRINITY_DN79828|TRINITY_DN81925|TRINITY_DN83479|TRINITY_DN84785|TRINITY_DN86503|TRINITY_DN86656|TRINITY_DN86710|TRINITY_DN86998|TRINITY_DN88097|TRINITY_DN88261|TRINITY_DN88659|TRINITY_DN89209|TRINITY_DN89336|TRINITY_DN89397|TRINITY_DN89658|TRINITY_DN89715|TRINITY_DN90440|TRINITY_DN91017|TRINITY_DN91369|TRINITY_DN91471|TRINITY_DN91586|TRINITY_DN91783|TRINITY_DN92032|TRINITY_DN92479…
negative regulation of chromosome segregation	GO:0051985	31	0.276057	0.0988	0.694888	0.097	0.681035	0.752	GO:2000816|negative regulation of mitotic sister chromatid separation, GO:0033046|negative regulation of sister chromatid segregation, GO:1902100|negative regulation of metaphase/anaphase transition of cell cycle, GO:0033048|negative regulation of mitotic sister chromatid segregation, GO:0045841|negative regulation of mitotic metaphase/anaphase transition,	TRINITY_DN73200|TRINITY_DN79828|TRINITY_DN81925|TRINITY_DN83479|TRINITY_DN84785|TRINITY_DN86503|TRINITY_DN86656|TRINITY_DN86710|TRINITY_DN86998|TRINITY_DN88097|TRINITY_DN88261|TRINITY_DN88659|TRINITY_DN89209|TRINITY_DN89336|TRINITY_DN89397|TRINITY_DN89658|TRINITY_DN89715|TRINITY_DN90440|TRINITY_DN91017|TRINITY_DN91369|TRINITY_DN91471|TRINITY_DN91586|TRINITY_DN91783|TRINITY_DN92032|TRINITY_DN92479…
negative regulation of metaphase/anaphase transition of cell cycle	GO:1902100	31	0.276057	0.0988	0.694888	0.097	0.681035	0.752	GO:2000816|negative regulation of mitotic sister chromatid separation, GO:0051985|negative regulation of chromosome segregation, GO:0033046|negative regulation of sister chromatid segregation, GO:0033048|negative regulation of mitotic sister chromatid segregation, GO:0045841|negative regulation of mitotic metaphase/anaphase transition,	TRINITY_DN73200|TRINITY_DN79828|TRINITY_DN81925|TRINITY_DN83479|TRINITY_DN84785|TRINITY_DN86503|TRINITY_DN86656|TRINITY_DN86710|TRINITY_DN86998|TRINITY_DN88097|TRINITY_DN88261|TRINITY_DN88659|TRINITY_DN89209|TRINITY_DN89336|TRINITY_DN89397|TRINITY_DN89658|TRINITY_DN89715|TRINITY_DN90440|TRINITY_DN91017|TRINITY_DN91369|TRINITY_DN91471|TRINITY_DN91586|TRINITY_DN91783|TRINITY_DN92032|TRINITY_DN92479…
negative regulation of mitotic sister chromatid separation	GO:2000816	31	0.276057	0.0988	0.694888	0.097	0.681035	0.752	GO:0051985|negative regulation of chromosome segregation, GO:0033046|negative regulation of sister chromatid segregation, GO:1902100|negative regulation of metaphase/anaphase transition of cell cycle, GO:0033048|negative regulation of mitotic sister chromatid segregation, GO:0045841|negative regulation of mitotic metaphase/anaphase transition,	TRINITY_DN73200|TRINITY_DN79828|TRINITY_DN81925|TRINITY_DN83479|TRINITY_DN84785|TRINITY_DN86503|TRINITY_DN86656|TRINITY_DN86710|TRINITY_DN86998|TRINITY_DN88097|TRINITY_DN88261|TRINITY_DN88659|TRINITY_DN89209|TRINITY_DN89336|TRINITY_DN89397|TRINITY_DN89658|TRINITY_DN89715|TRINITY_DN90440|TRINITY_DN91017|TRINITY_DN91369|TRINITY_DN91471|TRINITY_DN91586|TRINITY_DN91783|TRINITY_DN92032|TRINITY_DN92479…
triglyceride metabolic process	GO:0006641	78	0.307679	0.107291	0.694968	0.106581	0.695981	0.893		TRINITY_DN4439|TRINITY_DN44434|TRINITY_DN72450|TRINITY_DN73200|TRINITY_DN75450|TRINITY_DN84008|TRINITY_DN84352|TRINITY_DN84360|TRINITY_DN84955|TRINITY_DN85045|TRINITY_DN86885|TRINITY_DN87195|TRINITY_DN87325|TRINITY_DN87487|TRINITY_DN87593|TRINITY_DN87639|TRINITY_DN87666|TRINITY_DN87805|TRINITY_DN88186|TRINITY_DN88764|TRINITY_DN89021|TRINITY_DN89037|TRINITY_DN89188|TRINITY_DN89473|TRINITY_DN89684|…
cellular polysaccharide metabolic process	GO:0044264	81	0.307505	0.106428	0.694987	0.105725	0.693778	0.943		TRINITY_DN73200|TRINITY_DN74421|TRINITY_DN74980|TRINITY_DN81920|TRINITY_DN81994|TRINITY_DN82307|TRINITY_DN83678|TRINITY_DN85459|TRINITY_DN85638|TRINITY_DN86027|TRINITY_DN86200|TRINITY_DN86315|TRINITY_DN86438|TRINITY_DN86787|TRINITY_DN86875|TRINITY_DN87120|TRINITY_DN87199|TRINITY_DN87799|TRINITY_DN88045|TRINITY_DN88429|TRINITY_DN88440|TRINITY_DN88708|TRINITY_DN88811|TRINITY_DN88974|TRINITY_DN89213…
establishment of blood-nerve barrier	GO:0008065	11	0.225715	0.0919	0.695048	0.0921	0.691353	0.0164		TRINITY_DN56368|TRINITY_DN82849|TRINITY_DN83089|TRINITY_DN89106|TRINITY_DN89619|TRINITY_DN89675|TRINITY_DN89714|TRINITY_DN91031|TRINITY_DN91951|TRINITY_DN92388|TRINITY_DN92971|
phosphatidylcholine biosynthetic process	GO:0006656	18	0.250638	0.09	0.695077	0.0848	0.692189	0.491		TRINITY_DN79628|TRINITY_DN85036|TRINITY_DN86082|TRINITY_DN86622|TRINITY_DN87655|TRINITY_DN87805|TRINITY_DN88764|TRINITY_DN89544|TRINITY_DN89661|TRINITY_DN90355|TRINITY_DN91675|TRINITY_DN92062|TRINITY_DN92311|TRINITY_DN92382|TRINITY_DN92668|TRINITY_DN93326|TRINITY_DN93645|TRINITY_DN93771|
negative regulation of epidermal growth factor receptor signaling pathway	GO:0042059	14	0.248776	0.1061	0.695102	0.1136	0.696515	0.753	GO:1901185|negative regulation of ERBB signaling pathway,	TRINITY_DN59987|TRINITY_DN76224|TRINITY_DN80945|TRINITY_DN82868|TRINITY_DN87577|TRINITY_DN88689|TRINITY_DN91314|TRINITY_DN91685|TRINITY_DN92369|TRINITY_DN92425|TRINITY_DN92597|TRINITY_DN92913|TRINITY_DN93319|TRINITY_DN93552|
negative regulation of ERBB signaling pathway	GO:1901185	14	0.248776	0.1061	0.695102	0.1136	0.696515	0.753	GO:0042059|negative regulation of epidermal growth factor receptor signaling pathway,	TRINITY_DN59987|TRINITY_DN76224|TRINITY_DN80945|TRINITY_DN82868|TRINITY_DN87577|TRINITY_DN88689|TRINITY_DN91314|TRINITY_DN91685|TRINITY_DN92369|TRINITY_DN92425|TRINITY_DN92597|TRINITY_DN92913|TRINITY_DN93319|TRINITY_DN93552|
detection of light stimulus	GO:0009583	67	0.301573	0.106279	0.695144	0.0958	0.688252	0.833		TRINITY_DN58646|TRINITY_DN60010|TRINITY_DN63441|TRINITY_DN71299|TRINITY_DN72450|TRINITY_DN73091|TRINITY_DN73933|TRINITY_DN73973|TRINITY_DN77163|TRINITY_DN78372|TRINITY_DN82569|TRINITY_DN84475|TRINITY_DN86228|TRINITY_DN86827|TRINITY_DN86856|TRINITY_DN87312|TRINITY_DN87407|TRINITY_DN87666|TRINITY_DN87715|TRINITY_DN87907|TRINITY_DN88466|TRINITY_DN89037|TRINITY_DN89188|TRINITY_DN89453|TRINITY_DN89458…
positive regulation of ubiquitin-protein transferase activity	GO:0051443	42	0.290168	0.104209	0.695188	0.109232	0.693013	0.829		TRINITY_DN33266|TRINITY_DN75656|TRINITY_DN79828|TRINITY_DN84286|TRINITY_DN84514|TRINITY_DN84830|TRINITY_DN86406|TRINITY_DN86698|TRINITY_DN87245|TRINITY_DN87320|TRINITY_DN87814|TRINITY_DN88144|TRINITY_DN88261|TRINITY_DN88659|TRINITY_DN89065|TRINITY_DN89122|TRINITY_DN89167|TRINITY_DN89336|TRINITY_DN89465|TRINITY_DN89712|TRINITY_DN90089|TRINITY_DN90647|TRINITY_DN90679|TRINITY_DN90759|TRINITY_DN90978…
specification of symmetry	GO:0009799	57	0.298565	0.107166	0.695284	0.101434	0.695154	0.901	GO:0009855|determination of bilateral symmetry,	TRINITY_DN72400|TRINITY_DN76539|TRINITY_DN78823|TRINITY_DN79671|TRINITY_DN82999|TRINITY_DN84268|TRINITY_DN84358|TRINITY_DN84919|TRINITY_DN84959|TRINITY_DN85789|TRINITY_DN85953|TRINITY_DN86200|TRINITY_DN86667|TRINITY_DN86835|TRINITY_DN87407|TRINITY_DN87761|TRINITY_DN88486|TRINITY_DN88683|TRINITY_DN89216|TRINITY_DN89504|TRINITY_DN89911|TRINITY_DN90050|TRINITY_DN90320|TRINITY_DN90522|TRINITY_DN90992…
determination of bilateral symmetry	GO:0009855	57	0.298565	0.107166	0.695284	0.101434	0.695154	0.901	GO:0009799|specification of symmetry,	TRINITY_DN72400|TRINITY_DN76539|TRINITY_DN78823|TRINITY_DN79671|TRINITY_DN82999|TRINITY_DN84268|TRINITY_DN84358|TRINITY_DN84919|TRINITY_DN84959|TRINITY_DN85789|TRINITY_DN85953|TRINITY_DN86200|TRINITY_DN86667|TRINITY_DN86835|TRINITY_DN87407|TRINITY_DN87761|TRINITY_DN88486|TRINITY_DN88683|TRINITY_DN89216|TRINITY_DN89504|TRINITY_DN89911|TRINITY_DN90050|TRINITY_DN90320|TRINITY_DN90522|TRINITY_DN90992…
pyrimidine nucleoside biosynthetic process	GO:0046134	19	0.259986	0.1044	0.695307	0.1023	0.697516	0.688		TRINITY_DN76354|TRINITY_DN79443|TRINITY_DN79875|TRINITY_DN82999|TRINITY_DN85330|TRINITY_DN86776|TRINITY_DN87443|TRINITY_DN89705|TRINITY_DN89720|TRINITY_DN90506|TRINITY_DN90529|TRINITY_DN91679|TRINITY_DN92403|TRINITY_DN92432|TRINITY_DN93177|TRINITY_DN93250|TRINITY_DN93503|TRINITY_DN93742|TRINITY_DN93834|
regulation of protein ubiquitination involved in ubiquitin-dependent protein catabolic process	GO:2000058	41	0.2909	0.106826	0.695321	0.111904	0.6946	0.827		TRINITY_DN33266|TRINITY_DN75656|TRINITY_DN79828|TRINITY_DN84286|TRINITY_DN84514|TRINITY_DN85878|TRINITY_DN86406|TRINITY_DN86698|TRINITY_DN87245|TRINITY_DN87320|TRINITY_DN87814|TRINITY_DN88144|TRINITY_DN88261|TRINITY_DN88659|TRINITY_DN89065|TRINITY_DN89122|TRINITY_DN89167|TRINITY_DN89336|TRINITY_DN89465|TRINITY_DN89712|TRINITY_DN90089|TRINITY_DN90647|TRINITY_DN90679|TRINITY_DN90759|TRINITY_DN90978…
negative regulation of cellular catabolic process	GO:0031330	28	0.271599	0.0916	0.695398	0.0938	0.68741	0.743		TRINITY_DN59226|TRINITY_DN63441|TRINITY_DN69354|TRINITY_DN77163|TRINITY_DN83695|TRINITY_DN83965|TRINITY_DN86200|TRINITY_DN86787|TRINITY_DN86986|TRINITY_DN87701|TRINITY_DN87709|TRINITY_DN88284|TRINITY_DN88447|TRINITY_DN88486|TRINITY_DN89209|TRINITY_DN90336|TRINITY_DN91382|TRINITY_DN91774|TRINITY_DN91817|TRINITY_DN92225|TRINITY_DN92883|TRINITY_DN92913|TRINITY_DN92914|TRINITY_DN92945|TRINITY_DN93039…
nuclear-transcribed mRNA catabolic process, deadenylation-dependent decay	GO:0000288	25	0.265283	0.0923	0.695454	0.0878	0.69274	0.556		TRINITY_DN79360|TRINITY_DN81935|TRINITY_DN81936|TRINITY_DN82907|TRINITY_DN83095|TRINITY_DN83177|TRINITY_DN83488|TRINITY_DN85071|TRINITY_DN85175|TRINITY_DN86375|TRINITY_DN86560|TRINITY_DN87140|TRINITY_DN87465|TRINITY_DN89783|TRINITY_DN90458|TRINITY_DN90905|TRINITY_DN91649|TRINITY_DN91681|TRINITY_DN91706|TRINITY_DN91717|TRINITY_DN91806|TRINITY_DN92758|TRINITY_DN92836|TRINITY_DN92901|TRINITY_DN93387|
protein monoubiquitination	GO:0006513	27	0.274078	0.1034	0.695569	0.1053	0.694392	0.648		TRINITY_DN42024|TRINITY_DN65010|TRINITY_DN79634|TRINITY_DN79828|TRINITY_DN80434|TRINITY_DN85522|TRINITY_DN86044|TRINITY_DN86553|TRINITY_DN87522|TRINITY_DN88526|TRINITY_DN88659|TRINITY_DN88968|TRINITY_DN89669|TRINITY_DN89933|TRINITY_DN90770|TRINITY_DN90983|TRINITY_DN91198|TRINITY_DN91252|TRINITY_DN91301|TRINITY_DN92377|TRINITY_DN92479|TRINITY_DN92754|TRINITY_DN93155|TRINITY_DN93166|TRINITY_DN93733…
convergent extension involved in gastrulation	GO:0060027	16	0.244972	0.0899	0.695642	0.0927	0.690692	0.705		TRINITY_DN79671|TRINITY_DN83027|TRINITY_DN84959|TRINITY_DN88620|TRINITY_DN89985|TRINITY_DN90522|TRINITY_DN90752|TRINITY_DN90773|TRINITY_DN91041|TRINITY_DN91337|TRINITY_DN91439|TRINITY_DN91909|TRINITY_DN92071|TRINITY_DN92297|TRINITY_DN92473|TRINITY_DN92550|
cytokinesis, site selection	GO:0007105	10	0.2204	0.0925	0.695655	0.1047	0.696151	0.443		TRINITY_DN87261|TRINITY_DN87884|TRINITY_DN89172|TRINITY_DN89186|TRINITY_DN89213|TRINITY_DN90024|TRINITY_DN91009|TRINITY_DN91342|TRINITY_DN93087|TRINITY_DN93685|
circadian sleep/wake cycle process	GO:0022410	6	0.164309	0.0757	0.695678	0.0713	0.681764	0.558		TRINITY_DN84613|TRINITY_DN86025|TRINITY_DN87639|TRINITY_DN88527|TRINITY_DN90195|TRINITY_DN90806|
regulation of transforming growth factor beta receptor signaling pathway	GO:0017015	35	0.28262	0.1036	0.695748	0.105975	0.694282	0.797	GO:1903844|regulation of cellular response to transforming growth factor beta stimulus,	TRINITY_DN73200|TRINITY_DN73885|TRINITY_DN75482|TRINITY_DN76673|TRINITY_DN82353|TRINITY_DN86389|TRINITY_DN87496|TRINITY_DN87718|TRINITY_DN87761|TRINITY_DN88284|TRINITY_DN89929|TRINITY_DN90210|TRINITY_DN90987|TRINITY_DN91471|TRINITY_DN91521|TRINITY_DN91685|TRINITY_DN92009|TRINITY_DN92029|TRINITY_DN92045|TRINITY_DN92297|TRINITY_DN92369|TRINITY_DN92434|TRINITY_DN92546|TRINITY_DN92574|TRINITY_DN92592…
regulation of cellular response to transforming growth factor beta stimulus	GO:1903844	35	0.28262	0.1036	0.695748	0.105975	0.694282	0.797	GO:0017015|regulation of transforming growth factor beta receptor signaling pathway,	TRINITY_DN73200|TRINITY_DN73885|TRINITY_DN75482|TRINITY_DN76673|TRINITY_DN82353|TRINITY_DN86389|TRINITY_DN87496|TRINITY_DN87718|TRINITY_DN87761|TRINITY_DN88284|TRINITY_DN89929|TRINITY_DN90210|TRINITY_DN90987|TRINITY_DN91471|TRINITY_DN91521|TRINITY_DN91685|TRINITY_DN92009|TRINITY_DN92029|TRINITY_DN92045|TRINITY_DN92297|TRINITY_DN92369|TRINITY_DN92434|TRINITY_DN92546|TRINITY_DN92574|TRINITY_DN92592…
positive regulation of cellular carbohydrate metabolic process	GO:0010676	20	0.2552	0.0816	0.695766	0.0866	0.690051	0.832		TRINITY_DN76673|TRINITY_DN82148|TRINITY_DN84401|TRINITY_DN85133|TRINITY_DN86787|TRINITY_DN87602|TRINITY_DN88440|TRINITY_DN88811|TRINITY_DN88904|TRINITY_DN89371|TRINITY_DN89378|TRINITY_DN90446|TRINITY_DN90524|TRINITY_DN90804|TRINITY_DN91801|TRINITY_DN92271|TRINITY_DN92550|TRINITY_DN92880|TRINITY_DN93014|TRINITY_DN93316|
phenylpropanoid metabolic process	GO:0009698	35	0.279409	0.0894	0.695795	0.0960808	0.68415	0.656		TRINITY_DN55630|TRINITY_DN75539|TRINITY_DN83898|TRINITY_DN84839|TRINITY_DN85658|TRINITY_DN85841|TRINITY_DN86027|TRINITY_DN88060|TRINITY_DN88080|TRINITY_DN89158|TRINITY_DN89179|TRINITY_DN89689|TRINITY_DN90213|TRINITY_DN90401|TRINITY_DN90593|TRINITY_DN90779|TRINITY_DN90814|TRINITY_DN91178|TRINITY_DN91425|TRINITY_DN91738|TRINITY_DN92039|TRINITY_DN92105|TRINITY_DN92225|TRINITY_DN92237|TRINITY_DN92382…
cellular response to misfolded protein	GO:0071218	7	0.177709	0.0707	0.69591	0.0692	0.696509	0.236		TRINITY_DN16978|TRINITY_DN42024|TRINITY_DN88202|TRINITY_DN91776|TRINITY_DN93141|TRINITY_DN93369|TRINITY_DN93766|
sequestering of neurotransmitter	GO:0042137	9	0.211142	0.0915	0.695955	0.09	0.688457	0.488	GO:0015319|sodium:inorganic phosphate symporter activity,	TRINITY_DN66401|TRINITY_DN89959|TRINITY_DN90491|TRINITY_DN91150|TRINITY_DN91204|TRINITY_DN91315|TRINITY_DN92645|TRINITY_DN93742|TRINITY_DN94015|
glycolipid metabolic process	GO:0006664	79	0.304474	0.0921939	0.69596	0.0916033	0.695423	0.738		TRINITY_DN74122|TRINITY_DN76037|TRINITY_DN79575|TRINITY_DN80612|TRINITY_DN82307|TRINITY_DN82820|TRINITY_DN84008|TRINITY_DN84777|TRINITY_DN85355|TRINITY_DN85647|TRINITY_DN86332|TRINITY_DN86825|TRINITY_DN87093|TRINITY_DN87195|TRINITY_DN87493|TRINITY_DN87697|TRINITY_DN87837|TRINITY_DN87899|TRINITY_DN87985|TRINITY_DN88240|TRINITY_DN88557|TRINITY_DN88590|TRINITY_DN88989|TRINITY_DN89415|TRINITY_DN89594…
response to retinoic acid	GO:0032526	26	0.261734	0.0688	0.695972	0.0677	0.690059	0.812		TRINITY_DN83967|TRINITY_DN85878|TRINITY_DN86136|TRINITY_DN86907|TRINITY_DN88663|TRINITY_DN88831|TRINITY_DN89473|TRINITY_DN89869|TRINITY_DN89965|TRINITY_DN90050|TRINITY_DN90407|TRINITY_DN90856|TRINITY_DN90992|TRINITY_DN91128|TRINITY_DN91383|TRINITY_DN92271|TRINITY_DN92290|TRINITY_DN92784|TRINITY_DN93211|TRINITY_DN93265|TRINITY_DN93375|TRINITY_DN93454|TRINITY_DN93463|TRINITY_DN93465|TRINITY_DN93492…
regulation of T cell receptor signaling pathway	GO:0050856	5	0.170682	0.1033	0.696062	0.0992	0.689251	0.667		TRINITY_DN86773|TRINITY_DN90195|TRINITY_DN91337|TRINITY_DN92064|TRINITY_DN92823|
pentose metabolic process	GO:0019321	29	0.276594	0.0988	0.696107	0.097	0.682228	0.501		TRINITY_DN14844|TRINITY_DN82538|TRINITY_DN82770|TRINITY_DN82995|TRINITY_DN84641|TRINITY_DN86339|TRINITY_DN87085|TRINITY_DN88160|TRINITY_DN88866|TRINITY_DN88998|TRINITY_DN89610|TRINITY_DN90416|TRINITY_DN90461|TRINITY_DN90651|TRINITY_DN90785|TRINITY_DN91480|TRINITY_DN91502|TRINITY_DN91813|TRINITY_DN91899|TRINITY_DN91917|TRINITY_DN92180|TRINITY_DN92292|TRINITY_DN92436|TRINITY_DN92700|TRINITY_DN93275…
negative regulation of platelet aggregation	GO:0090331	5	0.172319	0.1061	0.696238	0.1027	0.696695	0.62		TRINITY_DN87602|TRINITY_DN90223|TRINITY_DN92856|TRINITY_DN92962|TRINITY_DN93679|
microtubule nucleation	GO:0007020	10	0.228995	0.1068	0.696281	0.1186	0.700438	0.514		TRINITY_DN88097|TRINITY_DN89914|TRINITY_DN90024|TRINITY_DN90068|TRINITY_DN90608|TRINITY_DN90755|TRINITY_DN91446|TRINITY_DN92551|TRINITY_DN92659|TRINITY_DN93585|
cell-matrix adhesion	GO:0007160	25	0.266432	0.0987	0.696624	0.0941	0.688353	0.731		TRINITY_DN76539|TRINITY_DN77722|TRINITY_DN78571|TRINITY_DN79043|TRINITY_DN84391|TRINITY_DN85828|TRINITY_DN86613|TRINITY_DN87837|TRINITY_DN88267|TRINITY_DN89758|TRINITY_DN89881|TRINITY_DN89929|TRINITY_DN90227|TRINITY_DN91390|TRINITY_DN91455|TRINITY_DN91628|TRINITY_DN91633|TRINITY_DN91886|TRINITY_DN92592|TRINITY_DN92669|TRINITY_DN93139|TRINITY_DN93546|TRINITY_DN93586|TRINITY_DN93765|TRINITY_DN93812|
negative regulation of protein ubiquitination	GO:0031397	53	0.285105	0.0733752	0.696631	0.0699325	0.683331	0.865		TRINITY_DN33266|TRINITY_DN75656|TRINITY_DN76033|TRINITY_DN79828|TRINITY_DN81994|TRINITY_DN84286|TRINITY_DN84514|TRINITY_DN84642|TRINITY_DN85828|TRINITY_DN86406|TRINITY_DN86698|TRINITY_DN87245|TRINITY_DN87320|TRINITY_DN87814|TRINITY_DN88144|TRINITY_DN88261|TRINITY_DN88500|TRINITY_DN88615|TRINITY_DN88659|TRINITY_DN89065|TRINITY_DN89122|TRINITY_DN89167|TRINITY_DN89209|TRINITY_DN89336|TRINITY_DN89446…
male genitalia morphogenesis	GO:0048808	6	0.161641	0.0706	0.696633	0.067	0.691702	0.485	GO:0090598|male anatomical structure morphogenesis,	TRINITY_DN79671|TRINITY_DN89758|TRINITY_DN90688|TRINITY_DN92669|TRINITY_DN93588|TRINITY_DN93812|
male anatomical structure morphogenesis	GO:0090598	6	0.161641	0.0706	0.696633	0.067	0.691702	0.485	GO:0048808|male genitalia morphogenesis,	TRINITY_DN79671|TRINITY_DN89758|TRINITY_DN90688|TRINITY_DN92669|TRINITY_DN93588|TRINITY_DN93812|
thalamus development	GO:0021794	5	0.139487	0.068	0.696653	0.0622	0.686251	0.512		TRINITY_DN84987|TRINITY_DN90407|TRINITY_DN90736|TRINITY_DN92290|TRINITY_DN93375|
mammary gland epithelium development	GO:0061180	9	0.204853	0.0824	0.69667	0.0811	0.690037	0.731		TRINITY_DN86692|TRINITY_DN86773|TRINITY_DN88831|TRINITY_DN92064|TRINITY_DN92550|TRINITY_DN92660|TRINITY_DN93159|TRINITY_DN93648|TRINITY_DN99857|
protein localization to kinetochore	GO:0034501	10	0.203993	0.0687	0.696715	0.0751	0.688588	0.637	GO:0071459|protein localization to chromosome, centromeric region,	TRINITY_DN73200|TRINITY_DN76562|TRINITY_DN81469|TRINITY_DN86656|TRINITY_DN89600|TRINITY_DN89658|TRINITY_DN91427|TRINITY_DN91471|TRINITY_DN91813|TRINITY_DN93574|
protein localization to chromosome, centromeric region	GO:0071459	10	0.203993	0.0687	0.696715	0.0751	0.688588	0.637	GO:0034501|protein localization to kinetochore,	TRINITY_DN73200|TRINITY_DN76562|TRINITY_DN81469|TRINITY_DN86656|TRINITY_DN89600|TRINITY_DN89658|TRINITY_DN91427|TRINITY_DN91471|TRINITY_DN91813|TRINITY_DN93574|
DNA duplex unwinding	GO:0032508	22	0.258467	0.0904	0.696826	0.0956	0.691765	0.737		TRINITY_DN71200|TRINITY_DN72122|TRINITY_DN76976|TRINITY_DN78770|TRINITY_DN83514|TRINITY_DN86221|TRINITY_DN87435|TRINITY_DN87443|TRINITY_DN87774|TRINITY_DN88464|TRINITY_DN89417|TRINITY_DN89569|TRINITY_DN89640|TRINITY_DN89817|TRINITY_DN89923|TRINITY_DN90146|TRINITY_DN90762|TRINITY_DN91251|TRINITY_DN91650|TRINITY_DN92684|TRINITY_DN92884|TRINITY_DN93866|
spindle assembly	GO:0051225	41	0.289897	0.103248	0.696882	0.108251	0.69336	0.865		TRINITY_DN71203|TRINITY_DN73200|TRINITY_DN76562|TRINITY_DN82434|TRINITY_DN84160|TRINITY_DN85789|TRINITY_DN85884|TRINITY_DN86402|TRINITY_DN86656|TRINITY_DN86835|TRINITY_DN87166|TRINITY_DN87280|TRINITY_DN87413|TRINITY_DN87615|TRINITY_DN87643|TRINITY_DN88097|TRINITY_DN88559|TRINITY_DN89658|TRINITY_DN89715|TRINITY_DN89763|TRINITY_DN90024|TRINITY_DN90755|TRINITY_DN90865|TRINITY_DN91455|TRINITY_DN91471…
snRNA processing	GO:0016180	7	0.201763	0.1057	0.69703	0.1046	0.700123	0.269		TRINITY_DN83177|TRINITY_DN87443|TRINITY_DN91519|TRINITY_DN91806|TRINITY_DN92092|TRINITY_DN92742|TRINITY_DN93090|
cellular calcium ion homeostasis	GO:0006874	73	0.298551	0.0815754	0.697036	0.0766005	0.689748	0.9		TRINITY_DN13773|TRINITY_DN73120|TRINITY_DN73933|TRINITY_DN74732|TRINITY_DN76764|TRINITY_DN77141|TRINITY_DN7772|TRINITY_DN78314|TRINITY_DN80678|TRINITY_DN81301|TRINITY_DN84209|TRINITY_DN84716|TRINITY_DN86025|TRINITY_DN86213|TRINITY_DN86223|TRINITY_DN86621|TRINITY_DN86623|TRINITY_DN86773|TRINITY_DN86787|TRINITY_DN86856|TRINITY_DN87407|TRINITY_DN87602|TRINITY_DN88300|TRINITY_DN88720|TRINITY_DN89378|…
coumarin metabolic process	GO:0009804	7	0.19945	0.1031	0.697053	0.1017	0.694604	0.388		TRINITY_DN85841|TRINITY_DN89158|TRINITY_DN91178|TRINITY_DN92237|TRINITY_DN92784|TRINITY_DN93351|TRINITY_DN93543|
relaxation of muscle	GO:0090075	5	0.153264	0.0821	0.697069	0.0762	0.692351	0.608		TRINITY_DN86856|TRINITY_DN87234|TRINITY_DN87407|TRINITY_DN87771|TRINITY_DN92842|
activation of signaling protein activity involved in unfolded protein response	GO:0006987	35	0.279437	0.0894	0.697146	0.0961659	0.683544	0.527		TRINITY_DN34386|TRINITY_DN72400|TRINITY_DN80678|TRINITY_DN82179|TRINITY_DN84839|TRINITY_DN86200|TRINITY_DN86732|TRINITY_DN87223|TRINITY_DN88060|TRINITY_DN88080|TRINITY_DN88190|TRINITY_DN89373|TRINITY_DN89627|TRINITY_DN89656|TRINITY_DN89762|TRINITY_DN89852|TRINITY_DN89909|TRINITY_DN89940|TRINITY_DN90213|TRINITY_DN90314|TRINITY_DN90401|TRINITY_DN90779|TRINITY_DN90783|TRINITY_DN90814|TRINITY_DN91738…
carnitine biosynthetic process	GO:0045329	6	0.187742	0.1059	0.697204	0.1017	0.695787	0.1		TRINITY_DN90153|TRINITY_DN91746|TRINITY_DN92421|TRINITY_DN93486|TRINITY_DN93714|TRINITY_DN93802|
positive regulation of reproductive process	GO:2000243	51	0.287698	0.0814263	0.697245	0.0777023	0.694994	0.87		TRINITY_DN52736|TRINITY_DN65010|TRINITY_DN76539|TRINITY_DN80434|TRINITY_DN82320|TRINITY_DN83394|TRINITY_DN83514|TRINITY_DN83614|TRINITY_DN83876|TRINITY_DN85828|TRINITY_DN86553|TRINITY_DN86856|TRINITY_DN87197|TRINITY_DN87522|TRINITY_DN87774|TRINITY_DN87977|TRINITY_DN88029|TRINITY_DN88486|TRINITY_DN88527|TRINITY_DN88536|TRINITY_DN88683|TRINITY_DN88962|TRINITY_DN89371|TRINITY_DN89540|TRINITY_DN89542…
pigment granule localization	GO:0051875	11	0.210783	0.0691	0.69725	0.069	0.697995	0.585	GO:0051904|pigment granule transport, GO:0051905|establishment of pigment granule localization,	TRINITY_DN78823|TRINITY_DN79114|TRINITY_DN81742|TRINITY_DN88160|TRINITY_DN90522|TRINITY_DN91254|TRINITY_DN92180|TRINITY_DN93275|TRINITY_DN93616|TRINITY_DN94042|TRINITY_DN98345|
pigment granule transport	GO:0051904	11	0.210783	0.0691	0.69725	0.069	0.697995	0.585	GO:0051905|establishment of pigment granule localization, GO:0051875|pigment granule localization,	TRINITY_DN78823|TRINITY_DN79114|TRINITY_DN81742|TRINITY_DN88160|TRINITY_DN90522|TRINITY_DN91254|TRINITY_DN92180|TRINITY_DN93275|TRINITY_DN93616|TRINITY_DN94042|TRINITY_DN98345|
establishment of pigment granule localization	GO:0051905	11	0.210783	0.0691	0.69725	0.069	0.697995	0.584	GO:0051904|pigment granule transport, GO:0051875|pigment granule localization,	TRINITY_DN78823|TRINITY_DN79114|TRINITY_DN81742|TRINITY_DN88160|TRINITY_DN90522|TRINITY_DN91254|TRINITY_DN92180|TRINITY_DN93275|TRINITY_DN93616|TRINITY_DN94042|TRINITY_DN98345|
transcription elongation from RNA polymerase III promoter	GO:0006385	6	0.164371	0.0757	0.697273	0.0713	0.683391	0.107	GO:0006386|termination of RNA polymerase III transcription,	TRINITY_DN75741|TRINITY_DN83614|TRINITY_DN85355|TRINITY_DN85921|TRINITY_DN91086|TRINITY_DN94047|
termination of RNA polymerase III transcription	GO:0006386	6	0.164371	0.0757	0.697273	0.0713	0.683391	0.107	GO:0006385|transcription elongation from RNA polymerase III promoter,	TRINITY_DN75741|TRINITY_DN83614|TRINITY_DN85355|TRINITY_DN85921|TRINITY_DN91086|TRINITY_DN94047|
response to symbiont	GO:0009608	9	0.211337	0.0915	0.697275	0.09	0.689771	0.61		TRINITY_DN88186|TRINITY_DN89021|TRINITY_DN89684|TRINITY_DN90198|TRINITY_DN90713|TRINITY_DN91399|TRINITY_DN93178|TRINITY_DN93766|TRINITY_DN93795|
protein import into nucleus	GO:0006606	51	0.29265	0.0986214	0.697295	0.0943318	0.687544	0.781	GO:0044744|protein targeting to nucleus, GO:1902593|single-organism nuclear import,	TRINITY_DN54346|TRINITY_DN74421|TRINITY_DN74980|TRINITY_DN79990|TRINITY_DN80326|TRINITY_DN81998|TRINITY_DN82714|TRINITY_DN83394|TRINITY_DN85555|TRINITY_DN86188|TRINITY_DN86387|TRINITY_DN86544|TRINITY_DN87211|TRINITY_DN87280|TRINITY_DN87309|TRINITY_DN87509|TRINITY_DN88745|TRINITY_DN88926|TRINITY_DN88999|TRINITY_DN89315|TRINITY_DN89522|TRINITY_DN89661|TRINITY_DN89670|TRINITY_DN89763|TRINITY_DN89786…
protein targeting to nucleus	GO:0044744	51	0.29265	0.0986214	0.697295	0.0943318	0.687544	0.781	GO:0006606|protein import into nucleus, GO:1902593|single-organism nuclear import,	TRINITY_DN54346|TRINITY_DN74421|TRINITY_DN74980|TRINITY_DN79990|TRINITY_DN80326|TRINITY_DN81998|TRINITY_DN82714|TRINITY_DN83394|TRINITY_DN85555|TRINITY_DN86188|TRINITY_DN86387|TRINITY_DN86544|TRINITY_DN87211|TRINITY_DN87280|TRINITY_DN87309|TRINITY_DN87509|TRINITY_DN88745|TRINITY_DN88926|TRINITY_DN88999|TRINITY_DN89315|TRINITY_DN89522|TRINITY_DN89661|TRINITY_DN89670|TRINITY_DN89763|TRINITY_DN89786…
single-organism nuclear import	GO:1902593	51	0.29265	0.0986214	0.697295	0.0943318	0.687544	0.781	GO:0044744|protein targeting to nucleus, GO:0006606|protein import into nucleus,	TRINITY_DN54346|TRINITY_DN74421|TRINITY_DN74980|TRINITY_DN79990|TRINITY_DN80326|TRINITY_DN81998|TRINITY_DN82714|TRINITY_DN83394|TRINITY_DN85555|TRINITY_DN86188|TRINITY_DN86387|TRINITY_DN86544|TRINITY_DN87211|TRINITY_DN87280|TRINITY_DN87309|TRINITY_DN87509|TRINITY_DN88745|TRINITY_DN88926|TRINITY_DN88999|TRINITY_DN89315|TRINITY_DN89522|TRINITY_DN89661|TRINITY_DN89670|TRINITY_DN89763|TRINITY_DN89786…
regulation of endocrine process	GO:0044060	5	0.173838	0.1061	0.697377	0.1027	0.697873	0.498		TRINITY_DN88160|TRINITY_DN91337|TRINITY_DN92180|TRINITY_DN93275|TRINITY_DN98793|
signal release	GO:0023061	89	0.302209	0.0764149	0.69746	0.0741953	0.68185	0.99		TRINITY_DN58561|TRINITY_DN66401|TRINITY_DN69170|TRINITY_DN74980|TRINITY_DN76224|TRINITY_DN76764|TRINITY_DN77498|TRINITY_DN80928|TRINITY_DN82307|TRINITY_DN84268|TRINITY_DN85045|TRINITY_DN85828|TRINITY_DN86657|TRINITY_DN86825|TRINITY_DN86839|TRINITY_DN86965|TRINITY_DN87280|TRINITY_DN87325|TRINITY_DN87593|TRINITY_DN87602|TRINITY_DN88131|TRINITY_DN88142|TRINITY_DN88284|TRINITY_DN88476|TRINITY_DN88689…
coenzyme transport	GO:0051182	11	0.222124	0.0891	0.697516	0.089	0.690008	0.469		TRINITY_DN82943|TRINITY_DN87801|TRINITY_DN90577|TRINITY_DN90629|TRINITY_DN90764|TRINITY_DN91594|TRINITY_DN92960|TRINITY_DN93346|TRINITY_DN93405|TRINITY_DN93826|TRINITY_DN94067|
endothelial cell differentiation	GO:0045446	29	0.279346	0.1056	0.697516	0.1042	0.69861	0.673		TRINITY_DN56368|TRINITY_DN76539|TRINITY_DN82849|TRINITY_DN83089|TRINITY_DN86123|TRINITY_DN86856|TRINITY_DN87761|TRINITY_DN89106|TRINITY_DN89619|TRINITY_DN89675|TRINITY_DN89684|TRINITY_DN89714|TRINITY_DN89749|TRINITY_DN90094|TRINITY_DN90198|TRINITY_DN90319|TRINITY_DN91031|TRINITY_DN91895|TRINITY_DN91951|TRINITY_DN92071|TRINITY_DN92149|TRINITY_DN92262|TRINITY_DN92388|TRINITY_DN92473|TRINITY_DN92971…
positive regulation of multi-organism process	GO:0043902	43	0.281351	0.0762489	0.69753	0.080574	0.694389	0.861		TRINITY_DN52736|TRINITY_DN72122|TRINITY_DN82320|TRINITY_DN83394|TRINITY_DN83514|TRINITY_DN83614|TRINITY_DN83876|TRINITY_DN85554|TRINITY_DN85828|TRINITY_DN86856|TRINITY_DN87197|TRINITY_DN87217|TRINITY_DN87602|TRINITY_DN87774|TRINITY_DN87977|TRINITY_DN88536|TRINITY_DN88683|TRINITY_DN88962|TRINITY_DN89542|TRINITY_DN89648|TRINITY_DN89817|TRINITY_DN89822|TRINITY_DN89976|TRINITY_DN90323|TRINITY_DN90452…
glucose homeostasis	GO:0042593	42	0.28029	0.0733119	0.69768	0.0775498	0.695178	0.877		TRINITY_DN76673|TRINITY_DN79913|TRINITY_DN79980|TRINITY_DN86025|TRINITY_DN86494|TRINITY_DN86773|TRINITY_DN86787|TRINITY_DN87043|TRINITY_DN87280|TRINITY_DN87639|TRINITY_DN88466|TRINITY_DN88811|TRINITY_DN89371|TRINITY_DN89489|TRINITY_DN89671|TRINITY_DN89800|TRINITY_DN89888|TRINITY_DN90226|TRINITY_DN90319|TRINITY_DN90446|TRINITY_DN90524|TRINITY_DN90550|TRINITY_DN90910|TRINITY_DN91145|TRINITY_DN91298…
regulation of heart contraction	GO:0008016	54	0.285258	0.0738337	0.697685	0.0703747	0.682668	0.892		TRINITY_DN67628|TRINITY_DN76539|TRINITY_DN78398|TRINITY_DN79043|TRINITY_DN85980|TRINITY_DN86025|TRINITY_DN86200|TRINITY_DN86389|TRINITY_DN86702|TRINITY_DN86787|TRINITY_DN86856|TRINITY_DN87309|TRINITY_DN87407|TRINITY_DN87602|TRINITY_DN87620|TRINITY_DN87771|TRINITY_DN88708|TRINITY_DN89105|TRINITY_DN89158|TRINITY_DN89248|TRINITY_DN89424|TRINITY_DN89749|TRINITY_DN89985|TRINITY_DN90195|TRINITY_DN90202…
positive regulation of protein ubiquitination	GO:0031398	58	0.288011	0.0693178	0.697695	0.0645838	0.680757	0.877		TRINITY_DN33266|TRINITY_DN75656|TRINITY_DN76033|TRINITY_DN79828|TRINITY_DN84286|TRINITY_DN84514|TRINITY_DN84830|TRINITY_DN85878|TRINITY_DN86406|TRINITY_DN86698|TRINITY_DN86787|TRINITY_DN87245|TRINITY_DN87320|TRINITY_DN87746|TRINITY_DN87814|TRINITY_DN88144|TRINITY_DN88261|TRINITY_DN88500|TRINITY_DN88659|TRINITY_DN88916|TRINITY_DN89065|TRINITY_DN89122|TRINITY_DN89167|TRINITY_DN89336|TRINITY_DN89424…
cellular response to hydroperoxide	GO:0071447	6	0.166786	0.0787	0.697702	0.0731	0.681136	0.648		TRINITY_DN4439|TRINITY_DN68305|TRINITY_DN72450|TRINITY_DN73091|TRINITY_DN90043|TRINITY_DN92526|
protein N-linked glycosylation	GO:0006487	52	0.286174	0.0766161	0.69771	0.0730588	0.683926	0.721		TRINITY_DN72584|TRINITY_DN74421|TRINITY_DN79575|TRINITY_DN80678|TRINITY_DN84771|TRINITY_DN85581|TRINITY_DN86144|TRINITY_DN86332|TRINITY_DN86544|TRINITY_DN86943|TRINITY_DN87509|TRINITY_DN87899|TRINITY_DN88590|TRINITY_DN89627|TRINITY_DN89701|TRINITY_DN89986|TRINITY_DN90009|TRINITY_DN90203|TRINITY_DN90757|TRINITY_DN90765|TRINITY_DN90783|TRINITY_DN90985|TRINITY_DN91177|TRINITY_DN91196|TRINITY_DN91221…
establishment of cell polarity	GO:0030010	46	0.288637	0.0889552	0.697743	0.0896722	0.689892	0.878		TRINITY_DN64168|TRINITY_DN76673|TRINITY_DN78571|TRINITY_DN79998|TRINITY_DN80855|TRINITY_DN80945|TRINITY_DN81954|TRINITY_DN84959|TRINITY_DN85878|TRINITY_DN86200|TRINITY_DN86613|TRINITY_DN86656|TRINITY_DN86965|TRINITY_DN87136|TRINITY_DN87261|TRINITY_DN87280|TRINITY_DN87884|TRINITY_DN88486|TRINITY_DN88620|TRINITY_DN89172|TRINITY_DN89186|TRINITY_DN89213|TRINITY_DN89378|TRINITY_DN89600|TRINITY_DN89658…
regulation of nuclease activity	GO:0032069	40	0.280425	0.0736804	0.697879	0.0779294	0.693934	0.639		TRINITY_DN34386|TRINITY_DN72400|TRINITY_DN80678|TRINITY_DN82179|TRINITY_DN84839|TRINITY_DN85133|TRINITY_DN86200|TRINITY_DN86732|TRINITY_DN87223|TRINITY_DN88060|TRINITY_DN88080|TRINITY_DN88190|TRINITY_DN88904|TRINITY_DN89373|TRINITY_DN89409|TRINITY_DN89627|TRINITY_DN89656|TRINITY_DN89762|TRINITY_DN89783|TRINITY_DN89852|TRINITY_DN89909|TRINITY_DN89940|TRINITY_DN90213|TRINITY_DN90314|TRINITY_DN90401…
positive regulation of interleukin-12 production	GO:0032735	7	0.182854	0.0782	0.697892	0.0764	0.691041	0.778		TRINITY_DN4439|TRINITY_DN72450|TRINITY_DN73091|TRINITY_DN90043|TRINITY_DN90667|TRINITY_DN92526|TRINITY_DN93007|
protein localization to synapse	GO:0035418	5	0.146264	0.0756	0.697953	0.0695	0.687468	0.307		TRINITY_DN85828|TRINITY_DN90227|TRINITY_DN91693|TRINITY_DN91886|TRINITY_DN93661|
negative regulation of nucleotide metabolic process	GO:0045980	9	0.202292	0.0796	0.697977	0.0786	0.687707	0.702		TRINITY_DN69354|TRINITY_DN76764|TRINITY_DN86025|TRINITY_DN86200|TRINITY_DN86856|TRINITY_DN89749|TRINITY_DN89908|TRINITY_DN90336|TRINITY_DN92262|
neural crest cell differentiation	GO:0014033	15	0.236305	0.0803	0.698019	0.0766	0.691293	0.853		TRINITY_DN84613|TRINITY_DN84959|TRINITY_DN86480|TRINITY_DN87761|TRINITY_DN88486|TRINITY_DN88831|TRINITY_DN89719|TRINITY_DN90992|TRINITY_DN92071|TRINITY_DN92473|TRINITY_DN92658|TRINITY_DN92880|TRINITY_DN93341|TRINITY_DN93735|TRINITY_DN98793|
regulation of NFAT protein import into nucleus	GO:0051532	8	0.188373	0.0704	0.69809	0.0704	0.681268	0.672		TRINITY_DN65010|TRINITY_DN74980|TRINITY_DN86200|TRINITY_DN86553|TRINITY_DN87280|TRINITY_DN89661|TRINITY_DN90749|TRINITY_DN91774|
retinoic acid metabolic process	GO:0042573	13	0.229141	0.0784	0.698125	0.0801	0.696281	0.579		TRINITY_DN69739|TRINITY_DN85611|TRINITY_DN86907|TRINITY_DN89158|TRINITY_DN89719|TRINITY_DN89984|TRINITY_DN90992|TRINITY_DN91383|TRINITY_DN92470|TRINITY_DN92784|TRINITY_DN93341|TRINITY_DN93351|TRINITY_DN93735|
regulation of osteoblast proliferation	GO:0033688	9	0.205851	0.0824	0.69814	0.0811	0.691502	0.72		TRINITY_DN84959|TRINITY_DN86517|TRINITY_DN90050|TRINITY_DN91455|TRINITY_DN91564|TRINITY_DN92592|TRINITY_DN93139|TRINITY_DN93586|TRINITY_DN99974|
negative regulation of cyclic nucleotide biosynthetic process	GO:0030803	5	0.160803	0.0911	0.698202	0.0853	0.686503	0.711	GO:1900372|negative regulation of purine nucleotide biosynthetic process, GO:0030809|negative regulation of nucleotide biosynthetic process, GO:0030818|negative regulation of cAMP biosynthetic process,	TRINITY_DN86025|TRINITY_DN86856|TRINITY_DN89749|TRINITY_DN89908|TRINITY_DN92262|
negative regulation of nucleotide biosynthetic process	GO:0030809	5	0.160803	0.0911	0.698202	0.0853	0.686503	0.711	GO:1900372|negative regulation of purine nucleotide biosynthetic process, GO:0030818|negative regulation of cAMP biosynthetic process, GO:0030803|negative regulation of cyclic nucleotide biosynthetic process,	TRINITY_DN86025|TRINITY_DN86856|TRINITY_DN89749|TRINITY_DN89908|TRINITY_DN92262|
negative regulation of cAMP biosynthetic process	GO:0030818	5	0.160803	0.0911	0.698202	0.0853	0.686503	0.711	GO:1900372|negative regulation of purine nucleotide biosynthetic process, GO:0030809|negative regulation of nucleotide biosynthetic process, GO:0030803|negative regulation of cyclic nucleotide biosynthetic process,	TRINITY_DN86025|TRINITY_DN86856|TRINITY_DN89749|TRINITY_DN89908|TRINITY_DN92262|
negative regulation of purine nucleotide biosynthetic process	GO:1900372	5	0.160803	0.0911	0.698202	0.0853	0.686503	0.711	GO:0030809|negative regulation of nucleotide biosynthetic process, GO:0030818|negative regulation of cAMP biosynthetic process, GO:0030803|negative regulation of cyclic nucleotide biosynthetic process,	TRINITY_DN86025|TRINITY_DN86856|TRINITY_DN89749|TRINITY_DN89908|TRINITY_DN92262|
regulation of DNA methylation	GO:0044030	7	0.179326	0.0732	0.698269	0.0712	0.684065	0.468		TRINITY_DN79586|TRINITY_DN81932|TRINITY_DN86200|TRINITY_DN87159|TRINITY_DN91611|TRINITY_DN93032|TRINITY_DN93576|
negative regulation of cyclic nucleotide metabolic process	GO:0030800	6	0.160828	0.0706	0.698349	0.067	0.693485	0.743	GO:0030815|negative regulation of cAMP metabolic process,	TRINITY_DN76764|TRINITY_DN86025|TRINITY_DN86856|TRINITY_DN89749|TRINITY_DN89908|TRINITY_DN92262|
negative regulation of cAMP metabolic process	GO:0030815	6	0.160828	0.0706	0.698349	0.067	0.693485	0.743	GO:0030800|negative regulation of cyclic nucleotide metabolic process,	TRINITY_DN76764|TRINITY_DN86025|TRINITY_DN86856|TRINITY_DN89749|TRINITY_DN89908|TRINITY_DN92262|
reflex	GO:0060004	15	0.24248	0.0913	0.698402	0.0893	0.688347	0.726		TRINITY_DN66401|TRINITY_DN83876|TRINITY_DN85266|TRINITY_DN85710|TRINITY_DN86025|TRINITY_DN89959|TRINITY_DN91150|TRINITY_DN91204|TRINITY_DN91315|TRINITY_DN92645|TRINITY_DN92842|TRINITY_DN93159|TRINITY_DN93243|TRINITY_DN93742|TRINITY_DN94015|
positive regulation of viral process	GO:0048524	34	0.272947	0.072	0.698435	0.0782605	0.693806	0.803		TRINITY_DN52736|TRINITY_DN82320|TRINITY_DN83394|TRINITY_DN83514|TRINITY_DN83614|TRINITY_DN83876|TRINITY_DN85828|TRINITY_DN87197|TRINITY_DN87774|TRINITY_DN87977|TRINITY_DN88536|TRINITY_DN88683|TRINITY_DN88962|TRINITY_DN89542|TRINITY_DN89648|TRINITY_DN89817|TRINITY_DN89822|TRINITY_DN89976|TRINITY_DN90323|TRINITY_DN90452|TRINITY_DN91133|TRINITY_DN91181|TRINITY_DN91627|TRINITY_DN92226|TRINITY_DN92598…
glycogen metabolic process	GO:0005977	35	0.279337	0.0894	0.698503	0.0958694	0.686295	0.804		TRINITY_DN73200|TRINITY_DN74980|TRINITY_DN81994|TRINITY_DN83678|TRINITY_DN86200|TRINITY_DN86787|TRINITY_DN87199|TRINITY_DN88440|TRINITY_DN88708|TRINITY_DN88811|TRINITY_DN88974|TRINITY_DN89544|TRINITY_DN89888|TRINITY_DN90446|TRINITY_DN90524|TRINITY_DN90715|TRINITY_DN90910|TRINITY_DN90971|TRINITY_DN91440|TRINITY_DN91471|TRINITY_DN91500|TRINITY_DN91746|TRINITY_DN92736|TRINITY_DN92845|TRINITY_DN92880…
peptidyl-tyrosine phosphorylation	GO:0018108	13	0.23186	0.0814	0.698509	0.0834	0.693446	0.726		TRINITY_DN81122|TRINITY_DN85878|TRINITY_DN86773|TRINITY_DN88831|TRINITY_DN91041|TRINITY_DN91337|TRINITY_DN92064|TRINITY_DN92069|TRINITY_DN92550|TRINITY_DN92574|TRINITY_DN92660|TRINITY_DN93492|TRINITY_DN93648|
regulation of leukocyte mediated cytotoxicity	GO:0001910	6	0.17736	0.0915	0.698601	0.0865	0.690624	0.699		TRINITY_DN76033|TRINITY_DN80419|TRINITY_DN87280|TRINITY_DN88500|TRINITY_DN89446|TRINITY_DN93648|
regulation of post-embryonic development	GO:0048580	83	0.303725	0.088903	0.698698	0.0883384	0.691554	0.97		TRINITY_DN42024|TRINITY_DN63441|TRINITY_DN65010|TRINITY_DN72400|TRINITY_DN79106|TRINITY_DN79466|TRINITY_DN79913|TRINITY_DN79980|TRINITY_DN80434|TRINITY_DN80613|TRINITY_DN80945|TRINITY_DN82320|TRINITY_DN82868|TRINITY_DN83215|TRINITY_DN83219|TRINITY_DN83783|TRINITY_DN85045|TRINITY_DN85397|TRINITY_DN86228|TRINITY_DN86494|TRINITY_DN86553|TRINITY_DN87234|TRINITY_DN87522|TRINITY_DN87577|TRINITY_DN87595…
trichome differentiation	GO:0010026	18	0.245198	0.0769	0.698711	0.0731	0.679559	0.748		TRINITY_DN55630|TRINITY_DN78284|TRINITY_DN81742|TRINITY_DN82994|TRINITY_DN86228|TRINITY_DN87643|TRINITY_DN88695|TRINITY_DN89336|TRINITY_DN90797|TRINITY_DN91083|TRINITY_DN91752|TRINITY_DN92659|TRINITY_DN92731|TRINITY_DN92738|TRINITY_DN92850|TRINITY_DN93228|TRINITY_DN93321|TRINITY_DN93550|
maintenance of epithelial integrity, open tracheal system	GO:0035160	5	0.144828	0.0729	0.698726	0.0671	0.689191	0.491		TRINITY_DN89271|TRINITY_DN89758|TRINITY_DN92592|TRINITY_DN92669|TRINITY_DN93812|
protein polyubiquitination	GO:0000209	70	0.296529	0.0741258	0.698801	0.0694544	0.690418	0.805		TRINITY_DN16978|TRINITY_DN33266|TRINITY_DN42024|TRINITY_DN65010|TRINITY_DN74520|TRINITY_DN75482|TRINITY_DN75656|TRINITY_DN79634|TRINITY_DN79828|TRINITY_DN80434|TRINITY_DN84286|TRINITY_DN84514|TRINITY_DN85522|TRINITY_DN86044|TRINITY_DN86406|TRINITY_DN86553|TRINITY_DN86698|TRINITY_DN86985|TRINITY_DN87026|TRINITY_DN87245|TRINITY_DN87320|TRINITY_DN87814|TRINITY_DN87927|TRINITY_DN88144|TRINITY_DN88261…
cyclic-nucleotide-mediated signaling	GO:0019935	16	0.237514	0.0743	0.698803	0.0771	0.692693	0.743		TRINITY_DN4439|TRINITY_DN72450|TRINITY_DN73091|TRINITY_DN75450|TRINITY_DN83987|TRINITY_DN84253|TRINITY_DN86787|TRINITY_DN86856|TRINITY_DN86990|TRINITY_DN87639|TRINITY_DN88143|TRINITY_DN90043|TRINITY_DN90804|TRINITY_DN90861|TRINITY_DN92412|TRINITY_DN92526|
tetrahydrofolate metabolic process	GO:0046653	12	0.216067	0.0703	0.698824	0.0694	0.691589	0.55		TRINITY_DN79865|TRINITY_DN82981|TRINITY_DN87621|TRINITY_DN90506|TRINITY_DN90703|TRINITY_DN90959|TRINITY_DN92403|TRINITY_DN92421|TRINITY_DN92969|TRINITY_DN92995|TRINITY_DN93426|TRINITY_DN93635|
mitotic spindle assembly checkpoint	GO:0007094	28	0.268813	0.0867	0.699171	0.0877	0.693313	0.721	GO:0071173|spindle assembly checkpoint,	TRINITY_DN73200|TRINITY_DN79828|TRINITY_DN81925|TRINITY_DN83479|TRINITY_DN84785|TRINITY_DN86656|TRINITY_DN86710|TRINITY_DN86998|TRINITY_DN88097|TRINITY_DN88261|TRINITY_DN88659|TRINITY_DN89209|TRINITY_DN89336|TRINITY_DN89658|TRINITY_DN89715|TRINITY_DN90440|TRINITY_DN91017|TRINITY_DN91369|TRINITY_DN91471|TRINITY_DN91586|TRINITY_DN91783|TRINITY_DN92032|TRINITY_DN92479|TRINITY_DN92638|TRINITY_DN92884…
spindle assembly checkpoint	GO:0071173	28	0.268813	0.0867	0.699171	0.0877	0.693313	0.721	GO:0007094|mitotic spindle assembly checkpoint,	TRINITY_DN73200|TRINITY_DN79828|TRINITY_DN81925|TRINITY_DN83479|TRINITY_DN84785|TRINITY_DN86656|TRINITY_DN86710|TRINITY_DN86998|TRINITY_DN88097|TRINITY_DN88261|TRINITY_DN88659|TRINITY_DN89209|TRINITY_DN89336|TRINITY_DN89658|TRINITY_DN89715|TRINITY_DN90440|TRINITY_DN91017|TRINITY_DN91369|TRINITY_DN91471|TRINITY_DN91586|TRINITY_DN91783|TRINITY_DN92032|TRINITY_DN92479|TRINITY_DN92638|TRINITY_DN92884…
negative regulation of ion transport	GO:0043271	24	0.26242	0.0881	0.699228	0.0841	0.692102	0.863		TRINITY_DN82569|TRINITY_DN85878|TRINITY_DN86787|TRINITY_DN87602|TRINITY_DN88186|TRINITY_DN88606|TRINITY_DN89021|TRINITY_DN89378|TRINITY_DN89749|TRINITY_DN89800|TRINITY_DN89908|TRINITY_DN91902|TRINITY_DN92262|TRINITY_DN92571|TRINITY_DN92768|TRINITY_DN92856|TRINITY_DN92880|TRINITY_DN92962|TRINITY_DN93112|TRINITY_DN93178|TRINITY_DN93306|TRINITY_DN93520|TRINITY_DN93679|TRINITY_DN93958|
protein targeting to lysosome	GO:0006622	6	0.167361	0.0787	0.699246	0.0731	0.68272	0.593	GO:0061462|protein localization to lysosome,	TRINITY_DN4439|TRINITY_DN72450|TRINITY_DN73091|TRINITY_DN90043|TRINITY_DN92526|TRINITY_DN92808|
protein localization to lysosome	GO:0061462	6	0.167361	0.0787	0.699246	0.0731	0.68272	0.593	GO:0006622|protein targeting to lysosome,	TRINITY_DN4439|TRINITY_DN72450|TRINITY_DN73091|TRINITY_DN90043|TRINITY_DN92526|TRINITY_DN92808|
SMAD protein import into nucleus	GO:0007184	5	0.158765	0.0888	0.699256	0.0826	0.68965	0.296		TRINITY_DN80326|TRINITY_DN83394|TRINITY_DN91736|TRINITY_DN93546|TRINITY_DN94119|
negative regulation of synapse assembly	GO:0051964	7	0.181278	0.0754	0.699322	0.0732	0.675796	0.573		TRINITY_DN84613|TRINITY_DN85878|TRINITY_DN86200|TRINITY_DN86787|TRINITY_DN89749|TRINITY_DN92399|TRINITY_DN93152|
negative regulation of MAP kinase activity	GO:0043407	37	0.276223	0.079061	0.699359	0.0783287	0.692881	0.853		TRINITY_DN79671|TRINITY_DN82868|TRINITY_DN84573|TRINITY_DN84585|TRINITY_DN84777|TRINITY_DN84959|TRINITY_DN86200|TRINITY_DN86228|TRINITY_DN87280|TRINITY_DN87602|TRINITY_DN87771|TRINITY_DN88240|TRINITY_DN88825|TRINITY_DN89060|TRINITY_DN89715|TRINITY_DN89727|TRINITY_DN90050|TRINITY_DN90621|TRINITY_DN90804|TRINITY_DN90841|TRINITY_DN90988|TRINITY_DN91337|TRINITY_DN91541|TRINITY_DN91774|TRINITY_DN91988…
double-strand break repair	GO:0006302	57	0.291443	0.0802898	0.699445	0.0752087	0.688014	0.84		TRINITY_DN16368|TRINITY_DN68623|TRINITY_DN72400|TRINITY_DN78284|TRINITY_DN78403|TRINITY_DN78770|TRINITY_DN85217|TRINITY_DN85262|TRINITY_DN85466|TRINITY_DN86406|TRINITY_DN86409|TRINITY_DN86540|TRINITY_DN86691|TRINITY_DN86713|TRINITY_DN86962|TRINITY_DN87166|TRINITY_DN87234|TRINITY_DN87435|TRINITY_DN87595|TRINITY_DN87643|TRINITY_DN88047|TRINITY_DN88195|TRINITY_DN88464|TRINITY_DN88801|TRINITY_DN88833…
L-serine metabolic process	GO:0006563	7	0.182586	0.0782	0.699446	0.0764	0.692601	0.121		TRINITY_DN79865|TRINITY_DN85462|TRINITY_DN89954|TRINITY_DN91115|TRINITY_DN91653|TRINITY_DN92421|TRINITY_DN93483|
cerebellar granular layer development	GO:0021681	9	0.202892	0.0796	0.699505	0.0786	0.689209	0.493		TRINITY_DN81445|TRINITY_DN85277|TRINITY_DN86773|TRINITY_DN91946|TRINITY_DN92024|TRINITY_DN92856|TRINITY_DN92962|TRINITY_DN93465|TRINITY_DN93679|
skeletal muscle myosin thick filament assembly	GO:0030241	5	0.161418	0.0911	0.699537	0.0853	0.687881	0.467		TRINITY_DN74980|TRINITY_DN90806|TRINITY_DN90935|TRINITY_DN91455|TRINITY_DN91720|
folic acid transport	GO:0015884	5	0.147778	0.0756	0.699561	0.0695	0.689165	0.309	GO:0008517|folic acid transporter activity,	TRINITY_DN88226|TRINITY_DN90909|TRINITY_DN91407|TRINITY_DN91594|TRINITY_DN93731|
negative regulation of protein binding	GO:0032091	15	0.241544	0.0871	0.699587	0.0842	0.691508	0.675		TRINITY_DN76033|TRINITY_DN79671|TRINITY_DN83337|TRINITY_DN86200|TRINITY_DN86787|TRINITY_DN87442|TRINITY_DN87602|TRINITY_DN88500|TRINITY_DN89446|TRINITY_DN89489|TRINITY_DN90372|TRINITY_DN92193|TRINITY_DN92395|TRINITY_DN92665|TRINITY_DN93032|
glucan catabolic process	GO:0009251	14	0.24012	0.0878	0.699613	0.0958	0.690723	0.608		TRINITY_DN86787|TRINITY_DN88708|TRINITY_DN89544|TRINITY_DN90910|TRINITY_DN90971|TRINITY_DN91161|TRINITY_DN91500|TRINITY_DN93014|TRINITY_DN93022|TRINITY_DN93300|TRINITY_DN93552|TRINITY_DN93578|TRINITY_DN93689|TRINITY_DN93807|
regulation of platelet aggregation	GO:0090330	6	0.175006	0.0885	0.699638	0.0837	0.693071	0.684		TRINITY_DN87602|TRINITY_DN90223|TRINITY_DN91801|TRINITY_DN92856|TRINITY_DN92962|TRINITY_DN93679|
visual perception	GO:0007601	98	0.306025	0.079973	0.69972	0.0781734	0.694567	0.959		TRINITY_DN66401|TRINITY_DN67628|TRINITY_DN73014|TRINITY_DN73933|TRINITY_DN74412|TRINITY_DN76033|TRINITY_DN78823|TRINITY_DN79970|TRINITY_DN81742|TRINITY_DN82307|TRINITY_DN82569|TRINITY_DN84317|TRINITY_DN84475|TRINITY_DN84613|TRINITY_DN85266|TRINITY_DN86025|TRINITY_DN86355|TRINITY_DN86710|TRINITY_DN86856|TRINITY_DN87312|TRINITY_DN87715|TRINITY_DN88042|TRINITY_DN88046|TRINITY_DN88466|TRINITY_DN88486…
response to endoplasmic reticulum stress	GO:0034976	99	0.306341	0.0813678	0.699728	0.0795461	0.692966	0.752		TRINITY_DN16978|TRINITY_DN34386|TRINITY_DN59987|TRINITY_DN72400|TRINITY_DN80678|TRINITY_DN81949|TRINITY_DN82179|TRINITY_DN82203|TRINITY_DN82527|TRINITY_DN83016|TRINITY_DN83900|TRINITY_DN84243|TRINITY_DN84839|TRINITY_DN85522|TRINITY_DN86123|TRINITY_DN86200|TRINITY_DN86213|TRINITY_DN86362|TRINITY_DN86640|TRINITY_DN86642|TRINITY_DN86732|TRINITY_DN87128|TRINITY_DN87223|TRINITY_DN87245|TRINITY_DN87509…
regulation of DNA replication	GO:0006275	56	0.289758	0.0747505	0.699763	0.0698379	0.684071	0.892		TRINITY_DN61491|TRINITY_DN78571|TRINITY_DN79288|TRINITY_DN79671|TRINITY_DN80678|TRINITY_DN80945|TRINITY_DN84767|TRINITY_DN85133|TRINITY_DN85513|TRINITY_DN85647|TRINITY_DN85884|TRINITY_DN86540|TRINITY_DN86613|TRINITY_DN86773|TRINITY_DN87166|TRINITY_DN87197|TRINITY_DN87280|TRINITY_DN87435|TRINITY_DN87595|TRINITY_DN87643|TRINITY_DN88454|TRINITY_DN88464|TRINITY_DN88582|TRINITY_DN88833|TRINITY_DN88904…
histone H2B ubiquitination	GO:0033523	6	0.1724	0.0866	0.69977	0.0816	0.688457	0.466		TRINITY_DN80434|TRINITY_DN88526|TRINITY_DN88659|TRINITY_DN91198|TRINITY_DN92377|TRINITY_DN93936|
primary shoot apical meristem specification	GO:0010072	7	0.178741	0.0732	0.699931	0.0712	0.685706	0.543	GO:0090421|embryonic meristem initiation, GO:0048508|embryonic meristem development,	TRINITY_DN86228|TRINITY_DN91083|TRINITY_DN91837|TRINITY_DN92376|TRINITY_DN92738|TRINITY_DN93228|TRINITY_DN93550|
embryonic meristem development	GO:0048508	7	0.178741	0.0732	0.699931	0.0712	0.685706	0.544	GO:0010072|primary shoot apical meristem specification, GO:0090421|embryonic meristem initiation,	TRINITY_DN86228|TRINITY_DN91083|TRINITY_DN91837|TRINITY_DN92376|TRINITY_DN92738|TRINITY_DN93228|TRINITY_DN93550|
embryonic meristem initiation	GO:0090421	7	0.178741	0.0732	0.699931	0.0712	0.685706	0.544	GO:0010072|primary shoot apical meristem specification, GO:0048508|embryonic meristem development,	TRINITY_DN86228|TRINITY_DN91083|TRINITY_DN91837|TRINITY_DN92376|TRINITY_DN92738|TRINITY_DN93228|TRINITY_DN93550|
diaphragm contraction	GO:0002086	7	0.188842	0.0875	0.7	0.0856	0.686167	0.592	GO:0003011|involuntary skeletal muscle contraction,	TRINITY_DN86787|TRINITY_DN88708|TRINITY_DN90971|TRINITY_DN91500|TRINITY_DN93552|TRINITY_DN93578|TRINITY_DN93689|
involuntary skeletal muscle contraction	GO:0003011	7	0.188842	0.0875	0.7	0.0856	0.686167	0.592	GO:0002086|diaphragm contraction,	TRINITY_DN86787|TRINITY_DN88708|TRINITY_DN90971|TRINITY_DN91500|TRINITY_DN93552|TRINITY_DN93578|TRINITY_DN93689|
DNA geometric change	GO:0032392	24	0.255538	0.0699	0.700046	0.0664	0.69263	0.778		TRINITY_DN71200|TRINITY_DN72122|TRINITY_DN76976|TRINITY_DN78770|TRINITY_DN83514|TRINITY_DN85133|TRINITY_DN86221|TRINITY_DN87435|TRINITY_DN87443|TRINITY_DN87774|TRINITY_DN88464|TRINITY_DN88904|TRINITY_DN89417|TRINITY_DN89569|TRINITY_DN89640|TRINITY_DN89817|TRINITY_DN89923|TRINITY_DN90146|TRINITY_DN90762|TRINITY_DN91251|TRINITY_DN91650|TRINITY_DN92684|TRINITY_DN92884|TRINITY_DN93866|
demethylation	GO:0070988	37	0.279057	0.0869848	0.700062	0.0861614	0.689291	0.81		TRINITY_DN75539|TRINITY_DN78647|TRINITY_DN80434|TRINITY_DN84919|TRINITY_DN86784|TRINITY_DN87994|TRINITY_DN88899|TRINITY_DN89158|TRINITY_DN89473|TRINITY_DN89792|TRINITY_DN90244|TRINITY_DN90393|TRINITY_DN90400|TRINITY_DN90600|TRINITY_DN91083|TRINITY_DN91137|TRINITY_DN91159|TRINITY_DN91178|TRINITY_DN91636|TRINITY_DN92039|TRINITY_DN92072|TRINITY_DN92074|TRINITY_DN92128|TRINITY_DN92252|TRINITY_DN92738…
DNA damage response, signal transduction by p53 class mediator resulting in cell cycle arrest	GO:0006977	32	0.27203	0.072	0.700126	0.075949	0.691635	0.734	GO:1902400|intracellular signal transduction involved in G1 DNA damage checkpoint, GO:0072431|signal transduction involved in mitotic G1 DNA damage checkpoint,	TRINITY_DN33266|TRINITY_DN75656|TRINITY_DN84286|TRINITY_DN84514|TRINITY_DN86406|TRINITY_DN86698|TRINITY_DN87245|TRINITY_DN87320|TRINITY_DN87814|TRINITY_DN88144|TRINITY_DN89065|TRINITY_DN89122|TRINITY_DN89167|TRINITY_DN89465|TRINITY_DN89712|TRINITY_DN90089|TRINITY_DN90647|TRINITY_DN90679|TRINITY_DN90759|TRINITY_DN90978|TRINITY_DN91262|TRINITY_DN91355|TRINITY_DN91802|TRINITY_DN92081|TRINITY_DN92369…
signal transduction involved in mitotic G1 DNA damage checkpoint	GO:0072431	32	0.27203	0.072	0.700126	0.075949	0.691635	0.734	GO:0006977|DNA damage response, signal transduction by p53 class mediator resulting in cell cycle arrest, GO:1902400|intracellular signal transduction involved in G1 DNA damage checkpoint,	TRINITY_DN33266|TRINITY_DN75656|TRINITY_DN84286|TRINITY_DN84514|TRINITY_DN86406|TRINITY_DN86698|TRINITY_DN87245|TRINITY_DN87320|TRINITY_DN87814|TRINITY_DN88144|TRINITY_DN89065|TRINITY_DN89122|TRINITY_DN89167|TRINITY_DN89465|TRINITY_DN89712|TRINITY_DN90089|TRINITY_DN90647|TRINITY_DN90679|TRINITY_DN90759|TRINITY_DN90978|TRINITY_DN91262|TRINITY_DN91355|TRINITY_DN91802|TRINITY_DN92081|TRINITY_DN92369…
intracellular signal transduction involved in G1 DNA damage checkpoint	GO:1902400	32	0.27203	0.072	0.700126	0.075949	0.691635	0.734	GO:0006977|DNA damage response, signal transduction by p53 class mediator resulting in cell cycle arrest, GO:0072431|signal transduction involved in mitotic G1 DNA damage checkpoint,	TRINITY_DN33266|TRINITY_DN75656|TRINITY_DN84286|TRINITY_DN84514|TRINITY_DN86406|TRINITY_DN86698|TRINITY_DN87245|TRINITY_DN87320|TRINITY_DN87814|TRINITY_DN88144|TRINITY_DN89065|TRINITY_DN89122|TRINITY_DN89167|TRINITY_DN89465|TRINITY_DN89712|TRINITY_DN90089|TRINITY_DN90647|TRINITY_DN90679|TRINITY_DN90759|TRINITY_DN90978|TRINITY_DN91262|TRINITY_DN91355|TRINITY_DN91802|TRINITY_DN92081|TRINITY_DN92369…
response to far red light	GO:0010218	5	0.150732	0.0795	0.700158	0.0739	0.680694	0.543		TRINITY_DN82994|TRINITY_DN91083|TRINITY_DN91326|TRINITY_DN92738|TRINITY_DN93228|
insulin secretion	GO:0030073	8	0.196015	0.0802	0.700181	0.0807	0.691026	0.667		TRINITY_DN77498|TRINITY_DN85045|TRINITY_DN89424|TRINITY_DN93515|TRINITY_DN93616|TRINITY_DN93789|TRINITY_DN98345|TRINITY_DN98793|
antibiotic transport	GO:0042891	23	0.271421	0.1102	0.700258	0.1047	0.697305	0.682		TRINITY_DN84360|TRINITY_DN87325|TRINITY_DN87593|TRINITY_DN88606|TRINITY_DN90105|TRINITY_DN91052|TRINITY_DN91101|TRINITY_DN91632|TRINITY_DN91850|TRINITY_DN91996|TRINITY_DN92059|TRINITY_DN92067|TRINITY_DN92089|TRINITY_DN92243|TRINITY_DN92348|TRINITY_DN92559|TRINITY_DN92955|TRINITY_DN92976|TRINITY_DN92990|TRINITY_DN93429|TRINITY_DN93436|TRINITY_DN93520|TRINITY_DN93716|
positive regulation of viral life cycle	GO:1903902	31	0.267095	0.0701	0.700302	0.0725	0.681874	0.774		TRINITY_DN52736|TRINITY_DN82320|TRINITY_DN83394|TRINITY_DN83514|TRINITY_DN83614|TRINITY_DN83876|TRINITY_DN85828|TRINITY_DN87197|TRINITY_DN87774|TRINITY_DN87977|TRINITY_DN88536|TRINITY_DN88683|TRINITY_DN88962|TRINITY_DN89542|TRINITY_DN89648|TRINITY_DN89817|TRINITY_DN89822|TRINITY_DN89976|TRINITY_DN90323|TRINITY_DN90452|TRINITY_DN91133|TRINITY_DN91181|TRINITY_DN91627|TRINITY_DN92226|TRINITY_DN92598…
negative regulation of peptidyl-tyrosine phosphorylation	GO:0050732	17	0.238986	0.0715	0.700351	0.0705	0.680596	0.869		TRINITY_DN60206|TRINITY_DN82868|TRINITY_DN84959|TRINITY_DN87280|TRINITY_DN87577|TRINITY_DN87602|TRINITY_DN88500|TRINITY_DN89060|TRINITY_DN89378|TRINITY_DN89446|TRINITY_DN89715|TRINITY_DN91337|TRINITY_DN91685|TRINITY_DN92134|TRINITY_DN92271|TRINITY_DN92913|TRINITY_DN93489|
neurotransmitter secretion	GO:0007269	76	0.303693	0.0887661	0.700363	0.0882025	0.691839	0.895	GO:0099643|signal release from synapse,	TRINITY_DN58561|TRINITY_DN66401|TRINITY_DN69170|TRINITY_DN74980|TRINITY_DN76224|TRINITY_DN80928|TRINITY_DN82307|TRINITY_DN84268|TRINITY_DN85828|TRINITY_DN86657|TRINITY_DN86825|TRINITY_DN86839|TRINITY_DN86965|TRINITY_DN87280|TRINITY_DN87325|TRINITY_DN87593|TRINITY_DN87602|TRINITY_DN88131|TRINITY_DN88142|TRINITY_DN88476|TRINITY_DN88689|TRINITY_DN89378|TRINITY_DN89396|TRINITY_DN89548|TRINITY_DN89615…
signal release from synapse	GO:0099643	76	0.303693	0.0887661	0.700363	0.0882025	0.691839	0.895	GO:0007269|neurotransmitter secretion,	TRINITY_DN58561|TRINITY_DN66401|TRINITY_DN69170|TRINITY_DN74980|TRINITY_DN76224|TRINITY_DN80928|TRINITY_DN82307|TRINITY_DN84268|TRINITY_DN85828|TRINITY_DN86657|TRINITY_DN86825|TRINITY_DN86839|TRINITY_DN86965|TRINITY_DN87280|TRINITY_DN87325|TRINITY_DN87593|TRINITY_DN87602|TRINITY_DN88131|TRINITY_DN88142|TRINITY_DN88476|TRINITY_DN88689|TRINITY_DN89378|TRINITY_DN89396|TRINITY_DN89548|TRINITY_DN89615…
alanine transport	GO:0032328	10	0.205978	0.0729	0.700398	0.0787	0.687085	0.399		TRINITY_DN80820|TRINITY_DN82581|TRINITY_DN88891|TRINITY_DN91477|TRINITY_DN92212|TRINITY_DN92939|TRINITY_DN93201|TRINITY_DN93385|TRINITY_DN93410|TRINITY_DN93953|
glycogen catabolic process	GO:0005980	12	0.217407	0.0703	0.700558	0.0694	0.693309	0.545		TRINITY_DN86787|TRINITY_DN88708|TRINITY_DN89544|TRINITY_DN90910|TRINITY_DN90971|TRINITY_DN91500|TRINITY_DN93014|TRINITY_DN93300|TRINITY_DN93552|TRINITY_DN93578|TRINITY_DN93689|TRINITY_DN93807|
folic acid-containing compound metabolic process	GO:0006760	24	0.263083	0.0881	0.700613	0.0841	0.693523	0.613		TRINITY_DN77500|TRINITY_DN79865|TRINITY_DN82981|TRINITY_DN84097|TRINITY_DN87621|TRINITY_DN88036|TRINITY_DN88226|TRINITY_DN88247|TRINITY_DN89344|TRINITY_DN90506|TRINITY_DN90559|TRINITY_DN90703|TRINITY_DN90909|TRINITY_DN90959|TRINITY_DN91594|TRINITY_DN91848|TRINITY_DN92403|TRINITY_DN92421|TRINITY_DN92608|TRINITY_DN92969|TRINITY_DN92995|TRINITY_DN93426|TRINITY_DN93635|TRINITY_DN93731|
protein deacetylation	GO:0006476	19	0.251762	0.0813	0.700645	0.0801	0.694777	0.57		TRINITY_DN80413|TRINITY_DN86692|TRINITY_DN86724|TRINITY_DN88833|TRINITY_DN89245|TRINITY_DN89486|TRINITY_DN89771|TRINITY_DN89969|TRINITY_DN90324|TRINITY_DN90604|TRINITY_DN91030|TRINITY_DN91701|TRINITY_DN91813|TRINITY_DN91853|TRINITY_DN92974|TRINITY_DN92999|TRINITY_DN93627|TRINITY_DN93952|TRINITY_DN93967|
DNA conformation change	GO:0071103	73	0.300126	0.0877583	0.700671	0.0825432	0.690612	0.84		TRINITY_DN71200|TRINITY_DN72122|TRINITY_DN72400|TRINITY_DN73200|TRINITY_DN73570|TRINITY_DN75388|TRINITY_DN76595|TRINITY_DN76976|TRINITY_DN77680|TRINITY_DN78284|TRINITY_DN78403|TRINITY_DN78770|TRINITY_DN81711|TRINITY_DN82631|TRINITY_DN82967|TRINITY_DN83095|TRINITY_DN83514|TRINITY_DN84613|TRINITY_DN85133|TRINITY_DN85510|TRINITY_DN85984|TRINITY_DN86024|TRINITY_DN86221|TRINITY_DN86496|TRINITY_DN86656…
negative regulation of post-embryonic development	GO:0048581	40	0.282454	0.0793968	0.700786	0.0838123	0.692572	0.781		TRINITY_DN42024|TRINITY_DN63441|TRINITY_DN65010|TRINITY_DN79106|TRINITY_DN79466|TRINITY_DN80434|TRINITY_DN80613|TRINITY_DN80945|TRINITY_DN82320|TRINITY_DN82868|TRINITY_DN83215|TRINITY_DN83219|TRINITY_DN83783|TRINITY_DN86553|TRINITY_DN87234|TRINITY_DN87595|TRINITY_DN88817|TRINITY_DN90243|TRINITY_DN90442|TRINITY_DN90978|TRINITY_DN91082|TRINITY_DN91154|TRINITY_DN91198|TRINITY_DN91598|TRINITY_DN91600…
positive regulation of protein modification by small protein conjugation or removal	GO:1903322	61	0.290758	0.0780024	0.7008	0.0729892	0.684871	0.883		TRINITY_DN33266|TRINITY_DN75656|TRINITY_DN76033|TRINITY_DN79828|TRINITY_DN82967|TRINITY_DN84286|TRINITY_DN84514|TRINITY_DN84830|TRINITY_DN85878|TRINITY_DN86406|TRINITY_DN86687|TRINITY_DN86698|TRINITY_DN86787|TRINITY_DN87245|TRINITY_DN87320|TRINITY_DN87746|TRINITY_DN87814|TRINITY_DN88144|TRINITY_DN88261|TRINITY_DN88500|TRINITY_DN88659|TRINITY_DN88916|TRINITY_DN89065|TRINITY_DN89122|TRINITY_DN89167…
negative regulation of immune effector process	GO:0002698	9	0.197357	0.0719	0.70085	0.0693	0.695772	0.716		TRINITY_DN76033|TRINITY_DN83703|TRINITY_DN87255|TRINITY_DN87280|TRINITY_DN88500|TRINITY_DN89446|TRINITY_DN89648|TRINITY_DN91337|TRINITY_DN91451|
columnar/cuboidal epithelial cell maturation	GO:0002069	5	0.160551	0.0911	0.700877	0.0853	0.689265	0.359		TRINITY_DN87805|TRINITY_DN88764|TRINITY_DN89504|TRINITY_DN90506|TRINITY_DN92062|
angiogenesis involved in wound healing	GO:0060055	6	0.170811	0.0836	0.700914	0.0786	0.690717	0.545		TRINITY_DN89684|TRINITY_DN90198|TRINITY_DN93031|TRINITY_DN93506|TRINITY_DN93586|TRINITY_DN93795|
respiratory gaseous exchange	GO:0007585	24	0.257064	0.0747	0.700923	0.0698	0.688739	0.671		TRINITY_DN81011|TRINITY_DN83071|TRINITY_DN86381|TRINITY_DN86787|TRINITY_DN88708|TRINITY_DN90045|TRINITY_DN90137|TRINITY_DN90210|TRINITY_DN90971|TRINITY_DN90987|TRINITY_DN91500|TRINITY_DN91695|TRINITY_DN91853|TRINITY_DN92009|TRINITY_DN92029|TRINITY_DN92658|TRINITY_DN93105|TRINITY_DN93239|TRINITY_DN93323|TRINITY_DN93552|TRINITY_DN93578|TRINITY_DN93685|TRINITY_DN93689|TRINITY_DN95614|
positive regulation of stress fiber assembly	GO:0051496	7	0.18046	0.0754	0.700941	0.0732	0.677353	0.686		TRINITY_DN87602|TRINITY_DN89645|TRINITY_DN91455|TRINITY_DN91774|TRINITY_DN92134|TRINITY_DN92761|TRINITY_DN99974|
carbohydrate mediated signaling	GO:0009756	16	0.237933	0.0782	0.701007	0.0806	0.693125	0.733	GO:0010182|sugar mediated signaling pathway,	TRINITY_DN65010|TRINITY_DN86228|TRINITY_DN86553|TRINITY_DN87140|TRINITY_DN89134|TRINITY_DN89371|TRINITY_DN89671|TRINITY_DN90446|TRINITY_DN90749|TRINITY_DN91752|TRINITY_DN91802|TRINITY_DN91837|TRINITY_DN92282|TRINITY_DN92317|TRINITY_DN93551|TRINITY_DN93858|
sugar mediated signaling pathway	GO:0010182	16	0.237933	0.0782	0.701007	0.0806	0.693125	0.733	GO:0009756|carbohydrate mediated signaling,	TRINITY_DN65010|TRINITY_DN86228|TRINITY_DN86553|TRINITY_DN87140|TRINITY_DN89134|TRINITY_DN89371|TRINITY_DN89671|TRINITY_DN90446|TRINITY_DN90749|TRINITY_DN91752|TRINITY_DN91802|TRINITY_DN91837|TRINITY_DN92282|TRINITY_DN92317|TRINITY_DN93551|TRINITY_DN93858|
intrinsic apoptotic signaling pathway in response to DNA damage	GO:0008630	6	0.175823	0.0885	0.701018	0.0837	0.694502	0.503		TRINITY_DN80434|TRINITY_DN87166|TRINITY_DN91451|TRINITY_DN91541|TRINITY_DN91768|TRINITY_DN92677|
dorsal/ventral neural tube patterning	GO:0021904	5	0.175057	0.1084	0.701022	0.1053	0.695534	0.315		TRINITY_DN85789|TRINITY_DN86835|TRINITY_DN88486|TRINITY_DN92913|TRINITY_DN93153|
cardiac cell fate commitment	GO:0060911	6	0.190667	0.1133	0.701098	0.1068	0.690674	0.337	GO:0060923|cardiac muscle cell fate commitment,	TRINITY_DN85821|TRINITY_DN87761|TRINITY_DN90997|TRINITY_DN92071|TRINITY_DN92473|TRINITY_DN98793|
cardiac muscle cell fate commitment	GO:0060923	6	0.190667	0.1133	0.701098	0.1068	0.690674	0.337	GO:0060911|cardiac cell fate commitment,	TRINITY_DN85821|TRINITY_DN87761|TRINITY_DN90997|TRINITY_DN92071|TRINITY_DN92473|TRINITY_DN98793|
regulation of MAP kinase activity	GO:0043405	78	0.308182	0.109811	0.701113	0.109081	0.693146	0.903		TRINITY_DN61623|TRINITY_DN71396|TRINITY_DN73933|TRINITY_DN75838|TRINITY_DN77572|TRINITY_DN78684|TRINITY_DN79671|TRINITY_DN80015|TRINITY_DN82868|TRINITY_DN84573|TRINITY_DN84585|TRINITY_DN84777|TRINITY_DN84959|TRINITY_DN86200|TRINITY_DN86228|TRINITY_DN86687|TRINITY_DN86773|TRINITY_DN86856|TRINITY_DN87234|TRINITY_DN87280|TRINITY_DN87350|TRINITY_DN87577|TRINITY_DN87602|TRINITY_DN87761|TRINITY_DN87771…
positive regulation of transporter activity	GO:0032411	6	0.17259	0.0866	0.701181	0.0816	0.689907	0.69		TRINITY_DN84642|TRINITY_DN86787|TRINITY_DN87442|TRINITY_DN87602|TRINITY_DN92880|TRINITY_DN93958|
regulation of DNA-templated transcription, elongation	GO:0032784	25	0.270665	0.1102	0.701368	0.1047	0.698464	0.666		TRINITY_DN74994|TRINITY_DN81032|TRINITY_DN81941|TRINITY_DN85828|TRINITY_DN86351|TRINITY_DN87595|TRINITY_DN87774|TRINITY_DN88297|TRINITY_DN88486|TRINITY_DN88962|TRINITY_DN89556|TRINITY_DN90323|TRINITY_DN90472|TRINITY_DN90905|TRINITY_DN91082|TRINITY_DN91154|TRINITY_DN91198|TRINITY_DN92377|TRINITY_DN92631|TRINITY_DN92974|TRINITY_DN93282|TRINITY_DN93369|TRINITY_DN93936|TRINITY_DN93937|TRINITY_DN94042|
vulval development	GO:0040025	12	0.22766	0.0875	0.701397	0.0852	0.691239	0.654		TRINITY_DN85330|TRINITY_DN89525|TRINITY_DN91083|TRINITY_DN91529|TRINITY_DN92117|TRINITY_DN92282|TRINITY_DN92738|TRINITY_DN93039|TRINITY_DN93080|TRINITY_DN93228|TRINITY_DN93365|TRINITY_DN94042|
negative regulation of hormone secretion	GO:0046888	14	0.250499	0.1097	0.701521	0.1181	0.705788	0.738		TRINITY_DN79306|TRINITY_DN84959|TRINITY_DN87280|TRINITY_DN87761|TRINITY_DN89399|TRINITY_DN89424|TRINITY_DN90446|TRINITY_DN90524|TRINITY_DN90679|TRINITY_DN91337|TRINITY_DN91902|TRINITY_DN92473|TRINITY_DN93265|TRINITY_DN93931|
trabecula morphogenesis	GO:0061383	13	0.244908	0.1111	0.701537	0.1117	0.695484	0.718		TRINITY_DN84959|TRINITY_DN86517|TRINITY_DN87496|TRINITY_DN87718|TRINITY_DN88630|TRINITY_DN89424|TRINITY_DN89786|TRINITY_DN91455|TRINITY_DN91564|TRINITY_DN91975|TRINITY_DN92574|TRINITY_DN92868|TRINITY_DN93376|
Kupffer's vesicle development	GO:0070121	8	0.217862	0.112	0.701704	0.113	0.696025	0.323		TRINITY_DN78823|TRINITY_DN79114|TRINITY_DN85313|TRINITY_DN89216|TRINITY_DN90522|TRINITY_DN92592|TRINITY_DN92669|TRINITY_DN93474|
sensory perception of light stimulus	GO:0050953	99	0.306742	0.0831708	0.70171	0.0813209	0.690454	0.958		TRINITY_DN66401|TRINITY_DN67628|TRINITY_DN73014|TRINITY_DN73933|TRINITY_DN74412|TRINITY_DN76033|TRINITY_DN78823|TRINITY_DN79970|TRINITY_DN81742|TRINITY_DN82307|TRINITY_DN82569|TRINITY_DN84317|TRINITY_DN84475|TRINITY_DN84613|TRINITY_DN85266|TRINITY_DN86025|TRINITY_DN86355|TRINITY_DN86710|TRINITY_DN86856|TRINITY_DN87312|TRINITY_DN87715|TRINITY_DN88042|TRINITY_DN88046|TRINITY_DN88466|TRINITY_DN88486…
response to tropane	GO:0014073	23	0.255704	0.0699	0.701796	0.0664	0.694433	0.825	GO:0042220|response to cocaine,	TRINITY_DN73933|TRINITY_DN84987|TRINITY_DN85828|TRINITY_DN86787|TRINITY_DN86990|TRINITY_DN88142|TRINITY_DN90061|TRINITY_DN90227|TRINITY_DN90407|TRINITY_DN90667|TRINITY_DN91742|TRINITY_DN91973|TRINITY_DN91988|TRINITY_DN92290|TRINITY_DN92321|TRINITY_DN92555|TRINITY_DN92654|TRINITY_DN92671|TRINITY_DN92856|TRINITY_DN92904|TRINITY_DN93139|TRINITY_DN93374|TRINITY_DN93375|
response to cocaine	GO:0042220	23	0.255704	0.0699	0.701796	0.0664	0.694433	0.825	GO:0014073|response to tropane,	TRINITY_DN73933|TRINITY_DN84987|TRINITY_DN85828|TRINITY_DN86787|TRINITY_DN86990|TRINITY_DN88142|TRINITY_DN90061|TRINITY_DN90227|TRINITY_DN90407|TRINITY_DN90667|TRINITY_DN91742|TRINITY_DN91973|TRINITY_DN91988|TRINITY_DN92290|TRINITY_DN92321|TRINITY_DN92555|TRINITY_DN92654|TRINITY_DN92671|TRINITY_DN92856|TRINITY_DN92904|TRINITY_DN93139|TRINITY_DN93374|TRINITY_DN93375|
determination of left/right symmetry	GO:0007368	40	0.282974	0.0809125	0.701824	0.0853703	0.685694	0.878		TRINITY_DN78823|TRINITY_DN82999|TRINITY_DN84268|TRINITY_DN84358|TRINITY_DN84919|TRINITY_DN85789|TRINITY_DN85953|TRINITY_DN86200|TRINITY_DN86835|TRINITY_DN87407|TRINITY_DN87761|TRINITY_DN88486|TRINITY_DN89216|TRINITY_DN89504|TRINITY_DN89911|TRINITY_DN90050|TRINITY_DN90320|TRINITY_DN90522|TRINITY_DN90992|TRINITY_DN91337|TRINITY_DN91428|TRINITY_DN91455|TRINITY_DN92071|TRINITY_DN92134|TRINITY_DN92297…
uracil catabolic process	GO:0006212	5	0.17623	0.1115	0.701856	0.1094	0.692982	0.316		TRINITY_DN86657|TRINITY_DN89551|TRINITY_DN89567|TRINITY_DN93250|TRINITY_DN93667|
protein retention in ER lumen	GO:0006621	7	0.204308	0.1122	0.701862	0.1108	0.698544	0.375	GO:0035437|maintenance of protein localization in endoplasmic reticulum,	TRINITY_DN86544|TRINITY_DN87509|TRINITY_DN91280|TRINITY_DN92470|TRINITY_DN92839|TRINITY_DN92912|TRINITY_DN93643|
maintenance of protein localization in endoplasmic reticulum	GO:0035437	7	0.204308	0.1122	0.701862	0.1108	0.698544	0.375	GO:0006621|protein retention in ER lumen,	TRINITY_DN86544|TRINITY_DN87509|TRINITY_DN91280|TRINITY_DN92470|TRINITY_DN92839|TRINITY_DN92912|TRINITY_DN93643|
negative regulation of MAPK cascade	GO:0043409	53	0.295916	0.111332	0.701896	0.106652	0.695313	0.89		TRINITY_DN73200|TRINITY_DN79671|TRINITY_DN81954|TRINITY_DN82790|TRINITY_DN82868|TRINITY_DN83165|TRINITY_DN84573|TRINITY_DN84585|TRINITY_DN84777|TRINITY_DN84959|TRINITY_DN86200|TRINITY_DN86228|TRINITY_DN86406|TRINITY_DN87280|TRINITY_DN87602|TRINITY_DN87771|TRINITY_DN88240|TRINITY_DN88825|TRINITY_DN89060|TRINITY_DN89715|TRINITY_DN89727|TRINITY_DN90050|TRINITY_DN90621|TRINITY_DN90804|TRINITY_DN90841…
positive regulation of receptor activity	GO:2000273	12	0.238503	0.111	0.702009	0.1076	0.691395	0.772		TRINITY_DN84959|TRINITY_DN85828|TRINITY_DN87360|TRINITY_DN87602|TRINITY_DN89378|TRINITY_DN90227|TRINITY_DN91801|TRINITY_DN92511|TRINITY_DN92546|TRINITY_DN92880|TRINITY_DN93546|TRINITY_DN93958|
fructose transport	GO:0015755	11	0.213018	0.0715	0.702064	0.0722	0.682248	0.509		TRINITY_DN60826|TRINITY_DN79913|TRINITY_DN79980|TRINITY_DN86494|TRINITY_DN90319|TRINITY_DN91507|TRINITY_DN91595|TRINITY_DN91618|TRINITY_DN92149|TRINITY_DN92246|TRINITY_DN92248|
alkaloid catabolic process	GO:0009822	5	0.145373	0.0729	0.702078	0.0671	0.690958	0.347		TRINITY_DN78647|TRINITY_DN92074|TRINITY_DN92833|TRINITY_DN93351|TRINITY_DN93543|
response to low-density lipoprotein particle	GO:0055098	11	0.219415	0.0813	0.702152	0.082	0.688937	0.676		TRINITY_DN4439|TRINITY_DN72450|TRINITY_DN73091|TRINITY_DN90043|TRINITY_DN92526|TRINITY_DN92883|TRINITY_DN92945|TRINITY_DN93039|TRINITY_DN93080|TRINITY_DN93265|TRINITY_DN93917|
negative regulation of gluconeogenesis	GO:0045721	6	0.191075	0.1133	0.70218	0.1068	0.691788	0.2		TRINITY_DN79634|TRINITY_DN84678|TRINITY_DN85446|TRINITY_DN90446|TRINITY_DN90524|TRINITY_DN93492|
alcohol catabolic process	GO:0046164	54	0.284893	0.0727447	0.702267	0.0693246	0.694283	0.876	GO:1901616|organic hydroxy compound catabolic process,	TRINITY_DN4439|TRINITY_DN72450|TRINITY_DN72930|TRINITY_DN73091|TRINITY_DN74481|TRINITY_DN81011|TRINITY_DN84253|TRINITY_DN85647|TRINITY_DN86243|TRINITY_DN87900|TRINITY_DN89158|TRINITY_DN89473|TRINITY_DN89501|TRINITY_DN89610|TRINITY_DN89727|TRINITY_DN90043|TRINITY_DN90326|TRINITY_DN90407|TRINITY_DN90593|TRINITY_DN90633|TRINITY_DN90651|TRINITY_DN90992|TRINITY_DN91178|TRINITY_DN91287|TRINITY_DN91497|…
organic hydroxy compound catabolic process	GO:1901616	54	0.284893	0.0727447	0.702267	0.0693246	0.694283	0.875	GO:0046164|alcohol catabolic process,	TRINITY_DN4439|TRINITY_DN72450|TRINITY_DN72930|TRINITY_DN73091|TRINITY_DN74481|TRINITY_DN81011|TRINITY_DN84253|TRINITY_DN85647|TRINITY_DN86243|TRINITY_DN87900|TRINITY_DN89158|TRINITY_DN89473|TRINITY_DN89501|TRINITY_DN89610|TRINITY_DN89727|TRINITY_DN90043|TRINITY_DN90326|TRINITY_DN90407|TRINITY_DN90593|TRINITY_DN90633|TRINITY_DN90651|TRINITY_DN90992|TRINITY_DN91178|TRINITY_DN91287|TRINITY_DN91497|…
regulation of calcium-mediated signaling	GO:0050848	16	0.254428	0.1093	0.702318	0.1155	0.698566	0.519		TRINITY_DN13773|TRINITY_DN84642|TRINITY_DN84987|TRINITY_DN85277|TRINITY_DN85980|TRINITY_DN89424|TRINITY_DN89653|TRINITY_DN90195|TRINITY_DN90272|TRINITY_DN91759|TRINITY_DN91946|TRINITY_DN92024|TRINITY_DN93616|TRINITY_DN93767|TRINITY_DN93958|TRINITY_DN98345|
negative regulation of secretion	GO:0051048	39	0.278731	0.0860438	0.702341	0.0852312	0.690098	0.864		TRINITY_DN26374|TRINITY_DN7772|TRINITY_DN79306|TRINITY_DN84282|TRINITY_DN84959|TRINITY_DN86025|TRINITY_DN86787|TRINITY_DN87255|TRINITY_DN87280|TRINITY_DN87761|TRINITY_DN88186|TRINITY_DN88505|TRINITY_DN89021|TRINITY_DN89296|TRINITY_DN89399|TRINITY_DN89424|TRINITY_DN89749|TRINITY_DN89908|TRINITY_DN90195|TRINITY_DN90446|TRINITY_DN90524|TRINITY_DN90679|TRINITY_DN91337|TRINITY_DN91432|TRINITY_DN91451|…
optokinetic behavior	GO:0007634	8	0.195774	0.078	0.70235	0.0779	0.695214	0.0687		TRINITY_DN85841|TRINITY_DN87715|TRINITY_DN88125|TRINITY_DN88309|TRINITY_DN89934|TRINITY_DN91590|TRINITY_DN92361|TRINITY_DN93800|
polyprenol catabolic process	GO:0016095	6	0.171705	0.0836	0.70238	0.0786	0.692232	0.562		TRINITY_DN86243|TRINITY_DN87900|TRINITY_DN89501|TRINITY_DN91287|TRINITY_DN93916|TRINITY_DN94068|
RNA 3'-end processing	GO:0031123	64	0.302567	0.110723	0.702472	0.1033	0.696062	0.818		TRINITY_DN59226|TRINITY_DN78352|TRINITY_DN79360|TRINITY_DN81717|TRINITY_DN81935|TRINITY_DN81936|TRINITY_DN82907|TRINITY_DN83095|TRINITY_DN83177|TRINITY_DN83307|TRINITY_DN83419|TRINITY_DN83488|TRINITY_DN83695|TRINITY_DN84743|TRINITY_DN85175|TRINITY_DN85187|TRINITY_DN86472|TRINITY_DN86667|TRINITY_DN87108|TRINITY_DN87186|TRINITY_DN87977|TRINITY_DN88707|TRINITY_DN88807|TRINITY_DN89301|TRINITY_DN89670…
ER-associated ubiquitin-dependent protein catabolic process	GO:0030433	24	0.270004	0.1102	0.702481	0.1047	0.699626	0.195	GO:0036503|ERAD pathway,	TRINITY_DN16978|TRINITY_DN83016|TRINITY_DN83900|TRINITY_DN85522|TRINITY_DN88202|TRINITY_DN89627|TRINITY_DN89748|TRINITY_DN89852|TRINITY_DN90919|TRINITY_DN91196|TRINITY_DN91327|TRINITY_DN91776|TRINITY_DN92235|TRINITY_DN92287|TRINITY_DN92434|TRINITY_DN92608|TRINITY_DN92637|TRINITY_DN93141|TRINITY_DN93369|TRINITY_DN93501|TRINITY_DN93584|TRINITY_DN93635|TRINITY_DN93860|TRINITY_DN93879|
ERAD pathway	GO:0036503	24	0.270004	0.1102	0.702481	0.1047	0.699626	0.195	GO:0030433|ER-associated ubiquitin-dependent protein catabolic process,	TRINITY_DN16978|TRINITY_DN83016|TRINITY_DN83900|TRINITY_DN85522|TRINITY_DN88202|TRINITY_DN89627|TRINITY_DN89748|TRINITY_DN89852|TRINITY_DN90919|TRINITY_DN91196|TRINITY_DN91327|TRINITY_DN91776|TRINITY_DN92235|TRINITY_DN92287|TRINITY_DN92434|TRINITY_DN92608|TRINITY_DN92637|TRINITY_DN93141|TRINITY_DN93369|TRINITY_DN93501|TRINITY_DN93584|TRINITY_DN93635|TRINITY_DN93860|TRINITY_DN93879|
endothelium development	GO:0003158	32	0.284787	0.1109	0.702483	0.113056	0.695305	0.71		TRINITY_DN56368|TRINITY_DN76539|TRINITY_DN82849|TRINITY_DN83089|TRINITY_DN85929|TRINITY_DN86123|TRINITY_DN86856|TRINITY_DN87761|TRINITY_DN89106|TRINITY_DN89619|TRINITY_DN89675|TRINITY_DN89684|TRINITY_DN89714|TRINITY_DN89749|TRINITY_DN90094|TRINITY_DN90198|TRINITY_DN90319|TRINITY_DN91031|TRINITY_DN91895|TRINITY_DN91951|TRINITY_DN92071|TRINITY_DN92149|TRINITY_DN92262|TRINITY_DN92388|TRINITY_DN92473…
water transport	GO:0006833	19	0.246754	0.0719	0.702556	0.0717	0.682339	0.763		TRINITY_DN73933|TRINITY_DN84328|TRINITY_DN84771|TRINITY_DN86990|TRINITY_DN87639|TRINITY_DN88243|TRINITY_DN89167|TRINITY_DN89465|TRINITY_DN89869|TRINITY_DN90146|TRINITY_DN90226|TRINITY_DN90263|TRINITY_DN90288|TRINITY_DN90958|TRINITY_DN91182|TRINITY_DN92277|TRINITY_DN93097|TRINITY_DN93542|TRINITY_DN93635|
mannose metabolic process	GO:0006013	7	0.180633	0.0754	0.702567	0.0732	0.678917	0.0332		TRINITY_DN84771|TRINITY_DN85898|TRINITY_DN90884|TRINITY_DN91932|TRINITY_DN92463|TRINITY_DN93575|TRINITY_DN93781|
flower development	GO:0009908	36	0.286185	0.109514	0.70257	0.108431	0.692303	0.836	GO:0090567|reproductive shoot system development,	TRINITY_DN63441|TRINITY_DN65010|TRINITY_DN72400|TRINITY_DN85280|TRINITY_DN85658|TRINITY_DN86553|TRINITY_DN87197|TRINITY_DN87253|TRINITY_DN88029|TRINITY_DN88683|TRINITY_DN89152|TRINITY_DN89278|TRINITY_DN89542|TRINITY_DN90068|TRINITY_DN90481|TRINITY_DN90578|TRINITY_DN90755|TRINITY_DN90978|TRINITY_DN91083|TRINITY_DN91246|TRINITY_DN91752|TRINITY_DN91795|TRINITY_DN91848|TRINITY_DN92587|TRINITY_DN92608…
reproductive shoot system development	GO:0090567	36	0.286185	0.109514	0.70257	0.108431	0.692303	0.836	GO:0009908|flower development,	TRINITY_DN63441|TRINITY_DN65010|TRINITY_DN72400|TRINITY_DN85280|TRINITY_DN85658|TRINITY_DN86553|TRINITY_DN87197|TRINITY_DN87253|TRINITY_DN88029|TRINITY_DN88683|TRINITY_DN89152|TRINITY_DN89278|TRINITY_DN89542|TRINITY_DN90068|TRINITY_DN90481|TRINITY_DN90578|TRINITY_DN90755|TRINITY_DN90978|TRINITY_DN91083|TRINITY_DN91246|TRINITY_DN91752|TRINITY_DN91795|TRINITY_DN91848|TRINITY_DN92587|TRINITY_DN92608…
heart process	GO:0003015	41	0.284174	0.0845004	0.702595	0.0890555	0.689108	0.857	GO:0060047|heart contraction,	TRINITY_DN76539|TRINITY_DN79043|TRINITY_DN80945|TRINITY_DN83394|TRINITY_DN84919|TRINITY_DN85980|TRINITY_DN87234|TRINITY_DN87309|TRINITY_DN87360|TRINITY_DN87407|TRINITY_DN88708|TRINITY_DN88999|TRINITY_DN89248|TRINITY_DN89684|TRINITY_DN89985|TRINITY_DN90198|TRINITY_DN90606|TRINITY_DN90971|TRINITY_DN91042|TRINITY_DN91243|TRINITY_DN91500|TRINITY_DN91628|TRINITY_DN92125|TRINITY_DN92403|TRINITY_DN92597…
heart contraction	GO:0060047	41	0.284174	0.0845004	0.702595	0.0890555	0.689108	0.857	GO:0003015|heart process,	TRINITY_DN76539|TRINITY_DN79043|TRINITY_DN80945|TRINITY_DN83394|TRINITY_DN84919|TRINITY_DN85980|TRINITY_DN87234|TRINITY_DN87309|TRINITY_DN87360|TRINITY_DN87407|TRINITY_DN88708|TRINITY_DN88999|TRINITY_DN89248|TRINITY_DN89684|TRINITY_DN89985|TRINITY_DN90198|TRINITY_DN90606|TRINITY_DN90971|TRINITY_DN91042|TRINITY_DN91243|TRINITY_DN91500|TRINITY_DN91628|TRINITY_DN92125|TRINITY_DN92403|TRINITY_DN92597…
polyketide metabolic process	GO:0030638	6	0.173069	0.0866	0.702597	0.0816	0.691362	0.555		TRINITY_DN85631|TRINITY_DN86243|TRINITY_DN89501|TRINITY_DN91287|TRINITY_DN93916|TRINITY_DN94068|
diterpenoid biosynthetic process	GO:0016102	14	0.25065	0.1097	0.70264	0.1181	0.70684	0.789		TRINITY_DN86907|TRINITY_DN89158|TRINITY_DN89719|TRINITY_DN90992|TRINITY_DN91145|TRINITY_DN91383|TRINITY_DN92334|TRINITY_DN92784|TRINITY_DN92794|TRINITY_DN93341|TRINITY_DN93351|TRINITY_DN93735|TRINITY_DN93777|TRINITY_DN93784|
nuclear import	GO:0051170	53	0.288537	0.0841696	0.702755	0.0803523	0.693967	0.781		TRINITY_DN54346|TRINITY_DN73472|TRINITY_DN74421|TRINITY_DN74980|TRINITY_DN79990|TRINITY_DN80326|TRINITY_DN81998|TRINITY_DN82714|TRINITY_DN83394|TRINITY_DN85555|TRINITY_DN86188|TRINITY_DN86387|TRINITY_DN86544|TRINITY_DN87211|TRINITY_DN87280|TRINITY_DN87309|TRINITY_DN87509|TRINITY_DN88745|TRINITY_DN88926|TRINITY_DN88999|TRINITY_DN89315|TRINITY_DN89522|TRINITY_DN89661|TRINITY_DN89670|TRINITY_DN89763…
regulation of cell killing	GO:0031341	8	0.2166	0.112	0.7028	0.113	0.697094	0.746		TRINITY_DN76033|TRINITY_DN80419|TRINITY_DN87280|TRINITY_DN88500|TRINITY_DN89446|TRINITY_DN92109|TRINITY_DN93648|TRINITY_DN93983|
positive regulation of mitotic nuclear division	GO:0045840	10	0.215294	0.0835	0.70301	0.0912	0.693673	0.703		TRINITY_DN81808|TRINITY_DN86656|TRINITY_DN86773|TRINITY_DN89336|TRINITY_DN89658|TRINITY_DN91497|TRINITY_DN92032|TRINITY_DN92479|TRINITY_DN93465|TRINITY_DN93743|
positive regulation of triglyceride biosynthetic process	GO:0010867	10	0.211398	0.0779	0.703026	0.0848	0.690785	0.636		TRINITY_DN4439|TRINITY_DN72450|TRINITY_DN73091|TRINITY_DN81895|TRINITY_DN84479|TRINITY_DN90043|TRINITY_DN91071|TRINITY_DN92526|TRINITY_DN92808|TRINITY_DN93265|
positive regulation of regulated secretory pathway	GO:1903307	6	0.19366	0.1173	0.7031	0.1111	0.6939	0.654		TRINITY_DN85828|TRINITY_DN90227|TRINITY_DN91192|TRINITY_DN92369|TRINITY_DN92660|TRINITY_DN93159|
purine nucleobase salvage	GO:0043096	5	0.179656	0.1145	0.703107	0.1129	0.697548	0.502		TRINITY_DN90195|TRINITY_DN91837|TRINITY_DN92624|TRINITY_DN92657|TRINITY_DN94099|
glucuronoxylan metabolic process	GO:0010413	5	0.156531	0.0865	0.703206	0.0802	0.694145	0.157	GO:0045492|xylan biosynthetic process,	TRINITY_DN82307|TRINITY_DN90455|TRINITY_DN90868|TRINITY_DN91696|TRINITY_DN91783|
xylan biosynthetic process	GO:0045492	5	0.156531	0.0865	0.703206	0.0802	0.694145	0.157	GO:0010413|glucuronoxylan metabolic process,	TRINITY_DN82307|TRINITY_DN90455|TRINITY_DN90868|TRINITY_DN91696|TRINITY_DN91783|
cellular carbohydrate biosynthetic process	GO:0034637	65	0.296601	0.0859811	0.703259	0.0807	0.692503	0.834		TRINITY_DN81994|TRINITY_DN82307|TRINITY_DN85459|TRINITY_DN85638|TRINITY_DN86243|TRINITY_DN86315|TRINITY_DN86438|TRINITY_DN86875|TRINITY_DN86900|TRINITY_DN87120|TRINITY_DN87799|TRINITY_DN88045|TRINITY_DN88171|TRINITY_DN88264|TRINITY_DN88429|TRINITY_DN88440|TRINITY_DN88974|TRINITY_DN89213|TRINITY_DN89501|TRINITY_DN90089|TRINITY_DN90141|TRINITY_DN90326|TRINITY_DN90358|TRINITY_DN90378|TRINITY_DN90446…
modulation by symbiont of host cellular process	GO:0044068	6	0.190568	0.1133	0.703266	0.1068	0.692906	0.46		TRINITY_DN84573|TRINITY_DN86472|TRINITY_DN92592|TRINITY_DN92712|TRINITY_DN92823|TRINITY_DN93733|
plasma lipoprotein particle organization	GO:0071827	32	0.286969	0.117	0.703401	0.120518	0.701449	0.868		TRINITY_DN4439|TRINITY_DN72450|TRINITY_DN73091|TRINITY_DN78379|TRINITY_DN85045|TRINITY_DN85544|TRINITY_DN87195|TRINITY_DN88186|TRINITY_DN88436|TRINITY_DN89021|TRINITY_DN89036|TRINITY_DN90043|TRINITY_DN90633|TRINITY_DN90680|TRINITY_DN91186|TRINITY_DN91683|TRINITY_DN92250|TRINITY_DN92518|TRINITY_DN92526|TRINITY_DN92668|TRINITY_DN92669|TRINITY_DN92723|TRINITY_DN92772|TRINITY_DN92998|TRINITY_DN93019|…
apoptotic mitochondrial changes	GO:0008637	27	0.277635	0.1093	0.703444	0.1109	0.694812	0.808		TRINITY_DN79671|TRINITY_DN82678|TRINITY_DN84209|TRINITY_DN85171|TRINITY_DN85282|TRINITY_DN86183|TRINITY_DN86950|TRINITY_DN88634|TRINITY_DN89668|TRINITY_DN89684|TRINITY_DN90198|TRINITY_DN90360|TRINITY_DN90446|TRINITY_DN90524|TRINITY_DN90777|TRINITY_DN90837|TRINITY_DN91268|TRINITY_DN91541|TRINITY_DN91894|TRINITY_DN92092|TRINITY_DN92712|TRINITY_DN92880|TRINITY_DN93015|TRINITY_DN93042|TRINITY_DN93770…
learning	GO:0007612	64	0.302833	0.111934	0.703485	0.1033	0.697232	0.889		TRINITY_DN71396|TRINITY_DN73200|TRINITY_DN75482|TRINITY_DN76215|TRINITY_DN81011|TRINITY_DN83783|TRINITY_DN83987|TRINITY_DN84613|TRINITY_DN85301|TRINITY_DN85828|TRINITY_DN86200|TRINITY_DN86657|TRINITY_DN86787|TRINITY_DN86990|TRINITY_DN87280|TRINITY_DN87577|TRINITY_DN87639|TRINITY_DN87642|TRINITY_DN88142|TRINITY_DN88454|TRINITY_DN89408|TRINITY_DN89525|TRINITY_DN89800|TRINITY_DN89908|TRINITY_DN90061…
production of ta-siRNAs involved in RNA interference	GO:0010267	7	0.187028	0.0848	0.70363	0.083	0.691552	0.582		TRINITY_DN83215|TRINITY_DN88683|TRINITY_DN90442|TRINITY_DN91083|TRINITY_DN92123|TRINITY_DN92738|TRINITY_DN93228|
floral organ morphogenesis	GO:0048444	11	0.218563	0.0813	0.703666	0.082	0.690382	0.66	GO:0048449|floral organ formation,	TRINITY_DN63441|TRINITY_DN72400|TRINITY_DN85658|TRINITY_DN89278|TRINITY_DN90068|TRINITY_DN90578|TRINITY_DN90755|TRINITY_DN91752|TRINITY_DN92731|TRINITY_DN93022|TRINITY_DN93550|
floral organ formation	GO:0048449	11	0.218563	0.0813	0.703666	0.082	0.690382	0.66	GO:0048444|floral organ morphogenesis,	TRINITY_DN63441|TRINITY_DN72400|TRINITY_DN85658|TRINITY_DN89278|TRINITY_DN90068|TRINITY_DN90578|TRINITY_DN90755|TRINITY_DN91752|TRINITY_DN92731|TRINITY_DN93022|TRINITY_DN93550|
response to molecule of bacterial origin	GO:0002237	78	0.299704	0.072722	0.703739	0.0722841	0.681439	0.902		TRINITY_DN4439|TRINITY_DN60397|TRINITY_DN68305|TRINITY_DN72450|TRINITY_DN73091|TRINITY_DN73472|TRINITY_DN78684|TRINITY_DN79187|TRINITY_DN79671|TRINITY_DN80015|TRINITY_DN81011|TRINITY_DN85133|TRINITY_DN85544|TRINITY_DN85929|TRINITY_DN86693|TRINITY_DN86856|TRINITY_DN86950|TRINITY_DN87016|TRINITY_DN87602|TRINITY_DN87994|TRINITY_DN88126|TRINITY_DN88904|TRINITY_DN89158|TRINITY_DN89217|TRINITY_DN89378|…
regulation of double-strand break repair	GO:2000779	8	0.201696	0.0864	0.703818	0.0875	0.693097	0.487		TRINITY_DN16368|TRINITY_DN85217|TRINITY_DN85262|TRINITY_DN86713|TRINITY_DN87280|TRINITY_DN88464|TRINITY_DN88615|TRINITY_DN93304|
carbohydrate transmembrane transport	GO:0034219	45	0.285079	0.0778175	0.703863	0.0783719	0.69174	0.808		TRINITY_DN60826|TRINITY_DN66401|TRINITY_DN74929|TRINITY_DN77437|TRINITY_DN79913|TRINITY_DN79980|TRINITY_DN86494|TRINITY_DN89576|TRINITY_DN89646|TRINITY_DN89847|TRINITY_DN89869|TRINITY_DN89959|TRINITY_DN90229|TRINITY_DN90319|TRINITY_DN90757|TRINITY_DN90958|TRINITY_DN91150|TRINITY_DN91204|TRINITY_DN91315|TRINITY_DN91507|TRINITY_DN91524|TRINITY_DN91595|TRINITY_DN91603|TRINITY_DN91618|TRINITY_DN91924…
snoRNA metabolic process	GO:0016074	9	0.20705	0.0845	0.70405	0.0842	0.690096	0.581		TRINITY_DN78352|TRINITY_DN83177|TRINITY_DN83488|TRINITY_DN86667|TRINITY_DN87443|TRINITY_DN91806|TRINITY_DN92550|TRINITY_DN92567|TRINITY_DN93466|
regulation of ion transmembrane transport	GO:0034765	48	0.287145	0.0841496	0.704052	0.0847956	0.693563	0.877		TRINITY_DN68902|TRINITY_DN73517|TRINITY_DN76539|TRINITY_DN80704|TRINITY_DN81719|TRINITY_DN84479|TRINITY_DN84485|TRINITY_DN84642|TRINITY_DN85980|TRINITY_DN86025|TRINITY_DN86213|TRINITY_DN86765|TRINITY_DN86787|TRINITY_DN87407|TRINITY_DN87602|TRINITY_DN89105|TRINITY_DN89288|TRINITY_DN89378|TRINITY_DN89424|TRINITY_DN89683|TRINITY_DN89800|TRINITY_DN89908|TRINITY_DN90094|TRINITY_DN90202|TRINITY_DN91140…
positive regulation of ligase activity	GO:0051351	43	0.292923	0.114306	0.704069	0.119531	0.703867	0.831		TRINITY_DN33266|TRINITY_DN75656|TRINITY_DN79828|TRINITY_DN84286|TRINITY_DN84514|TRINITY_DN84830|TRINITY_DN86406|TRINITY_DN86698|TRINITY_DN87245|TRINITY_DN87320|TRINITY_DN87814|TRINITY_DN88144|TRINITY_DN88261|TRINITY_DN88659|TRINITY_DN89065|TRINITY_DN89122|TRINITY_DN89167|TRINITY_DN89336|TRINITY_DN89465|TRINITY_DN89712|TRINITY_DN90089|TRINITY_DN90647|TRINITY_DN90679|TRINITY_DN90759|TRINITY_DN90978…
histone monoubiquitination	GO:0010390	6	0.192371	0.1173	0.704151	0.1111	0.694981	0.465		TRINITY_DN88526|TRINITY_DN88659|TRINITY_DN91198|TRINITY_DN92377|TRINITY_DN92479|TRINITY_DN93936|
response to symbiotic fungus	GO:0009610	5	0.178203	0.1145	0.704184	0.1129	0.698623	0.467		TRINITY_DN88186|TRINITY_DN89021|TRINITY_DN91399|TRINITY_DN93178|TRINITY_DN93766|
indole-containing compound biosynthetic process	GO:0042435	10	0.208258	0.0754	0.704201	0.0823	0.690014	0.67		TRINITY_DN79913|TRINITY_DN81994|TRINITY_DN91182|TRINITY_DN91598|TRINITY_DN92058|TRINITY_DN92246|TRINITY_DN93103|TRINITY_DN93722|TRINITY_DN93731|TRINITY_DN93784|
establishment or maintenance of transmembrane electrochemical gradient	GO:0010248	18	0.260362	0.114	0.704345	0.1078	0.691573	0.669	GO:0048241|epinephrine transport, GO:0005277|acetylcholine transmembrane transporter activity, GO:0015870|acetylcholine transport, GO:1901375|acetate ester transmembrane transporter activity, GO:0015874|norepinephrine transport, GO:1901374|acetate ester transport,	TRINITY_DN87325|TRINITY_DN87593|TRINITY_DN91052|TRINITY_DN91101|TRINITY_DN91632|TRINITY_DN91850|TRINITY_DN91996|TRINITY_DN92059|TRINITY_DN92067|TRINITY_DN92089|TRINITY_DN92243|TRINITY_DN92348|TRINITY_DN92559|TRINITY_DN92955|TRINITY_DN92976|TRINITY_DN92990|TRINITY_DN93429|TRINITY_DN93436|
acetylcholine transport	GO:0015870	18	0.260362	0.114	0.704345	0.1078	0.691573	0.669	GO:0048241|epinephrine transport, GO:0005277|acetylcholine transmembrane transporter activity, GO:1901375|acetate ester transmembrane transporter activity, GO:0015874|norepinephrine transport, GO:0010248|establishment or maintenance of transmembrane electrochemical gradient, GO:1901374|acetate ester transport,	TRINITY_DN87325|TRINITY_DN87593|TRINITY_DN91052|TRINITY_DN91101|TRINITY_DN91632|TRINITY_DN91850|TRINITY_DN91996|TRINITY_DN92059|TRINITY_DN92067|TRINITY_DN92089|TRINITY_DN92243|TRINITY_DN92348|TRINITY_DN92559|TRINITY_DN92955|TRINITY_DN92976|TRINITY_DN92990|TRINITY_DN93429|TRINITY_DN93436|
norepinephrine transport	GO:0015874	18	0.260362	0.114	0.704345	0.1078	0.691573	0.669	GO:0048241|epinephrine transport, GO:0005277|acetylcholine transmembrane transporter activity, GO:0015870|acetylcholine transport, GO:1901375|acetate ester transmembrane transporter activity, GO:0010248|establishment or maintenance of transmembrane electrochemical gradient, GO:1901374|acetate ester transport,	TRINITY_DN87325|TRINITY_DN87593|TRINITY_DN91052|TRINITY_DN91101|TRINITY_DN91632|TRINITY_DN91850|TRINITY_DN91996|TRINITY_DN92059|TRINITY_DN92067|TRINITY_DN92089|TRINITY_DN92243|TRINITY_DN92348|TRINITY_DN92559|TRINITY_DN92955|TRINITY_DN92976|TRINITY_DN92990|TRINITY_DN93429|TRINITY_DN93436|
epinephrine transport	GO:0048241	18	0.260362	0.114	0.704345	0.1078	0.691573	0.669	GO:0005277|acetylcholine transmembrane transporter activity, GO:0015870|acetylcholine transport, GO:1901375|acetate ester transmembrane transporter activity, GO:0015874|norepinephrine transport, GO:0010248|establishment or maintenance of transmembrane electrochemical gradient, GO:1901374|acetate ester transport,	TRINITY_DN87325|TRINITY_DN87593|TRINITY_DN91052|TRINITY_DN91101|TRINITY_DN91632|TRINITY_DN91850|TRINITY_DN91996|TRINITY_DN92059|TRINITY_DN92067|TRINITY_DN92089|TRINITY_DN92243|TRINITY_DN92348|TRINITY_DN92559|TRINITY_DN92955|TRINITY_DN92976|TRINITY_DN92990|TRINITY_DN93429|TRINITY_DN93436|
acetate ester transport	GO:1901374	18	0.260362	0.114	0.704345	0.1078	0.691573	0.669	GO:0048241|epinephrine transport, GO:0005277|acetylcholine transmembrane transporter activity, GO:0015870|acetylcholine transport, GO:1901375|acetate ester transmembrane transporter activity, GO:0015874|norepinephrine transport, GO:0010248|establishment or maintenance of transmembrane electrochemical gradient,	TRINITY_DN87325|TRINITY_DN87593|TRINITY_DN91052|TRINITY_DN91101|TRINITY_DN91632|TRINITY_DN91850|TRINITY_DN91996|TRINITY_DN92059|TRINITY_DN92067|TRINITY_DN92089|TRINITY_DN92243|TRINITY_DN92348|TRINITY_DN92559|TRINITY_DN92955|TRINITY_DN92976|TRINITY_DN92990|TRINITY_DN93429|TRINITY_DN93436|
transcription factor import into nucleus	GO:0042991	6	0.190773	0.1133	0.704354	0.1068	0.694027	0.462		TRINITY_DN74421|TRINITY_DN74980|TRINITY_DN89670|TRINITY_DN91531|TRINITY_DN91801|TRINITY_DN92758|
cellular modified amino acid biosynthetic process	GO:0042398	38	0.278698	0.0859494	0.704434	0.085138	0.692134	0.723		TRINITY_DN79309|TRINITY_DN81996|TRINITY_DN82981|TRINITY_DN83467|TRINITY_DN84097|TRINITY_DN85658|TRINITY_DN86622|TRINITY_DN87253|TRINITY_DN87621|TRINITY_DN88036|TRINITY_DN88247|TRINITY_DN88997|TRINITY_DN89344|TRINITY_DN89489|TRINITY_DN89749|TRINITY_DN90355|TRINITY_DN90577|TRINITY_DN90703|TRINITY_DN90959|TRINITY_DN91795|TRINITY_DN92070|TRINITY_DN92151|TRINITY_DN92156|TRINITY_DN92382|TRINITY_DN92403…
protein-lipid complex subunit organization	GO:0071825	33	0.287063	0.117	0.704456	0.120846	0.701328	0.869		TRINITY_DN4439|TRINITY_DN72450|TRINITY_DN73091|TRINITY_DN78379|TRINITY_DN85045|TRINITY_DN85544|TRINITY_DN87195|TRINITY_DN88186|TRINITY_DN88436|TRINITY_DN89021|TRINITY_DN89036|TRINITY_DN90043|TRINITY_DN90633|TRINITY_DN90680|TRINITY_DN91186|TRINITY_DN91683|TRINITY_DN92250|TRINITY_DN92518|TRINITY_DN92526|TRINITY_DN92668|TRINITY_DN92669|TRINITY_DN92723|TRINITY_DN92772|TRINITY_DN92998|TRINITY_DN93019|…
steroid hormone mediated signaling pathway	GO:0043401	44	0.293078	0.114896	0.704461	0.120132	0.702257	0.749		TRINITY_DN76539|TRINITY_DN77186|TRINITY_DN80678|TRINITY_DN84247|TRINITY_DN85828|TRINITY_DN86136|TRINITY_DN86692|TRINITY_DN86724|TRINITY_DN86942|TRINITY_DN87026|TRINITY_DN87595|TRINITY_DN87981|TRINITY_DN88268|TRINITY_DN88872|TRINITY_DN89114|TRINITY_DN89540|TRINITY_DN89683|TRINITY_DN89763|TRINITY_DN89786|TRINITY_DN90050|TRINITY_DN90393|TRINITY_DN90433|TRINITY_DN90779|TRINITY_DN90813|TRINITY_DN91172…
lysosomal transport	GO:0007041	26	0.276341	0.1093	0.704573	0.1109	0.695897	0.682		TRINITY_DN4439|TRINITY_DN59987|TRINITY_DN72450|TRINITY_DN73091|TRINITY_DN78948|TRINITY_DN85658|TRINITY_DN85765|TRINITY_DN86787|TRINITY_DN88385|TRINITY_DN88514|TRINITY_DN89215|TRINITY_DN90043|TRINITY_DN91401|TRINITY_DN91985|TRINITY_DN92425|TRINITY_DN92526|TRINITY_DN92808|TRINITY_DN92883|TRINITY_DN92914|TRINITY_DN92964|TRINITY_DN93039|TRINITY_DN93080|TRINITY_DN93319|TRINITY_DN93393|TRINITY_DN93559|…
negative regulation of protein modification by small protein conjugation or removal	GO:1903321	59	0.299891	0.112819	0.704636	0.10698	0.690727	0.877		TRINITY_DN33266|TRINITY_DN75656|TRINITY_DN76033|TRINITY_DN79828|TRINITY_DN81994|TRINITY_DN84286|TRINITY_DN84514|TRINITY_DN84642|TRINITY_DN85828|TRINITY_DN86406|TRINITY_DN86698|TRINITY_DN86765|TRINITY_DN87245|TRINITY_DN87320|TRINITY_DN87814|TRINITY_DN88144|TRINITY_DN88261|TRINITY_DN88500|TRINITY_DN88615|TRINITY_DN88659|TRINITY_DN89065|TRINITY_DN89122|TRINITY_DN89167|TRINITY_DN89209|TRINITY_DN89336…
UV protection	GO:0009650	15	0.253073	0.1151	0.704637	0.1109	0.698079	0.574		TRINITY_DN71200|TRINITY_DN80434|TRINITY_DN86221|TRINITY_DN88195|TRINITY_DN89684|TRINITY_DN89817|TRINITY_DN90198|TRINITY_DN90261|TRINITY_DN90871|TRINITY_DN91585|TRINITY_DN92203|TRINITY_DN92256|TRINITY_DN92735|TRINITY_DN93795|TRINITY_DN93907|
cellular aldehyde metabolic process	GO:0006081	87	0.302535	0.0777333	0.704688	0.0754782	0.68891	0.845		TRINITY_DN58545|TRINITY_DN68748|TRINITY_DN69739|TRINITY_DN72930|TRINITY_DN75948|TRINITY_DN79309|TRINITY_DN81011|TRINITY_DN83401|TRINITY_DN84475|TRINITY_DN84641|TRINITY_DN86024|TRINITY_DN86243|TRINITY_DN86891|TRINITY_DN86907|TRINITY_DN87085|TRINITY_DN87312|TRINITY_DN88071|TRINITY_DN88507|TRINITY_DN88516|TRINITY_DN88780|TRINITY_DN88998|TRINITY_DN89194|TRINITY_DN89290|TRINITY_DN89453|TRINITY_DN89501…
positive regulation of positive chemotaxis	GO:0050927	11	0.239613	0.1211	0.704837	0.1183	0.703841	0.812		TRINITY_DN71396|TRINITY_DN83939|TRINITY_DN85133|TRINITY_DN87602|TRINITY_DN88904|TRINITY_DN89102|TRINITY_DN89186|TRINITY_DN91801|TRINITY_DN92880|TRINITY_DN93897|TRINITY_DN99974|
sphingolipid metabolic process	GO:0006665	82	0.309256	0.115338	0.705017	0.114564	0.700287	0.788		TRINITY_DN64878|TRINITY_DN72400|TRINITY_DN74122|TRINITY_DN78731|TRINITY_DN82307|TRINITY_DN82669|TRINITY_DN82820|TRINITY_DN82835|TRINITY_DN83405|TRINITY_DN84777|TRINITY_DN85647|TRINITY_DN86825|TRINITY_DN87033|TRINITY_DN87093|TRINITY_DN87280|TRINITY_DN87493|TRINITY_DN87666|TRINITY_DN87697|TRINITY_DN87837|TRINITY_DN87899|TRINITY_DN88240|TRINITY_DN88590|TRINITY_DN88776|TRINITY_DN88989|TRINITY_DN89188…
cerebellar cortex morphogenesis	GO:0021696	16	0.257754	0.1143	0.705113	0.1191	0.702358	0.752		TRINITY_DN81445|TRINITY_DN85277|TRINITY_DN85828|TRINITY_DN86657|TRINITY_DN86773|TRINITY_DN88297|TRINITY_DN90227|TRINITY_DN91172|TRINITY_DN91946|TRINITY_DN92024|TRINITY_DN92856|TRINITY_DN92962|TRINITY_DN93015|TRINITY_DN93465|TRINITY_DN93679|TRINITY_DN94119|
plant-type cell wall biogenesis	GO:0009832	6	0.19098	0.1133	0.705446	0.1068	0.695152	0.16		TRINITY_DN85658|TRINITY_DN86710|TRINITY_DN88400|TRINITY_DN91221|TRINITY_DN91696|TRINITY_DN93022|
cotyledon development	GO:0048825	10	0.216461	0.0859	0.705469	0.0959	0.685293	0.571		TRINITY_DN65010|TRINITY_DN84286|TRINITY_DN86228|TRINITY_DN86553|TRINITY_DN87140|TRINITY_DN89134|TRINITY_DN90978|TRINITY_DN91837|TRINITY_DN92510|TRINITY_DN93550|
pollen tube development	GO:0048868	35	0.286096	0.117	0.705514	0.11749	0.70635	0.651		TRINITY_DN75948|TRINITY_DN82995|TRINITY_DN83438|TRINITY_DN84243|TRINITY_DN84475|TRINITY_DN85187|TRINITY_DN87509|TRINITY_DN88593|TRINITY_DN88989|TRINITY_DN89077|TRINITY_DN89429|TRINITY_DN89940|TRINITY_DN90366|TRINITY_DN90433|TRINITY_DN90564|TRINITY_DN91280|TRINITY_DN91328|TRINITY_DN91342|TRINITY_DN91427|TRINITY_DN91564|TRINITY_DN91633|TRINITY_DN91776|TRINITY_DN92129|TRINITY_DN92245|TRINITY_DN92311…
pyrimidine nucleoside metabolic process	GO:0006213	27	0.276368	0.1093	0.705705	0.1109	0.696987	0.739		TRINITY_DN76354|TRINITY_DN79443|TRINITY_DN79875|TRINITY_DN82999|TRINITY_DN85330|TRINITY_DN85631|TRINITY_DN86776|TRINITY_DN87443|TRINITY_DN87510|TRINITY_DN88565|TRINITY_DN88582|TRINITY_DN89705|TRINITY_DN89720|TRINITY_DN90506|TRINITY_DN90529|TRINITY_DN90577|TRINITY_DN91679|TRINITY_DN92403|TRINITY_DN92432|TRINITY_DN92455|TRINITY_DN93177|TRINITY_DN93250|TRINITY_DN93503|TRINITY_DN93667|TRINITY_DN93723…
multicellular organismal protein metabolic process	GO:0044268	11	0.238672	0.1211	0.70586	0.1183	0.704885	0.362		TRINITY_DN26374|TRINITY_DN84282|TRINITY_DN91345|TRINITY_DN91432|TRINITY_DN92376|TRINITY_DN92582|TRINITY_DN92692|TRINITY_DN92938|TRINITY_DN93589|TRINITY_DN93997|TRINITY_DN94076|
negative regulation of DNA replication	GO:0008156	19	0.264901	0.1132	0.705918	0.1127	0.698462	0.618		TRINITY_DN61491|TRINITY_DN79288|TRINITY_DN85133|TRINITY_DN85513|TRINITY_DN85647|TRINITY_DN87166|TRINITY_DN87197|TRINITY_DN87595|TRINITY_DN88904|TRINITY_DN89448|TRINITY_DN89542|TRINITY_DN89806|TRINITY_DN90372|TRINITY_DN91768|TRINITY_DN92032|TRINITY_DN92123|TRINITY_DN92134|TRINITY_DN92492|TRINITY_DN92850|
positive regulation of protein complex assembly	GO:0031334	50	0.298335	0.121475	0.705997	0.116499	0.701439	0.895		TRINITY_DN60206|TRINITY_DN78525|TRINITY_DN78571|TRINITY_DN79106|TRINITY_DN79671|TRINITY_DN82994|TRINITY_DN83939|TRINITY_DN85171|TRINITY_DN85878|TRINITY_DN85884|TRINITY_DN86140|TRINITY_DN86200|TRINITY_DN86613|TRINITY_DN87149|TRINITY_DN87577|TRINITY_DN87602|TRINITY_DN87643|TRINITY_DN87774|TRINITY_DN87884|TRINITY_DN88683|TRINITY_DN89102|TRINITY_DN89186|TRINITY_DN89378|TRINITY_DN89881|TRINITY_DN90332…
unidimensional cell growth	GO:0009826	53	0.297056	0.116034	0.706047	0.111215	0.693538	0.826		TRINITY_DN59977|TRINITY_DN78571|TRINITY_DN81742|TRINITY_DN82994|TRINITY_DN82995|TRINITY_DN83438|TRINITY_DN84243|TRINITY_DN84475|TRINITY_DN85581|TRINITY_DN85876|TRINITY_DN86027|TRINITY_DN86613|TRINITY_DN88593|TRINITY_DN88695|TRINITY_DN88989|TRINITY_DN89429|TRINITY_DN89777|TRINITY_DN89881|TRINITY_DN90024|TRINITY_DN90366|TRINITY_DN90433|TRINITY_DN90564|TRINITY_DN91243|TRINITY_DN91272|TRINITY_DN91280…
purine ribonucleoside bisphosphate metabolic process	GO:0034035	21	0.269763	0.1164	0.706137	0.1217	0.705263	0.363		TRINITY_DN83898|TRINITY_DN84839|TRINITY_DN85736|TRINITY_DN88060|TRINITY_DN88080|TRINITY_DN88264|TRINITY_DN89689|TRINITY_DN90213|TRINITY_DN90326|TRINITY_DN90401|TRINITY_DN90593|TRINITY_DN90779|TRINITY_DN90814|TRINITY_DN91182|TRINITY_DN91425|TRINITY_DN91738|TRINITY_DN92105|TRINITY_DN92875|TRINITY_DN92942|TRINITY_DN93050|TRINITY_DN97571|
response to vitamin	GO:0033273	74	0.306544	0.116585	0.70619	0.110373	0.698046	0.904		TRINITY_DN4439|TRINITY_DN72450|TRINITY_DN73091|TRINITY_DN75641|TRINITY_DN77498|TRINITY_DN78571|TRINITY_DN83967|TRINITY_DN84959|TRINITY_DN85611|TRINITY_DN85878|TRINITY_DN86136|TRINITY_DN86907|TRINITY_DN86950|TRINITY_DN87407|TRINITY_DN87487|TRINITY_DN88454|TRINITY_DN88616|TRINITY_DN88663|TRINITY_DN88831|TRINITY_DN89158|TRINITY_DN89424|TRINITY_DN89473|TRINITY_DN89684|TRINITY_DN89710|TRINITY_DN89758|…
protein N-linked glycosylation via asparagine	GO:0018279	35	0.287702	0.117	0.706574	0.123102	0.703241	0.611		TRINITY_DN72584|TRINITY_DN79575|TRINITY_DN80678|TRINITY_DN84771|TRINITY_DN85581|TRINITY_DN86144|TRINITY_DN86332|TRINITY_DN86544|TRINITY_DN86943|TRINITY_DN87509|TRINITY_DN89627|TRINITY_DN89986|TRINITY_DN90009|TRINITY_DN90783|TRINITY_DN90985|TRINITY_DN91177|TRINITY_DN91196|TRINITY_DN91280|TRINITY_DN91304|TRINITY_DN91633|TRINITY_DN91776|TRINITY_DN91932|TRINITY_DN92075|TRINITY_DN92257|TRINITY_DN92287…
chromatin assembly	GO:0031497	25	0.273465	0.1163	0.706597	0.1107	0.699011	0.548		TRINITY_DN72400|TRINITY_DN73570|TRINITY_DN77680|TRINITY_DN78284|TRINITY_DN84613|TRINITY_DN85133|TRINITY_DN85510|TRINITY_DN86496|TRINITY_DN86667|TRINITY_DN87006|TRINITY_DN87814|TRINITY_DN88683|TRINITY_DN90323|TRINITY_DN91063|TRINITY_DN91519|TRINITY_DN91531|TRINITY_DN91753|TRINITY_DN91813|TRINITY_DN92356|TRINITY_DN92610|TRINITY_DN92731|TRINITY_DN92738|TRINITY_DN92798|TRINITY_DN92971|TRINITY_DN93866|
regulation of sequestering of calcium ion	GO:0051282	22	0.256698	0.0857	0.706717	0.0917	0.690933	0.863		TRINITY_DN85980|TRINITY_DN86765|TRINITY_DN86773|TRINITY_DN87407|TRINITY_DN87602|TRINITY_DN89378|TRINITY_DN89424|TRINITY_DN91140|TRINITY_DN91464|TRINITY_DN91801|TRINITY_DN92064|TRINITY_DN92575|TRINITY_DN92592|TRINITY_DN92880|TRINITY_DN93066|TRINITY_DN93248|TRINITY_DN93340|TRINITY_DN93508|TRINITY_DN93616|TRINITY_DN93958|TRINITY_DN94124|TRINITY_DN98345|
mitotic DNA integrity checkpoint	GO:0044774	72	0.299657	0.0858826	0.706771	0.0807392	0.689891	0.88		TRINITY_DN16154|TRINITY_DN33266|TRINITY_DN63441|TRINITY_DN65010|TRINITY_DN75656|TRINITY_DN76976|TRINITY_DN77163|TRINITY_DN78770|TRINITY_DN81469|TRINITY_DN81954|TRINITY_DN82967|TRINITY_DN83419|TRINITY_DN84286|TRINITY_DN84514|TRINITY_DN86238|TRINITY_DN86406|TRINITY_DN86553|TRINITY_DN86698|TRINITY_DN86942|TRINITY_DN87166|TRINITY_DN87245|TRINITY_DN87320|TRINITY_DN87384|TRINITY_DN87522|TRINITY_DN87814…
sphingomyelin metabolic process	GO:0006684	11	0.239525	0.1211	0.706886	0.1183	0.705933	0.298		TRINITY_DN85647|TRINITY_DN89727|TRINITY_DN90488|TRINITY_DN91988|TRINITY_DN92321|TRINITY_DN92492|TRINITY_DN92555|TRINITY_DN92856|TRINITY_DN93139|TRINITY_DN93581|TRINITY_DN93776|
cellular response to alkaloid	GO:0071312	7	0.206	0.116	0.706914	0.1142	0.699127	0.545		TRINITY_DN86025|TRINITY_DN87407|TRINITY_DN91464|TRINITY_DN92058|TRINITY_DN93304|TRINITY_DN93511|TRINITY_DN94124|
regulation of unidimensional cell growth	GO:0051510	27	0.278212	0.1169	0.707034	0.116	0.700535	0.753		TRINITY_DN80015|TRINITY_DN84243|TRINITY_DN84286|TRINITY_DN86406|TRINITY_DN87245|TRINITY_DN87643|TRINITY_DN87884|TRINITY_DN89122|TRINITY_DN89429|TRINITY_DN89712|TRINITY_DN90332|TRINITY_DN90679|TRINITY_DN90978|TRINITY_DN91246|TRINITY_DN91311|TRINITY_DN91570|TRINITY_DN91783|TRINITY_DN91935|TRINITY_DN92032|TRINITY_DN92101|TRINITY_DN92245|TRINITY_DN92479|TRINITY_DN92510|TRINITY_DN93118|TRINITY_DN93172…
adaptation of rhodopsin mediated signaling	GO:0016062	13	0.232185	0.0854	0.707147	0.087	0.690498	0.199	GO:0036367|light adaption,	TRINITY_DN84475|TRINITY_DN87312|TRINITY_DN89453|TRINITY_DN89603|TRINITY_DN90167|TRINITY_DN91161|TRINITY_DN91328|TRINITY_DN91713|TRINITY_DN92387|TRINITY_DN93351|TRINITY_DN93681|TRINITY_DN93686|TRINITY_DN93992|
light adaption	GO:0036367	13	0.232185	0.0854	0.707147	0.087	0.690498	0.199	GO:0016062|adaptation of rhodopsin mediated signaling,	TRINITY_DN84475|TRINITY_DN87312|TRINITY_DN89453|TRINITY_DN89603|TRINITY_DN90167|TRINITY_DN91161|TRINITY_DN91328|TRINITY_DN91713|TRINITY_DN92387|TRINITY_DN93351|TRINITY_DN93681|TRINITY_DN93686|TRINITY_DN93992|
regulation of chromosome segregation	GO:0051983	49	0.297689	0.122561	0.70719	0.123799	0.705212	0.858		TRINITY_DN73200|TRINITY_DN76539|TRINITY_DN79828|TRINITY_DN80945|TRINITY_DN81925|TRINITY_DN83479|TRINITY_DN84160|TRINITY_DN84785|TRINITY_DN85217|TRINITY_DN85839|TRINITY_DN85884|TRINITY_DN86503|TRINITY_DN86656|TRINITY_DN86710|TRINITY_DN86998|TRINITY_DN87284|TRINITY_DN87413|TRINITY_DN87985|TRINITY_DN88097|TRINITY_DN88261|TRINITY_DN88659|TRINITY_DN88960|TRINITY_DN89209|TRINITY_DN89336|TRINITY_DN89397…
negative regulation of canonical Wnt signaling pathway	GO:0090090	13	0.248589	0.121	0.70733	0.1204	0.70178	0.633		TRINITY_DN82258|TRINITY_DN83128|TRINITY_DN83337|TRINITY_DN84959|TRINITY_DN86200|TRINITY_DN88486|TRINITY_DN90123|TRINITY_DN90773|TRINITY_DN92265|TRINITY_DN92287|TRINITY_DN92974|TRINITY_DN93079|TRINITY_DN93952|
negative regulation of neuron projection development	GO:0010977	25	0.275562	0.1223	0.707719	0.1184	0.701319	0.874		TRINITY_DN81954|TRINITY_DN84613|TRINITY_DN85878|TRINITY_DN86200|TRINITY_DN86517|TRINITY_DN89256|TRINITY_DN89683|TRINITY_DN90808|TRINITY_DN91184|TRINITY_DN91237|TRINITY_DN91455|TRINITY_DN91497|TRINITY_DN91564|TRINITY_DN91966|TRINITY_DN92432|TRINITY_DN92768|TRINITY_DN92913|TRINITY_DN92974|TRINITY_DN93417|TRINITY_DN93454|TRINITY_DN93465|TRINITY_DN93667|TRINITY_DN93834|TRINITY_DN93952|TRINITY_DN93958|
positive regulation of blood pressure	GO:0045777	9	0.229605	0.1225	0.707856	0.1232	0.7028	0.41		TRINITY_DN81011|TRINITY_DN86025|TRINITY_DN86787|TRINITY_DN88725|TRINITY_DN91383|TRINITY_DN92910|TRINITY_DN93225|TRINITY_DN93270|TRINITY_DN93984|
peptidyl-cysteine modification	GO:0018198	8	0.218296	0.116	0.707988	0.1161	0.700086	0.287		TRINITY_DN81011|TRINITY_DN85492|TRINITY_DN86085|TRINITY_DN87333|TRINITY_DN90098|TRINITY_DN91564|TRINITY_DN92641|TRINITY_DN93833|
3'-phosphoadenosine 5'-phosphosulfate metabolic process	GO:0050427	20	0.256344	0.0857	0.708171	0.0917	0.692232	0.398		TRINITY_DN83898|TRINITY_DN84839|TRINITY_DN88060|TRINITY_DN88080|TRINITY_DN88264|TRINITY_DN89689|TRINITY_DN90213|TRINITY_DN90326|TRINITY_DN90401|TRINITY_DN90593|TRINITY_DN90779|TRINITY_DN90814|TRINITY_DN91182|TRINITY_DN91425|TRINITY_DN91738|TRINITY_DN92105|TRINITY_DN92875|TRINITY_DN92942|TRINITY_DN93050|TRINITY_DN97571|
galactolipid metabolic process	GO:0019374	14	0.255683	0.1208	0.708223	0.1272	0.71048	0.547		TRINITY_DN84008|TRINITY_DN87195|TRINITY_DN88590|TRINITY_DN89905|TRINITY_DN90633|TRINITY_DN90714|TRINITY_DN91140|TRINITY_DN91683|TRINITY_DN92407|TRINITY_DN92518|TRINITY_DN92772|TRINITY_DN92795|TRINITY_DN93033|TRINITY_DN93304|
cellular response to vitamin A	GO:0071299	10	0.237833	0.1231	0.708266	0.1361	0.722986	0.73	GO:0071300|cellular response to retinoic acid,	TRINITY_DN83967|TRINITY_DN85878|TRINITY_DN88831|TRINITY_DN90407|TRINITY_DN90992|TRINITY_DN92290|TRINITY_DN93211|TRINITY_DN93375|TRINITY_DN93465|TRINITY_DN93735|
cellular response to retinoic acid	GO:0071300	10	0.237833	0.1231	0.708266	0.1361	0.722986	0.73	GO:0071299|cellular response to vitamin A,	TRINITY_DN83967|TRINITY_DN85878|TRINITY_DN88831|TRINITY_DN90407|TRINITY_DN90992|TRINITY_DN92290|TRINITY_DN93211|TRINITY_DN93375|TRINITY_DN93465|TRINITY_DN93735|
amino-acid betaine metabolic process	GO:0006577	37	0.289411	0.120986	0.708278	0.11977	0.704241	0.768		TRINITY_DN75539|TRINITY_DN79309|TRINITY_DN83467|TRINITY_DN84352|TRINITY_DN84360|TRINITY_DN87325|TRINITY_DN87593|TRINITY_DN87932|TRINITY_DN90153|TRINITY_DN91052|TRINITY_DN91101|TRINITY_DN91632|TRINITY_DN91746|TRINITY_DN91883|TRINITY_DN91996|TRINITY_DN92039|TRINITY_DN92059|TRINITY_DN92067|TRINITY_DN92089|TRINITY_DN92102|TRINITY_DN92243|TRINITY_DN92348|TRINITY_DN92353|TRINITY_DN92421|TRINITY_DN92559…
base-excision repair	GO:0006284	20	0.271671	0.1221	0.708603	0.1272	0.71147	0.667		TRINITY_DN82041|TRINITY_DN84919|TRINITY_DN85133|TRINITY_DN86791|TRINITY_DN88195|TRINITY_DN88464|TRINITY_DN88904|TRINITY_DN88968|TRINITY_DN89409|TRINITY_DN89601|TRINITY_DN90068|TRINITY_DN90578|TRINITY_DN90752|TRINITY_DN91439|TRINITY_DN91619|TRINITY_DN91681|TRINITY_DN91720|TRINITY_DN92131|TRINITY_DN92682|TRINITY_DN93374|
endothelial cell development	GO:0001885	24	0.275496	0.1223	0.70874	0.1184	0.702355	0.555		TRINITY_DN56368|TRINITY_DN76539|TRINITY_DN82849|TRINITY_DN83089|TRINITY_DN86856|TRINITY_DN89106|TRINITY_DN89619|TRINITY_DN89675|TRINITY_DN89684|TRINITY_DN89714|TRINITY_DN89749|TRINITY_DN90094|TRINITY_DN90198|TRINITY_DN90319|TRINITY_DN91031|TRINITY_DN91895|TRINITY_DN91951|TRINITY_DN92149|TRINITY_DN92262|TRINITY_DN92388|TRINITY_DN92971|TRINITY_DN93105|TRINITY_DN93246|TRINITY_DN93795|
pole cell development	GO:0007277	6	0.197696	0.1234	0.708976	0.1186	0.701469	0.558		TRINITY_DN84166|TRINITY_DN84613|TRINITY_DN86656|TRINITY_DN89658|TRINITY_DN92717|TRINITY_DN92797|
GMP metabolic process	GO:0046037	8	0.221479	0.1204	0.708983	0.1201	0.703093	0.461		TRINITY_DN60500|TRINITY_DN86856|TRINITY_DN89095|TRINITY_DN90612|TRINITY_DN90925|TRINITY_DN91257|TRINITY_DN91782|TRINITY_DN92624|
sodium ion export	GO:0071436	6	0.195881	0.1197	0.709019	0.115	0.700819	0.499		TRINITY_DN87407|TRINITY_DN90577|TRINITY_DN91603|TRINITY_DN93159|TRINITY_DN93830|TRINITY_DN93877|
mitotic sister chromatid segregation	GO:0000070	71	0.308165	0.124826	0.709053	0.118363	0.703172	0.71		TRINITY_DN1536|TRINITY_DN33266|TRINITY_DN73200|TRINITY_DN73949|TRINITY_DN76447|TRINITY_DN76562|TRINITY_DN79709|TRINITY_DN81717|TRINITY_DN82597|TRINITY_DN82610|TRINITY_DN82907|TRINITY_DN83095|TRINITY_DN83705|TRINITY_DN83776|TRINITY_DN83838|TRINITY_DN84053|TRINITY_DN84286|TRINITY_DN84418|TRINITY_DN84830|TRINITY_DN85284|TRINITY_DN85884|TRINITY_DN85984|TRINITY_DN86503|TRINITY_DN86619|TRINITY_DN86656|…
sphingoid metabolic process	GO:0046519	16	0.259123	0.1199	0.709158	0.1247	0.707338	0.551		TRINITY_DN72400|TRINITY_DN84777|TRINITY_DN88240|TRINITY_DN89346|TRINITY_DN90621|TRINITY_DN90813|TRINITY_DN90841|TRINITY_DN91352|TRINITY_DN91774|TRINITY_DN91805|TRINITY_DN92497|TRINITY_DN92717|TRINITY_DN92797|TRINITY_DN93681|TRINITY_DN93776|TRINITY_DN93873|
RNA stabilization	GO:0043489	9	0.227692	0.1192	0.709196	0.1198	0.70236	0.583	GO:0048255|mRNA stabilization,	TRINITY_DN59226|TRINITY_DN73472|TRINITY_DN78684|TRINITY_DN80015|TRINITY_DN83695|TRINITY_DN91130|TRINITY_DN91742|TRINITY_DN92999|TRINITY_DN93152|
mRNA stabilization	GO:0048255	9	0.227692	0.1192	0.709196	0.1198	0.70236	0.583	GO:0043489|RNA stabilization,	TRINITY_DN59226|TRINITY_DN73472|TRINITY_DN78684|TRINITY_DN80015|TRINITY_DN83695|TRINITY_DN91130|TRINITY_DN91742|TRINITY_DN92999|TRINITY_DN93152|
anagen	GO:0042640	5	0.182555	0.1208	0.709258	0.1176	0.704898	0.614		TRINITY_DN91902|TRINITY_DN92880|TRINITY_DN92913|TRINITY_DN93616|TRINITY_DN98345|
labyrinthine layer development	GO:0060711	10	0.237159	0.1231	0.709282	0.1361	0.723944	0.622		TRINITY_DN87577|TRINITY_DN88630|TRINITY_DN88831|TRINITY_DN90780|TRINITY_DN92592|TRINITY_DN92880|TRINITY_DN93495|TRINITY_DN93670|TRINITY_DN94042|TRINITY_DN97734|
regulation of glucose transport	GO:0010827	29	0.283552	0.1203	0.709434	0.115	0.698699	0.818		TRINITY_DN76215|TRINITY_DN85543|TRINITY_DN85684|TRINITY_DN86200|TRINITY_DN86773|TRINITY_DN86943|TRINITY_DN87309|TRINITY_DN87602|TRINITY_DN89255|TRINITY_DN89371|TRINITY_DN89378|TRINITY_DN90316|TRINITY_DN90446|TRINITY_DN90524|TRINITY_DN90593|TRINITY_DN90773|TRINITY_DN91037|TRINITY_DN91337|TRINITY_DN91606|TRINITY_DN91736|TRINITY_DN91801|TRINITY_DN91958|TRINITY_DN92425|TRINITY_DN92768|TRINITY_DN92880…
embryo sac egg cell differentiation	GO:0009560	18	0.263319	0.1186	0.709832	0.1134	0.696352	0.579		TRINITY_DN72400|TRINITY_DN86692|TRINITY_DN88047|TRINITY_DN89278|TRINITY_DN90068|TRINITY_DN90119|TRINITY_DN90588|TRINITY_DN90749|TRINITY_DN91427|TRINITY_DN91508|TRINITY_DN91531|TRINITY_DN91650|TRINITY_DN91717|TRINITY_DN91752|TRINITY_DN91802|TRINITY_DN91813|TRINITY_DN92317|TRINITY_DN93858|
protein localization to chromosome	GO:0034502	16	0.261546	0.1248	0.70991	0.1306	0.713591	0.713		TRINITY_DN73200|TRINITY_DN76562|TRINITY_DN81469|TRINITY_DN86656|TRINITY_DN87595|TRINITY_DN89600|TRINITY_DN89658|TRINITY_DN91154|TRINITY_DN91427|TRINITY_DN91471|TRINITY_DN91813|TRINITY_DN93164|TRINITY_DN93214|TRINITY_DN93471|TRINITY_DN93574|TRINITY_DN93743|
dehydroascorbic acid transport	GO:0070837	6	0.195278	0.1197	0.710067	0.115	0.701885	0.302	GO:0033300|dehydroascorbic acid transporter activity,	TRINITY_DN60826|TRINITY_DN90319|TRINITY_DN91595|TRINITY_DN91603|TRINITY_DN92149|TRINITY_DN93722|
vitamin transmembrane transport	GO:0035461	9	0.226363	0.1192	0.710248	0.1198	0.703387	0.37	GO:0090482|vitamin transmembrane transporter activity,	TRINITY_DN82943|TRINITY_DN87801|TRINITY_DN90577|TRINITY_DN90891|TRINITY_DN90909|TRINITY_DN91603|TRINITY_DN93346|TRINITY_DN93405|TRINITY_DN94067|
peptide transport	GO:0015833	28	0.280076	0.1238	0.710258	0.1224	0.705249	0.797		TRINITY_DN76764|TRINITY_DN77498|TRINITY_DN82545|TRINITY_DN85045|TRINITY_DN86144|TRINITY_DN88129|TRINITY_DN88270|TRINITY_DN88606|TRINITY_DN89424|TRINITY_DN89548|TRINITY_DN91101|TRINITY_DN91306|TRINITY_DN91610|TRINITY_DN91632|TRINITY_DN91850|TRINITY_DN92067|TRINITY_DN92718|TRINITY_DN92909|TRINITY_DN92955|TRINITY_DN92990|TRINITY_DN93429|TRINITY_DN93515|TRINITY_DN93520|TRINITY_DN93616|TRINITY_DN93789…
nucleosome disassembly	GO:0006337	5	0.182616	0.1208	0.710297	0.1176	0.705952	0.325	GO:0032986|protein-DNA complex disassembly, GO:0031498|chromatin disassembly,	TRINITY_DN78284|TRINITY_DN89976|TRINITY_DN90323|TRINITY_DN92120|TRINITY_DN92586|
chromatin disassembly	GO:0031498	5	0.182616	0.1208	0.710297	0.1176	0.705952	0.325	GO:0032986|protein-DNA complex disassembly, GO:0006337|nucleosome disassembly,	TRINITY_DN78284|TRINITY_DN89976|TRINITY_DN90323|TRINITY_DN92120|TRINITY_DN92586|
protein-DNA complex disassembly	GO:0032986	5	0.182616	0.1208	0.710297	0.1176	0.705952	0.325	GO:0031498|chromatin disassembly, GO:0006337|nucleosome disassembly,	TRINITY_DN78284|TRINITY_DN89976|TRINITY_DN90323|TRINITY_DN92120|TRINITY_DN92586|
long-term memory	GO:0007616	31	0.283157	0.1203	0.710478	0.115	0.699758	0.704		TRINITY_DN66401|TRINITY_DN84613|TRINITY_DN85301|TRINITY_DN85611|TRINITY_DN89378|TRINITY_DN89959|TRINITY_DN89965|TRINITY_DN90210|TRINITY_DN90223|TRINITY_DN90491|TRINITY_DN91150|TRINITY_DN91204|TRINITY_DN91315|TRINITY_DN91602|TRINITY_DN91892|TRINITY_DN91907|TRINITY_DN92029|TRINITY_DN92645|TRINITY_DN92774|TRINITY_DN92880|TRINITY_DN92903|TRINITY_DN93025|TRINITY_DN93103|TRINITY_DN93216|TRINITY_DN93239…
DNA packaging	GO:0006323	45	0.296979	0.11964	0.710759	0.120831	0.702253	0.748		TRINITY_DN72400|TRINITY_DN73200|TRINITY_DN73570|TRINITY_DN76595|TRINITY_DN77680|TRINITY_DN78284|TRINITY_DN78403|TRINITY_DN82631|TRINITY_DN82967|TRINITY_DN83095|TRINITY_DN84613|TRINITY_DN85133|TRINITY_DN85510|TRINITY_DN85984|TRINITY_DN86024|TRINITY_DN86496|TRINITY_DN86656|TRINITY_DN86667|TRINITY_DN86691|TRINITY_DN86713|TRINITY_DN87006|TRINITY_DN87814|TRINITY_DN88683|TRINITY_DN89658|TRINITY_DN90323…
high-density lipoprotein particle remodeling	GO:0034375	16	0.260898	0.1248	0.710917	0.1306	0.714563	0.763	GO:0043691|reverse cholesterol transport,	TRINITY_DN4439|TRINITY_DN72450|TRINITY_DN73091|TRINITY_DN78379|TRINITY_DN87195|TRINITY_DN90043|TRINITY_DN90633|TRINITY_DN90680|TRINITY_DN91683|TRINITY_DN92518|TRINITY_DN92526|TRINITY_DN92668|TRINITY_DN92669|TRINITY_DN92772|TRINITY_DN92998|TRINITY_DN93033|
reverse cholesterol transport	GO:0043691	16	0.260898	0.1248	0.710917	0.1306	0.714563	0.763	GO:0034375|high-density lipoprotein particle remodeling,	TRINITY_DN4439|TRINITY_DN72450|TRINITY_DN73091|TRINITY_DN78379|TRINITY_DN87195|TRINITY_DN90043|TRINITY_DN90633|TRINITY_DN90680|TRINITY_DN91683|TRINITY_DN92518|TRINITY_DN92526|TRINITY_DN92668|TRINITY_DN92669|TRINITY_DN92772|TRINITY_DN92998|TRINITY_DN93033|
protein complex localization	GO:0031503	15	0.254935	0.1192	0.711303	0.1153	0.698408	0.607		TRINITY_DN82999|TRINITY_DN84418|TRINITY_DN84830|TRINITY_DN85828|TRINITY_DN87284|TRINITY_DN88097|TRINITY_DN88999|TRINITY_DN89122|TRINITY_DN89763|TRINITY_DN89786|TRINITY_DN90316|TRINITY_DN91089|TRINITY_DN91966|TRINITY_DN92423|TRINITY_DN93511|
very long-chain fatty acid catabolic process	GO:0042760	11	0.240438	0.1248	0.711927	0.1226	0.703374	0.581		TRINITY_DN70114|TRINITY_DN86622|TRINITY_DN86732|TRINITY_DN88190|TRINITY_DN90355|TRINITY_DN90661|TRINITY_DN90923|TRINITY_DN91820|TRINITY_DN93326|TRINITY_DN93847|TRINITY_DN94014|
phosphatidylglycerol biosynthetic process	GO:0006655	15	0.253889	0.1192	0.712362	0.1153	0.699463	0.473		TRINITY_DN78941|TRINITY_DN86213|TRINITY_DN86622|TRINITY_DN86885|TRINITY_DN90355|TRINITY_DN91352|TRINITY_DN91982|TRINITY_DN92097|TRINITY_DN92388|TRINITY_DN92404|TRINITY_DN92506|TRINITY_DN93058|TRINITY_DN93079|TRINITY_DN93246|TRINITY_DN93326|
purine nucleobase biosynthetic process	GO:0009113	11	0.239932	0.1248	0.71294	0.1226	0.70438	0.517		TRINITY_DN76934|TRINITY_DN79865|TRINITY_DN83201|TRINITY_DN86462|TRINITY_DN90195|TRINITY_DN91467|TRINITY_DN91837|TRINITY_DN92421|TRINITY_DN92624|TRINITY_DN92657|TRINITY_DN94099|
tracheal outgrowth, open tracheal system	GO:0007426	11	0.241316	0.1248	0.713956	0.1226	0.705389	0.519		TRINITY_DN78571|TRINITY_DN86613|TRINITY_DN86632|TRINITY_DN88447|TRINITY_DN89758|TRINITY_DN89881|TRINITY_DN91340|TRINITY_DN92592|TRINITY_DN92669|TRINITY_DN93812|TRINITY_DN94235|
signal transduction involved in cell cycle checkpoint	GO:0072395	34	0.288371	0.1247	0.714401	0.125492	0.708827	0.762		TRINITY_DN33266|TRINITY_DN75656|TRINITY_DN84286|TRINITY_DN84514|TRINITY_DN85217|TRINITY_DN86406|TRINITY_DN86698|TRINITY_DN87166|TRINITY_DN87245|TRINITY_DN87320|TRINITY_DN87814|TRINITY_DN88144|TRINITY_DN89065|TRINITY_DN89122|TRINITY_DN89167|TRINITY_DN89465|TRINITY_DN89712|TRINITY_DN90089|TRINITY_DN90647|TRINITY_DN90679|TRINITY_DN90759|TRINITY_DN90978|TRINITY_DN91262|TRINITY_DN91355|TRINITY_DN91802…
regulation of DNA metabolic process	GO:0051052	99	0.31509	0.127706	0.716293	0.125238	0.70839	0.994		TRINITY_DN16368|TRINITY_DN61491|TRINITY_DN78571|TRINITY_DN79288|TRINITY_DN79586|TRINITY_DN79671|TRINITY_DN80015|TRINITY_DN80413|TRINITY_DN80419|TRINITY_DN80434|TRINITY_DN80678|TRINITY_DN80945|TRINITY_DN81932|TRINITY_DN81998|TRINITY_DN84160|TRINITY_DN84767|TRINITY_DN84919|TRINITY_DN85133|TRINITY_DN85217|TRINITY_DN85262|TRINITY_DN85513|TRINITY_DN85554|TRINITY_DN85647|TRINITY_DN85843|TRINITY_DN85884…
protein kinase C-activating G-protein coupled receptor signaling pathway	GO:0007205	9	0.230483	0.127	0.716337	0.127	0.711342	0.207		TRINITY_DN60206|TRINITY_DN82820|TRINITY_DN83610|TRINITY_DN88216|TRINITY_DN89908|TRINITY_DN90813|TRINITY_DN92717|TRINITY_DN92797|TRINITY_DN93573|
body fluid secretion	GO:0007589	49	0.300717	0.135574	0.716403	0.137021	0.721202	0.864		TRINITY_DN76934|TRINITY_DN77498|TRINITY_DN79954|TRINITY_DN84360|TRINITY_DN84744|TRINITY_DN86479|TRINITY_DN86773|TRINITY_DN87325|TRINITY_DN87414|TRINITY_DN87443|TRINITY_DN87593|TRINITY_DN87805|TRINITY_DN88764|TRINITY_DN89720|TRINITY_DN89800|TRINITY_DN90407|TRINITY_DN90446|TRINITY_DN90524|TRINITY_DN90550|TRINITY_DN90861|TRINITY_DN91052|TRINITY_DN91101|TRINITY_DN91541|TRINITY_DN91552|TRINITY_DN91632…
aminoglycan biosynthetic process	GO:0006023	46	0.300686	0.135433	0.716597	0.136877	0.722338	0.726		TRINITY_DN75359|TRINITY_DN81671|TRINITY_DN81994|TRINITY_DN82751|TRINITY_DN85459|TRINITY_DN87120|TRINITY_DN88429|TRINITY_DN89097|TRINITY_DN89161|TRINITY_DN90159|TRINITY_DN90210|TRINITY_DN90498|TRINITY_DN90757|TRINITY_DN90987|TRINITY_DN91143|TRINITY_DN91166|TRINITY_DN91177|TRINITY_DN91241|TRINITY_DN91304|TRINITY_DN91664|TRINITY_DN91696|TRINITY_DN91729|TRINITY_DN91853|TRINITY_DN91892|TRINITY_DN91899…
regulation of bone remodeling	GO:0046850	7	0.216869	0.1353	0.71684	0.1322	0.716485	0.647		TRINITY_DN15056|TRINITY_DN84959|TRINITY_DN87496|TRINITY_DN87939|TRINITY_DN90989|TRINITY_DN92550|TRINITY_DN92592|
meristem structural organization	GO:0009933	19	0.271949	0.1332	0.717066	0.1377	0.720995	0.766		TRINITY_DN72400|TRINITY_DN86228|TRINITY_DN86667|TRINITY_DN88683|TRINITY_DN89712|TRINITY_DN90749|TRINITY_DN91083|TRINITY_DN91519|TRINITY_DN91752|TRINITY_DN91837|TRINITY_DN92282|TRINITY_DN92317|TRINITY_DN92376|TRINITY_DN92738|TRINITY_DN93022|TRINITY_DN93228|TRINITY_DN93550|TRINITY_DN93551|TRINITY_DN93858|
tissue migration	GO:0090130	56	0.302906	0.126447	0.717246	0.120388	0.70273	0.901		TRINITY_DN4439|TRINITY_DN72450|TRINITY_DN73091|TRINITY_DN74122|TRINITY_DN75482|TRINITY_DN77722|TRINITY_DN78571|TRINITY_DN79106|TRINITY_DN79671|TRINITY_DN82868|TRINITY_DN84243|TRINITY_DN85878|TRINITY_DN86613|TRINITY_DN87615|TRINITY_DN87639|TRINITY_DN87697|TRINITY_DN87761|TRINITY_DN88284|TRINITY_DN89378|TRINITY_DN89410|TRINITY_DN89415|TRINITY_DN89548|TRINITY_DN89684|TRINITY_DN89758|TRINITY_DN89777|…
regulation of sensory perception of pain	GO:0051930	5	0.186237	0.1277	0.717263	0.123	0.703658	0.639	GO:0051931|regulation of sensory perception,	TRINITY_DN84987|TRINITY_DN86787|TRINITY_DN88831|TRINITY_DN89908|TRINITY_DN92738|
regulation of sensory perception	GO:0051931	5	0.186237	0.1277	0.717263	0.123	0.703658	0.639	GO:0051930|regulation of sensory perception of pain,	TRINITY_DN84987|TRINITY_DN86787|TRINITY_DN88831|TRINITY_DN89908|TRINITY_DN92738|
retinoic acid biosynthetic process	GO:0002138	9	0.230712	0.127	0.717345	0.127	0.712335	0.711		TRINITY_DN86907|TRINITY_DN89158|TRINITY_DN89719|TRINITY_DN90992|TRINITY_DN91383|TRINITY_DN92784|TRINITY_DN93341|TRINITY_DN93351|TRINITY_DN93735|
regulation of meiotic cell cycle	GO:0051445	31	0.284697	0.1274	0.717585	0.1222	0.706123	0.808		TRINITY_DN77672|TRINITY_DN80015|TRINITY_DN80434|TRINITY_DN80678|TRINITY_DN81469|TRINITY_DN84743|TRINITY_DN85217|TRINITY_DN85554|TRINITY_DN85828|TRINITY_DN86943|TRINITY_DN86990|TRINITY_DN87639|TRINITY_DN88141|TRINITY_DN89336|TRINITY_DN89371|TRINITY_DN89486|TRINITY_DN89576|TRINITY_DN90226|TRINITY_DN90227|TRINITY_DN90606|TRINITY_DN91133|TRINITY_DN91246|TRINITY_DN91605|TRINITY_DN91649|TRINITY_DN91731…
regulation of cholesterol biosynthetic process	GO:0045540	13	0.254688	0.1335	0.717719	0.1352	0.726858	0.641	GO:1902930|regulation of alcohol biosynthetic process,	TRINITY_DN73634|TRINITY_DN75539|TRINITY_DN78379|TRINITY_DN78477|TRINITY_DN87234|TRINITY_DN88323|TRINITY_DN89371|TRINITY_DN90680|TRINITY_DN92039|TRINITY_DN92669|TRINITY_DN92998|TRINITY_DN93096|TRINITY_DN93265|
regulation of alcohol biosynthetic process	GO:1902930	13	0.254688	0.1335	0.717719	0.1352	0.726858	0.641	GO:0045540|regulation of cholesterol biosynthetic process,	TRINITY_DN73634|TRINITY_DN75539|TRINITY_DN78379|TRINITY_DN78477|TRINITY_DN87234|TRINITY_DN88323|TRINITY_DN89371|TRINITY_DN90680|TRINITY_DN92039|TRINITY_DN92669|TRINITY_DN92998|TRINITY_DN93096|TRINITY_DN93265|
exocrine pancreas development	GO:0031017	7	0.217895	0.1353	0.717787	0.1322	0.717453	0.352		TRINITY_DN77061|TRINITY_DN86907|TRINITY_DN91086|TRINITY_DN91383|TRINITY_DN92076|TRINITY_DN93611|TRINITY_DN93952|
regulation of oxidoreductase activity	GO:0051341	30	0.286067	0.1346	0.717867	0.1298	0.718012	0.695		TRINITY_DN4439|TRINITY_DN71396|TRINITY_DN72450|TRINITY_DN73091|TRINITY_DN78789|TRINITY_DN81994|TRINITY_DN83651|TRINITY_DN84950|TRINITY_DN87712|TRINITY_DN88247|TRINITY_DN88454|TRINITY_DN90043|TRINITY_DN90098|TRINITY_DN90153|TRINITY_DN90188|TRINITY_DN90703|TRINITY_DN91394|TRINITY_DN91414|TRINITY_DN91680|TRINITY_DN92367|TRINITY_DN92403|TRINITY_DN92526|TRINITY_DN92641|TRINITY_DN92859|TRINITY_DN92906|…
nephric duct development	GO:0072176	5	0.190071	0.1332	0.718028	0.1288	0.716428	0.623		TRINITY_DN90773|TRINITY_DN90992|TRINITY_DN92542|TRINITY_DN93735|TRINITY_DN93958|
post-embryonic root development	GO:0048528	8	0.225131	0.1291	0.718096	0.126	0.708706	0.43		TRINITY_DN59977|TRINITY_DN86724|TRINITY_DN89272|TRINITY_DN89712|TRINITY_DN90978|TRINITY_DN92311|TRINITY_DN92382|TRINITY_DN93644|
glycosphingolipid metabolic process	GO:0006687	44	0.297136	0.131067	0.7181	0.136579	0.722662	0.684		TRINITY_DN74122|TRINITY_DN82307|TRINITY_DN82820|TRINITY_DN84777|TRINITY_DN85647|TRINITY_DN86825|TRINITY_DN87093|TRINITY_DN87493|TRINITY_DN87697|TRINITY_DN87837|TRINITY_DN87899|TRINITY_DN88240|TRINITY_DN88590|TRINITY_DN88989|TRINITY_DN89415|TRINITY_DN89594|TRINITY_DN89701|TRINITY_DN90433|TRINITY_DN90621|TRINITY_DN90714|TRINITY_DN90841|TRINITY_DN90861|TRINITY_DN91308|TRINITY_DN91446|TRINITY_DN91774…
equilibrioception	GO:0050957	10	0.240612	0.1343	0.718174	0.1447	0.72368	0.539		TRINITY_DN66401|TRINITY_DN89959|TRINITY_DN91150|TRINITY_DN91204|TRINITY_DN91254|TRINITY_DN91315|TRINITY_DN92420|TRINITY_DN92645|TRINITY_DN93742|TRINITY_DN94015|
pupal development	GO:0035209	7	0.212444	0.1268	0.718235	0.1247	0.708338	0.435		TRINITY_DN87770|TRINITY_DN89158|TRINITY_DN89473|TRINITY_DN91178|TRINITY_DN92806|TRINITY_DN93463|TRINITY_DN93751|
positive regulation of protein ubiquitination involved in ubiquitin-dependent protein catabolic process	GO:2000060	40	0.298118	0.135209	0.718251	0.140782	0.722993	0.817		TRINITY_DN33266|TRINITY_DN75656|TRINITY_DN79828|TRINITY_DN84286|TRINITY_DN84514|TRINITY_DN85878|TRINITY_DN86406|TRINITY_DN86698|TRINITY_DN87245|TRINITY_DN87320|TRINITY_DN87814|TRINITY_DN88144|TRINITY_DN88261|TRINITY_DN88659|TRINITY_DN89065|TRINITY_DN89122|TRINITY_DN89167|TRINITY_DN89336|TRINITY_DN89465|TRINITY_DN89712|TRINITY_DN90089|TRINITY_DN90647|TRINITY_DN90679|TRINITY_DN90759|TRINITY_DN90978…
icosanoid metabolic process	GO:0006690	42	0.298034	0.134852	0.718255	0.14042	0.722983	0.801	GO:1901568|fatty acid derivative metabolic process,	TRINITY_DN68305|TRINITY_DN76764|TRINITY_DN78340|TRINITY_DN78398|TRINITY_DN83861|TRINITY_DN84938|TRINITY_DN85544|TRINITY_DN87011|TRINITY_DN88436|TRINITY_DN88507|TRINITY_DN88516|TRINITY_DN88780|TRINITY_DN89036|TRINITY_DN89158|TRINITY_DN89473|TRINITY_DN90338|TRINITY_DN90701|TRINITY_DN91089|TRINITY_DN91160|TRINITY_DN91178|TRINITY_DN91179|TRINITY_DN91434|TRINITY_DN91636|TRINITY_DN91902|TRINITY_DN92109…
fatty acid derivative metabolic process	GO:1901568	42	0.298034	0.134852	0.718255	0.14042	0.722983	0.801	GO:0006690|icosanoid metabolic process,	TRINITY_DN68305|TRINITY_DN76764|TRINITY_DN78340|TRINITY_DN78398|TRINITY_DN83861|TRINITY_DN84938|TRINITY_DN85544|TRINITY_DN87011|TRINITY_DN88436|TRINITY_DN88507|TRINITY_DN88516|TRINITY_DN88780|TRINITY_DN89036|TRINITY_DN89158|TRINITY_DN89473|TRINITY_DN90338|TRINITY_DN90701|TRINITY_DN91089|TRINITY_DN91160|TRINITY_DN91178|TRINITY_DN91179|TRINITY_DN91434|TRINITY_DN91636|TRINITY_DN91902|TRINITY_DN92109…
negative regulation of mRNA splicing, via spliceosome	GO:0048025	5	0.187736	0.1277	0.718268	0.123	0.704662	0.209		TRINITY_DN73472|TRINITY_DN85328|TRINITY_DN91192|TRINITY_DN93344|TRINITY_DN93366|
centrosome duplication	GO:0051298	36	0.291016	0.126996	0.718331	0.125711	0.709066	0.521		TRINITY_DN76447|TRINITY_DN79114|TRINITY_DN82610|TRINITY_DN83479|TRINITY_DN83705|TRINITY_DN84053|TRINITY_DN84526|TRINITY_DN84785|TRINITY_DN85284|TRINITY_DN85884|TRINITY_DN86656|TRINITY_DN86998|TRINITY_DN87117|TRINITY_DN87280|TRINITY_DN88559|TRINITY_DN89658|TRINITY_DN89715|TRINITY_DN90024|TRINITY_DN90490|TRINITY_DN90590|TRINITY_DN90608|TRINITY_DN90755|TRINITY_DN90915|TRINITY_DN91480|TRINITY_DN92076…
negative regulation of purine nucleotide metabolic process	GO:1900543	8	0.227041	0.1331	0.718454	0.1305	0.71499	0.657		TRINITY_DN69354|TRINITY_DN76764|TRINITY_DN86025|TRINITY_DN86856|TRINITY_DN89749|TRINITY_DN89908|TRINITY_DN90336|TRINITY_DN92262|
sphingomyelin catabolic process	GO:0006685	9	0.235492	0.1367	0.71857	0.1352	0.724917	0.17		TRINITY_DN85647|TRINITY_DN89727|TRINITY_DN91988|TRINITY_DN92321|TRINITY_DN92492|TRINITY_DN92555|TRINITY_DN92856|TRINITY_DN93139|TRINITY_DN93581|
cellular response to lipoprotein particle stimulus	GO:0071402	10	0.239644	0.1283	0.718623	0.1405	0.722469	0.639	GO:0071404|cellular response to low-density lipoprotein particle stimulus,	TRINITY_DN4439|TRINITY_DN72450|TRINITY_DN73091|TRINITY_DN90043|TRINITY_DN92526|TRINITY_DN92883|TRINITY_DN92945|TRINITY_DN93039|TRINITY_DN93080|TRINITY_DN93917|
cellular response to low-density lipoprotein particle stimulus	GO:0071404	10	0.239644	0.1283	0.718623	0.1405	0.722469	0.639	GO:0071402|cellular response to lipoprotein particle stimulus,	TRINITY_DN4439|TRINITY_DN72450|TRINITY_DN73091|TRINITY_DN90043|TRINITY_DN92526|TRINITY_DN92883|TRINITY_DN92945|TRINITY_DN93039|TRINITY_DN93080|TRINITY_DN93917|
regulation of cellular response to growth factor stimulus	GO:0090287	57	0.303337	0.128483	0.718646	0.122396	0.706236	0.88		TRINITY_DN60182|TRINITY_DN73200|TRINITY_DN73885|TRINITY_DN75482|TRINITY_DN76539|TRINITY_DN76673|TRINITY_DN80015|TRINITY_DN81895|TRINITY_DN82353|TRINITY_DN84959|TRINITY_DN85929|TRINITY_DN86389|TRINITY_DN86752|TRINITY_DN87496|TRINITY_DN87718|TRINITY_DN87761|TRINITY_DN88284|TRINITY_DN88486|TRINITY_DN88642|TRINITY_DN88831|TRINITY_DN89929|TRINITY_DN90210|TRINITY_DN90773|TRINITY_DN90987|TRINITY_DN91314…
negative regulation of oxidoreductase activity	GO:0051354	7	0.215224	0.131	0.71871	0.128	0.712965	0.131		TRINITY_DN84950|TRINITY_DN90153|TRINITY_DN91394|TRINITY_DN92906|TRINITY_DN93486|TRINITY_DN93714|TRINITY_DN93802|
pollen tube growth	GO:0009860	29	0.286717	0.1346	0.718821	0.1298	0.719002	0.645		TRINITY_DN82995|TRINITY_DN83438|TRINITY_DN84243|TRINITY_DN84475|TRINITY_DN88593|TRINITY_DN88989|TRINITY_DN89429|TRINITY_DN90366|TRINITY_DN90433|TRINITY_DN90564|TRINITY_DN91280|TRINITY_DN91328|TRINITY_DN91342|TRINITY_DN91427|TRINITY_DN91564|TRINITY_DN91633|TRINITY_DN91776|TRINITY_DN92129|TRINITY_DN92245|TRINITY_DN92311|TRINITY_DN92382|TRINITY_DN92387|TRINITY_DN92659|TRINITY_DN92909|TRINITY_DN92926…
regulation of BMP signaling pathway	GO:0030510	15	0.261265	0.1341	0.719019	0.1314	0.716987	0.737		TRINITY_DN80015|TRINITY_DN81895|TRINITY_DN84959|TRINITY_DN85929|TRINITY_DN86389|TRINITY_DN87761|TRINITY_DN88486|TRINITY_DN88642|TRINITY_DN90773|TRINITY_DN92045|TRINITY_DN92071|TRINITY_DN92473|TRINITY_DN93105|TRINITY_DN93153|TRINITY_DN98793|
cellular response to glucose starvation	GO:0042149	8	0.225293	0.1291	0.719092	0.126	0.7097	0.656		TRINITY_DN60826|TRINITY_DN87602|TRINITY_DN89371|TRINITY_DN90319|TRINITY_DN90446|TRINITY_DN90524|TRINITY_DN92149|TRINITY_DN92434|
tropism	GO:0009606	10	0.241452	0.1343	0.719132	0.1447	0.724583	0.482	GO:0009630|gravitropism,	TRINITY_DN89065|TRINITY_DN90323|TRINITY_DN90373|TRINITY_DN90558|TRINITY_DN91685|TRINITY_DN91802|TRINITY_DN92705|TRINITY_DN92850|TRINITY_DN93550|TRINITY_DN93706|
gravitropism	GO:0009630	10	0.241452	0.1343	0.719132	0.1447	0.724583	0.483	GO:0009606|tropism,	TRINITY_DN89065|TRINITY_DN90323|TRINITY_DN90373|TRINITY_DN90558|TRINITY_DN91685|TRINITY_DN91802|TRINITY_DN92705|TRINITY_DN92850|TRINITY_DN93550|TRINITY_DN93706|
histone deacetylation	GO:0016575	16	0.264795	0.1352	0.719157	0.1413	0.72288	0.596		TRINITY_DN80413|TRINITY_DN86692|TRINITY_DN86724|TRINITY_DN88833|TRINITY_DN89245|TRINITY_DN89486|TRINITY_DN89969|TRINITY_DN90604|TRINITY_DN91030|TRINITY_DN91701|TRINITY_DN91813|TRINITY_DN92974|TRINITY_DN92999|TRINITY_DN93627|TRINITY_DN93952|TRINITY_DN93967|
cellular response to pH	GO:0071467	8	0.227363	0.1331	0.719421	0.1305	0.715967	0.499		TRINITY_DN80662|TRINITY_DN80704|TRINITY_DN84642|TRINITY_DN91612|TRINITY_DN91763|TRINITY_DN92556|TRINITY_DN93877|TRINITY_DN93958|
synaptic transmission, glutamatergic	GO:0035249	18	0.269397	0.134	0.719444	0.1297	0.719441	0.734		TRINITY_DN66401|TRINITY_DN77141|TRINITY_DN85828|TRINITY_DN86787|TRINITY_DN86839|TRINITY_DN89908|TRINITY_DN89959|TRINITY_DN90227|TRINITY_DN90491|TRINITY_DN91150|TRINITY_DN91204|TRINITY_DN91315|TRINITY_DN92545|TRINITY_DN92645|TRINITY_DN92912|TRINITY_DN93742|TRINITY_DN94000|TRINITY_DN94015|
termination of RNA polymerase I transcription	GO:0006363	9	0.234215	0.1367	0.719511	0.1352	0.725887	0.373		TRINITY_DN75741|TRINITY_DN83514|TRINITY_DN85828|TRINITY_DN89817|TRINITY_DN89822|TRINITY_DN90452|TRINITY_DN91989|TRINITY_DN92226|TRINITY_DN92733|
positive regulation of macrophage derived foam cell differentiation	GO:0010744	13	0.251961	0.129	0.719533	0.1299	0.717577	0.863		TRINITY_DN4439|TRINITY_DN72450|TRINITY_DN73091|TRINITY_DN79671|TRINITY_DN87602|TRINITY_DN89378|TRINITY_DN90043|TRINITY_DN90633|TRINITY_DN91801|TRINITY_DN92518|TRINITY_DN92526|TRINITY_DN92880|TRINITY_DN93033|
protein desumoylation	GO:0016926	7	0.215293	0.131	0.719694	0.128	0.713956	0.267		TRINITY_DN82307|TRINITY_DN90455|TRINITY_DN90622|TRINITY_DN90692|TRINITY_DN91471|TRINITY_DN92826|TRINITY_DN93344|
positive regulation of secretion	GO:0051047	84	0.314121	0.136379	0.71971	0.132644	0.716955	0.907		TRINITY_DN4439|TRINITY_DN59987|TRINITY_DN72450|TRINITY_DN74732|TRINITY_DN76224|TRINITY_DN77498|TRINITY_DN78314|TRINITY_DN79671|TRINITY_DN79954|TRINITY_DN80928|TRINITY_DN82027|TRINITY_DN84075|TRINITY_DN84401|TRINITY_DN84744|TRINITY_DN85828|TRINITY_DN85857|TRINITY_DN86213|TRINITY_DN86323|TRINITY_DN86479|TRINITY_DN86787|TRINITY_DN87280|TRINITY_DN87602|TRINITY_DN88142|TRINITY_DN88160|TRINITY_DN88186|…
pollination	GO:0009856	40	0.298438	0.136576	0.719802	0.142169	0.722724	0.691		TRINITY_DN75948|TRINITY_DN82936|TRINITY_DN82995|TRINITY_DN83438|TRINITY_DN84243|TRINITY_DN84475|TRINITY_DN85187|TRINITY_DN87392|TRINITY_DN87509|TRINITY_DN88593|TRINITY_DN88989|TRINITY_DN89077|TRINITY_DN89429|TRINITY_DN89940|TRINITY_DN90366|TRINITY_DN90433|TRINITY_DN90564|TRINITY_DN91192|TRINITY_DN91280|TRINITY_DN91328|TRINITY_DN91342|TRINITY_DN91427|TRINITY_DN91564|TRINITY_DN91633|TRINITY_DN91776…
regulation of monooxygenase activity	GO:0032768	22	0.272464	0.1289	0.719976	0.1325	0.717143	0.697		TRINITY_DN4439|TRINITY_DN71396|TRINITY_DN72450|TRINITY_DN73091|TRINITY_DN78789|TRINITY_DN81994|TRINITY_DN84950|TRINITY_DN87712|TRINITY_DN88247|TRINITY_DN88454|TRINITY_DN90043|TRINITY_DN90098|TRINITY_DN90188|TRINITY_DN90703|TRINITY_DN91414|TRINITY_DN92367|TRINITY_DN92403|TRINITY_DN92526|TRINITY_DN92641|TRINITY_DN92859|TRINITY_DN92906|TRINITY_DN98793|
snoRNA processing	GO:0043144	8	0.227406	0.1331	0.72039	0.1305	0.716947	0.517		TRINITY_DN78352|TRINITY_DN83177|TRINITY_DN83488|TRINITY_DN86667|TRINITY_DN87443|TRINITY_DN91806|TRINITY_DN92567|TRINITY_DN93466|
axonal fasciculation	GO:0007413	14	0.258788	0.1317	0.720582	0.1402	0.724637	0.661		TRINITY_DN78571|TRINITY_DN84613|TRINITY_DN86613|TRINITY_DN88683|TRINITY_DN89881|TRINITY_DN90490|TRINITY_DN91301|TRINITY_DN92206|TRINITY_DN93125|TRINITY_DN93569|TRINITY_DN93685|TRINITY_DN93920|TRINITY_DN94018|TRINITY_DN94119|
positive regulation of MAP kinase activity	GO:0043406	35	0.29114	0.131	0.720679	0.135738	0.724897	0.884		TRINITY_DN61623|TRINITY_DN71396|TRINITY_DN78684|TRINITY_DN79671|TRINITY_DN80015|TRINITY_DN84573|TRINITY_DN86687|TRINITY_DN86773|TRINITY_DN86856|TRINITY_DN87234|TRINITY_DN87350|TRINITY_DN87602|TRINITY_DN88229|TRINITY_DN88454|TRINITY_DN89371|TRINITY_DN89645|TRINITY_DN89908|TRINITY_DN89915|TRINITY_DN90989|TRINITY_DN91042|TRINITY_DN91059|TRINITY_DN91337|TRINITY_DN91835|TRINITY_DN91847|TRINITY_DN92125…
nuclear export	GO:0051168	67	0.30657	0.129957	0.720864	0.1218	0.704825	0.8		TRINITY_DN59226|TRINITY_DN73472|TRINITY_DN74994|TRINITY_DN80015|TRINITY_DN80678|TRINITY_DN81717|TRINITY_DN81935|TRINITY_DN83095|TRINITY_DN83215|TRINITY_DN83307|TRINITY_DN84160|TRINITY_DN84642|TRINITY_DN84743|TRINITY_DN85187|TRINITY_DN85407|TRINITY_DN85595|TRINITY_DN85864|TRINITY_DN86024|TRINITY_DN86200|TRINITY_DN86451|TRINITY_DN86667|TRINITY_DN86914|TRINITY_DN86943|TRINITY_DN87140|TRINITY_DN87151…
cerebellar cortex formation	GO:0021697	11	0.245239	0.1327	0.721141	0.1316	0.716132	0.59		TRINITY_DN81445|TRINITY_DN85277|TRINITY_DN85828|TRINITY_DN86773|TRINITY_DN88297|TRINITY_DN90227|TRINITY_DN91172|TRINITY_DN91946|TRINITY_DN92024|TRINITY_DN93015|TRINITY_DN93465|
regulation of photomorphogenesis	GO:0010099	9	0.233518	0.132	0.721241	0.1302	0.718246	0.503	GO:2000030|regulation of response to red or far red light,	TRINITY_DN63441|TRINITY_DN65010|TRINITY_DN83215|TRINITY_DN86553|TRINITY_DN88659|TRINITY_DN90243|TRINITY_DN91813|TRINITY_DN93025|TRINITY_DN93550|
regulation of response to red or far red light	GO:2000030	9	0.233518	0.132	0.721241	0.1302	0.718246	0.503	GO:0010099|regulation of photomorphogenesis,	TRINITY_DN63441|TRINITY_DN65010|TRINITY_DN83215|TRINITY_DN86553|TRINITY_DN88659|TRINITY_DN90243|TRINITY_DN91813|TRINITY_DN93025|TRINITY_DN93550|
macromolecular complex disassembly	GO:0032984	74	0.309251	0.130571	0.721284	0.12394	0.705019	0.478		TRINITY_DN27667|TRINITY_DN59982|TRINITY_DN60296|TRINITY_DN68103|TRINITY_DN71834|TRINITY_DN73949|TRINITY_DN76447|TRINITY_DN77153|TRINITY_DN78284|TRINITY_DN79709|TRINITY_DN80672|TRINITY_DN81530|TRINITY_DN81717|TRINITY_DN82378|TRINITY_DN82597|TRINITY_DN82610|TRINITY_DN83413|TRINITY_DN83705|TRINITY_DN83776|TRINITY_DN84053|TRINITY_DN84526|TRINITY_DN84553|TRINITY_DN84752|TRINITY_DN85284|TRINITY_DN85795…
cellular response to mechanical stimulus	GO:0071260	13	0.256303	0.1383	0.721315	0.1418	0.72176	0.801		TRINITY_DN79671|TRINITY_DN86856|TRINITY_DN89588|TRINITY_DN89758|TRINITY_DN91042|TRINITY_DN91894|TRINITY_DN91902|TRINITY_DN91975|TRINITY_DN92125|TRINITY_DN92669|TRINITY_DN93007|TRINITY_DN93304|TRINITY_DN93812|
negative regulation of lymphocyte activation	GO:0051250	10	0.242937	0.1392	0.721325	0.1495	0.730404	0.788		TRINITY_DN61623|TRINITY_DN84959|TRINITY_DN85282|TRINITY_DN86856|TRINITY_DN88486|TRINITY_DN89668|TRINITY_DN91268|TRINITY_DN91337|TRINITY_DN92823|TRINITY_DN92884|
C21-steroid hormone metabolic process	GO:0008207	8	0.227462	0.1331	0.721362	0.1305	0.717929	0.659		TRINITY_DN86243|TRINITY_DN86907|TRINITY_DN89501|TRINITY_DN90937|TRINITY_DN91287|TRINITY_DN93627|TRINITY_DN93648|TRINITY_DN93916|
periodic partitioning	GO:0007365	11	0.247497	0.1376	0.721412	0.1363	0.722138	0.683	GO:0007367|segment polarity determination,	TRINITY_DN76539|TRINITY_DN85492|TRINITY_DN86200|TRINITY_DN90757|TRINITY_DN91083|TRINITY_DN91524|TRINITY_DN91853|TRINITY_DN92032|TRINITY_DN92738|TRINITY_DN93228|TRINITY_DN94075|
segment polarity determination	GO:0007367	11	0.247497	0.1376	0.721412	0.1363	0.722138	0.683	GO:0007365|periodic partitioning,	TRINITY_DN76539|TRINITY_DN85492|TRINITY_DN86200|TRINITY_DN90757|TRINITY_DN91083|TRINITY_DN91524|TRINITY_DN91853|TRINITY_DN92032|TRINITY_DN92738|TRINITY_DN93228|TRINITY_DN94075|
proteasome assembly	GO:0043248	42	0.299009	0.139042	0.72144	0.144671	0.725341	0.785		TRINITY_DN42024|TRINITY_DN80662|TRINITY_DN83132|TRINITY_DN84286|TRINITY_DN86027|TRINITY_DN86406|TRINITY_DN86467|TRINITY_DN86640|TRINITY_DN86692|TRINITY_DN87245|TRINITY_DN89065|TRINITY_DN89122|TRINITY_DN89167|TRINITY_DN89290|TRINITY_DN89465|TRINITY_DN89712|TRINITY_DN90089|TRINITY_DN90679|TRINITY_DN90978|TRINITY_DN91182|TRINITY_DN91311|TRINITY_DN91783|TRINITY_DN91802|TRINITY_DN91935|TRINITY_DN92032…
regulation of RNA stability	GO:0043487	16	0.26297	0.1299	0.721547	0.1351	0.728271	0.609	GO:0043488|regulation of mRNA stability,	TRINITY_DN59226|TRINITY_DN73472|TRINITY_DN78684|TRINITY_DN79360|TRINITY_DN80015|TRINITY_DN83695|TRINITY_DN84919|TRINITY_DN88902|TRINITY_DN88960|TRINITY_DN91130|TRINITY_DN91742|TRINITY_DN92651|TRINITY_DN92901|TRINITY_DN92999|TRINITY_DN93121|TRINITY_DN93152|
regulation of mRNA stability	GO:0043488	16	0.26297	0.1299	0.721547	0.1351	0.728271	0.609	GO:0043487|regulation of RNA stability,	TRINITY_DN59226|TRINITY_DN73472|TRINITY_DN78684|TRINITY_DN79360|TRINITY_DN80015|TRINITY_DN83695|TRINITY_DN84919|TRINITY_DN88902|TRINITY_DN88960|TRINITY_DN91130|TRINITY_DN91742|TRINITY_DN92651|TRINITY_DN92901|TRINITY_DN92999|TRINITY_DN93121|TRINITY_DN93152|
carbohydrate homeostasis	GO:0033500	47	0.299632	0.130804	0.721581	0.132175	0.718285	0.887		TRINITY_DN65743|TRINITY_DN76673|TRINITY_DN79913|TRINITY_DN79980|TRINITY_DN86025|TRINITY_DN86494|TRINITY_DN86773|TRINITY_DN86787|TRINITY_DN87015|TRINITY_DN87043|TRINITY_DN87280|TRINITY_DN87461|TRINITY_DN87639|TRINITY_DN88463|TRINITY_DN88466|TRINITY_DN88811|TRINITY_DN89371|TRINITY_DN89489|TRINITY_DN89671|TRINITY_DN89800|TRINITY_DN89888|TRINITY_DN90226|TRINITY_DN90319|TRINITY_DN90446|TRINITY_DN90524…
viral transcription	GO:0019083	47	0.301299	0.138179	0.721621	0.139668	0.723752	0.0263		TRINITY_DN27667|TRINITY_DN60296|TRINITY_DN68103|TRINITY_DN71834|TRINITY_DN73949|TRINITY_DN76447|TRINITY_DN77153|TRINITY_DN79709|TRINITY_DN80672|TRINITY_DN81530|TRINITY_DN81717|TRINITY_DN82378|TRINITY_DN82597|TRINITY_DN82610|TRINITY_DN83413|TRINITY_DN83705|TRINITY_DN83776|TRINITY_DN84053|TRINITY_DN84526|TRINITY_DN84553|TRINITY_DN85284|TRINITY_DN85843|TRINITY_DN85913|TRINITY_DN86350|TRINITY_DN86619…
sporulation resulting in formation of a cellular spore	GO:0030435	35	0.29355	0.138	0.721625	0.145106	0.722115	0.816	GO:0043934|sporulation,	TRINITY_DN68902|TRINITY_DN73200|TRINITY_DN80855|TRINITY_DN81469|TRINITY_DN81994|TRINITY_DN82994|TRINITY_DN83132|TRINITY_DN85446|TRINITY_DN86990|TRINITY_DN87018|TRINITY_DN87261|TRINITY_DN87621|TRINITY_DN87680|TRINITY_DN89063|TRINITY_DN89140|TRINITY_DN89307|TRINITY_DN89408|TRINITY_DN89929|TRINITY_DN90227|TRINITY_DN90341|TRINITY_DN90804|TRINITY_DN91301|TRINITY_DN91342|TRINITY_DN91471|TRINITY_DN91610…
sporulation	GO:0043934	35	0.29355	0.138	0.721625	0.145106	0.722115	0.816	GO:0030435|sporulation resulting in formation of a cellular spore,	TRINITY_DN68902|TRINITY_DN73200|TRINITY_DN80855|TRINITY_DN81469|TRINITY_DN81994|TRINITY_DN82994|TRINITY_DN83132|TRINITY_DN85446|TRINITY_DN86990|TRINITY_DN87018|TRINITY_DN87261|TRINITY_DN87621|TRINITY_DN87680|TRINITY_DN89063|TRINITY_DN89140|TRINITY_DN89307|TRINITY_DN89408|TRINITY_DN89929|TRINITY_DN90227|TRINITY_DN90341|TRINITY_DN90804|TRINITY_DN91301|TRINITY_DN91342|TRINITY_DN91471|TRINITY_DN91610…
primary alcohol metabolic process	GO:0034308	35	0.290941	0.131	0.721668	0.134982	0.728611	0.728		TRINITY_DN72930|TRINITY_DN75710|TRINITY_DN81011|TRINITY_DN84475|TRINITY_DN86243|TRINITY_DN86907|TRINITY_DN87312|TRINITY_DN88507|TRINITY_DN88516|TRINITY_DN88780|TRINITY_DN89453|TRINITY_DN89501|TRINITY_DN89603|TRINITY_DN89719|TRINITY_DN89950|TRINITY_DN90167|TRINITY_DN90992|TRINITY_DN91161|TRINITY_DN91287|TRINITY_DN91328|TRINITY_DN91383|TRINITY_DN91713|TRINITY_DN91958|TRINITY_DN92258|TRINITY_DN92387…
smooth muscle tissue development	GO:0048745	8	0.22955	0.1375	0.72183	0.1351	0.727294	0.244		TRINITY_DN83071|TRINITY_DN86435|TRINITY_DN87962|TRINITY_DN88066|TRINITY_DN91484|TRINITY_DN92592|TRINITY_DN93527|TRINITY_DN93958|
tRNA transcription from RNA polymerase III promoter	GO:0042797	6	0.199971	0.1305	0.721884	0.125	0.708039	0.0882		TRINITY_DN75741|TRINITY_DN83614|TRINITY_DN85921|TRINITY_DN91086|TRINITY_DN94047|TRINITY_DN94172|
pyrimidine ribonucleoside metabolic process	GO:0046131	17	0.266413	0.1325	0.722008	0.1389	0.721633	0.698		TRINITY_DN76354|TRINITY_DN79443|TRINITY_DN79875|TRINITY_DN82999|TRINITY_DN85330|TRINITY_DN85631|TRINITY_DN87443|TRINITY_DN88565|TRINITY_DN89705|TRINITY_DN89720|TRINITY_DN90529|TRINITY_DN90577|TRINITY_DN91679|TRINITY_DN93177|TRINITY_DN93250|TRINITY_DN93503|TRINITY_DN93742|
germ-line stem cell population maintenance	GO:0030718	19	0.275378	0.1397	0.722053	0.1441	0.727017	0.812		TRINITY_DN79828|TRINITY_DN82907|TRINITY_DN84243|TRINITY_DN87761|TRINITY_DN88642|TRINITY_DN89648|TRINITY_DN89758|TRINITY_DN90773|TRINITY_DN91083|TRINITY_DN92071|TRINITY_DN92241|TRINITY_DN92473|TRINITY_DN92669|TRINITY_DN92738|TRINITY_DN93149|TRINITY_DN93228|TRINITY_DN93648|TRINITY_DN93812|TRINITY_DN98793|
negative regulation of peptide secretion	GO:0002792	11	0.245582	0.1327	0.722118	0.1316	0.717104	0.649	GO:0046676|negative regulation of insulin secretion, GO:0090278|negative regulation of peptide hormone secretion,	TRINITY_DN79306|TRINITY_DN84959|TRINITY_DN87280|TRINITY_DN87761|TRINITY_DN89399|TRINITY_DN89424|TRINITY_DN90679|TRINITY_DN91337|TRINITY_DN92473|TRINITY_DN93265|TRINITY_DN93931|
negative regulation of insulin secretion	GO:0046676	11	0.245582	0.1327	0.722118	0.1316	0.717104	0.649	GO:0090278|negative regulation of peptide hormone secretion, GO:0002792|negative regulation of peptide secretion,	TRINITY_DN79306|TRINITY_DN84959|TRINITY_DN87280|TRINITY_DN87761|TRINITY_DN89399|TRINITY_DN89424|TRINITY_DN90679|TRINITY_DN91337|TRINITY_DN92473|TRINITY_DN93265|TRINITY_DN93931|
negative regulation of peptide hormone secretion	GO:0090278	11	0.245582	0.1327	0.722118	0.1316	0.717104	0.649	GO:0046676|negative regulation of insulin secretion, GO:0002792|negative regulation of peptide secretion,	TRINITY_DN79306|TRINITY_DN84959|TRINITY_DN87280|TRINITY_DN87761|TRINITY_DN89399|TRINITY_DN89424|TRINITY_DN90679|TRINITY_DN91337|TRINITY_DN92473|TRINITY_DN93265|TRINITY_DN93931|
metencephalon development	GO:0022037	36	0.29429	0.139893	0.72212	0.13846	0.722151	0.81		TRINITY_DN81445|TRINITY_DN81941|TRINITY_DN84920|TRINITY_DN85277|TRINITY_DN85828|TRINITY_DN86657|TRINITY_DN86702|TRINITY_DN86773|TRINITY_DN87621|TRINITY_DN88297|TRINITY_DN89410|TRINITY_DN90227|TRINITY_DN90261|TRINITY_DN90736|TRINITY_DN90911|TRINITY_DN91172|TRINITY_DN91255|TRINITY_DN91585|TRINITY_DN91946|TRINITY_DN92001|TRINITY_DN92024|TRINITY_DN92203|TRINITY_DN92265|TRINITY_DN92434|TRINITY_DN92473…
positive regulation of intrinsic apoptotic signaling pathway	GO:2001244	7	0.218758	0.139	0.722153	0.1354	0.724056	0.48		TRINITY_DN60206|TRINITY_DN84209|TRINITY_DN86623|TRINITY_DN90788|TRINITY_DN91937|TRINITY_DN92265|TRINITY_DN92873|
endothelial cell proliferation	GO:0001935	12	0.24647	0.1304	0.722326	0.1266	0.711085	0.808		TRINITY_DN4439|TRINITY_DN72450|TRINITY_DN73091|TRINITY_DN87639|TRINITY_DN90043|TRINITY_DN90226|TRINITY_DN90669|TRINITY_DN90692|TRINITY_DN91451|TRINITY_DN92473|TRINITY_DN92526|TRINITY_DN92592|
transcription elongation from RNA polymerase I promoter	GO:0006362	8	0.227462	0.1331	0.722337	0.1305	0.718914	0.419		TRINITY_DN75741|TRINITY_DN83514|TRINITY_DN85828|TRINITY_DN89817|TRINITY_DN89822|TRINITY_DN90452|TRINITY_DN92226|TRINITY_DN92733|
detection of abiotic stimulus	GO:0009582	88	0.31464	0.139578	0.722352	0.135767	0.724091	0.957		TRINITY_DN58646|TRINITY_DN60010|TRINITY_DN63441|TRINITY_DN68902|TRINITY_DN71299|TRINITY_DN72450|TRINITY_DN73091|TRINITY_DN73933|TRINITY_DN73973|TRINITY_DN76539|TRINITY_DN77163|TRINITY_DN78372|TRINITY_DN82569|TRINITY_DN83876|TRINITY_DN84475|TRINITY_DN86228|TRINITY_DN86827|TRINITY_DN86856|TRINITY_DN87312|TRINITY_DN87407|TRINITY_DN87666|TRINITY_DN87715|TRINITY_DN87907|TRINITY_DN88466|TRINITY_DN88720…
double-strand break repair via homologous recombination	GO:0000724	27	0.282583	0.1324	0.722443	0.1292	0.717659	0.765	GO:0000725|recombinational repair,	TRINITY_DN78284|TRINITY_DN85217|TRINITY_DN86406|TRINITY_DN86409|TRINITY_DN86540|TRINITY_DN86691|TRINITY_DN87166|TRINITY_DN87435|TRINITY_DN87643|TRINITY_DN88464|TRINITY_DN88833|TRINITY_DN89056|TRINITY_DN89167|TRINITY_DN89209|TRINITY_DN89448|TRINITY_DN89806|TRINITY_DN89923|TRINITY_DN90424|TRINITY_DN90578|TRINITY_DN91425|TRINITY_DN91759|TRINITY_DN92123|TRINITY_DN92454|TRINITY_DN92553|TRINITY_DN92684…
recombinational repair	GO:0000725	27	0.282583	0.1324	0.722443	0.1292	0.717659	0.765	GO:0000724|double-strand break repair via homologous recombination,	TRINITY_DN78284|TRINITY_DN85217|TRINITY_DN86406|TRINITY_DN86409|TRINITY_DN86540|TRINITY_DN86691|TRINITY_DN87166|TRINITY_DN87435|TRINITY_DN87643|TRINITY_DN88464|TRINITY_DN88833|TRINITY_DN89056|TRINITY_DN89167|TRINITY_DN89209|TRINITY_DN89448|TRINITY_DN89806|TRINITY_DN89923|TRINITY_DN90424|TRINITY_DN90578|TRINITY_DN91425|TRINITY_DN91759|TRINITY_DN92123|TRINITY_DN92454|TRINITY_DN92553|TRINITY_DN92684…
regulation of systemic arterial blood pressure	GO:0003073	33	0.291929	0.138	0.722566	0.138756	0.72182	0.78		TRINITY_DN26374|TRINITY_DN4439|TRINITY_DN72450|TRINITY_DN82258|TRINITY_DN84282|TRINITY_DN86025|TRINITY_DN86200|TRINITY_DN86787|TRINITY_DN86950|TRINITY_DN88354|TRINITY_DN88725|TRINITY_DN90043|TRINITY_DN90123|TRINITY_DN91383|TRINITY_DN91432|TRINITY_DN91616|TRINITY_DN91853|TRINITY_DN92250|TRINITY_DN92526|TRINITY_DN92692|TRINITY_DN92910|TRINITY_DN92938|TRINITY_DN93052|TRINITY_DN93053|TRINITY_DN93225|…
feminization of hermaphroditic germ-line	GO:0040022	7	0.219708	0.139	0.723088	0.1354	0.725022	0.19		TRINITY_DN84743|TRINITY_DN85187|TRINITY_DN89172|TRINITY_DN91133|TRINITY_DN91605|TRINITY_DN91731|TRINITY_DN93366|
jasmonic acid metabolic process	GO:0009694	15	0.262957	0.1404	0.723808	0.1381	0.722148	0.63		TRINITY_DN76673|TRINITY_DN79913|TRINITY_DN79980|TRINITY_DN86494|TRINITY_DN89847|TRINITY_DN91507|TRINITY_DN91598|TRINITY_DN91618|TRINITY_DN92246|TRINITY_DN92516|TRINITY_DN92630|TRINITY_DN93454|TRINITY_DN93722|TRINITY_DN93731|TRINITY_DN93817|
transferrin transport	GO:0033572	17	0.268411	0.139	0.724026	0.1443	0.727113	0.6		TRINITY_DN79472|TRINITY_DN86027|TRINITY_DN86638|TRINITY_DN86710|TRINITY_DN88067|TRINITY_DN89671|TRINITY_DN89751|TRINITY_DN90314|TRINITY_DN90417|TRINITY_DN90665|TRINITY_DN90989|TRINITY_DN91372|TRINITY_DN92272|TRINITY_DN92393|TRINITY_DN92425|TRINITY_DN93542|TRINITY_DN93973|
response to high light intensity	GO:0009644	22	0.275987	0.1407	0.724425	0.1451	0.72298	0.398		TRINITY_DN59987|TRINITY_DN82527|TRINITY_DN82994|TRINITY_DN84967|TRINITY_DN85554|TRINITY_DN86123|TRINITY_DN87245|TRINITY_DN88439|TRINITY_DN88693|TRINITY_DN88916|TRINITY_DN89279|TRINITY_DN89347|TRINITY_DN89379|TRINITY_DN89656|TRINITY_DN89909|TRINITY_DN91311|TRINITY_DN91326|TRINITY_DN91966|TRINITY_DN92330|TRINITY_DN92598|TRINITY_DN93080|TRINITY_DN93635|
stem cell differentiation	GO:0048863	55	0.302685	0.14131	0.726635	0.135791	0.723259	0.883		TRINITY_DN66562|TRINITY_DN68623|TRINITY_DN71200|TRINITY_DN76539|TRINITY_DN79828|TRINITY_DN82907|TRINITY_DN84243|TRINITY_DN84959|TRINITY_DN85466|TRINITY_DN85705|TRINITY_DN85929|TRINITY_DN86200|TRINITY_DN86221|TRINITY_DN87245|TRINITY_DN87761|TRINITY_DN87981|TRINITY_DN88193|TRINITY_DN88297|TRINITY_DN88486|TRINITY_DN88642|TRINITY_DN88801|TRINITY_DN88831|TRINITY_DN89648|TRINITY_DN89712|TRINITY_DN89758…
neural crest cell development	GO:0014032	12	0.250245	0.1417	0.726778	0.1369	0.72151	0.854		TRINITY_DN87761|TRINITY_DN88486|TRINITY_DN88831|TRINITY_DN89719|TRINITY_DN90992|TRINITY_DN92071|TRINITY_DN92473|TRINITY_DN92658|TRINITY_DN92880|TRINITY_DN93341|TRINITY_DN93735|TRINITY_DN98793|
negative regulation of innate immune response	GO:0045824	6	0.20774	0.1425	0.727166	0.1366	0.721823	0.636		TRINITY_DN76033|TRINITY_DN84573|TRINITY_DN88500|TRINITY_DN89446|TRINITY_DN91819|TRINITY_DN92823|
axon ensheathment in central nervous system	GO:0032291	8	0.230012	0.1416	0.727194	0.1394	0.723295	0.663		TRINITY_DN71200|TRINITY_DN86221|TRINITY_DN89749|TRINITY_DN90992|TRINITY_DN91497|TRINITY_DN92262|TRINITY_DN92571|TRINITY_DN93735|
plant organ development	GO:0099402	96	0.317457	0.14291	0.727412	0.140263	0.723101	0.974		TRINITY_DN42024|TRINITY_DN59977|TRINITY_DN59987|TRINITY_DN63441|TRINITY_DN65010|TRINITY_DN72400|TRINITY_DN80434|TRINITY_DN81742|TRINITY_DN82994|TRINITY_DN84286|TRINITY_DN85280|TRINITY_DN85658|TRINITY_DN86027|TRINITY_DN86071|TRINITY_DN86228|TRINITY_DN86553|TRINITY_DN86724|TRINITY_DN87016|TRINITY_DN87140|TRINITY_DN87197|TRINITY_DN87253|TRINITY_DN87437|TRINITY_DN87643|TRINITY_DN87799|TRINITY_DN88243…
progesterone receptor signaling pathway	GO:0050847	5	0.197022	0.1424	0.727581	0.1376	0.721412	0.357		TRINITY_DN86692|TRINITY_DN86724|TRINITY_DN87026|TRINITY_DN90779|TRINITY_DN92550|
glucoside transport	GO:0042946	11	0.24849	0.1428	0.727773	0.141	0.722265	0.565	GO:0042947|glucoside transmembrane transporter activity, GO:1901656|glycoside transport,	TRINITY_DN60826|TRINITY_DN79913|TRINITY_DN79980|TRINITY_DN86494|TRINITY_DN91507|TRINITY_DN91618|TRINITY_DN92129|TRINITY_DN92246|TRINITY_DN92248|TRINITY_DN93722|TRINITY_DN93731|
glycoside transport	GO:1901656	11	0.24849	0.1428	0.727773	0.141	0.722265	0.565	GO:0042947|glucoside transmembrane transporter activity, GO:0042946|glucoside transport,	TRINITY_DN60826|TRINITY_DN79913|TRINITY_DN79980|TRINITY_DN86494|TRINITY_DN91507|TRINITY_DN91618|TRINITY_DN92129|TRINITY_DN92246|TRINITY_DN92248|TRINITY_DN93722|TRINITY_DN93731|
negative regulation of G-protein coupled receptor protein signaling pathway	GO:0045744	13	0.26247	0.1555	0.727841	0.1582	0.732793	0.577		TRINITY_DN67628|TRINITY_DN76033|TRINITY_DN86787|TRINITY_DN87771|TRINITY_DN88120|TRINITY_DN88500|TRINITY_DN89410|TRINITY_DN89446|TRINITY_DN89822|TRINITY_DN89908|TRINITY_DN90195|TRINITY_DN90606|TRINITY_DN91841|
regulation of nitric-oxide synthase activity	GO:0050999	21	0.278508	0.1472	0.728024	0.1521	0.731537	0.672		TRINITY_DN4439|TRINITY_DN71396|TRINITY_DN72450|TRINITY_DN73091|TRINITY_DN78789|TRINITY_DN84950|TRINITY_DN87712|TRINITY_DN88247|TRINITY_DN88454|TRINITY_DN90043|TRINITY_DN90098|TRINITY_DN90188|TRINITY_DN90703|TRINITY_DN91414|TRINITY_DN92367|TRINITY_DN92403|TRINITY_DN92526|TRINITY_DN92641|TRINITY_DN92859|TRINITY_DN92906|TRINITY_DN98793|
monocarboxylic acid catabolic process	GO:0072329	90	0.315831	0.147105	0.728451	0.143119	0.726632	0.843		TRINITY_DN42024|TRINITY_DN43794|TRINITY_DN58545|TRINITY_DN59720|TRINITY_DN70114|TRINITY_DN72930|TRINITY_DN77339|TRINITY_DN77843|TRINITY_DN79306|TRINITY_DN84286|TRINITY_DN84290|TRINITY_DN84342|TRINITY_DN85561|TRINITY_DN85759|TRINITY_DN86243|TRINITY_DN86467|TRINITY_DN86622|TRINITY_DN86714|TRINITY_DN86732|TRINITY_DN86927|TRINITY_DN87932|TRINITY_DN88186|TRINITY_DN88190|TRINITY_DN88230|TRINITY_DN88697…
root hair cell tip growth	GO:0048768	5	0.196396	0.1424	0.728508	0.1376	0.722355	0.452		TRINITY_DN81742|TRINITY_DN82994|TRINITY_DN90024|TRINITY_DN91326|TRINITY_DN93341|
ethylene-activated signaling pathway	GO:0009873	13	0.262311	0.1555	0.728691	0.1582	0.733639	0.573	GO:0071369|cellular response to ethylene stimulus,	TRINITY_DN14844|TRINITY_DN79309|TRINITY_DN86123|TRINITY_DN88160|TRINITY_DN88243|TRINITY_DN88866|TRINITY_DN88960|TRINITY_DN90692|TRINITY_DN92180|TRINITY_DN92245|TRINITY_DN93097|TRINITY_DN93275|TRINITY_DN93489|
cellular response to ethylene stimulus	GO:0071369	13	0.262311	0.1555	0.728691	0.1582	0.733639	0.573	GO:0009873|ethylene-activated signaling pathway,	TRINITY_DN14844|TRINITY_DN79309|TRINITY_DN86123|TRINITY_DN88160|TRINITY_DN88243|TRINITY_DN88866|TRINITY_DN88960|TRINITY_DN90692|TRINITY_DN92180|TRINITY_DN92245|TRINITY_DN93097|TRINITY_DN93275|TRINITY_DN93489|
retinoic acid receptor signaling pathway	GO:0048384	7	0.221784	0.1434	0.72898	0.1402	0.723706	0.597		TRINITY_DN83967|TRINITY_DN86136|TRINITY_DN90861|TRINITY_DN90992|TRINITY_DN92271|TRINITY_DN92405|TRINITY_DN93735|
regulation of organic acid transport	GO:0032890	25	0.28037	0.1436	0.729074	0.1362	0.722562	0.869		TRINITY_DN79671|TRINITY_DN83209|TRINITY_DN84479|TRINITY_DN86213|TRINITY_DN86787|TRINITY_DN88142|TRINITY_DN88186|TRINITY_DN88606|TRINITY_DN89021|TRINITY_DN89908|TRINITY_DN90061|TRINITY_DN90407|TRINITY_DN91973|TRINITY_DN92290|TRINITY_DN92545|TRINITY_DN92654|TRINITY_DN92671|TRINITY_DN92880|TRINITY_DN92904|TRINITY_DN92912|TRINITY_DN93178|TRINITY_DN93374|TRINITY_DN93375|TRINITY_DN93520|TRINITY_DN93718|
positive regulation of tumor necrosis factor production	GO:0032760	6	0.209312	0.1456	0.729089	0.141	0.723188	0.748	GO:1903557|positive regulation of tumor necrosis factor superfamily cytokine production,	TRINITY_DN4439|TRINITY_DN72450|TRINITY_DN73091|TRINITY_DN90043|TRINITY_DN92526|TRINITY_DN93007|
positive regulation of tumor necrosis factor superfamily cytokine production	GO:1903557	6	0.209312	0.1456	0.729089	0.141	0.723188	0.748	GO:0032760|positive regulation of tumor necrosis factor production,	TRINITY_DN4439|TRINITY_DN72450|TRINITY_DN73091|TRINITY_DN90043|TRINITY_DN92526|TRINITY_DN93007|
regulation of ligase activity	GO:0051340	50	0.305536	0.155441	0.729264	0.149562	0.729819	0.859		TRINITY_DN33266|TRINITY_DN75656|TRINITY_DN79828|TRINITY_DN81994|TRINITY_DN83648|TRINITY_DN84286|TRINITY_DN84514|TRINITY_DN84830|TRINITY_DN86406|TRINITY_DN86698|TRINITY_DN87245|TRINITY_DN87320|TRINITY_DN87814|TRINITY_DN88144|TRINITY_DN88261|TRINITY_DN88659|TRINITY_DN89065|TRINITY_DN89122|TRINITY_DN89167|TRINITY_DN89209|TRINITY_DN89336|TRINITY_DN89465|TRINITY_DN89712|TRINITY_DN90089|TRINITY_DN90284…
phosphatidylethanolamine metabolic process	GO:0046337	11	0.251049	0.1471	0.729325	0.146	0.722089	0.376		TRINITY_DN85988|TRINITY_DN86622|TRINITY_DN87008|TRINITY_DN87655|TRINITY_DN90355|TRINITY_DN90739|TRINITY_DN91675|TRINITY_DN93326|TRINITY_DN93328|TRINITY_DN93645|TRINITY_DN93827|
pyrimidine deoxyribonucleoside triphosphate metabolic process	GO:0009211	5	0.199918	0.1491	0.729337	0.1459	0.722484	0.573		TRINITY_DN81774|TRINITY_DN88582|TRINITY_DN90506|TRINITY_DN91382|TRINITY_DN93159|
cerebral cortex radial glia guided migration	GO:0021801	7	0.225496	0.1511	0.729348	0.1492	0.732503	0.684	GO:0022030|telencephalon glial cell migration,	TRINITY_DN81954|TRINITY_DN85828|TRINITY_DN90227|TRINITY_DN91237|TRINITY_DN92061|TRINITY_DN93417|TRINITY_DN93862|
telencephalon glial cell migration	GO:0022030	7	0.225496	0.1511	0.729348	0.1492	0.732503	0.683	GO:0021801|cerebral cortex radial glia guided migration,	TRINITY_DN81954|TRINITY_DN85828|TRINITY_DN90227|TRINITY_DN91237|TRINITY_DN92061|TRINITY_DN93417|TRINITY_DN93862|
protein catabolic process in the vacuole	GO:0007039	8	0.237368	0.1562	0.729418	0.1512	0.730709	0.0349		TRINITY_DN84678|TRINITY_DN86650|TRINITY_DN88354|TRINITY_DN91425|TRINITY_DN91616|TRINITY_DN92119|TRINITY_DN93053|TRINITY_DN93935|
regulation of antigen receptor-mediated signaling pathway	GO:0050854	10	0.247587	0.1493	0.729427	0.1584	0.732874	0.786		TRINITY_DN86773|TRINITY_DN87602|TRINITY_DN89378|TRINITY_DN90195|TRINITY_DN91337|TRINITY_DN91628|TRINITY_DN91801|TRINITY_DN92064|TRINITY_DN92823|TRINITY_DN92880|
L-alanine transport	GO:0015808	5	0.196068	0.1424	0.729437	0.1376	0.723301	0.218	GO:0015180|L-alanine transmembrane transporter activity, GO:0022858|alanine transmembrane transporter activity,	TRINITY_DN80820|TRINITY_DN82581|TRINITY_DN92939|TRINITY_DN93385|TRINITY_DN93953|
regulation of digestive system process	GO:0044058	26	0.288549	0.1553	0.729456	0.1513	0.729437	0.758		TRINITY_DN82545|TRINITY_DN84360|TRINITY_DN86787|TRINITY_DN87325|TRINITY_DN87593|TRINITY_DN88129|TRINITY_DN89371|TRINITY_DN89785|TRINITY_DN90105|TRINITY_DN91052|TRINITY_DN91101|TRINITY_DN91632|TRINITY_DN91850|TRINITY_DN91996|TRINITY_DN92059|TRINITY_DN92067|TRINITY_DN92089|TRINITY_DN92243|TRINITY_DN92348|TRINITY_DN92559|TRINITY_DN92880|TRINITY_DN92955|TRINITY_DN92976|TRINITY_DN92990|TRINITY_DN93429…
dendrite development	GO:0016358	72	0.311937	0.145551	0.729755	0.138511	0.721477	0.897		TRINITY_DN59265|TRINITY_DN65010|TRINITY_DN78284|TRINITY_DN78571|TRINITY_DN79466|TRINITY_DN80945|TRINITY_DN84613|TRINITY_DN84920|TRINITY_DN85301|TRINITY_DN85459|TRINITY_DN85828|TRINITY_DN86123|TRINITY_DN86553|TRINITY_DN86613|TRINITY_DN86638|TRINITY_DN86902|TRINITY_DN86942|TRINITY_DN87284|TRINITY_DN87884|TRINITY_DN88172|TRINITY_DN88186|TRINITY_DN88429|TRINITY_DN88569|TRINITY_DN89021|TRINITY_DN89645…
cellular response to UV	GO:0034644	18	0.27529	0.1523	0.729877	0.1495	0.731294	0.742		TRINITY_DN76562|TRINITY_DN79671|TRINITY_DN80015|TRINITY_DN86656|TRINITY_DN88663|TRINITY_DN89060|TRINITY_DN89658|TRINITY_DN89817|TRINITY_DN89898|TRINITY_DN90871|TRINITY_DN91541|TRINITY_DN91720|TRINITY_DN91801|TRINITY_DN91902|TRINITY_DN92250|TRINITY_DN93304|TRINITY_DN93670|TRINITY_DN93710|
regulation of smooth muscle cell migration	GO:0014910	10	0.249263	0.1543	0.729881	0.1625	0.728348	0.585		TRINITY_DN84919|TRINITY_DN85133|TRINITY_DN85878|TRINITY_DN88904|TRINITY_DN92550|TRINITY_DN92910|TRINITY_DN92962|TRINITY_DN93225|TRINITY_DN93332|TRINITY_DN93984|
negative regulation of mitotic nuclear division	GO:0045839	35	0.29392	0.1454	0.729908	0.146582	0.724078	0.795		TRINITY_DN73200|TRINITY_DN79828|TRINITY_DN81925|TRINITY_DN83479|TRINITY_DN84785|TRINITY_DN86503|TRINITY_DN86656|TRINITY_DN86710|TRINITY_DN86998|TRINITY_DN88097|TRINITY_DN88261|TRINITY_DN88659|TRINITY_DN88831|TRINITY_DN89209|TRINITY_DN89336|TRINITY_DN89397|TRINITY_DN89658|TRINITY_DN89705|TRINITY_DN89715|TRINITY_DN90050|TRINITY_DN90440|TRINITY_DN91017|TRINITY_DN91369|TRINITY_DN91471|TRINITY_DN91586…
behavioral response to ethanol	GO:0048149	10	0.244437	0.1445	0.729952	0.154	0.728462	0.474		TRINITY_DN7772|TRINITY_DN79865|TRINITY_DN86990|TRINITY_DN87639|TRINITY_DN88811|TRINITY_DN89954|TRINITY_DN90571|TRINITY_DN92258|TRINITY_DN92421|TRINITY_DN92842|
cerebral cortex development	GO:0021987	19	0.278795	0.1525	0.729964	0.156	0.731888	0.829		TRINITY_DN68608|TRINITY_DN78571|TRINITY_DN81954|TRINITY_DN81994|TRINITY_DN84166|TRINITY_DN85828|TRINITY_DN86200|TRINITY_DN86613|TRINITY_DN87621|TRINITY_DN88831|TRINITY_DN89881|TRINITY_DN90227|TRINITY_DN90522|TRINITY_DN90608|TRINITY_DN91237|TRINITY_DN92061|TRINITY_DN92913|TRINITY_DN93417|TRINITY_DN93862|
DNA amplification	GO:0006277	7	0.224231	0.1511	0.730226	0.1492	0.733399	0.402		TRINITY_DN65010|TRINITY_DN86553|TRINITY_DN88033|TRINITY_DN89409|TRINITY_DN91768|TRINITY_DN92684|TRINITY_DN92731|
cellular sodium ion homeostasis	GO:0006883	5	0.201568	0.1491	0.730226	0.1459	0.723376	0.638	GO:0055078|sodium ion homeostasis,	TRINITY_DN80015|TRINITY_DN83876|TRINITY_DN84642|TRINITY_DN92880|TRINITY_DN93542|
sodium ion homeostasis	GO:0055078	5	0.201568	0.1491	0.730226	0.1459	0.723376	0.638	GO:0006883|cellular sodium ion homeostasis,	TRINITY_DN80015|TRINITY_DN83876|TRINITY_DN84642|TRINITY_DN92880|TRINITY_DN93542|
positive regulation of lipid transport	GO:0032370	27	0.285946	0.1471	0.730227	0.1443	0.725293	0.859		TRINITY_DN78379|TRINITY_DN79671|TRINITY_DN84479|TRINITY_DN86213|TRINITY_DN86787|TRINITY_DN87195|TRINITY_DN87602|TRINITY_DN88142|TRINITY_DN90061|TRINITY_DN90407|TRINITY_DN90633|TRINITY_DN90680|TRINITY_DN91683|TRINITY_DN91973|TRINITY_DN92290|TRINITY_DN92518|TRINITY_DN92545|TRINITY_DN92654|TRINITY_DN92669|TRINITY_DN92671|TRINITY_DN92772|TRINITY_DN92904|TRINITY_DN92912|TRINITY_DN92998|TRINITY_DN93033…
mitotic anaphase	GO:0000090	8	0.236422	0.1562	0.730267	0.1512	0.731589	0.561		TRINITY_DN65010|TRINITY_DN86553|TRINITY_DN87522|TRINITY_DN90360|TRINITY_DN90440|TRINITY_DN90983|TRINITY_DN92032|TRINITY_DN92754|
actin polymerization or depolymerization	GO:0008154	26	0.289084	0.1553	0.73031	0.1513	0.730313	0.717		TRINITY_DN76764|TRINITY_DN78571|TRINITY_DN79106|TRINITY_DN79556|TRINITY_DN79896|TRINITY_DN80945|TRINITY_DN84752|TRINITY_DN86613|TRINITY_DN87049|TRINITY_DN88172|TRINITY_DN89881|TRINITY_DN90257|TRINITY_DN90318|TRINITY_DN90889|TRINITY_DN90958|TRINITY_DN91987|TRINITY_DN92206|TRINITY_DN92277|TRINITY_DN92556|TRINITY_DN92597|TRINITY_DN92992|TRINITY_DN93035|TRINITY_DN93341|TRINITY_DN93421|TRINITY_DN93861…
RNA methylation	GO:0001510	48	0.302588	0.144069	0.730534	0.145654	0.723946	0.252		TRINITY_DN68748|TRINITY_DN73406|TRINITY_DN76846|TRINITY_DN78352|TRINITY_DN83219|TRINITY_DN85029|TRINITY_DN85062|TRINITY_DN85555|TRINITY_DN86066|TRINITY_DN86387|TRINITY_DN87075|TRINITY_DN87159|TRINITY_DN87173|TRINITY_DN87182|TRINITY_DN87378|TRINITY_DN88101|TRINITY_DN88176|TRINITY_DN88603|TRINITY_DN88751|TRINITY_DN88926|TRINITY_DN89230|TRINITY_DN89288|TRINITY_DN89514|TRINITY_DN89521|TRINITY_DN90262…
regulation of ubiquitin-protein ligase activity involved in mitotic cell cycle	GO:0051439	42	0.301685	0.150995	0.730598	0.156778	0.732968	0.826	GO:1904666|regulation of ubiquitin protein ligase activity,	TRINITY_DN33266|TRINITY_DN75656|TRINITY_DN79828|TRINITY_DN81994|TRINITY_DN84286|TRINITY_DN84514|TRINITY_DN86406|TRINITY_DN86698|TRINITY_DN87245|TRINITY_DN87320|TRINITY_DN87814|TRINITY_DN88144|TRINITY_DN88261|TRINITY_DN88659|TRINITY_DN89065|TRINITY_DN89122|TRINITY_DN89167|TRINITY_DN89209|TRINITY_DN89336|TRINITY_DN89465|TRINITY_DN89712|TRINITY_DN90089|TRINITY_DN90647|TRINITY_DN90679|TRINITY_DN90759…
regulation of ubiquitin protein ligase activity	GO:1904666	42	0.301685	0.150995	0.730598	0.156778	0.732968	0.826	GO:0051439|regulation of ubiquitin-protein ligase activity involved in mitotic cell cycle,	TRINITY_DN33266|TRINITY_DN75656|TRINITY_DN79828|TRINITY_DN81994|TRINITY_DN84286|TRINITY_DN84514|TRINITY_DN86406|TRINITY_DN86698|TRINITY_DN87245|TRINITY_DN87320|TRINITY_DN87814|TRINITY_DN88144|TRINITY_DN88261|TRINITY_DN88659|TRINITY_DN89065|TRINITY_DN89122|TRINITY_DN89167|TRINITY_DN89209|TRINITY_DN89336|TRINITY_DN89465|TRINITY_DN89712|TRINITY_DN90089|TRINITY_DN90647|TRINITY_DN90679|TRINITY_DN90759…
red or far-red light signaling pathway	GO:0010017	10	0.249619	0.1543	0.730742	0.1625	0.729162	0.388	GO:0071489|cellular response to red or far red light,	TRINITY_DN63441|TRINITY_DN77163|TRINITY_DN86228|TRINITY_DN87907|TRINITY_DN89296|TRINITY_DN90532|TRINITY_DN92317|TRINITY_DN92510|TRINITY_DN93025|TRINITY_DN93550|
cellular response to red or far red light	GO:0071489	10	0.249619	0.1543	0.730742	0.1625	0.729162	0.388	GO:0010017|red or far-red light signaling pathway,	TRINITY_DN63441|TRINITY_DN77163|TRINITY_DN86228|TRINITY_DN87907|TRINITY_DN89296|TRINITY_DN90532|TRINITY_DN92317|TRINITY_DN92510|TRINITY_DN93025|TRINITY_DN93550|
termination of signal transduction	GO:0023021	18	0.275809	0.1523	0.730749	0.1495	0.732185	0.522		TRINITY_DN67628|TRINITY_DN84777|TRINITY_DN87602|TRINITY_DN87771|TRINITY_DN88240|TRINITY_DN89410|TRINITY_DN89727|TRINITY_DN90621|TRINITY_DN90841|TRINITY_DN91774|TRINITY_DN91841|TRINITY_DN91988|TRINITY_DN92321|TRINITY_DN92555|TRINITY_DN92856|TRINITY_DN93139|TRINITY_DN93681|TRINITY_DN93873|
regulation of anion transport	GO:0044070	34	0.295742	0.1454	0.730822	0.153998	0.730171	0.873		TRINITY_DN73517|TRINITY_DN79671|TRINITY_DN83209|TRINITY_DN84479|TRINITY_DN86213|TRINITY_DN86787|TRINITY_DN87602|TRINITY_DN88142|TRINITY_DN88186|TRINITY_DN88606|TRINITY_DN89021|TRINITY_DN89288|TRINITY_DN89908|TRINITY_DN90061|TRINITY_DN90094|TRINITY_DN90407|TRINITY_DN91895|TRINITY_DN91973|TRINITY_DN92290|TRINITY_DN92545|TRINITY_DN92645|TRINITY_DN92654|TRINITY_DN92671|TRINITY_DN92880|TRINITY_DN92904…
histone ubiquitination	GO:0016574	10	0.244795	0.1445	0.730872	0.154	0.729321	0.436		TRINITY_DN80434|TRINITY_DN88526|TRINITY_DN88659|TRINITY_DN88968|TRINITY_DN91198|TRINITY_DN91425|TRINITY_DN92377|TRINITY_DN92479|TRINITY_DN93187|TRINITY_DN93936|
pole plasm assembly	GO:0007315	11	0.254921	0.1567	0.730903	0.1559	0.732274	0.664		TRINITY_DN83307|TRINITY_DN84596|TRINITY_DN85187|TRINITY_DN90806|TRINITY_DN91352|TRINITY_DN91598|TRINITY_DN92134|TRINITY_DN93270|TRINITY_DN93311|TRINITY_DN93341|TRINITY_DN93920|
negative regulation of cell projection organization	GO:0031345	35	0.296479	0.1538	0.73096	0.157066	0.73261	0.898		TRINITY_DN78571|TRINITY_DN81954|TRINITY_DN84613|TRINITY_DN85878|TRINITY_DN86200|TRINITY_DN86517|TRINITY_DN86613|TRINITY_DN87602|TRINITY_DN88454|TRINITY_DN89256|TRINITY_DN89683|TRINITY_DN89758|TRINITY_DN89881|TRINITY_DN90808|TRINITY_DN91184|TRINITY_DN91237|TRINITY_DN91314|TRINITY_DN91455|TRINITY_DN91497|TRINITY_DN91564|TRINITY_DN91966|TRINITY_DN92432|TRINITY_DN92669|TRINITY_DN92768|TRINITY_DN92913…
negative regulation of response to extracellular stimulus	GO:0032105	8	0.234158	0.1498	0.73098	0.1479	0.728793	0.432	GO:0032108|negative regulation of response to nutrient levels,	TRINITY_DN90522|TRINITY_DN91774|TRINITY_DN92883|TRINITY_DN92945|TRINITY_DN93039|TRINITY_DN93080|TRINITY_DN93504|TRINITY_DN93917|
negative regulation of response to nutrient levels	GO:0032108	8	0.234158	0.1498	0.73098	0.1479	0.728793	0.433	GO:0032105|negative regulation of response to extracellular stimulus,	TRINITY_DN90522|TRINITY_DN91774|TRINITY_DN92883|TRINITY_DN92945|TRINITY_DN93039|TRINITY_DN93080|TRINITY_DN93504|TRINITY_DN93917|
cholesterol catabolic process	GO:0006707	5	0.200086	0.1491	0.731118	0.1459	0.72427	0.755	GO:0032493|response to bacterial lipoprotein, GO:0035382|sterol transmembrane transport, GO:0070053|thrombospondin receptor activity, GO:0010899|regulation of phosphatidylcholine catabolic process, GO:0070892|lipoteichoic acid receptor activity, GO:0035376|sterol import, GO:0070508|cholesterol import, GO:0070391|response to lipoteichoic acid, GO:0034384|high-density lipoprotein particle clearance…	TRINITY_DN4439|TRINITY_DN72450|TRINITY_DN73091|TRINITY_DN90043|TRINITY_DN92526|
regulation of phosphatidylcholine catabolic process	GO:0010899	5	0.200086	0.1491	0.731118	0.1459	0.72427	0.755	GO:0032493|response to bacterial lipoprotein, GO:0035382|sterol transmembrane transport, GO:0070053|thrombospondin receptor activity, GO:0006707|cholesterol catabolic process, GO:0070892|lipoteichoic acid receptor activity, GO:0035376|sterol import, GO:0070508|cholesterol import, GO:0070391|response to lipoteichoic acid, GO:0034384|high-density lipoprotein particle clearance, GO:0070506|high-dens…	TRINITY_DN4439|TRINITY_DN72450|TRINITY_DN73091|TRINITY_DN90043|TRINITY_DN92526|
regulation of macrophage cytokine production	GO:0010935	5	0.200086	0.1491	0.731118	0.1459	0.72427	0.755	GO:0032493|response to bacterial lipoprotein, GO:0035382|sterol transmembrane transport, GO:0070053|thrombospondin receptor activity, GO:0006707|cholesterol catabolic process, GO:0010899|regulation of phosphatidylcholine catabolic process, GO:0070892|lipoteichoic acid receptor activity, GO:0035376|sterol import, GO:0070508|cholesterol import, GO:0070391|response to lipoteichoic acid, GO:0034384|h…	TRINITY_DN4439|TRINITY_DN72450|TRINITY_DN73091|TRINITY_DN90043|TRINITY_DN92526|
lipopolysaccharide transport	GO:0015920	5	0.200086	0.1491	0.731118	0.1459	0.72427	0.756	GO:0032493|response to bacterial lipoprotein, GO:0035382|sterol transmembrane transport, GO:0070053|thrombospondin receptor activity, GO:0006707|cholesterol catabolic process, GO:0010899|regulation of phosphatidylcholine catabolic process, GO:0070892|lipoteichoic acid receptor activity, GO:0035376|sterol import, GO:0070508|cholesterol import, GO:0070391|response to lipoteichoic acid, GO:0034384|h…	TRINITY_DN4439|TRINITY_DN72450|TRINITY_DN73091|TRINITY_DN90043|TRINITY_DN92526|
sterol catabolic process	GO:0016127	5	0.200086	0.1491	0.731118	0.1459	0.72427	0.755	GO:0032493|response to bacterial lipoprotein, GO:0035382|sterol transmembrane transport, GO:0070053|thrombospondin receptor activity, GO:0006707|cholesterol catabolic process, GO:0010899|regulation of phosphatidylcholine catabolic process, GO:0070892|lipoteichoic acid receptor activity, GO:0035376|sterol import, GO:0070508|cholesterol import, GO:0070391|response to lipoteichoic acid, GO:0034384|h…	TRINITY_DN4439|TRINITY_DN72450|TRINITY_DN73091|TRINITY_DN90043|TRINITY_DN92526|
response to bacterial lipoprotein	GO:0032493	5	0.200086	0.1491	0.731118	0.1459	0.72427	0.756	GO:0035382|sterol transmembrane transport, GO:0070053|thrombospondin receptor activity, GO:0006707|cholesterol catabolic process, GO:0010899|regulation of phosphatidylcholine catabolic process, GO:0070892|lipoteichoic acid receptor activity, GO:0035376|sterol import, GO:0070508|cholesterol import, GO:0070391|response to lipoteichoic acid, GO:0034384|high-density lipoprotein particle clearance, GO…	TRINITY_DN4439|TRINITY_DN72450|TRINITY_DN73091|TRINITY_DN90043|TRINITY_DN92526|
high-density lipoprotein particle clearance	GO:0034384	5	0.200086	0.1491	0.731118	0.1459	0.72427	0.755	GO:0032493|response to bacterial lipoprotein, GO:0035382|sterol transmembrane transport, GO:0070053|thrombospondin receptor activity, GO:0006707|cholesterol catabolic process, GO:0010899|regulation of phosphatidylcholine catabolic process, GO:0070892|lipoteichoic acid receptor activity, GO:0035376|sterol import, GO:0070508|cholesterol import, GO:0070391|response to lipoteichoic acid, GO:0070506|h…	TRINITY_DN4439|TRINITY_DN72450|TRINITY_DN73091|TRINITY_DN90043|TRINITY_DN92526|
sterol import	GO:0035376	5	0.200086	0.1491	0.731118	0.1459	0.72427	0.756	GO:0032493|response to bacterial lipoprotein, GO:0035382|sterol transmembrane transport, GO:0070053|thrombospondin receptor activity, GO:0006707|cholesterol catabolic process, GO:0010899|regulation of phosphatidylcholine catabolic process, GO:0070892|lipoteichoic acid receptor activity, GO:0070508|cholesterol import, GO:0070391|response to lipoteichoic acid, GO:0034384|high-density lipoprotein pa…	TRINITY_DN4439|TRINITY_DN72450|TRINITY_DN73091|TRINITY_DN90043|TRINITY_DN92526|
sterol transmembrane transport	GO:0035382	5	0.200086	0.1491	0.731118	0.1459	0.72427	0.756	GO:0032493|response to bacterial lipoprotein, GO:0070053|thrombospondin receptor activity, GO:0006707|cholesterol catabolic process, GO:0010899|regulation of phosphatidylcholine catabolic process, GO:0070892|lipoteichoic acid receptor activity, GO:0035376|sterol import, GO:0070508|cholesterol import, GO:0070391|response to lipoteichoic acid, GO:0034384|high-density lipoprotein particle clearance,…	TRINITY_DN4439|TRINITY_DN72450|TRINITY_DN73091|TRINITY_DN90043|TRINITY_DN92526|
lipoprotein particle mediated signaling	GO:0055095	5	0.200086	0.1491	0.731118	0.1459	0.72427	0.755	GO:0032493|response to bacterial lipoprotein, GO:0035382|sterol transmembrane transport, GO:0070053|thrombospondin receptor activity, GO:0006707|cholesterol catabolic process, GO:0010899|regulation of phosphatidylcholine catabolic process, GO:0070892|lipoteichoic acid receptor activity, GO:0035376|sterol import, GO:0070508|cholesterol import, GO:0070391|response to lipoteichoic acid, GO:0034384|h…	TRINITY_DN4439|TRINITY_DN72450|TRINITY_DN73091|TRINITY_DN90043|TRINITY_DN92526|
low-density lipoprotein particle mediated signaling	GO:0055096	5	0.200086	0.1491	0.731118	0.1459	0.72427	0.755	GO:0032493|response to bacterial lipoprotein, GO:0035382|sterol transmembrane transport, GO:0070053|thrombospondin receptor activity, GO:0006707|cholesterol catabolic process, GO:0010899|regulation of phosphatidylcholine catabolic process, GO:0070892|lipoteichoic acid receptor activity, GO:0035376|sterol import, GO:0070508|cholesterol import, GO:0070391|response to lipoteichoic acid, GO:0034384|h…	TRINITY_DN4439|TRINITY_DN72450|TRINITY_DN73091|TRINITY_DN90043|TRINITY_DN92526|
positive regulation of macrophage cytokine production	GO:0060907	5	0.200086	0.1491	0.731118	0.1459	0.72427	0.756	GO:0032493|response to bacterial lipoprotein, GO:0035382|sterol transmembrane transport, GO:0070053|thrombospondin receptor activity, GO:0006707|cholesterol catabolic process, GO:0010899|regulation of phosphatidylcholine catabolic process, GO:0070892|lipoteichoic acid receptor activity, GO:0035376|sterol import, GO:0070508|cholesterol import, GO:0070391|response to lipoteichoic acid, GO:0034384|h…	TRINITY_DN4439|TRINITY_DN72450|TRINITY_DN73091|TRINITY_DN90043|TRINITY_DN92526|
positive regulation of myeloid leukocyte cytokine production involved in immune response	GO:0061081	5	0.200086	0.1491	0.731118	0.1459	0.72427	0.756	GO:0032493|response to bacterial lipoprotein, GO:0035382|sterol transmembrane transport, GO:0070053|thrombospondin receptor activity, GO:0006707|cholesterol catabolic process, GO:0010899|regulation of phosphatidylcholine catabolic process, GO:0070892|lipoteichoic acid receptor activity, GO:0035376|sterol import, GO:0070508|cholesterol import, GO:0070391|response to lipoteichoic acid, GO:0034384|h…	TRINITY_DN4439|TRINITY_DN72450|TRINITY_DN73091|TRINITY_DN90043|TRINITY_DN92526|
response to bacterial lipopeptide	GO:0070339	5	0.200086	0.1491	0.731118	0.1459	0.72427	0.757	GO:0032493|response to bacterial lipoprotein, GO:0070053|thrombospondin receptor activity, GO:0035382|sterol transmembrane transport, GO:0006707|cholesterol catabolic process, GO:0010899|regulation of phosphatidylcholine catabolic process, GO:0070892|lipoteichoic acid receptor activity, GO:0035376|sterol import, GO:0070508|cholesterol import, GO:0070391|response to lipoteichoic acid, GO:0034384|h…	TRINITY_DN4439|TRINITY_DN72450|TRINITY_DN73091|TRINITY_DN90043|TRINITY_DN92526|
response to lipoteichoic acid	GO:0070391	5	0.200086	0.1491	0.731118	0.1459	0.72427	0.757	GO:0032493|response to bacterial lipoprotein, GO:0070053|thrombospondin receptor activity, GO:0035382|sterol transmembrane transport, GO:0006707|cholesterol catabolic process, GO:0010899|regulation of phosphatidylcholine catabolic process, GO:0070892|lipoteichoic acid receptor activity, GO:0035376|sterol import, GO:0070508|cholesterol import, GO:0034384|high-density lipoprotein particle clearance…	TRINITY_DN4439|TRINITY_DN72450|TRINITY_DN73091|TRINITY_DN90043|TRINITY_DN92526|
cholesterol import	GO:0070508	5	0.200086	0.1491	0.731118	0.1459	0.72427	0.756	GO:0032493|response to bacterial lipoprotein, GO:0070053|thrombospondin receptor activity, GO:0035382|sterol transmembrane transport, GO:0006707|cholesterol catabolic process, GO:0010899|regulation of phosphatidylcholine catabolic process, GO:0070892|lipoteichoic acid receptor activity, GO:0035376|sterol import, GO:0070391|response to lipoteichoic acid, GO:0034384|high-density lipoprotein particl…	TRINITY_DN4439|TRINITY_DN72450|TRINITY_DN73091|TRINITY_DN90043|TRINITY_DN92526|
cellular response to bacterial lipoprotein	GO:0071220	5	0.200086	0.1491	0.731118	0.1459	0.72427	0.755	GO:0032493|response to bacterial lipoprotein, GO:0070053|thrombospondin receptor activity, GO:0035382|sterol transmembrane transport, GO:0006707|cholesterol catabolic process, GO:0010899|regulation of phosphatidylcholine catabolic process, GO:0070892|lipoteichoic acid receptor activity, GO:0035376|sterol import, GO:0070508|cholesterol import, GO:0070391|response to lipoteichoic acid, GO:0034384|h…	TRINITY_DN4439|TRINITY_DN72450|TRINITY_DN73091|TRINITY_DN90043|TRINITY_DN92526|
cellular response to bacterial lipopeptide	GO:0071221	5	0.200086	0.1491	0.731118	0.1459	0.72427	0.755	GO:0032493|response to bacterial lipoprotein, GO:0070053|thrombospondin receptor activity, GO:0035382|sterol transmembrane transport, GO:0006707|cholesterol catabolic process, GO:0010899|regulation of phosphatidylcholine catabolic process, GO:0070892|lipoteichoic acid receptor activity, GO:0035376|sterol import, GO:0070508|cholesterol import, GO:0070391|response to lipoteichoic acid, GO:0034384|h…	TRINITY_DN4439|TRINITY_DN72450|TRINITY_DN73091|TRINITY_DN90043|TRINITY_DN92526|
cellular response to lipoteichoic acid	GO:0071223	5	0.200086	0.1491	0.731118	0.1459	0.72427	0.755	GO:0032493|response to bacterial lipoprotein, GO:0070053|thrombospondin receptor activity, GO:0035382|sterol transmembrane transport, GO:0006707|cholesterol catabolic process, GO:0010899|regulation of phosphatidylcholine catabolic process, GO:0070892|lipoteichoic acid receptor activity, GO:0035376|sterol import, GO:0070508|cholesterol import, GO:0070391|response to lipoteichoic acid, GO:0034384|h…	TRINITY_DN4439|TRINITY_DN72450|TRINITY_DN73091|TRINITY_DN90043|TRINITY_DN92526|
regulation of blood microparticle formation	GO:2000332	5	0.200086	0.1491	0.731118	0.1459	0.72427	0.756	GO:0032493|response to bacterial lipoprotein, GO:0070053|thrombospondin receptor activity, GO:0035382|sterol transmembrane transport, GO:0006707|cholesterol catabolic process, GO:0010899|regulation of phosphatidylcholine catabolic process, GO:0070892|lipoteichoic acid receptor activity, GO:0035376|sterol import, GO:0070508|cholesterol import, GO:0070391|response to lipoteichoic acid, GO:0034384|h…	TRINITY_DN4439|TRINITY_DN72450|TRINITY_DN73091|TRINITY_DN90043|TRINITY_DN92526|
positive regulation of blood microparticle formation	GO:2000334	5	0.200086	0.1491	0.731118	0.1459	0.72427	0.756	GO:0032493|response to bacterial lipoprotein, GO:0070053|thrombospondin receptor activity, GO:0035382|sterol transmembrane transport, GO:0006707|cholesterol catabolic process, GO:0010899|regulation of phosphatidylcholine catabolic process, GO:0070892|lipoteichoic acid receptor activity, GO:0035376|sterol import, GO:0070508|cholesterol import, GO:0070391|response to lipoteichoic acid, GO:0034384|h…	TRINITY_DN4439|TRINITY_DN72450|TRINITY_DN73091|TRINITY_DN90043|TRINITY_DN92526|
JNK cascade	GO:0007254	28	0.286963	0.1471	0.731131	0.1443	0.726202	0.808		TRINITY_DN78571|TRINITY_DN79671|TRINITY_DN80945|TRINITY_DN83394|TRINITY_DN84573|TRINITY_DN85878|TRINITY_DN86228|TRINITY_DN86613|TRINITY_DN86687|TRINITY_DN87577|TRINITY_DN89881|TRINITY_DN89985|TRINITY_DN90079|TRINITY_DN90989|TRINITY_DN91042|TRINITY_DN91059|TRINITY_DN91455|TRINITY_DN91717|TRINITY_DN92125|TRINITY_DN92369|TRINITY_DN92597|TRINITY_DN92823|TRINITY_DN93017|TRINITY_DN93163|TRINITY_DN93244…
positive regulation of calcium-mediated signaling	GO:0050850	5	0.205562	0.1553	0.731166	0.1531	0.731964	0.453		TRINITY_DN84642|TRINITY_DN84987|TRINITY_DN90195|TRINITY_DN90272|TRINITY_DN93958|
negative regulation of cytokine biosynthetic process	GO:0042036	5	0.198919	0.1462	0.731182	0.1417	0.722167	0.494		TRINITY_DN76764|TRINITY_DN90488|TRINITY_DN92117|TRINITY_DN93580|TRINITY_DN94042|
regulation of ubiquitin-protein transferase activity	GO:0051438	49	0.303432	0.148021	0.731185	0.149671	0.729464	0.858		TRINITY_DN33266|TRINITY_DN75656|TRINITY_DN79828|TRINITY_DN81994|TRINITY_DN83648|TRINITY_DN84286|TRINITY_DN84514|TRINITY_DN84830|TRINITY_DN86406|TRINITY_DN86698|TRINITY_DN87245|TRINITY_DN87320|TRINITY_DN87814|TRINITY_DN88144|TRINITY_DN88261|TRINITY_DN88659|TRINITY_DN89065|TRINITY_DN89122|TRINITY_DN89167|TRINITY_DN89209|TRINITY_DN89336|TRINITY_DN89465|TRINITY_DN89712|TRINITY_DN90089|TRINITY_DN90284…
red, far-red light phototransduction	GO:0009585	9	0.238184	0.1453	0.731234	0.1444	0.724888	0.4		TRINITY_DN63441|TRINITY_DN77163|TRINITY_DN86228|TRINITY_DN87907|TRINITY_DN90532|TRINITY_DN92317|TRINITY_DN92510|TRINITY_DN93025|TRINITY_DN93550|
hyperosmotic response	GO:0006972	40	0.300225	0.144392	0.731244	0.150092	0.728863	0.854		TRINITY_DN78571|TRINITY_DN83783|TRINITY_DN83939|TRINITY_DN84771|TRINITY_DN86228|TRINITY_DN86613|TRINITY_DN87245|TRINITY_DN87437|TRINITY_DN87720|TRINITY_DN88142|TRINITY_DN88243|TRINITY_DN89102|TRINITY_DN89167|TRINITY_DN89186|TRINITY_DN89465|TRINITY_DN89881|TRINITY_DN90061|TRINITY_DN90405|TRINITY_DN90594|TRINITY_DN90692|TRINITY_DN90958|TRINITY_DN91182|TRINITY_DN91306|TRINITY_DN91311|TRINITY_DN91598…
axon extension	GO:0048675	18	0.272744	0.1464	0.731272	0.1416	0.723493	0.757	GO:1990138|neuron projection extension,	TRINITY_DN78571|TRINITY_DN79671|TRINITY_DN85828|TRINITY_DN86613|TRINITY_DN87280|TRINITY_DN87715|TRINITY_DN89881|TRINITY_DN90227|TRINITY_DN91693|TRINITY_DN91744|TRINITY_DN91817|TRINITY_DN92659|TRINITY_DN92999|TRINITY_DN93152|TRINITY_DN93168|TRINITY_DN93332|TRINITY_DN93685|TRINITY_DN93800|
neuron projection extension	GO:1990138	18	0.272744	0.1464	0.731272	0.1416	0.723493	0.757	GO:0048675|axon extension,	TRINITY_DN78571|TRINITY_DN79671|TRINITY_DN85828|TRINITY_DN86613|TRINITY_DN87280|TRINITY_DN87715|TRINITY_DN89881|TRINITY_DN90227|TRINITY_DN91693|TRINITY_DN91744|TRINITY_DN91817|TRINITY_DN92659|TRINITY_DN92999|TRINITY_DN93152|TRINITY_DN93168|TRINITY_DN93332|TRINITY_DN93685|TRINITY_DN93800|
protein depolymerization	GO:0051261	11	0.253878	0.1517	0.731365	0.1509	0.731019	0.602		TRINITY_DN84752|TRINITY_DN90257|TRINITY_DN90318|TRINITY_DN90889|TRINITY_DN90958|TRINITY_DN92277|TRINITY_DN92556|TRINITY_DN92880|TRINITY_DN92956|TRINITY_DN92992|TRINITY_DN93035|
liposaccharide metabolic process	GO:1903509	86	0.316428	0.150978	0.731398	0.146903	0.724771	0.718		TRINITY_DN74122|TRINITY_DN76037|TRINITY_DN79575|TRINITY_DN80612|TRINITY_DN82307|TRINITY_DN82820|TRINITY_DN84008|TRINITY_DN84777|TRINITY_DN85355|TRINITY_DN85638|TRINITY_DN85647|TRINITY_DN86332|TRINITY_DN86438|TRINITY_DN86825|TRINITY_DN86875|TRINITY_DN87093|TRINITY_DN87195|TRINITY_DN87493|TRINITY_DN87697|TRINITY_DN87837|TRINITY_DN87899|TRINITY_DN87985|TRINITY_DN88240|TRINITY_DN88557|TRINITY_DN88590…
cellular potassium ion transport	GO:0071804	23	0.282939	0.1508	0.731416	0.1438	0.726416	0.602	GO:0071805|potassium ion transmembrane transport,	TRINITY_DN74943|TRINITY_DN79187|TRINITY_DN80704|TRINITY_DN81719|TRINITY_DN82520|TRINITY_DN83876|TRINITY_DN88700|TRINITY_DN89105|TRINITY_DN89875|TRINITY_DN90202|TRINITY_DN91350|TRINITY_DN91759|TRINITY_DN91763|TRINITY_DN92556|TRINITY_DN92687|TRINITY_DN92842|TRINITY_DN92914|TRINITY_DN93013|TRINITY_DN93304|TRINITY_DN93355|TRINITY_DN93660|TRINITY_DN93924|TRINITY_DN93958|
potassium ion transmembrane transport	GO:0071805	23	0.282939	0.1508	0.731416	0.1438	0.726416	0.602	GO:0071804|cellular potassium ion transport,	TRINITY_DN74943|TRINITY_DN79187|TRINITY_DN80704|TRINITY_DN81719|TRINITY_DN82520|TRINITY_DN83876|TRINITY_DN88700|TRINITY_DN89105|TRINITY_DN89875|TRINITY_DN90202|TRINITY_DN91350|TRINITY_DN91759|TRINITY_DN91763|TRINITY_DN92556|TRINITY_DN92687|TRINITY_DN92842|TRINITY_DN92914|TRINITY_DN93013|TRINITY_DN93304|TRINITY_DN93355|TRINITY_DN93660|TRINITY_DN93924|TRINITY_DN93958|
[truncated: 3,706 more rows]
