# Supplementary material for: Diet-dependent gene expression highlights the importance of Cytochrome P450 in detoxification of algal secondary metabolites in a marine isopod
Source: Sci Rep. 2018 Nov 14;8:16824. doi: 10.1038/s41598-018-34937-z (PMC6235865; doi:10.1038/s41598-018-34937-z)
Supplement: Supplementary file 8 — Supplementary Table 7. [file 41598_2018_34937_MOESM8_ESM.xlsx]

## Sheet: Sheet1
Supplementary Table 7. Cytochrome P450 forms obtained from GenBank for phylogeny estimation of I. balthica CYP transcripts
GanBank ID	CYP form
C0SPF7.2	Cytochrome P450 15C1
E9Q816.1	Cytochrome P450 2W1
O18809.1	Cytochrome P450 2F3
O18963.1	Cytochrome P450 2E1
O35293.1	Cytochrome P450 2F2
O54749.1	Cytochrome P450 2J5
O54750.2	Cytochrome P450 2J6
O55071.1	Cytochrome P450 2B19
O62671.1	Cytochrome P450 2C41
O65790.2	Cytochrome P450 81F1
O93297.1	Cytochrome P450 2K4
O93299.1	Cytochrome P450 2K3
P00176.1	Cytochrome P450 2B1
P00178.1	Cytochrome P450 2B4
P00179.2	Cytochrome P450 2C5
P00180.2	Cytochrome P450 2C1
P00181.2	Cytochrome P450 2C2
P00182.2	Cytochrome P450 2C3
P00184.2	Cytochrome P450 1A1
P00185.1	Cytochrome P450 1A1
P00186.1	Cytochrome P450 1A2
P00187.3	Cytochrome P450 1A2
P04167.2	Cytochrome P450 2B2
P04798.1	Cytochrome P450 1A1
P04799.2	Cytochrome P450 1A2
P05178.2	Cytochrome P450 2C6
P05179.2	Cytochrome P450 2C7
P05180.1	Cytochrome P450 2H1
P05181.1	Cytochrome P450 2E1
P05182.4	Cytochrome P450 2E1
P08682.2	Cytochrome P450 2E1
P08683.1	Cytochrome P450 2C11
P10610.1	Cytochrome P450 2G1
P10632.2	Cytochrome P450 2C8
P11371.1	Cytochrome P450 2C4
P11509.3	Cytochrome P450 2A6
P11510.1	Cytochrome P450 2C12
P11711.2	Cytochrome P450 2A1
P11712.3	Cytochrome P450 2C9
P12791.1	Cytochrome P450 2B10
P15123.1	Cytochrome P450 2C16
P15149.1	Cytochrome P450 2A2
P15392.3	Cytochrome P450 2A4
P17666.1	Cytochrome P450 2C14
P19225.1	Cytochrome P450 2C70
P20678.1	Cytochrome P450 2H2
P20812.1	Cytochrome P450 2A3
P20852.1	Cytochrome P450 2A5
P20853.2	Cytochrome P450 2A7
P24453.4	Cytochrome P450 1A2
P24454.1	Cytochrome P450 2A8
P24455.2	Cytochrome P450 2A9
P24460.1	Cytochrome P450 2B11
P24461.1	Cytochrome P450 2G1
P24470.2	Cytochrome P450 2C23
P24903.2	Cytochrome P450 2F1
P33260.3	Cytochrome P450 2C18
P33261.3	Cytochrome P450 2C19
P33262.1	Cytochrome P450 2C20
P33263.1	Cytochrome P450 2C26
P33264.1	Cytochrome P450 2C27
P33265.1	Cytochrome P450 2C28
P33267.1	Cytochrome P450 2F2
P33272.1	Cytochrome P450 2B12
P33273.2	Cytochrome P450 2C55
P51581.1	Cytochrome P450 2E1
P51589.2	Cytochrome P450 2J2
P51590.1	Cytochrome P450 2J3
P52786.2	Cytochrome P450 2J1
P56590.1	Cytochrome P450 1A1
P56592.2	Cytochrome P450 1A2
P56593.2	Cytochrome P450 2A12
P56594.2	Cytochrome P450 2C21
P56655.2	Cytochrome P450 2C38
P56656.2	Cytochrome P450 2C39
P56657.2	Cytochrome P450 2C40
P79383.1	Cytochrome P450 2E1
Q00557.2	Cytochrome P450 1A1
Q05421.1	Cytochrome P450 2E1
Q05555.1	Cytochrome P450 2A10
Q08078.1	Cytochrome P450 2C25
Q16696.3	Cytochrome P450 2A13
Q27712.1	Cytochrome P450 2L1
Q29510.1	Cytochrome P450 2C30
Q3LFU0.1	Cytochrome P450 1A1
Q5KQT6.1	Cytochrome P450 1A2
Q5KQT7.1	Cytochrome P450 1A1
Q64458.2	Cytochrome P450 2C29
Q64583.2	Cytochrome P450 2B15
Q6GUQ4.1	Cytochrome P450 2E1
Q6R7M4.1	Cytochrome P450 15A1
Q6XVG2.1	Cytochrome P450 2C54
Q8WNE1.2	Cytochrome P450 2F5
Q91W64.2	Cytochrome P450 2C70
Q91X77.2	Cytochrome P450 2C50
Q92090.1	Cytochrome P450 2K1
Q95078.2	Cytochrome P450 18a1
Q9D816.1	Cytochrome P450 2C55
Q9VW43.1	Cytochrome P450 305a1
Q9VWR5.1	Cytochrome P450 306a1
