# Supplementary material for: Diet-dependent gene expression highlights the importance of Cytochrome P450 in detoxification of algal secondary metabolites in a marine isopod
Source: Sci Rep. 2018 Nov 14;8:16824. doi: 10.1038/s41598-018-34937-z (PMC6235865; doi:10.1038/s41598-018-34937-z)
Supplement: Supplementary file 9 — Supplementary Table 8. [file 41598_2018_34937_MOESM9_ESM.xlsx]

## Sheet: Sheet1
Supplementary Table 8. Primers used for qPCR validation, and product lengths.
Primer name	Sequence	Product length
DN78647_CYP2_F1	5'-GCTACCAGGAGGTGTGGTTT-3'	133 bp
DN78647_CYP2_R1	5'-GTTCTGGAAGTCTGCATGAG-3'
DN87011_CYP2_F1	5'-TTCGTTGCGGGTCTTCTTCA-3'	74 bp
DN87011_CYP2_R1	5'-GGATCAGGCGTCGTATCCAG-3'
DN89473_CYP2_F1	5'-GAGTATCCGCAGCTAGAGCC-3'	63 bp
DN89473_CYP2_R1	5'-GCCTCAACTTCGCCATCAAC-3'
DN93465_18S_F1	5'-CAGCGCGAAATGGCATGTAA-3'	60 bp
DN93465_18S_R1	5'-CGTCCTCCTTCTTCCCGTTC-3'
